# Supplementary material for: Disruption of pathways regulated by Integrator complex in Galloway–Mowat syndrome due to WDR73 mutations
Source: Sci Rep. 2021 Mar 8;11:5388. doi: 10.1038/s41598-021-84472-7 (PMC7940485; doi:10.1038/s41598-021-84472-7)
Supplement: Supplementary file 2 — Supplementary Table S1. [file 41598_2021_84472_MOESM2_ESM.xlsx]

## Sheet: 27_UnSync+Sync
Supplementary Table S1: The GFP-WDR73 interactome in a human podocyte cell line
The cells were lysed and GFP was immunoprecipitated with anti-GFP magnetic beads.
Immunoprecipitated proteins were detected and quantified by LC-MS/MS									GFP - negative control						GFP-WDR73
									Technical Repeat						Technical Repeat
PROTEIN NAMES	GENE NAMES	PROTEIN IDS	MAJORITY PROTEIN IDS	PEPTIDES	RAZOR + UNIQUE PEPTIDES	UNIQUE PEPTIDES	Student's t-test p-value GFP-WDR73 vs GFP	Student's t-test q-value GFP-WDR73 vs GFP	1	2	3	4	5	6	1	2	3	4	5	6
ATPase family AAA domain-containing protein 3A	ATAD3A	Q9NVI7;Q5T2N8	Q9NVI7	20	20	8	0.00012949	0.016	25.5997	25.7133	NaN	24.7229	25.7945	26.2559	29.3145	28.6344	28.9727	29.4377	29.0068	28.3859
WD repeat-containing protein 73	WDR73	Q6P4I2	Q6P4I2	42	42	42	9.22292E-14	0.0176585	NaN	NaN	NaN	NaN	NaN	NaN	38.2152	37.4895	37.698	38.011	37.7239	37.5725
Integrator complex subunit 11	CPSF3L	Q5TA45	Q5TA45	20	20	20	9.11703E-11	0.0157949	NaN	NaN	NaN	NaN	NaN	NaN	30.6238	30.0941	30.298	30.6322	30.1263	30.0356
T-complex protein 1 subunit gamma	CCT3	P49368	P49368	9	9	9	8.62799E-05	0.00246154	NaN	25.3091	NaN	NaN	NaN	NaN	26.4945	25.8266	26.2261	26.7944	26.3659	26.2419
Phospholipid hydroperoxide glutathione peroxidase, mitochondrial	GPX4	P36969	P36969	7	7	7	5.69968E-07	0	NaN	NaN	NaN	NaN	NaN	NaN	27.3333	27.1591	26.7424	27.1727	27.0039	27.0314
DNA replication licensing factor MCM3	MCM3	P25205	P25205	9	9	9	4.01338E-08	0.0315556	NaN	NaN	NaN	NaN	NaN	NaN	26.2793	26.109	26.5563	26.1211	26.1601	25.6395
Actin-binding protein anillin	ANLN	Q9NQW6	Q9NQW6	25	25	25	1.89539E-07	0.00682353	NaN	NaN	NaN	NaN	NaN	NaN	27.7706	27.2551	27.4089	27.2445	27.1622	26.8265
Serine beta-lactamase-like protein LACTB, mitochondrial	LACTB	P83111	P83111	9	9	9	1.58697E-09	0	NaN	NaN	NaN	NaN	NaN	NaN	26.7745	27.2782	27.0174	26.8356	26.5467	26.287
Calponin-3	CNN3	Q15417	Q15417	5	5	4	1.31134E-07	0.00183333	NaN	NaN	NaN	NaN	NaN	NaN	26.1774	25.7521	25.9948	26.2212	26.1221	25.8596
DNA topoisomerase 1	TOP1	P11387;Q969P6	P11387	14	14	14	1.25514E-08	0.0144865	NaN	NaN	NaN	NaN	NaN	NaN	27.1548	26.9429	27.3436	26.1618	26.7588	26.2879
Integrator complex subunit 9	INTS9	Q9NV88	Q9NV88	20	20	20	1.10485E-11	0	NaN	NaN	NaN	NaN	NaN	NaN	29.913	29.3735	29.6653	29.9549	29.5114	29.2893
Cytoskeleton-associated protein 4	CKAP4	Q07065	Q07065	12	12	12	0.0452708	0.0312727	26.015	26.3104	NaN	NaN	NaN	25.5739	26.1837	26.4788	26.3242	26.2177	25.9197	25.453
60S ribosomal protein L27a	RPL27A	P46776	P46776	4	4	4	0.0259953	0.00025	26.9435	27.4406	NaN	NaN	NaN	26.7624	27.502	28.0914	27.9762	27.4132	27.2321	26.9463
BUB3-interacting and GLEBS motif-containing protein ZNF207	ZNF207	O43670	O43670	4	4	4	0.0224156	0.00325926	26.7923	NaN	26.9505	NaN	NaN	NaN	26.9146	26.5131	26.7028	26.6202	26.2235	26.0853
DNA replication licensing factor MCM5	MCM5	P33992	P33992	16	16	16	0.017284	0.00314286	NaN	25.3972	NaN	NaN	NaN	NaN	27.2452	26.6553	28.1311	27.4627	NaN	25.6625
High mobility group protein HMG-I/HMG-Y	HMGA1	P17096	P17096	4	4	4	0.0118451	0	NaN	NaN	NaN	NaN	25.3695	NaN	26.0118	26.2406	25.3468	NaN	25.6996	25.3198
BAG family molecular chaperone regulator 2	BAG2	O95816	O95816	11	11	11	0.0115421	0.0477778	26.7388	26.6395	26.5403	25.9841	NaN	26.1189	29.393	28.8089	28.5447	28.8863	28.0768	27.6325
40S ribosomal protein S26;Putative 40S ribosomal protein S26-like 1	RPS26;RPS26P11	P62854;Q5JNZ5	P62854;Q5JNZ5	3	3	3	0.00570144	0.00191304	NaN	26.7201	NaN	NaN	26.1568	NaN	27.2738	27.3885	27.3217	27.0913	26.8484	26.5168
Thioredoxin domain-containing protein 5	TXNDC5	Q8NBS9	Q8NBS9	5	5	5	0.00378923	0.00902857	NaN	NaN	NaN	NaN	NaN	NaN	25.4215	NaN	25.1434	25.5096	25.0031	24.8699
Transcription intermediary factor 1-beta	TRIM28	Q13263	Q13263	10	10	10	0.0028585	0.000285714	NaN	25.8122	NaN	25.2223	NaN	NaN	26.5498	26.32	26.5962	26.2519	26.118	25.7255
T-complex protein 1 subunit eta	CCT7	Q99832	Q99832	7	7	7	0.00190142	0	NaN	NaN	NaN	NaN	NaN	NaN	26.409	26.2135	25.9954	26.4922	26.1916	NaN
T-complex protein 1 subunit theta	CCT8	P50990	P50990	10	10	10	0.001821	0	NaN	NaN	NaN	NaN	NaN	NaN	NaN	25.793	26.2513	26.9083	26.4413	26.1074
T-complex protein 1 subunit alpha	TCP1	P17987	P17987	8	8	8	0.00126053	0.0285581	NaN	25.2369	NaN	NaN	NaN	NaN	26.0124	25.6286	25.7556	26.514	25.7405	25.4312
Probable ATP-dependent RNA helicase DDX6	DDX6	P26196	P26196	7	7	7	0.000734088	0.00412903	NaN	NaN	NaN	NaN	NaN	NaN	26.6181	NaN	26.1369	26.0184	25.777	25.7689
Cold shock domain-containing protein E1	CSDE1	O75534	O75534	5	5	5	0.000543687	0	NaN	NaN	NaN	NaN	NaN	23.9151	24.6328	24.3802	24.3731	24.6595	24.6271	24.358
Galectin-3-binding protein	LGALS3BP	Q08380	Q08380	9	9	9	0.000309215	0	NaN	NaN	NaN	NaN	NaN	25.2119	26.1342	26.0222	25.332	25.8456	25.7914	25.7657
60 kDa heat shock protein, mitochondrial	HSPD1	P10809	P10809	25	25	25	0.00030752	0.000421053	28.7136	30.1137	28.9367	26.3141	26.3578	27.1579	32.0754	31.5229	31.72	32.0676	31.2053	30.6883
