# Supplementary material for: Disruption of pathways regulated by Integrator complex in Galloway–Mowat syndrome due to WDR73 mutations
Source: Sci Rep. 2021 Mar 8;11:5388. doi: 10.1038/s41598-021-84472-7 (PMC7940485; doi:10.1038/s41598-021-84472-7)
Supplement: Supplementary file 3 — Supplementary Table S2. [file 41598_2021_84472_MOESM3_ESM.xlsx]

## Sheet: P50.WDR73plus_EGF_vs_Ctrlplus_E
Supplementary Table S2: Genes identified as being differentially expressed to a significantly different extent in WDR73 siRNA-treated cells + EGF vs Ctrl siRNA-treated cells + EGF (fold change 1.2)
ENSID	RatioIngenuity	Gene	Name	pval_DEseq2	Delta_DEseq2	pval_edgeR	Delta_edgeR	pval_Voom	Delta_Voom	Flags_WDR73plus_EGF	Flags_Ctrlplus_EGF	Flags_tot
ENSG00000000971	0.639736	CFH	complement factor H [Source:HGNC Symbol;Acc:HGNC:4883]	8.75003	73.7502	7.24703e-05	3.15199	74.1945	3.15255	3	3	6
ENSG00000001167	1.35042	NFYA	nuclear transcription factor Y subunit alpha [Source:HGNC Symbol;Acc:HGNC:7804]	1.27882e-06	329.519	5.65182e-12	14.1217	0.309424	14.1211	3	3	6
ENSG00000001460	0.779255	STPG1	sperm tail PG-rich repeat containing 1 [Source:HGNC Symbol;Acc:HGNC:28070]	431.121	87.5016	2.40279	3.73316	204.098	3.73372	3	3	6
ENSG00000003400	0.828752	CASP10	caspase 10 [Source:HGNC Symbol;Acc:HGNC:1500]	8518.38	60.3912	464.042	2.57488	124.773	2.57544	3	3	6
ENSG00000003402	1.33611	CFLAR	CASP8 and FADD like apoptosis regulator [Source:HGNC Symbol;Acc:HGNC:1876]	4.13754e-15	1060.37	1.2732e-18	45.4564	2.85954	45.4558	3	3	6
ENSG00000003436	1.30577	TFPI	tissue factor pathway inhibitor [Source:HGNC Symbol;Acc:HGNC:11760]	5.20374e-07	602.923	2.41461e-13	25.8256	43.3823	25.8251	3	3	6
ENSG00000003989	1.22108	SLC7A2	solute carrier family 7 member 2 [Source:HGNC Symbol;Acc:HGNC:11060]	26295.1	42.8835	1053.09	1.83731	8492.34	1.83675	3	3	6
ENSG00000004142	0.810176	POLDIP2	DNA polymerase delta interacting protein 2 [Source:HGNC Symbol;Acc:HGNC:23781]	1.9759e-06	747.768	1.25042e-07	31.8738	19.42	31.8743	3	3	6
ENSG00000004700	1.35728	RECQL	RecQ like helicase [Source:HGNC Symbol;Acc:HGNC:9948]	1.06035e-06	435.295	1.44701e-14	18.6418	52.463	18.6412	3	3	6
ENSG00000004864	1.53916	SLC25A13	solute carrier family 25 member 13 [Source:HGNC Symbol;Acc:HGNC:10983]	1.70708e-19	514.27	2.229e-30	22.0272	0.0974924	22.0266	3	3	6
ENSG00000004975	0.825495	DVL2	dishevelled segment polarity protein 2 [Source:HGNC Symbol;Acc:HGNC:3086]	6.00153e-05	765.369	1.07734e-05	32.6036	40.0929	32.6041	3	3	6
ENSG00000005102	3.56142	MEOX1	mesenchyme homeobox 1 [Source:HGNC Symbol;Acc:HGNC:7013]	2.84295e-36	325.561	7.65095e-90	13.9448	7.97215	13.9443	3	3	6
ENSG00000005189	0.73381	REXO5	RNA exonuclease 5 [Source:HGNC Symbol;Acc:HGNC:24661]	0.0681569	164.362	6.76511e-06	7.01285	2.59187	7.01341	3	3	6
ENSG00000005238	0.799856	FAM214B	family with sequence similarity 214 member B [Source:HGNC Symbol;Acc:HGNC:25666]	1.8947	202.454	0.00166086	8.63143	92.1935	8.63199	3	3	6
ENSG00000005243	0.795621	COPZ2	coatomer protein complex subunit zeta 2 [Source:HGNC Symbol;Acc:HGNC:19356]	143.863	112.738	0.747289	4.80576	122.845	4.80632	3	3	6
ENSG00000005249	1.30639	PRKAR2B	protein kinase cAMP-dependent type II regulatory subunit beta [Source:HGNC Symbol;Acc:HGNC:9392]	15058.1	34.8125	258.171	1.49099	1058.74	1.49043	3	3	6
ENSG00000005471	1.57878	ABCB4	ATP binding cassette subfamily B member 4 [Source:HGNC Symbol;Acc:HGNC:45]	0.2105	98.0719	1.90026e-07	4.20115	15.4569	4.20058	3	3	6
ENSG00000005486	1.33447	RHBDD2	rhomboid domain containing 2 [Source:HGNC Symbol;Acc:HGNC:23082]	1.04707e-07	416.566	6.12878e-13	17.8559	2.23368	17.8554	3	3	6
ENSG00000005700	1.4511	IBTK	inhibitor of Bruton tyrosine kinase [Source:HGNC Symbol;Acc:HGNC:17853]	1.66453e-16	655.114	6.13753e-27	28.0551	1.78418	28.0545	3	3	6
ENSG00000005812	1.29983	FBXL3	F-box and leucine rich repeat protein 3 [Source:HGNC Symbol;Acc:HGNC:13599]	1.50024	210.832	1.6701e-05	9.0396	860.689	9.03904	3	3	6
ENSG00000006047	1.24945	YBX2	Y-box binding protein 2 [Source:HGNC Symbol;Acc:HGNC:17948]		NA	15518.1	0.597641		NA	3	3	6
ENSG00000006118	1.49019	TMEM132A	transmembrane protein 132A [Source:HGNC Symbol;Acc:HGNC:31092]	1.06712e-19	823.262	9.92468e-34	35.279	8.01508	35.2785	3	3	6
ENSG00000006459	1.25211	KDM7A	lysine demethylase 7A [Source:HGNC Symbol;Acc:HGNC:22224]		NA	11512.3	0.803474	18682	0.802912	3	3	6
ENSG00000006530	0.771175	AGK	acylglycerol kinase [Source:HGNC Symbol;Acc:HGNC:21869]	0.073537	239.284	7.73568e-07	10.212	228.134	10.2125	3	3	6
ENSG00000006534	0.791867	ALDH3B1	aldehyde dehydrogenase 3 family member B1 [Source:HGNC Symbol;Acc:HGNC:410]	0.000133102	488.277	9.75774e-09	20.8093	71.9741	20.8098	3	3	6
ENSG00000006555	0.634853	TTC22	tetratricopeptide repeat domain 22 [Source:HGNC Symbol;Acc:HGNC:26067]	14344.1	21.0398	178.099	0.899823	784.388	0.900386	3	3	6
ENSG00000006607	1.37436	FARP2	FERM, ARH/RhoGEF and pleckstrin domain protein 2 [Source:HGNC Symbol;Acc:HGNC:16460]	1.25046e-09	486.302	2.53088e-17	20.8255	5.64696	20.8249	3	3	6
ENSG00000006747	0.767918	SCIN	scinderin [Source:HGNC Symbol;Acc:HGNC:21695]		NA	6211.83	0.913864	20256.8	0.914427	3	3	6
ENSG00000006831	1.2488	ADIPOR2	adiponectin receptor 2 [Source:HGNC Symbol;Acc:HGNC:24041]	1.29744e-05	625.631	2.20033e-08	26.8424	56.9053	26.8418	3	3	6
ENSG00000006837	1.53968	CDKL3	cyclin dependent kinase like 3 [Source:HGNC Symbol;Acc:HGNC:15483]		NA	14211.7	0.490515	20745.8	0.489953	3	1	4
ENSG00000007080	0.79875	CCDC124	coiled-coil domain containing 124 [Source:HGNC Symbol;Acc:HGNC:25171]	1.27265e-05	561.154	1.88735e-08	23.9212	23.2213	23.9218	3	3	6
ENSG00000007202	1.20681	KIAA0100	KIAA0100 [Source:HGNC Symbol;Acc:HGNC:28960]	2.25392e-06	997.265	1.1712e-05	42.7577	1.45339	42.7571	3	3	6
ENSG00000007402	0.600916	CACNA2D2	calcium voltage-gated channel auxiliary subunit alpha2delta 2 [Source:HGNC Symbol;Acc:HGNC:1400]	28263	14.794	1016.27	0.632377	223.94	0.63294	3	3	6
ENSG00000007516	0.785832	BAIAP3	BAI1 associated protein 3 [Source:HGNC Symbol;Acc:HGNC:948]		NA	3794.97	0.968128	4278.03	0.968691	3	3	6
ENSG00000007923	0.799061	DNAJC11	DnaJ heat shock protein family (Hsp40) member C11 [Source:HGNC Symbol;Acc:HGNC:25570]	0.00770349	398.834	8.03639e-07	17.0159	110.912	17.0165	3	3	6
ENSG00000007944	1.28941	MYLIP	myosin regulatory light chain interacting protein [Source:HGNC Symbol;Acc:HGNC:21155]		NA	6396.85	0.792151	33342.9	0.791588	3	3	6
ENSG00000008130	0.825943	NADK	NAD kinase [Source:HGNC Symbol;Acc:HGNC:29831]	0.0797652	352.421	0.000432361	15.0264	28.5442	15.027	3	3	6
ENSG00000008256	0.791184	CYTH3	cytohesin 3 [Source:HGNC Symbol;Acc:HGNC:9504]	6.00187e-06	542.27	2.07027e-09	23.1318	22.7533	23.1323	3	3	6
ENSG00000008300	0.777744	CELSR3	cadherin EGF LAG seven-pass G-type receptor 3 [Source:HGNC Symbol;Acc:HGNC:3230]	0.00197225	336.418	4.52476e-08	14.354	43.7486	14.3546	3	3	6
ENSG00000008311	0.676544	AASS	aminoadipate-semialdehyde synthase [Source:HGNC Symbol;Acc:HGNC:17366]	0.00792783	187.765	1.52314e-10	8.0271	231.605	8.02766	3	3	6
ENSG00000008382	0.75933	MPND	MPN domain containing [Source:HGNC Symbol;Acc:HGNC:25934]	571.915	74.9377	1.87232	3.19324	600.464	3.1938	3	3	6
ENSG00000008394	0.691919	MGST1	microsomal glutathione S-transferase 1 [Source:HGNC Symbol;Acc:HGNC:7061]	2.21646e-05	221.685	1.38357e-11	9.46387	4.2129	9.46443	3	3	6
ENSG00000008441	0.759665	NFIX	nuclear factor I X [Source:HGNC Symbol;Acc:HGNC:7788]	7.14587e-17	1584.91	3.96674e-17	67.6654	2.60353	67.666	3	3	6
ENSG00000008517	1.22472	IL32	interleukin 32 [Source:HGNC Symbol;Acc:HGNC:16830]	0.0310571	1065.7	2.45946e-07	45.8196	2995.72	45.8191	3	3	6
ENSG00000008735	0.734768	MAPK8IP2	mitogen-activated protein kinase 8 interacting protein 2 [Source:HGNC Symbol;Acc:HGNC:6883]	26.8309	98.6867	0.00979753	4.20863	175.383	4.2092	3	3	6
ENSG00000008838	0.495065	MED24	mediator complex subunit 24 [Source:HGNC Symbol;Acc:HGNC:22963]	1.49904e-106	2097.12	3.64279e-122	89.6204	0.00144096	89.621	3	3	6
ENSG00000009413	1.35825	REV3L	REV3 like, DNA directed polymerase zeta catalytic subunit [Source:HGNC Symbol;Acc:HGNC:9968]	0.0259819	361.982	3.81436e-14	15.4857	1550.48	15.4851	3	3	6
ENSG00000009844	1.21958	VTA1	vesicle trafficking 1 [Source:HGNC Symbol;Acc:HGNC:20954]	0.164872	327.132	0.0004245	14.0339	69.596	14.0334	3	3	6
ENSG00000010310	1.25244	GIPR	gastric inhibitory polypeptide receptor [Source:HGNC Symbol;Acc:HGNC:4271]		NA	13382.4	0.849955	3943.32	0.849393	3	3	6
ENSG00000010319	0.645404	SEMA3G	semaphorin 3G [Source:HGNC Symbol;Acc:HGNC:30400]		NA	11031	0.440579	28613.5	0.441142	2	3	5
ENSG00000010404	1.3433	IDS	iduronate 2-sulfatase [Source:HGNC Symbol;Acc:HGNC:5389]	6.82382e-08	505.039	3.73556e-15	21.6573	34.4831	21.6567	3	3	6
ENSG00000010438	1.30725	PRSS3	serine protease 3 [Source:HGNC Symbol;Acc:HGNC:9486]		NA	24968.8	0.561108	2559.72	0.560546	3	3	6
ENSG00000010810	1.43682	FYN	FYN proto-oncogene, Src family tyrosine kinase [Source:HGNC Symbol;Acc:HGNC:4037]	4.69997e-07	283.724	2.51568e-14	12.1624	8.78268	12.1618	3	3	6
ENSG00000011021	0.813724	CLCN6	chloride voltage-gated channel 6 [Source:HGNC Symbol;Acc:HGNC:2024]	0.00982586	389.567	2.07234e-05	16.5995	40.9444	16.6	3	3	6
ENSG00000011028	1.31819	MRC2	mannose receptor C type 2 [Source:HGNC Symbol;Acc:HGNC:16875]	1.41481e-18	2127.82	7.92478e-18	91.2487	5.60119	91.2481	3	3	6
ENSG00000011201	2.1051	ANOS1	anosmin 1 [Source:HGNC Symbol;Acc:HGNC:6211]	5649.48	19.5684	8.88467	0.835342	13089.3	0.834779	3	2	5
ENSG00000011332	0.604995	DPF1	double PHD fingers 1 [Source:HGNC Symbol;Acc:HGNC:20225]	0.00277527	125.505	1.03908e-11	5.36324	63.7219	5.3638	3	3	6
ENSG00000011376	0.810454	LARS2	leucyl-tRNA synthetase 2, mitochondrial [Source:HGNC Symbol;Acc:HGNC:17095]	28.992	159.149	0.0782743	6.78917	176.953	6.78973	3	3	6
ENSG00000011422	1.50477	PLAUR	plasminogen activator, urokinase receptor [Source:HGNC Symbol;Acc:HGNC:9053]	6.21769e-18	557.754	2.58722e-29	23.9041	1.57302	23.9036	3	3	6
ENSG00000011451	0.826606	WIZ	widely interspaced zinc finger motifs [Source:HGNC Symbol;Acc:HGNC:30917]	4.47255e-05	695.808	1.84977e-05	29.6633	8.00964	29.6639	3	3	6
ENSG00000012174	1.30369	MBTPS2	membrane bound transcription factor peptidase, site 2 [Source:HGNC Symbol;Acc:HGNC:15455]	1.97978	173.359	0.000226951	7.42228	189.891	7.42172	3	3	6
ENSG00000012660	1.23413	ELOVL5	ELOVL fatty acid elongase 5 [Source:HGNC Symbol;Acc:HGNC:21308]	5.62645e-07	805.003	9.20579e-08	34.5434	9.60514	34.5429	3	3	6
ENSG00000013016	1.23484	EHD3	EH domain containing 3 [Source:HGNC Symbol;Acc:HGNC:3244]	1194.62	95.0276	11.2666	4.07873	2375.9	4.07817	3	3	6
ENSG00000013293	1.25696	SLC7A14	solute carrier family 7 member 14 [Source:HGNC Symbol;Acc:HGNC:29326]	1485.89	143.06	0.035365	6.1094	33883.4	6.10884	3	3	6
ENSG00000013297	1.44733	CLDN11	claudin 11 [Source:HGNC Symbol;Acc:HGNC:8514]	2.54267	110.821	8.59639e-05	4.74497	162.738	4.74441	3	3	6
ENSG00000013364	1.21697	MVP	major vault protein [Source:HGNC Symbol;Acc:HGNC:7531]	1.91398e-05	880.402	2.1758e-06	37.808	75.5695	37.8074	3	3	6
ENSG00000013523	0.83271	ANGEL1	angel homolog 1 [Source:HGNC Symbol;Acc:HGNC:19961]	1556.84	96.7041	39.1462	4.12202		NA	3	3	6
ENSG00000013619	0.82566	MAMLD1	mastermind like domain containing 1 [Source:HGNC Symbol;Acc:HGNC:2568]	20.8217	182.643	0.113664	7.7887	57.6488	7.78926	3	3	6
ENSG00000013725	2.43556	CD6	CD6 molecule [Source:HGNC Symbol;Acc:HGNC:1691]	0.001537	70.1869	5.69418e-15	3.00685	48.2564	3.00629	3	3	6
ENSG00000014914	1.23724	MTMR11	myotubularin related protein 11 [Source:HGNC Symbol;Acc:HGNC:24307]	274.415	116.817	2.73974	5.01317	350.812	5.01261	3	3	6
ENSG00000015285	0.481587	WAS	Wiskott-Aldrich syndrome [Source:HGNC Symbol;Acc:HGNC:12731]	1377.35	24.5871	1.61301	1.05033	1755.45	1.05089	2	3	5
ENSG00000015475	1.34473	BID	BH3 interacting domain death agonist [Source:HGNC Symbol;Acc:HGNC:1050]	0.00136626	233.186	3.38454e-08	9.99233	2.06544	9.99177	3	3	6
ENSG00000015520	1.95736	NPC1L1	NPC1 like intracellular cholesterol transporter 1 [Source:HGNC Symbol;Acc:HGNC:7898]	0.0297028	92.9633	5.3697e-13	3.98723	1050.17	3.98667	3	3	6
ENSG00000015568	1.5161	RGPD5	RANBP2-like and GRIP domain containing 5 [Source:HGNC Symbol;Acc:HGNC:32418]		NA	418.002	0.855056		NA	3	3	6
ENSG00000016082	0.79716	ISL1	ISL LIM homeobox 1 [Source:HGNC Symbol;Acc:HGNC:6132]		NA	14853.2	0.782156	11406.6	0.782719	3	3	6
ENSG00000017483	1.64268	SLC38A5	solute carrier family 38 member 5 [Source:HGNC Symbol;Acc:HGNC:18070]		NA	8551.54	0.469884		NA	3	2	5
ENSG00000018236	0.446391	CNTN1	contactin 1 [Source:HGNC Symbol;Acc:HGNC:2171]	10.1371	40.4011	1.4882e-05	1.72475	149.476	1.72531	3	3	6
ENSG00000018625	2.52115	ATP1A2	ATPase Na+/K+ transporting subunit alpha 2 [Source:HGNC Symbol;Acc:HGNC:800]	2865.21	15.5235	5.81403	0.664646	930.519	0.664083	3	0	3
ENSG00000018699	1.25088	TTC27	tetratricopeptide repeat domain 27 [Source:HGNC Symbol;Acc:HGNC:25986]	106.515	120.942	0.755149	5.18689	48.8543	5.18633	3	3	6
ENSG00000018869	0.69904	ZNF582	zinc finger protein 582 [Source:HGNC Symbol;Acc:HGNC:26421]		NA	10246.7	0.579656	758.004	0.580219	3	3	6
ENSG00000019186	1.49573	CYP24A1	cytochrome P450 family 24 subfamily A member 1 [Source:HGNC Symbol;Acc:HGNC:2602]	1.39368e-18	1932.13	3.84787e-41	82.8794	144.847	82.8789	3	3	6
ENSG00000019505	1.72704	SYT13	synaptotagmin 13 [Source:HGNC Symbol;Acc:HGNC:14962]	0.0696558	89.8141	6.30977e-09	3.84862	23.9024	3.84806	3	3	6
ENSG00000020577	1.32335	SAMD4A	sterile alpha motif domain containing 4A [Source:HGNC Symbol;Acc:HGNC:23023]	1.65036e-15	965.712	5.86401e-17	41.4029	0.343029	41.4023	3	3	6
ENSG00000021300	0.622895	PLEKHB1	pleckstrin homology domain containing B1 [Source:HGNC Symbol;Acc:HGNC:19079]	5920.2	25.2648	19.0932	1.08006	712.811	1.08062	3	3	6
ENSG00000021645	0.618754	NRXN3	neurexin 3 [Source:HGNC Symbol;Acc:HGNC:8010]	3.85082e-15	381.439	6.00717e-29	16.2836	4.03228	16.2841	3	3	6
ENSG00000021762	1.23472	OSBPL5	oxysterol binding protein like 5 [Source:HGNC Symbol;Acc:HGNC:16392]	3.81347	204.887	0.00835003	8.78825	64.608	8.78769	3	3	6
ENSG00000022267	1.44242	FHL1	four and a half LIM domains 1 [Source:HGNC Symbol;Acc:HGNC:3702]	5.81917e-10	365.55	5.07545e-18	15.6585	1.98182	15.6579	3	3	6
ENSG00000023228	1.2	NDUFS1	NADH:ubiquinone oxidoreductase core subunit S1 [Source:HGNC Symbol;Acc:HGNC:7707]		NA	0.000453783	21.7568		NA	3	3	6
ENSG00000023287	1.22276	RB1CC1	RB1 inducible coiled-coil 1 [Source:HGNC Symbol;Acc:HGNC:15574]	0.190398	326.81	0.000175242	14.0016	55.7516	14.001	3	3	6
ENSG00000023445	1.55352	BIRC3	baculoviral IAP repeat containing 3 [Source:HGNC Symbol;Acc:HGNC:591]	8.21679	83.3409	2.10916e-05	3.56786	651.924	3.5673	3	3	6
ENSG00000023608	0.787395	SNAPC1	small nuclear RNA activating complex polypeptide 1 [Source:HGNC Symbol;Acc:HGNC:11134]	0.000815917	343.48	2.38834e-07	14.6437	9.72453	14.6443	3	3	6
ENSG00000023892	0.677703	DEF6	DEF6, guanine nucleotide exchange factor [Source:HGNC Symbol;Acc:HGNC:2760]	2570.55	39.6958	7.62239	1.69559	624.93	1.69615	3	3	6
ENSG00000023902	1.26529	PLEKHO1	pleckstrin homology domain containing O1 [Source:HGNC Symbol;Acc:HGNC:24310]	0.0142711	347.818	5.95973e-07	14.92	259.567	14.9195	3	3	6
ENSG00000023909	1.22644	GCLM	glutamate-cysteine ligase modifier subunit [Source:HGNC Symbol;Acc:HGNC:4312]	72.6257	144.179	0.306932	6.18892	152.693	6.18836	3	3	6
ENSG00000026103	0.78168	FAS	Fas cell surface death receptor [Source:HGNC Symbol;Acc:HGNC:11920]	185.585	106.413	0.390446	4.54604	498.24	4.5466	3	3	6
ENSG00000026508	1.53647	CD44	CD44 molecule (Indian blood group) [Source:HGNC Symbol;Acc:HGNC:1681]	2.50489e-44	3311.64	1.0711e-48	141.758	0.411837	141.758	3	3	6
ENSG00000026652	1.34434	AGPAT4	1-acylglycerol-3-phosphate O-acyltransferase 4 [Source:HGNC Symbol;Acc:HGNC:20885]	0.0168612	220.01	3.90141e-08	9.43161	85.2012	9.43104	3	3	6
ENSG00000026751	1.33838	SLAMF7	SLAM family member 7 [Source:HGNC Symbol;Acc:HGNC:21394]	41235.3	27.848	1774.99	1.19683		NA	3	3	6
ENSG00000027075	2.15487	PRKCH	protein kinase C eta [Source:HGNC Symbol;Acc:HGNC:9403]	10154.2	16.9635	72.9375	0.7256	12766.2	0.725037	3	1	4
ENSG00000028203	1.25039	VEZT	vezatin, adherens junctions transmembrane protein [Source:HGNC Symbol;Acc:HGNC:18258]	0.000735505	376.443	8.4341e-07	16.1484	3.62964	16.1479	3	3	6
ENSG00000028277	1.45187	POU2F2	POU class 2 homeobox 2 [Source:HGNC Symbol;Acc:HGNC:9213]	0.648021	115.287	5.53505e-06	4.93892	52.1728	4.93836	3	3	6
ENSG00000029153	1.25207	ARNTL2	aryl hydrocarbon receptor nuclear translocator like 2 [Source:HGNC Symbol;Acc:HGNC:18984]	0.0321632	286.133	2.07726e-05	12.2707	14.02	12.2701	3	3	6
ENSG00000029534	1.64895	ANK1	ankyrin 1 [Source:HGNC Symbol;Acc:HGNC:492]		NA	10511.3	0.392151	7402.31	0.391588	3	0	3
ENSG00000030419	0.783209	IKZF2	IKAROS family zinc finger 2 [Source:HGNC Symbol;Acc:HGNC:13177]		NA	12499.3	0.891961		NA	3	3	6
ENSG00000031081	1.42512	ARHGAP31	Rho GTPase activating protein 31 [Source:HGNC Symbol;Acc:HGNC:29216]	3.00332e-16	840.995	3.94059e-27	36.0626	22.2004	36.0621	3	3	6
ENSG00000033100	1.29435	CHPF2	chondroitin polymerizing factor 2 [Source:HGNC Symbol;Acc:HGNC:29270]	8.33373e-07	556.899	6.56784e-12	23.8865	44.2595	23.8859	3	3	6
ENSG00000033122	0.815103	LRRC7	leucine rich repeat containing 7 [Source:HGNC Symbol;Acc:HGNC:18531]		NA	19401.4	0.924834	40652	0.925396	3	3	6
ENSG00000033627	0.777462	ATP6V0A1	ATPase H+ transporting V0 subunit a1 [Source:HGNC Symbol;Acc:HGNC:865]	6.65399e-05	408.911	2.58839e-09	17.4472	17.3395	17.4477	3	3	6
ENSG00000035141	0.824395	FAM136A	family with sequence similarity 136 member A [Source:HGNC Symbol;Acc:HGNC:25911]	1.28201	259.802	0.00406539	11.0788	55.4863	11.0794	3	3	6
ENSG00000035403	1.2424	VCL	vinculin [Source:HGNC Symbol;Acc:HGNC:12665]	3.16251e-11	2733.88	1.02875e-09	117.363	41.1896	117.363	3	3	6
ENSG00000035499	0.790745	DEPDC1B	DEP domain containing 1B [Source:HGNC Symbol;Acc:HGNC:24902]	3.29787	198.596	0.000359894	8.48197	498.203	8.48253	3	3	6
ENSG00000035664	1.26153	DAPK2	death associated protein kinase 2 [Source:HGNC Symbol;Acc:HGNC:2675]		NA		NA	44535.3	0.222825	3	2	5
ENSG00000035687	1.48325	ADSS	adenylosuccinate synthase [Source:HGNC Symbol;Acc:HGNC:292]	8.23382e-11	376.103	1.47867e-20	16.1117	7.2231	16.1111	3	3	6
ENSG00000036672	0.768786	USP2	ubiquitin specific peptidase 2 [Source:HGNC Symbol;Acc:HGNC:12618]	31411.6	32.8661	1621.54	1.40294	13555.8	1.40351	3	3	6
ENSG00000037280	3.25875	FLT4	fms related tyrosine kinase 4 [Source:HGNC Symbol;Acc:HGNC:3767]	16.096	28.2074	6.3569e-06	1.20913	1566.04	1.20857	3	0	3
ENSG00000037637	0.816966	FBXO42	F-box protein 42 [Source:HGNC Symbol;Acc:HGNC:29249]	2.26455	228.915	0.00406312	9.75564	85.9734	9.7562	3	3	6
ENSG00000037965	0.817535	HOXC8	homeobox C8 [Source:HGNC Symbol;Acc:HGNC:5129]	270.853	122.857	1.93001	5.2424	514.17	5.24296	3	3	6
ENSG00000038210	1.31716	PI4K2B	phosphatidylinositol 4-kinase type 2 beta [Source:HGNC Symbol;Acc:HGNC:18215]	40.0483	130.3	0.0053109	5.58574	1648.48	5.58518	3	3	6
ENSG00000039139	1.76158	DNAH5	dynein axonemal heavy chain 5 [Source:HGNC Symbol;Acc:HGNC:2950]	0.275995	87.3077	7.10094e-10	3.73437	408.787	3.73381	3	3	6
ENSG00000040199	1.20128	PHLPP2	PH domain and leucine rich repeat protein phosphatase 2 [Source:HGNC Symbol;Acc:HGNC:29149]	498.164	132.329	4.56112	5.66909	719.559	5.66853	3	3	6
ENSG00000040731	0.273099	CDH10	cadherin 10 [Source:HGNC Symbol;Acc:HGNC:1749]	0.28782	34.4219	9.55339e-09	1.47071	14.8738	1.47127	0	3	3
ENSG00000041353	1.32388	RAB27B	RAB27B, member RAS oncogene family [Source:HGNC Symbol;Acc:HGNC:9767]	12044.1	37.4184	267.816	1.60334	610.275	1.60278	3	3	6
ENSG00000041982	2.24666	TNC	tenascin C [Source:HGNC Symbol;Acc:HGNC:5318]	5.59859e-180	4286.45	4.6459e-175	183.478	0.0013148	183.478	3	3	6
ENSG00000041988	0.820002	THAP3	THAP domain containing 3 [Source:HGNC Symbol;Acc:HGNC:20855]	6948.54	63.4695	329.146	2.70677	344.651	2.70733	3	3	6
ENSG00000042753	0.825603	AP2S1	adaptor related protein complex 2 subunit sigma 1 [Source:HGNC Symbol;Acc:HGNC:565]	0.0113035	522.461	4.4958e-05	22.2617	177.35	22.2623	3	3	6
ENSG00000044524	0.385161	EPHA3	EPH receptor A3 [Source:HGNC Symbol;Acc:HGNC:3387]	6855.38	13.3741	68.5327	0.571738	1830.38	0.572301	0	3	3
ENSG00000047634	1.47428	SCML1	Scm polycomb group protein like 1 [Source:HGNC Symbol;Acc:HGNC:10580]	5.30029e-08	313.432	1.24618e-17	13.4245	17.2767	13.4239	3	3	6
ENSG00000047644	1.24231	WWC3	WWC family member 3 [Source:HGNC Symbol;Acc:HGNC:29237]	3.51876	195.576	0.00291194	8.39082	69.8604	8.39026	3	3	6
ENSG00000048052	1.71702	HDAC9	histone deacetylase 9 [Source:HGNC Symbol;Acc:HGNC:14065]	7.72031e-13	273.24	3.75955e-26	11.6978	1.8947	11.6972	3	3	6
ENSG00000048471	0.759556	SNX29	sorting nexin 29 [Source:HGNC Symbol;Acc:HGNC:30542]	0.00309183	252.387	1.03504e-07	10.7744	6.14292	10.775	3	3	6
ENSG00000049089	1.33754	COL9A2	collagen type IX alpha 2 chain [Source:HGNC Symbol;Acc:HGNC:2218]	9133.12	55.5862	7.36825	2.39355		NA	3	3	6
ENSG00000049130	0.441997	KITLG	KIT ligand [Source:HGNC Symbol;Acc:HGNC:6343]	3.78747e-41	523.535	5.6108e-76	22.3714	0.261079	22.372	3	3	6
ENSG00000049192	1.95526	ADAMTS6	ADAM metallopeptidase with thrombospondin type 1 motif 6 [Source:HGNC Symbol;Acc:HGNC:222]	1.82508e-38	584.106	2.23062e-63	25.0046	0.059978	25.004	3	3	6
ENSG00000049239	0.802706	H6PD	hexose-6-phosphate dehydrogenase/glucose 1-dehydrogenase [Source:HGNC Symbol;Acc:HGNC:4795]	0.000148782	567.586	6.09715e-08	24.2143	44.1055	24.2148	3	3	6
ENSG00000049249	2.18873	TNFRSF9	TNF receptor superfamily member 9 [Source:HGNC Symbol;Acc:HGNC:11924]	5.69994e-33	693.006	1.0381e-88	29.6922	19.8496	29.6916	3	3	6
ENSG00000049323	1.44747	LTBP1	latent transforming growth factor beta binding protein 1 [Source:HGNC Symbol;Acc:HGNC:6714]	2113.09	48.1813	1.29691	2.05846	6333.64	2.0579	3	3	6
ENSG00000049449	1.3654	RCN1	reticulocalbin 1 [Source:HGNC Symbol;Acc:HGNC:9934]	4.01589e-22	2009.44	1.43558e-23	86.1776	7.42128	86.1771	3	3	6
ENSG00000049769	0.685235	PPP1R3F	protein phosphatase 1 regulatory subunit 3F [Source:HGNC Symbol;Acc:HGNC:14944]	45.1023	72.3818	0.00526444	3.09185	59.813	3.09241	3	3	6
ENSG00000050165	1.23438	DKK3	dickkopf WNT signaling pathway inhibitor 3 [Source:HGNC Symbol;Acc:HGNC:2893]	2.10401e-08	1630.36	1.74645e-08	69.9544	67.7202	69.9538	3	3	6
ENSG00000050327	0.802169	ARHGEF5	Rho guanine nucleotide exchange factor 5 [Source:HGNC Symbol;Acc:HGNC:13209]	23.0625	218.347	0.00284348	9.31533	2466.7	9.3159	3	3	6
ENSG00000050344	1.48729	NFE2L3	nuclear factor, erythroid 2 like 3 [Source:HGNC Symbol;Acc:HGNC:7783]	4.50172e-09	376.264	6.55063e-21	16.1338	81.6097	16.1333	3	3	6
ENSG00000050438	1.53993	SLC4A8	solute carrier family 4 member 8 [Source:HGNC Symbol;Acc:HGNC:11034]	0.000230786	168.934	4.4347e-12	7.23028	14.3163	7.22972	3	3	6
ENSG00000052795	1.95594	FNIP2	folliculin interacting protein 2 [Source:HGNC Symbol;Acc:HGNC:29280]	5.7946e-20	311.502	6.53464e-39	13.3343	0.687619	13.3337	3	3	6
ENSG00000053438	1.81221	NNAT	neuronatin [Source:HGNC Symbol;Acc:HGNC:7860]	12331.4	18.3565	169.972	0.787254	5121.49	0.786691	3	2	5
ENSG00000054219	1.81972	LY75	lymphocyte antigen 75 [Source:HGNC Symbol;Acc:HGNC:6729]	17947.5	16.085	370.773	0.689032	3219.64	0.688469	3	2	5
ENSG00000054277	1.58896	OPN3	opsin 3 [Source:HGNC Symbol;Acc:HGNC:14007]		NA	2469.76	0.551705	3886.09	0.551142	3	2	5
ENSG00000054282	0.82708	SDCCAG8	serologically defined colon cancer antigen 8 [Source:HGNC Symbol;Acc:HGNC:10671]	22586	49.9249	755.163	2.12917	16752	2.12973	3	3	6
ENSG00000054356	2.93238	PTPRN	protein tyrosine phosphatase, receptor type N [Source:HGNC Symbol;Acc:HGNC:9676]	97.6692	22.7362	0.00391622	0.972954	35.4554	0.972391	3	0	3
ENSG00000054598	1.45454	FOXC1	forkhead box C1 [Source:HGNC Symbol;Acc:HGNC:3800]	22.3693	96.8207	0.00029747	4.15451	1942.36	4.15395	3	3	6
ENSG00000055813	0.381623	CCDC85A	coiled-coil domain containing 85A [Source:HGNC Symbol;Acc:HGNC:29400]	289.723	21.782	0.0660268	0.93112	4.27586	0.931683	0	3	3
ENSG00000056291	0.714754	NPFFR2	neuropeptide FF receptor 2 [Source:HGNC Symbol;Acc:HGNC:4525]	552.855	60.1964	0.386363	2.56603	806.236	2.5666	3	3	6
ENSG00000056558	1.53263	TRAF1	TNF receptor associated factor 1 [Source:HGNC Symbol;Acc:HGNC:12031]	0.0001569	169.016	1.50211e-11	7.24433	7.73394	7.24377	3	3	6
ENSG00000056972	0.817526	TRAF3IP2	TRAF3 interacting protein 2 [Source:HGNC Symbol;Acc:HGNC:1343]	97.7588	139.638	0.875982	5.9552	44.3831	5.95577	3	3	6
ENSG00000057019	1.27281	DCBLD2	discoidin, CUB and LCCL domain containing 2 [Source:HGNC Symbol;Acc:HGNC:24627]	1.53821e-18	4847.56	2.81096e-13	207.847	0.846066	207.847	3	3	6
ENSG00000057252	1.38464	SOAT1	sterol O-acyltransferase 1 [Source:HGNC Symbol;Acc:HGNC:11177]	1.84812e-07	345.247	4.23118e-14	14.7877	2.68355	14.7871	3	3	6
ENSG00000057294	0.521951	PKP2	plakophilin 2 [Source:HGNC Symbol;Acc:HGNC:9024]	1.79623e-32	506.224	3.74468e-55	21.6237	0.108425	21.6243	3	3	6
ENSG00000057657	0.546548	PRDM1	PR/SET domain 1 [Source:HGNC Symbol;Acc:HGNC:9346]	32449.6	12.8113	1782.84	0.54686	3987.88	0.547423	0	3	3
ENSG00000057704	1.42824	TMCC3	transmembrane and coiled-coil domain family 3 [Source:HGNC Symbol;Acc:HGNC:29199]	8.71139e-07	281.639	7.60482e-14	12.074	9.21126	12.0735	3	3	6
ENSG00000058056	1.75696	USP13	ubiquitin specific peptidase 13 [Source:HGNC Symbol;Acc:HGNC:12611]	1.6238e-30	670.521	3.70544e-55	28.6925	0.619831	28.6919	3	3	6
ENSG00000058335	2.15554	RASGRF1	Ras protein specific guanine nucleotide releasing factor 1 [Source:HGNC Symbol;Acc:HGNC:9875]	0.019334	65.2304	7.14259e-11	2.79217	0.479523	2.7916	3	3	6
ENSG00000058668	1.68976	ATP2B4	ATPase plasma membrane Ca2+ transporting 4 [Source:HGNC Symbol;Acc:HGNC:817]	2.49319e-50	1699.06	1.23965e-68	72.7309	0.130357	72.7303	3	3	6
ENSG00000059377	1.20981	TBXAS1	thromboxane A synthase 1 [Source:HGNC Symbol;Acc:HGNC:11609]		NA	12803.4	0.988277	3851.04	0.987714	3	3	6
ENSG00000060656	1.59672	PTPRU	protein tyrosine phosphatase, receptor type U [Source:HGNC Symbol;Acc:HGNC:9683]	0.0059386	133.954	3.0998e-10	5.73043	53.3851	5.72987	3	3	6
ENSG00000060718	0.617197	COL11A1	collagen type XI alpha 1 chain [Source:HGNC Symbol;Acc:HGNC:2186]	1.01268e-51	2168.44	6.27016e-60	92.5962	0.319894	92.5968	3	3	6
ENSG00000060749	1.37086	QSER1	glutamine and serine rich 1 [Source:HGNC Symbol;Acc:HGNC:26154]	21.4278	778.788	1.72988e-21	33.3097	945.789	33.3091	3	3	6
ENSG00000060982	1.37531	BCAT1	branched chain amino acid transaminase 1 [Source:HGNC Symbol;Acc:HGNC:976]	2.4876e-13	938.011	2.31098e-22	40.2081	21.7359	40.2075	3	3	6
ENSG00000062282	1.38218	DGAT2	diacylglycerol O-acyltransferase 2 [Source:HGNC Symbol;Acc:HGNC:16940]		NA	27140	0.477233	18605.5	0.476671	3	3	6
ENSG00000063169	0.778735	BICRA	BRD4 interacting chromatin remodeling complex associated protein [Source:HGNC Symbol;Acc:HGNC:4332]	0.0033112	318.449	1.70224e-07	13.5801	32.2188	13.5807	3	3	6
ENSG00000063180	1.35256	CA11	carbonic anhydrase 11 [Source:HGNC Symbol;Acc:HGNC:1370]	22854.9	29.6858	667.984	1.27397	7833.4	1.27341	3	3	6
ENSG00000063438	1.27237	AHRR	aryl-hydrocarbon receptor repressor [Source:HGNC Symbol;Acc:HGNC:346]	0.00149514	399.456	1.76991e-08	17.1321	101.64	17.1315	3	3	6
ENSG00000063660	0.832481	GPC1	glypican 1 [Source:HGNC Symbol;Acc:HGNC:4449]	0.346236	756.322		NA		NA	3	3	6
ENSG00000063761	0.813053	ADCK1	aarF domain containing kinase 1 [Source:HGNC Symbol;Acc:HGNC:19038]	12476.5	50.7561	410.584	2.16235	2629.29	2.16291	3	3	6
ENSG00000064270	1.41596	ATP2C2	ATPase secretory pathway Ca2+ transporting 2 [Source:HGNC Symbol;Acc:HGNC:29103]		NA	21152	0.462988	8455.57	0.462425	3	2	5
ENSG00000064300	2.14341	NGFR	nerve growth factor receptor [Source:HGNC Symbol;Acc:HGNC:7809]	152.424	31.528	0.0090817	1.34876	146.696	1.34819	3	3	6
ENSG00000064393	1.74546	HIPK2	homeodomain interacting protein kinase 2 [Source:HGNC Symbol;Acc:HGNC:14402]	2.71941e-06	3149.25	2.88573e-83	134.684	52.8464	134.683	3	3	6
ENSG00000064601	0.811959	CTSA	cathepsin A [Source:HGNC Symbol;Acc:HGNC:9251]	7.29396e-08	1219.11	6.04175e-08	51.9397	31.4092	51.9403	3	3	6
ENSG00000064763	1.29255	FAR2	fatty acyl-CoA reductase 2 [Source:HGNC Symbol;Acc:HGNC:25531]	1.45618	214.842	3.24265e-05	9.20361	734.111	9.20305	3	3	6
ENSG00000065000	1.20489	AP3D1	adaptor related protein complex 3 subunit delta 1 [Source:HGNC Symbol;Acc:HGNC:568]	9.36748e-06	1254.89	1.33393e-05	53.8788	91.9722	53.8782	3	3	6
ENSG00000065320	1.793	NTN1	netrin 1 [Source:HGNC Symbol;Acc:HGNC:8029]	317.32	35.2194	0.033431	1.50729	99.5574	1.50673	3	3	6
ENSG00000065559	1.4324	MAP2K4	mitogen-activated protein kinase kinase 4 [Source:HGNC Symbol;Acc:HGNC:6844]	3.80783e-11	405.096	4.12238e-19	17.3469	0.477937	17.3464	3	3	6
ENSG00000065618	1.79431	COL17A1	collagen type XVII alpha 1 chain [Source:HGNC Symbol;Acc:HGNC:2194]	8602.43	18.6732	64.6958	0.798789	427.621	0.798226	3	2	5
ENSG00000065621	0.771699	GSTO2	glutathione S-transferase omega 2 [Source:HGNC Symbol;Acc:HGNC:23064]	67.5808	116.431	0.0696922	4.97179	434.371	4.97236	3	3	6
ENSG00000065717	2.05797	TLE2	transducin like enhancer of split 2 [Source:HGNC Symbol;Acc:HGNC:11838]	23406.8	11.1615	799.994	0.477745	125.762	0.477183	2	0	2
ENSG00000065802	1.28389	ASB1	ankyrin repeat and SOCS box containing 1 [Source:HGNC Symbol;Acc:HGNC:16011]	2.27779e-06	489.852	3.51604e-10	21.0048	12.0711	21.0042	3	3	6
ENSG00000065970	1.48191	FOXJ2	forkhead box J2 [Source:HGNC Symbol;Acc:HGNC:24818]	5.45148e-16	483.048	3.96369e-25	20.6862	0.0685568	20.6857	3	3	6
ENSG00000065989	1.24504	PDE4A	phosphodiesterase 4A [Source:HGNC Symbol;Acc:HGNC:8780]		NA	7034.45	0.838676	34166.8	0.838113	3	3	6
ENSG00000066044	0.76279	ELAVL1	ELAV like RNA binding protein 1 [Source:HGNC Symbol;Acc:HGNC:3312]	2.90501e-14	924.261	2.36696e-15	39.433	0.80236	39.4336	3	3	6
ENSG00000066056	1.66818	TIE1	tyrosine kinase with immunoglobulin like and EGF like domains 1 [Source:HGNC Symbol;Acc:HGNC:11809]	10005.9	20.7092	138.927	0.886694	81.458	0.886131	3	3	6
ENSG00000066117	0.771154	SMARCD1	SWI/SNF related, matrix associated, actin dependent regulator of chromatin, subfamily d, member 1 [Source:HGNC Symbol;Acc:HGNC:11106]	8.27704e-14	1021.76	3.6531e-14	43.5854	1.53098	43.5859	3	3	6
ENSG00000066136	0.806172	NFYC	nuclear transcription factor Y subunit gamma [Source:HGNC Symbol;Acc:HGNC:7806]	0.107015	285.02	9.39417e-05	12.1481	43.1597	12.1487	3	3	6
ENSG00000066230	1.25219	SLC9A3	solute carrier family 9 member A3 [Source:HGNC Symbol;Acc:HGNC:11073]	27314.8	37.1063	1365.91	1.59133	3753.62	1.59076	3	3	6
ENSG00000066455	1.23699	GOLGA5	golgin A5 [Source:HGNC Symbol;Acc:HGNC:4428]	0.169727	291.374	0.000132219	12.4911	64.9622	12.4906	3	3	6
ENSG00000066583	0.797202	ISOC1	isochorismatase domain containing 1 [Source:HGNC Symbol;Acc:HGNC:24254]	1052.21	97.0552	3.44191	4.13677	5331.84	4.13733	3	3	6
ENSG00000066629	1.53361	EML1	echinoderm microtubule associated protein like 1 [Source:HGNC Symbol;Acc:HGNC:3330]	642.101	47.9364	0.0854578	2.04932	2285.05	2.04876	3	3	6
ENSG00000066855	1.38802	MTFR1	mitochondrial fission regulator 1 [Source:HGNC Symbol;Acc:HGNC:29510]	7.24238e-05	264.095	4.53557e-11	11.3098	15.4705	11.3092	3	3	6
ENSG00000067057	1.21406	PFKP	phosphofructokinase, platelet [Source:HGNC Symbol;Acc:HGNC:8878]	7.67599e-05	2469.91	7.00462e-07	106.15	795.99	106.149	3	3	6
ENSG00000067082	1.22338	KLF6	Kruppel like factor 6 [Source:HGNC Symbol;Acc:HGNC:2235]	4.10138e-05	1636.82	1.53848e-07	70.3331	527.435	70.3325	3	3	6
ENSG00000067191	1.39149	CACNB1	calcium voltage-gated channel auxiliary subunit beta 1 [Source:HGNC Symbol;Acc:HGNC:1401]	4.47205e-05	324.816	1.05128e-13	13.9377	291.738	13.9372	3	3	6
ENSG00000067208	1.58676	EVI5	ecotropic viral integration site 5 [Source:HGNC Symbol;Acc:HGNC:3501]	1.32044e-06	227.517	2.80723e-17	9.7305	44.9691	9.72994	3	3	6
ENSG00000067601	0.820761	PMS2P4	PMS1 homolog 2, mismatch repair system component pseudogene 4 [Source:HGNC Symbol;Acc:HGNC:9129]		NA	23049.6	0.68791		NA	3	3	6
ENSG00000067646	1.21841	ZFY	zinc finger protein Y-linked [Source:HGNC Symbol;Acc:HGNC:12870]	2211.19	91.6683	36.4635	3.93198	2332.7	3.93142	3	3	6
ENSG00000067715	1.34361	SYT1	synaptotagmin 1 [Source:HGNC Symbol;Acc:HGNC:11509]	6576.08	40.4294	77.3838	1.73097	157.457	1.7304	3	3	6
ENSG00000067840	1.82788	PDZD4	PDZ domain containing 4 [Source:HGNC Symbol;Acc:HGNC:21167]	3013.94	23.7221	9.35748	1.01675	490.246	1.01619	3	3	6
ENSG00000067992	0.579173	PDK3	pyruvate dehydrogenase kinase 3 [Source:HGNC Symbol;Acc:HGNC:8811]	0.978808	70.2674	1.16108e-06	3.00199	1.99924	3.00256	3	3	6
ENSG00000068024	1.52094	HDAC4	histone deacetylase 4 [Source:HGNC Symbol;Acc:HGNC:14063]	2.87731	97.9931	2.75969e-05	4.19658	293.358	4.19602	3	3	6
ENSG00000068028	1.23921	RASSF1	Ras association domain family member 1 [Source:HGNC Symbol;Acc:HGNC:9882]	161.676	171.634	0.0231642	7.37319	6368.01	7.37263	3	3	6
ENSG00000068323	1.20049	TFE3	transcription factor binding to IGHM enhancer 3 [Source:HGNC Symbol;Acc:HGNC:11752]		NA	0.000171637	26.2978	114.283	26.2973	3	3	6
ENSG00000068366	1.20325	ACSL4	acyl-CoA synthetase long chain family member 4 [Source:HGNC Symbol;Acc:HGNC:3571]	6.67892e-05	791.621	4.18487e-05	33.9675	11.3681	33.967	3	3	6
ENSG00000068438	1.2866	FTSJ1	FtsJ RNA methyltransferase homolog 1 [Source:HGNC Symbol;Acc:HGNC:13254]	3.58815e-08	727.337	4.23318e-12	31.1995	47.849	31.1989	3	3	6
ENSG00000068615	1.67818	REEP1	receptor accessory protein 1 [Source:HGNC Symbol;Acc:HGNC:25786]		NA	7749.24	0.430869	11990.7	0.430306	3	0	3
ENSG00000068650	1.2703	ATP11A	ATPase phospholipid transporting 11A [Source:HGNC Symbol;Acc:HGNC:13552]	8.69374e-05	571.626	2.17077e-10	24.489	79.3033	24.4884	3	3	6
ENSG00000068724	1.22566	TTC7A	tetratricopeptide repeat domain 7A [Source:HGNC Symbol;Acc:HGNC:19750]	116.398	157.453	0.324539	6.76488	1918.41	6.76431	3	3	6
ENSG00000068878	1.32116	PSME4	proteasome activator subunit 4 [Source:HGNC Symbol;Acc:HGNC:20635]	1.7869e-06	469.174	3.3708e-13	20.0925	23.0409	20.0919	3	3	6
ENSG00000069424	0.754644	KCNAB2	potassium voltage-gated channel subfamily A regulatory beta subunit 2 [Source:HGNC Symbol;Acc:HGNC:6229]	11.741	121.011	0.00427289	5.16505	111.735	5.16561	3	3	6
ENSG00000069493	1.29319	CLEC2D	C-type lectin domain family 2 member D [Source:HGNC Symbol;Acc:HGNC:14351]		NA	12143.4	0.77397	31826.3	0.773407	3	3	6
ENSG00000069974	1.43246	RAB27A	RAB27A, member RAS oncogene family [Source:HGNC Symbol;Acc:HGNC:9766]	5.85757e-06	295.741	1.52813e-14	12.6815	86.2811	12.681	3	3	6
ENSG00000070182	2.08507	SPTB	spectrin beta, erythrocytic [Source:HGNC Symbol;Acc:HGNC:11274]	338.964	28.7255	0.039997	1.23043	508.676	1.22987	3	3	6
ENSG00000070269	0.745839	TMEM260	transmembrane protein 260 [Source:HGNC Symbol;Acc:HGNC:20185]	63.1071	95.5244	0.0817452	4.0752	82.5532	4.07576	3	3	6
ENSG00000070367	1.20886	EXOC5	exocyst complex component 5 [Source:HGNC Symbol;Acc:HGNC:10696]	0.0408642	435.361	0.000116939	18.6699	47.0873	18.6694	3	3	6
ENSG00000070388	0.61993	FGF22	fibroblast growth factor 22 [Source:HGNC Symbol;Acc:HGNC:3679]	1683.11	34.2747	1.12362	1.4648	982.727	1.46536	3	3	6
ENSG00000070413	0.806645	DGCR2	DiGeorge syndrome critical region gene 2 [Source:HGNC Symbol;Acc:HGNC:2845]	1.29801e-06	790.196	3.29791e-08	33.682	31.87	33.6826	3	3	6
ENSG00000070501	0.823559	POLB	DNA polymerase beta [Source:HGNC Symbol;Acc:HGNC:9174]	9501.76	59.0502	374.43	2.51799	2103.7	2.51855	3	3	6
ENSG00000070785	0.781816	EIF2B3	eukaryotic translation initiation factor 2B subunit gamma [Source:HGNC Symbol;Acc:HGNC:3259]	58.642	131.561	0.0300244	5.62137	1030.15	5.62193	3	3	6
ENSG00000070915	1.44995	SLC12A3	solute carrier family 12 member 3 [Source:HGNC Symbol;Acc:HGNC:10912]		NA	12635.8	0.515034	14913.1	0.514471	3	3	6
ENSG00000071127	1.23142	WDR1	WD repeat domain 1 [Source:HGNC Symbol;Acc:HGNC:12754]	5.31189e-06	4214.5	8.35585e-09	181.102	770.884	181.101	3	3	6
ENSG00000071246	1.40947	VASH1	vasohibin 1 [Source:HGNC Symbol;Acc:HGNC:19964]	184.639	74.7343	0.0825981	3.19948	715.493	3.19892	3	3	6
ENSG00000071282	1.55365	LMCD1	LIM and cysteine rich domains 1 [Source:HGNC Symbol;Acc:HGNC:6633]	5.22766e-26	1626.59	2.83507e-48	69.7398	28.9317	69.7392	3	3	6
ENSG00000072041	1.56516	SLC6A15	solute carrier family 6 member 15 [Source:HGNC Symbol;Acc:HGNC:13621]	0.000263448	163.068	9.16486e-12	6.98844	25.5233	6.98788	3	3	6
ENSG00000072062	0.814802	PRKACA	protein kinase cAMP-activated catalytic subunit alpha [Source:HGNC Symbol;Acc:HGNC:9380]	4.22276e-07	910.203	3.09119e-07	38.7888	9.67078	38.7894	3	3	6
ENSG00000072121	0.802751	ZFYVE26	zinc finger FYVE-type containing 26 [Source:HGNC Symbol;Acc:HGNC:20761]	0.0199833	363.223	5.77632e-06	15.5002	43.8772	15.5007	3	3	6
ENSG00000072195	1.26353	SPEG	SPEG complex locus [Source:HGNC Symbol;Acc:HGNC:16901]	6.36345e-07	776.719	2.12464e-10	33.3406	67.2192	33.34	3	3	6
ENSG00000072210	0.7861	ALDH3A2	aldehyde dehydrogenase 3 family member A2 [Source:HGNC Symbol;Acc:HGNC:403]	1.19976	186.702	0.000742664	7.96952	24.0893	7.97008	3	3	6
ENSG00000072501	1.30667	SMC1A	structural maintenance of chromosomes 1A [Source:HGNC Symbol;Acc:HGNC:11111]	3.06435e-18	1521.5	4.60306e-16	65.2038	0.297316	65.2032	3	3	6
ENSG00000072657	1.5894	TRHDE	thyrotropin releasing hormone degrading enzyme [Source:HGNC Symbol;Acc:HGNC:30748]	3.24102	78.0441	3.67369e-05	3.34212	13.3544	3.34155	3	3	6
ENSG00000072682	1.58786	P4HA2	prolyl 4-hydroxylase subunit alpha 2 [Source:HGNC Symbol;Acc:HGNC:8547]	3.32021e-33	1209.24	7.14182e-50	51.8183	2.88556	51.8178	3	3	6
ENSG00000072786	1.31903	STK10	serine/threonine kinase 10 [Source:HGNC Symbol;Acc:HGNC:11388]	0.000513479	390.761	6.79227e-11	16.7653	441.945	16.7648	3	3	6
ENSG00000072832	1.32206	CRMP1	collapsin response mediator protein 1 [Source:HGNC Symbol;Acc:HGNC:2365]	0.00801506	376.913	7.41315e-12	16.1306	657.848	16.1301	3	3	6
ENSG00000072840	1.26824	EVC	EvC ciliary complex subunit 1 [Source:HGNC Symbol;Acc:HGNC:3497]	5.07909e-11	1244.24	8.73463e-12	53.3339	2.40524	53.3333	3	3	6
ENSG00000072849	1.24025	DERL2	derlin 2 [Source:HGNC Symbol;Acc:HGNC:17943]	0.401136	275.606	0.000188723	11.812	136.566	11.8115	3	3	6
ENSG00000072954	0.739927	TMEM38A	transmembrane protein 38A [Source:HGNC Symbol;Acc:HGNC:28462]	24117.7	27.1967	860.341	1.16155	336.347	1.16211	3	3	6
ENSG00000073150	0.778529	PANX2	pannexin 2 [Source:HGNC Symbol;Acc:HGNC:8600]		NA	13773.2	0.618306	31186.3	0.618869	3	3	6
ENSG00000073350	0.740053	LLGL2	LLGL2, scribble cell polarity complex component [Source:HGNC Symbol;Acc:HGNC:6629]	131.1	92.5798	0.0384569	3.94669	1523.96	3.94725	3	3	6
ENSG00000073712	1.23271	FERMT2	fermitin family member 2 [Source:HGNC Symbol;Acc:HGNC:15767]	3.63715e-06	779.854	1.75631e-07	33.4648	36.1646	33.4642	3	3	6
ENSG00000073849	1.78199	ST6GAL1	ST6 beta-galactoside alpha-2,6-sialyltransferase 1 [Source:HGNC Symbol;Acc:HGNC:10860]	248.196	40.6091	0.0284564	1.74044	823.72	1.73988	3	3	6
ENSG00000073910	0.631905	FRY	FRY microtubule binding protein [Source:HGNC Symbol;Acc:HGNC:20367]	1006.55	40.393	1.0611	1.72423	534.816	1.72479	3	3	6
ENSG00000073969	0.792237	NSF	N-ethylmaleimide sensitive factor, vesicle fusing ATPase [Source:HGNC Symbol;Acc:HGNC:8016]	0.0989289	273.853	9.23828e-06	11.6946	81.0039	11.6952	3	3	6
ENSG00000074181	1.75131	NOTCH3	notch 3 [Source:HGNC Symbol;Acc:HGNC:7883]	18874.9	15.9397	292.109	0.683844	4704.66	0.683281	3	1	4
ENSG00000074276	0.519249	CDHR2	cadherin related family member 2 [Source:HGNC Symbol;Acc:HGNC:18231]	3066.93	21.1142	9.41268	0.901709	97.9542	0.902272	3	3	6
ENSG00000074370	1.24567	ATP2A3	ATPase sarcoplasmic/endoplasmic reticulum Ca2+ transporting 3 [Source:HGNC Symbol;Acc:HGNC:813]		NA	8410.12	0.885062	7080.99	0.884499	3	3	6
ENSG00000074410	2.51151	CA12	carbonic anhydrase 12 [Source:HGNC Symbol;Acc:HGNC:1371]	3.61479e-18	252.365	1.80336e-48	10.7937	21.5361	10.7931	3	3	6
ENSG00000074416	1.54019	MGLL	monoglyceride lipase [Source:HGNC Symbol;Acc:HGNC:17038]	5.08288e-24	1410.6	1.67853e-44	60.4097	14.2086	60.4092	3	3	6
ENSG00000074527	1.51616	NTN4	netrin 4 [Source:HGNC Symbol;Acc:HGNC:13658]	0.000319984	247.433	1.39514e-14	10.5981	580.764	10.5975	3	3	6
ENSG00000074660	1.7984	SCARF1	scavenger receptor class F member 1 [Source:HGNC Symbol;Acc:HGNC:16820]	0.000222605	132.295	5.12644e-15	5.67193	167.347	5.67137	3	3	6
ENSG00000074935	0.827283	TUBE1	tubulin epsilon 1 [Source:HGNC Symbol;Acc:HGNC:20775]	24345.2	43.3918	1971.83	1.85018	150.313	1.85074	3	3	6
ENSG00000075223	1.7058	SEMA3C	semaphorin 3C [Source:HGNC Symbol;Acc:HGNC:10725]	9.56054e-34	1379.42	1.4987e-67	59.0139	4.77928	59.0133	3	3	6
ENSG00000075275	1.25255	CELSR1	cadherin EGF LAG seven-pass G-type receptor 1 [Source:HGNC Symbol;Acc:HGNC:1850]	2.75214e-05	900.944	1.08391e-09	38.5823	119.945	38.5817	3	3	6
ENSG00000075303	1.36646	SLC25A40	solute carrier family 25 member 40 [Source:HGNC Symbol;Acc:HGNC:29680]	0.00783143	194.608	3.47445e-07	8.3426	4.81761	8.34204	3	3	6
ENSG00000075568	0.789133	TMEM131	transmembrane protein 131 [Source:HGNC Symbol;Acc:HGNC:30366]	9.32813e-05	440.964	2.222e-08	18.8133	8.75676	18.8138	3	3	6
ENSG00000075643	1.29269	MOCOS	molybdenum cofactor sulfurase [Source:HGNC Symbol;Acc:HGNC:18234]	2.56155	157.701	0.00141282	6.76297	35.767	6.76241	3	3	6
ENSG00000075711	1.29324	DLG1	discs large MAGUK scaffold protein 1 [Source:HGNC Symbol;Acc:HGNC:2900]	1.7284e-15	1408.68	1.5285e-14	60.4183	1.7827	60.4177	3	3	6
ENSG00000075891	0.756198	PAX2	paired box 2 [Source:HGNC Symbol;Acc:HGNC:8616]	8.9091e-11	673.025	2.90386e-15	28.7114	4.50489	28.7119	3	3	6
ENSG00000076053	1.21559	RBM7	RNA binding motif protein 7 [Source:HGNC Symbol;Acc:HGNC:9904]	356.711	143.339	1.20352	6.15463	2914.47	6.15407	3	3	6
ENSG00000076067	0.832259	RBMS2	RNA binding motif single stranded interacting protein 2 [Source:HGNC Symbol;Acc:HGNC:9909]	0.000644196	592.182	0.00015222	25.2333	8.46599	25.2339	3	3	6
ENSG00000076356	1.43465	PLXNA2	plexin A2 [Source:HGNC Symbol;Acc:HGNC:9100]	262.621	66.3237	0.0675896	2.84097	782.321	2.8404	3	3	6
ENSG00000076641	3.56739	PAG1	phosphoprotein membrane anchor with glycosphingolipid microdomains 1 [Source:HGNC Symbol;Acc:HGNC:30043]	5.73292e-08	75.7538	3.6409e-24	3.24029	0.857646	3.23973	3	3	6
ENSG00000076706	1.20468	MCAM	melanoma cell adhesion molecule [Source:HGNC Symbol;Acc:HGNC:6934]	0.00635386	3237.53	4.0284e-06	139.226	2584.45	139.226	3	3	6
ENSG00000076864	1.34167	RAP1GAP	RAP1 GTPase activating protein [Source:HGNC Symbol;Acc:HGNC:9858]		NA	4765.7	0.700401	26122.7	0.699838	3	3	6
ENSG00000077147	1.20469	TM9SF3	transmembrane 9 superfamily member 3 [Source:HGNC Symbol;Acc:HGNC:21529]	0.659592	873.393	2.43709e-05	37.4762	2674.37	37.4757	3	3	6
ENSG00000077150	1.23585	NFKB2	nuclear factor kappa B subunit 2 [Source:HGNC Symbol;Acc:HGNC:7795]	0.17434	485.04	5.63484e-07	20.8455	1808.79	20.8449	3	3	6
ENSG00000077152	1.69974	UBE2T	ubiquitin conjugating enzyme E2 T [Source:HGNC Symbol;Acc:HGNC:25009]	1.21352e-20	421.243	7.89448e-36	18.0287	0.160921	18.0281	3	3	6
ENSG00000077157	0.689913	PPP1R12B	protein phosphatase 1 regulatory subunit 12B [Source:HGNC Symbol;Acc:HGNC:7619]	0.00481714	159.953	1.13075e-08	6.82906	7.03718	6.82963	3	3	6
ENSG00000077238	1.56414	IL4R	interleukin 4 receptor [Source:HGNC Symbol;Acc:HGNC:6015]	1.5704e-11	343.471	1.1237e-23	14.7148	9.36459	14.7142	3	3	6
ENSG00000077264	1.37487	PAK3	p21 (RAC1) activated kinase 3 [Source:HGNC Symbol;Acc:HGNC:8592]	34.6051	94.6168	0.00912919	4.05008	173.741	4.04952	3	3	6
ENSG00000077616	0.703124	NAALAD2	N-acetylated alpha-linked acidic dipeptidase 2 [Source:HGNC Symbol;Acc:HGNC:14526]		NA	10813.1	0.585267	15059.9	0.585829	3	3	6
ENSG00000077713	1.26679	SLC25A43	solute carrier family 25 member 43 [Source:HGNC Symbol;Acc:HGNC:30557]	70.8222	122.87	0.222125	5.27092	210.623	5.27036	3	3	6
ENSG00000077782	1.27884	FGFR1	fibroblast growth factor receptor 1 [Source:HGNC Symbol;Acc:HGNC:3688]	0.000282558	480.832	8.4987e-10	20.6386	265.683	20.638	3	3	6
ENSG00000078070	0.820662	MCCC1	methylcrotonoyl-CoA carboxylase 1 [Source:HGNC Symbol;Acc:HGNC:6936]	7082.71	68.1398	122.46	2.91137	7020.66	2.91194	3	3	6
ENSG00000078177	1.31095	N4BP2	NEDD4 binding protein 2 [Source:HGNC Symbol;Acc:HGNC:29851]	10.3429	145.189	0.00087806	6.21463	620.952	6.21406	3	3	6
ENSG00000078269	1.62355	SYNJ2	synaptojanin 2 [Source:HGNC Symbol;Acc:HGNC:11504]	9.50268e-43	1225.87	3.23188e-55	52.5008	0.0624803	52.5002	3	3	6
ENSG00000078725	0.467126	BRINP1	BMP/retinoic acid inducible neural specific 1 [Source:HGNC Symbol;Acc:HGNC:2687]	14812.4	12.1176	232.196	0.517642	496.182	0.518204	0	2	2
ENSG00000078804	0.670497	TP53INP2	tumor protein p53 inducible nuclear protein 2 [Source:HGNC Symbol;Acc:HGNC:16104]	3.14006e-23	897.507	4.52707e-35	38.3186	2.11505	38.3192	3	3	6
ENSG00000078814	0.760196	MYH7B	myosin heavy chain 7B [Source:HGNC Symbol;Acc:HGNC:15906]		NA	14167.1	0.756487		NA	3	3	6
ENSG00000078902	0.831909	TOLLIP	toll interacting protein [Source:HGNC Symbol;Acc:HGNC:16476]	3.65929	299.961	0.00364755	12.7747	858.223	12.7753	3	3	6
ENSG00000079156	1.27475	OSBPL6	oxysterol binding protein like 6 [Source:HGNC Symbol;Acc:HGNC:16388]	6462.11	63.1667	81.63	2.70665	13339.1	2.70609	3	3	6
ENSG00000079263	2.40325	SP140	SP140 nuclear body protein [Source:HGNC Symbol;Acc:HGNC:17133]	4102.96	15.3668	24.1029	0.657558	70.3958	0.656995	3	0	3
ENSG00000079308	1.37575	TNS1	tensin 1 [Source:HGNC Symbol;Acc:HGNC:11973]	8.60991e-27	2492.87	2.51976e-25	106.821	0.376841	106.82	3	3	6
ENSG00000079337	0.766664	RAPGEF3	Rap guanine nucleotide exchange factor 3 [Source:HGNC Symbol;Acc:HGNC:16629]	5.53526	138.886	0.00455713	5.92187	36.4728	5.92244	3	3	6
ENSG00000079387	1.21717	SENP1	SUMO specific peptidase 1 [Source:HGNC Symbol;Acc:HGNC:17927]	13.9125	211.892	0.0289057	9.08112	296.595	9.08056	3	3	6
ENSG00000079432	0.812008	CIC	capicua transcriptional repressor [Source:HGNC Symbol;Acc:HGNC:14214]	8.57514e-13	1835.69	3.41925e-08	78.2598	0.10825	78.2603	3	3	6
ENSG00000080200	0.825113	CRYBG3	crystallin beta-gamma domain containing 3 [Source:HGNC Symbol;Acc:HGNC:34427]	3533.31	119.168	14.8887	5.09381	21388.2	5.09437	3	3	6
ENSG00000080298	1.4949	RFX3	regulatory factor X3 [Source:HGNC Symbol;Acc:HGNC:9984]	181.824	55.9036	0.0719274	2.39477	8.49635	2.39421	3	3	6
ENSG00000080546	0.715457	SESN1	sestrin 1 [Source:HGNC Symbol;Acc:HGNC:21595]	89.72	80.4668	0.014614	3.43238	697.204	3.43295	3	3	6
ENSG00000080947	1.28056	CROCCP3	ciliary rootlet coiled-coil, rootletin pseudogene 3 [Source:HGNC Symbol;Acc:HGNC:29405]	4212.23	53.9575	60.4922	2.31084	127.162	2.31027	3	3	6
ENSG00000081041	1.38187	CXCL2	C-X-C motif chemokine ligand 2 [Source:HGNC Symbol;Acc:HGNC:4603]	152.429	98.9383	0.00132123	4.24925	5772.47	4.24869	3	3	6
ENSG00000081052	0.656698	COL4A4	collagen type IV alpha 4 chain [Source:HGNC Symbol;Acc:HGNC:2206]		NA	18553	0.477617		NA	2	3	5
ENSG00000081277	1.49364	PKP1	plakophilin 1 [Source:HGNC Symbol;Acc:HGNC:9023]	31970.1	19.6012	1131.24	0.838391	5546.41	0.837828	3	3	6
ENSG00000081721	1.23784	DUSP12	dual specificity phosphatase 12 [Source:HGNC Symbol;Acc:HGNC:3067]	556.63	114.546	3.26804	4.91364	2726.61	4.91308	3	3	6
ENSG00000081913	0.793482	PHLPP1	PH domain and leucine rich repeat protein phosphatase 1 [Source:HGNC Symbol;Acc:HGNC:20610]	0.262585	228.436	0.000131542	9.74035	28.0194	9.74091	3	3	6
ENSG00000081923	1.52438	ATP8B1	ATPase phospholipid transporting 8B1 [Source:HGNC Symbol;Acc:HGNC:3706]	2.74093e-23	700.173	9.18497e-35	29.9744	0.131743	29.9738	3	3	6
ENSG00000082146	0.754083	STRADB	STE20-related kinase adaptor beta [Source:HGNC Symbol;Acc:HGNC:13205]	0.0146397	246.377	2.31235e-08	10.5155	221.02	10.5161	3	3	6
ENSG00000082397	0.685958	EPB41L3	erythrocyte membrane protein band 4.1 like 3 [Source:HGNC Symbol;Acc:HGNC:3380]	1.19221e-37	2547.36	2.34362e-36	108.748	0.613648	108.748	3	3	6
ENSG00000082482	0.678111	KCNK2	potassium two pore domain channel subfamily K member 2 [Source:HGNC Symbol;Acc:HGNC:6277]	18.4634	79.9848	0.00140755	3.41236	81.8947	3.41293	3	3	6
ENSG00000082497	2.08429	SERTAD4	SERTA domain containing 4 [Source:HGNC Symbol;Acc:HGNC:25236]	4.04811e-30	396.938	7.69776e-53	16.9858	0.0421103	16.9852	3	3	6
ENSG00000082512	1.68352	TRAF5	TNF receptor associated factor 5 [Source:HGNC Symbol;Acc:HGNC:12035]	2.1338e-06	159.775	7.36058e-15	6.84017	0.39049	6.83961	3	3	6
ENSG00000082781	1.64723	ITGB5	integrin subunit beta 5 [Source:HGNC Symbol;Acc:HGNC:6160]	3.44807e-60	2326.93	1.92573e-64	99.6586	0.126933	99.6581	3	3	6
ENSG00000082996	1.23145	RNF13	ring finger protein 13 [Source:HGNC Symbol;Acc:HGNC:10057]	264.644	150.204	0.298182	6.4361	3813.51	6.43554	3	3	6
ENSG00000083097	0.740729	DOP1A	DOP1 leucine zipper like protein A [Source:HGNC Symbol;Acc:HGNC:21194]	243.065	97.2594	0.0651969	4.15784	4329.92	4.1584	3	3	6
ENSG00000083290	1.26328	ULK2	unc-51 like autophagy activating kinase 2 [Source:HGNC Symbol;Acc:HGNC:13480]	0.00416447	318.642	1.40111e-06	13.6657	13.5861	13.6651	3	3	6
ENSG00000083454	0.772797	P2RX5	purinergic receptor P2X 5 [Source:HGNC Symbol;Acc:HGNC:8536]	48160.4	24.8647	1745.53	1.05901	14059.1	1.05957	3	3	6
ENSG00000083642	1.60825	PDS5B	PDS5 cohesin associated factor B [Source:HGNC Symbol;Acc:HGNC:20418]	3.86778e-30	803.991	1.31552e-45	34.421	0.20162	34.4204	3	3	6
ENSG00000083720	0.786838	OXCT1	3-oxoacid CoA-transferase 1 [Source:HGNC Symbol;Acc:HGNC:8527]	4.12295e-05	484.821	1.65201e-09	20.6943	39.4085	20.6948	3	3	6
ENSG00000083750	0.789343	RRAGB	Ras related GTP binding B [Source:HGNC Symbol;Acc:HGNC:19901]	3103.73	61.5105	50.9342	2.62572	158.445	2.62629	3	3	6
ENSG00000083799	1.27581	CYLD	CYLD lysine 63 deubiquitinase [Source:HGNC Symbol;Acc:HGNC:2584]	0.49894	219.906	8.07257e-05	9.41997	111.533	9.41941	3	3	6
ENSG00000083844	1.30118	ZNF264	zinc finger protein 264 [Source:HGNC Symbol;Acc:HGNC:13057]	22.6189	125.939	0.0105607	5.39191	163.828	5.39135	3	3	6
ENSG00000084070	0.70417	SMAP2	small ArfGAP2 [Source:HGNC Symbol;Acc:HGNC:25082]	0.000193198	229.922	6.2485e-11	9.81213	40.3724	9.81269	3	3	6
ENSG00000084073	1.52102	ZMPSTE24	zinc metallopeptidase STE24 [Source:HGNC Symbol;Acc:HGNC:12877]	2.24523e-13	445.429	4.21711e-26	19.073	7.28707	19.0724	3	3	6
ENSG00000084093	1.22933	REST	RE1 silencing transcription factor [Source:HGNC Symbol;Acc:HGNC:9966]	4.34915	271.498	0.000203727	11.6397	922.567	11.6391	3	3	6
ENSG00000084444	0.62458	FAM234B	family with sequence similarity 234 member B [Source:HGNC Symbol;Acc:HGNC:29288]	0.0002649	147.199	2.21479e-11	6.28918	2.18154	6.28974	3	3	6
ENSG00000084636	1.52038	COL16A1	collagen type XVI alpha 1 chain [Source:HGNC Symbol;Acc:HGNC:2193]	2.19796e-19	543.678	2.91667e-30	23.2941	0.198428	23.2935	3	3	6
ENSG00000084731	1.22283	KIF3C	kinesin family member 3C [Source:HGNC Symbol;Acc:HGNC:6321]	0.641081	270.524	0.000886089	11.6172	90.7608	11.6167	3	3	6
ENSG00000084764	0.704123	MAPRE3	microtubule associated protein RP/EB family member 3 [Source:HGNC Symbol;Acc:HGNC:6892]	117.033	69.7326	0.0369277	2.97787	95.9193	2.97843	3	3	6
ENSG00000085117	1.90561	CD82	CD82 molecule [Source:HGNC Symbol;Acc:HGNC:6210]	8.45178e-42	642.571	8.40122e-65	27.5098	0.00583059	27.5092	3	3	6
ENSG00000085365	1.3158	SCAMP1	secretory carrier membrane protein 1 [Source:HGNC Symbol;Acc:HGNC:10563]	0.19933	260.897	6.5152e-08	11.1876	1012.22	11.1871	3	3	6
ENSG00000085491	1.28603	SLC25A24	solute carrier family 25 member 24 [Source:HGNC Symbol;Acc:HGNC:20662]	0.00263848	402.912	4.73378e-09	17.2638	250.815	17.2633	3	3	6
ENSG00000085514	1.35151	PILRA	paired immunoglobin like type 2 receptor alpha [Source:HGNC Symbol;Acc:HGNC:20396]		NA	15358.2	0.606728	22778.8	0.606165	3	3	6
ENSG00000085788	0.820865	DDHD2	DDHD domain containing 2 [Source:HGNC Symbol;Acc:HGNC:29106]	0.00652315	490.971	2.59102e-05	20.9424	24.4086	20.943	3	3	6
ENSG00000086570	0.824522	FAT2	FAT atypical cadherin 2 [Source:HGNC Symbol;Acc:HGNC:3596]		NA	23388.4	0.891379	9425.79	0.891942	3	3	6
ENSG00000086619	1.39475	ERO1B	endoplasmic reticulum oxidoreductase 1 beta [Source:HGNC Symbol;Acc:HGNC:14355]	2792.41	51.6714	7.2116	2.20999	5627.76	2.20942	3	3	6
ENSG00000086991	1.30032	NOX4	NADPH oxidase 4 [Source:HGNC Symbol;Acc:HGNC:7891]		NA	13425.3	0.706827	2793.11	0.706264	3	3	6
ENSG00000087008	0.81297	ACOX3	acyl-CoA oxidase 3, pristanoyl [Source:HGNC Symbol;Acc:HGNC:121]	4764.9	70.5041	102.112	3.00001	3585.24	3.00057	3	3	6
ENSG00000087053	1.25295	MTMR2	myotubularin related protein 2 [Source:HGNC Symbol;Acc:HGNC:7450]	0.000103297	590.046	1.55232e-08	25.314	121.692	25.3134	3	3	6
ENSG00000087076	0.472179	HSD17B14	hydroxysteroid 17-beta dehydrogenase 14 [Source:HGNC Symbol;Acc:HGNC:23238]	14719.6	12.4749	297.499	0.533146	152.461	0.533709	0	2	2
ENSG00000087245	1.52952	MMP2	matrix metallopeptidase 2 [Source:HGNC Symbol;Acc:HGNC:7166]	3.15253e-18	728.84	1.61038e-35	31.2454	24.7456	31.2449	3	3	6
ENSG00000087253	1.20762	LPCAT2	lysophosphatidylcholine acyltransferase 2 [Source:HGNC Symbol;Acc:HGNC:26032]	684.759	118.94	6.54322	5.09992	982.602	5.09935	3	3	6
ENSG00000087299	0.800263	L2HGDH	L-2-hydroxyglutarate dehydrogenase [Source:HGNC Symbol;Acc:HGNC:20499]	701.325	103.832	3.72569	4.43265	1947.83	4.43322	3	3	6
ENSG00000087448	1.25083	KLHL42	kelch like family member 42 [Source:HGNC Symbol;Acc:HGNC:29252]	0.246604	240.384	0.000102664	10.3094	17.8822	10.3089	3	3	6
ENSG00000087494	1.37494	PTHLH	parathyroid hormone like hormone [Source:HGNC Symbol;Acc:HGNC:9607]	0.0164518	208.403	2.22467e-08	8.94185	235.262	8.94129	3	3	6
ENSG00000087502	1.77263	ERGIC2	ERGIC and golgi 2 [Source:HGNC Symbol;Acc:HGNC:30208]	7.71335e-27	508.863	9.59018e-47	21.7847	0.21031	21.7842	3	3	6
ENSG00000087589	1.35615	CASS4	Cas scaffold protein family member 4 [Source:HGNC Symbol;Acc:HGNC:15878]		NA	10049.7	0.70066	20759.9	0.700097	3	3	6
ENSG00000087842	0.703976	PIR	pirin [Source:HGNC Symbol;Acc:HGNC:30048]	3197.29	42.0682	4.5306	1.79622	2819.04	1.79678	3	3	6
ENSG00000087884	0.823576	AAMDC	adipogenesis associated Mth938 domain containing [Source:HGNC Symbol;Acc:HGNC:30205]		NA	12320.9	1.10479	27947.2	1.10535	3	3	6
ENSG00000088247	0.750444	KHSRP	KH-type splicing regulatory protein [Source:HGNC Symbol;Acc:HGNC:6316]	2.4793e-29	3938.53	4.19192e-20	168.017	0.304557	168.018	3	3	6
ENSG00000088256	0.823645	GNA11	G protein subunit alpha 11 [Source:HGNC Symbol;Acc:HGNC:4379]	4.44729e-05	674.415	1.07118e-05	28.7462	5.69413	28.7468	3	3	6
ENSG00000088280	1.32024	ASAP3	ArfGAP with SH3 domain, ankyrin repeat and PH domain 3 [Source:HGNC Symbol;Acc:HGNC:14987]	3.78766e-05	315.942	8.11812e-10	13.5488	2.78711	13.5482	3	3	6
ENSG00000088387	1.38009	DOCK9	dedicator of cytokinesis 9 [Source:HGNC Symbol;Acc:HGNC:14132]	3.61466e-10	539.932	1.72649e-18	23.1144	9.67106	23.1138	3	3	6
ENSG00000088766	1.36975	CRLS1	cardiolipin synthase 1 [Source:HGNC Symbol;Acc:HGNC:16148]	1.33085e-17	1257.28	4.39634e-23	53.8762	3.25133	53.8757	3	3	6
ENSG00000088808	0.817925	PPP1R13B	protein phosphatase 1 regulatory subunit 13B [Source:HGNC Symbol;Acc:HGNC:14950]	8.79386	225.765	0.00409469	9.62154	876.648	9.62211	3	3	6
ENSG00000088826	1.46681	SMOX	spermine oxidase [Source:HGNC Symbol;Acc:HGNC:15862]	1.23864e-14	499.983	1.28704e-24	21.4267	1.64027	21.4262	3	3	6
ENSG00000088836	1.50957	SLC4A11	solute carrier family 4 member 11 [Source:HGNC Symbol;Acc:HGNC:16438]	1.64372	97.6799	6.39487e-06	4.18352	133.139	4.18296	3	3	6
ENSG00000088854	1.503	C20orf194	chromosome 20 open reading frame 194 [Source:HGNC Symbol;Acc:HGNC:17721]	1.37364e-13	444.389	4.34165e-25	19.0272	2.70264	19.0267	3	3	6
ENSG00000088882	1.38825	CPXM1	carboxypeptidase X, M14 family member 1 [Source:HGNC Symbol;Acc:HGNC:15771]		NA	4687.34	0.696041	4811.86	0.695478	3	3	6
ENSG00000088899	1.20912	LZTS3	leucine zipper tumor suppressor family member 3 [Source:HGNC Symbol;Acc:HGNC:30139]	0.105972	433.387	0.000168952	18.6157	464.612	18.6151	3	3	6
ENSG00000089041	1.50476	P2RX7	purinergic receptor P2X 7 [Source:HGNC Symbol;Acc:HGNC:8537]		NA	7398.21	0.574959	4333.91	0.574397	3	2	5
ENSG00000089127	0.697714	OAS1	2-5-oligoadenylate synthetase 1 [Source:HGNC Symbol;Acc:HGNC:8086]	471.848	67.4691	0.0614241	2.88091	6624.4	2.88147	3	3	6
ENSG00000089199	0.373712	CHGB	chromogranin B [Source:HGNC Symbol;Acc:HGNC:1930]	10297.5	12.0477	130.515	0.514715	11045.8	0.515277	0	2	2
ENSG00000089220	1.40642	PEBP1	phosphatidylethanolamine binding protein 1 [Source:HGNC Symbol;Acc:HGNC:8630]	4.11767e-24	1120.54	9.53579e-27	48.0279	0.372104	48.0273	3	3	6
ENSG00000089486	0.79049	CDIP1	cell death inducing p53 target 1 [Source:HGNC Symbol;Acc:HGNC:13234]	0.00098161	362.977	1.64113e-07	15.4748	31.9215	15.4754	3	3	6
ENSG00000089597	1.39647	GANAB	glucosidase II alpha subunit [Source:HGNC Symbol;Acc:HGNC:4138]	2.19053e-34	4663.53	5.67651e-29	199.939	1.93284	199.938	3	3	6
ENSG00000089692	1.3961	LAG3	lymphocyte activating 3 [Source:HGNC Symbol;Acc:HGNC:6476]	3684.56	40.5818	15.4544	1.73991	466.341	1.73934	3	3	6
ENSG00000089847	0.763595	ANKRD24	ankyrin repeat domain 24 [Source:HGNC Symbol;Acc:HGNC:29424]		NA	24664.2	0.51154		NA	3	3	6
ENSG00000090013	0.701858	BLVRB	biliverdin reductase B [Source:HGNC Symbol;Acc:HGNC:1063]	0.000522125	216.627	2.68445e-10	9.23962	52.518	9.24018	3	3	6
ENSG00000090020	0.820221	SLC9A1	solute carrier family 9 member A1 [Source:HGNC Symbol;Acc:HGNC:11071]	0.0127425	396.501	7.16106e-05	16.9158	6.30203	16.9164	3	3	6
ENSG00000090061	0.829828	CCNK	cyclin K [Source:HGNC Symbol;Acc:HGNC:1596]	558.938	112.559	13.1872	4.80036	49.2523	4.80092	3	3	6
ENSG00000090339	1.5114	ICAM1	intercellular adhesion molecule 1 [Source:HGNC Symbol;Acc:HGNC:5344]	4.18345e-14	875.631	1.02819e-36	37.5587	200.836	37.5582	3	3	6
ENSG00000090376	1.22985	IRAK3	interleukin 1 receptor associated kinase 3 [Source:HGNC Symbol;Acc:HGNC:17020]		NA	44514.8	0.613191	18594.3	0.612628	3	3	6
ENSG00000090530	0.746719	P3H2	prolyl 3-hydroxylase 2 [Source:HGNC Symbol;Acc:HGNC:19317]	1.69459e-15	1193.25	3.49991e-19	50.9024	8.98539	50.9029	3	3	6
ENSG00000090565	1.38503	RAB11FIP3	RAB11 family interacting protein 3 [Source:HGNC Symbol;Acc:HGNC:17224]	3.72637e-11	459.179	1.40443e-17	19.6782	0.260314	19.6777	3	3	6
ENSG00000091039	1.26892	OSBPL8	oxysterol binding protein like 8 [Source:HGNC Symbol;Acc:HGNC:16396]	0.000237361	568.716	6.16194e-10	24.3689	143.879	24.3684	3	3	6
ENSG00000091136	1.21235	LAMB1	laminin subunit beta 1 [Source:HGNC Symbol;Acc:HGNC:6486]	4.90184e-10	2009.2	1.32398e-06	86.1713	0.266094	86.1708	3	3	6
ENSG00000091409	1.26868	ITGA6	integrin subunit alpha 6 [Source:HGNC Symbol;Acc:HGNC:6142]	2.72877e-07	609.548	3.06308e-10	26.1216	1.86766	26.121	3	3	6
ENSG00000091536	1.32948	MYO15A	myosin XVA [Source:HGNC Symbol;Acc:HGNC:7594]		NA	45945.5	0.424764		NA	3	3	6
ENSG00000091542	0.828448	ALKBH5	alkB homolog 5, RNA demethylase [Source:HGNC Symbol;Acc:HGNC:25996]	0.00357858	472.104	0.000138356	20.132	3.0117	20.1326	3	3	6
ENSG00000091592	1.5726	NLRP1	NLR family pyrin domain containing 1 [Source:HGNC Symbol;Acc:HGNC:14374]	2.29331e-09	301.61	1.73003e-21	12.9282	46.0412	12.9277	3	3	6
ENSG00000091844	1.68295	RGS17	regulator of G protein signaling 17 [Source:HGNC Symbol;Acc:HGNC:14088]	1583.07	32.0673	1.68316	1.37271	517.187	1.37215	3	3	6
ENSG00000092020	1.24279	PPP2R3C	protein phosphatase 2 regulatory subunit Bgamma [Source:HGNC Symbol;Acc:HGNC:17485]	1513.49	85.7172	15.3753	3.68389	2518.62	3.68333	3	3	6
ENSG00000092051	3.02051	JPH4	junctophilin 4 [Source:HGNC Symbol;Acc:HGNC:20156]	881.897	16.1945	0.794779	0.693669	65.2411	0.693106	3	0	3
ENSG00000092068	0.602845	SLC7A8	solute carrier family 7 member 8 [Source:HGNC Symbol;Acc:HGNC:11066]		NA	1236.55	0.574119	33032.1	0.574682	1	3	4
ENSG00000092096	1.32697	SLC22A17	solute carrier family 22 member 17 [Source:HGNC Symbol;Acc:HGNC:23095]	32.5	111.411	0.0234571	4.77402	159.682	4.77346	3	3	6
ENSG00000092201	1.3848	SUPT16H	SPT16 homolog, facilitates chromatin remodeling subunit [Source:HGNC Symbol;Acc:HGNC:11465]	1.03459e-32	2452.1	2.18172e-26	105.063	0.0820632	105.062	3	3	6
ENSG00000092421	1.47559	SEMA6A	semaphorin 6A [Source:HGNC Symbol;Acc:HGNC:10738]	63.8429	74.4406	0.00758411	3.18501	397.681	3.18444	3	3	6
ENSG00000092607	1.2893	TBX15	T-box 15 [Source:HGNC Symbol;Acc:HGNC:11594]	169.653	96.5146	0.721681	4.1373	52.0322	4.13674	3	3	6
ENSG00000092929	1.45942	UNC13D	unc-13 homolog D [Source:HGNC Symbol;Acc:HGNC:23147]	0.0162809	178.999	3.45354e-10	7.67914	420.435	7.67858	3	3	6
ENSG00000092964	1.22532	DPYSL2	dihydropyrimidinase like 2 [Source:HGNC Symbol;Acc:HGNC:3014]	0.000489192	588.459	1.8574e-06	25.232	44.1579	25.2314	3	3	6
ENSG00000092969	1.4984	TGFB2	transforming growth factor beta 2 [Source:HGNC Symbol;Acc:HGNC:11768]	2.98302e-20	1288.03	5.21357e-39	55.2327	53.2593	55.2322	3	3	6
ENSG00000094975	1.33346	SUCO	SUN domain containing ossification factor [Source:HGNC Symbol;Acc:HGNC:1240]	1.33937e-07	412.183	1.29937e-12	17.6592	1.09646	17.6586	3	3	6
ENSG00000095203	2.02503	EPB41L4B	erythrocyte membrane protein band 4.1 like 4B [Source:HGNC Symbol;Acc:HGNC:19818]	3.65412e-07	132.911	6.52653e-21	5.69423	19.249	5.69367	3	3	6
ENSG00000095303	2.2249	PTGS1	prostaglandin-endoperoxide synthase 1 [Source:HGNC Symbol;Acc:HGNC:9604]	94.6282	38.6261	0.000441969	1.65344	3778.78	1.65287	3	2	5
ENSG00000095397	0.657544	WHRN	whirlin [Source:HGNC Symbol;Acc:HGNC:16361]	0.389162	107.904	3.25262e-06	4.6075	21.2624	4.60806	3	3	6
ENSG00000095587	1.61496	TLL2	tolloid like 2 [Source:HGNC Symbol;Acc:HGNC:11844]	0.0262379	133.148	3.03791e-10	5.71062	660.567	5.71005	3	3	6
ENSG00000095637	1.7423	SORBS1	sorbin and SH3 domain containing 1 [Source:HGNC Symbol;Acc:HGNC:14565]	10.0069	56.5695	6.21831e-05	2.42045	5.72514	2.41989	3	3	6
ENSG00000095713	1.82556	CRTAC1	cartilage acidic protein 1 [Source:HGNC Symbol;Acc:HGNC:14882]	0.0160538	89.3544	1.66366e-10	3.82527	14.7191	3.8247	3	3	6
ENSG00000095739	0.788822	BAMBI	BMP and activin membrane bound inhibitor [Source:HGNC Symbol;Acc:HGNC:30251]	19300.8	43.9133	267.395	1.86859	23122	1.86915	3	3	6
ENSG00000095752	2.46542	IL11	interleukin 11 [Source:HGNC Symbol;Acc:HGNC:5966]	1.83478e-09	2114.4	7.16958e-192	90.6289	91.6511	90.6283	3	3	6
ENSG00000095951	1.35788	HIVEP1	human immunodeficiency virus type I enhancer binding protein 1 [Source:HGNC Symbol;Acc:HGNC:4920]	0.000257392	276.878	6.68192e-11	11.8588	27.9309	11.8583	3	3	6
ENSG00000096060	0.822547	FKBP5	FK506 binding protein 5 [Source:HGNC Symbol;Acc:HGNC:3721]	0.111823	318.507	0.000618373	13.5732	20.6458	13.5737	3	3	6
ENSG00000096063	1.20379	SRPK1	SRSF protein kinase 1 [Source:HGNC Symbol;Acc:HGNC:11305]	0.0347728	428.508	0.000374074	18.3742	21.5884	18.3737	3	3	6
ENSG00000096093	1.2886	EFHC1	EF-hand domain containing 1 [Source:HGNC Symbol;Acc:HGNC:16406]	0.146651	210.22	2.76794e-05	9.00816	11.155	9.0076	3	3	6
ENSG00000096696	1.49221	DSP	desmoplakin [Source:HGNC Symbol;Acc:HGNC:3052]	3.35416e-21	2188.15	2.94204e-41	93.6477	23.9455	93.6472	3	3	6
ENSG00000099204	1.23436	ABLIM1	actin binding LIM protein 1 [Source:HGNC Symbol;Acc:HGNC:78]	2.84393e-05	536.697	4.71708e-07	23.03	2.29791	23.0295	3	3	6
ENSG00000099246	1.54024	RAB18	RAB18, member RAS oncogene family [Source:HGNC Symbol;Acc:HGNC:14244]	4.90198e-19	732.213	1.18854e-36	31.3509	8.64313	31.3504	3	3	6
ENSG00000099282	1.27436	TSPAN15	tetraspanin 15 [Source:HGNC Symbol;Acc:HGNC:23298]	32465.3	30.2502	1647.86	1.2982	1790.66	1.29764	3	3	6
ENSG00000099308	0.816655	MAST3	microtubule associated serine/threonine kinase 3 [Source:HGNC Symbol;Acc:HGNC:19036]	277.702	143.688	0.772232	6.13595	1835.74	6.13651	3	3	6
ENSG00000099337	1.54529	KCNK6	potassium two pore domain channel subfamily K member 6 [Source:HGNC Symbol;Acc:HGNC:6281]	4.46224e-10	295.901	1.12378e-19	12.6777	4.39724	12.6772	3	3	6
ENSG00000099365	1.33455	STX1B	syntaxin 1B [Source:HGNC Symbol;Acc:HGNC:18539]	1.49005	145.484	0.000217855	6.24058	63.7228	6.24002	3	3	6
ENSG00000099622	0.824745	CIRBP	cold inducible RNA binding protein [Source:HGNC Symbol;Acc:HGNC:1982]	7.6044e-05	988.638	4.88622e-06	42.0976	135.515	42.0982	3	3	6
ENSG00000099625	1.47612	CBARP	CACN subunit beta associated regulatory protein [Source:HGNC Symbol;Acc:HGNC:28617]	0.0149574	179.089	4.10419e-11	7.67787	417.993	7.67731	3	3	6
ENSG00000099785	0.798459	2002-03-01	membrane associated ring-CH-type finger 2 [Source:HGNC Symbol;Acc:HGNC:28038]	75.2077	125.917	0.385224	5.36496	112.248	5.36552	3	3	6
ENSG00000099810	1.45714	MTAP	methylthioadenosine phosphorylase [Source:HGNC Symbol;Acc:HGNC:7413]	1.47163e-10	360.132	6.18625e-19	15.4219	0.487587	15.4213	3	3	6
ENSG00000099812	1.22755	MISP	mitotic spindle positioning [Source:HGNC Symbol;Acc:HGNC:27000]		NA		NA	40795.4	0.292019	3	3	6
ENSG00000099875	0.651098	MKNK2	MAP kinase interacting serine/threonine kinase 2 [Source:HGNC Symbol;Acc:HGNC:7111]	1.43e-38	1303.16	8.88209e-44	55.6425	0.044606	55.6431	3	3	6
ENSG00000099910	0.800998	KLHL22	kelch like family member 22 [Source:HGNC Symbol;Acc:HGNC:25888]	77.5704	128.304	0.544558	5.47184	33.2784	5.4724	3	3	6
ENSG00000099949	1.20372	LZTR1	leucine zipper like transcription regulator 1 [Source:HGNC Symbol;Acc:HGNC:6742]	0.905354	303.476	0.00361023	13.0284	89.1402	13.0279	3	3	6
ENSG00000099953	1.34357	MMP11	matrix metallopeptidase 11 [Source:HGNC Symbol;Acc:HGNC:7157]	19343.6	32.1614	597.206	1.3788	3338.68	1.37824	3	3	6
ENSG00000099957	2.40048	P2RX6	purinergic receptor P2X 6 [Source:HGNC Symbol;Acc:HGNC:8538]	9.1584	37.8969	3.10914e-06	1.62394	350.041	1.62338	3	3	6
ENSG00000099977	0.721414	DDT	D-dopachrome tautomerase [Source:HGNC Symbol;Acc:HGNC:2732]		NA	4.62398e-06	5.68605		NA	3	3	6
ENSG00000100003	1.30418	SEC14L2	SEC14 like lipid binding 2 [Source:HGNC Symbol;Acc:HGNC:10699]	108.925	107.506	0.066191	4.61659	1335.46	4.61602	3	3	6
ENSG00000100023	0.791761	PPIL2	peptidylprolyl isomerase like 2 [Source:HGNC Symbol;Acc:HGNC:9261]	4.12201e-06	515.386	5.75211e-09	21.9856	1.80216	21.9862	3	3	6
ENSG00000100031	1.28573	GGT1	gamma-glutamyltransferase 1 [Source:HGNC Symbol;Acc:HGNC:4250]	0.000115571	434.332	1.04907e-09	18.6229	61.7708	18.6224	3	3	6
ENSG00000100033	0.595851	PRODH	proline dehydrogenase 1 [Source:HGNC Symbol;Acc:HGNC:9453]	24319.3	15.1776	441.221	0.648877	2499.68	0.64944	3	3	6
ENSG00000100036	1.24704	SLC35E4	solute carrier family 35 member E4 [Source:HGNC Symbol;Acc:HGNC:17058]	3768.99	68.2899	82.3133	2.93372	2250.15	2.93315	3	3	6
ENSG00000100055	3.39014	CYTH4	cytohesin 4 [Source:HGNC Symbol;Acc:HGNC:9505]	30.3385	26.1189	8.68097e-05	1.11582	547.643	1.11526	3	0	3
ENSG00000100060	1.99193	MFNG	MFNG O-fucosylpeptide 3-beta-N-acetylglucosaminyltransferase [Source:HGNC Symbol;Acc:HGNC:7038]	0.0025611	88.2403	1.19184e-12	3.78113	31.0647	3.78057	3	3	6
ENSG00000100084	0.827666	HIRA	histone cell cycle regulator [Source:HGNC Symbol;Acc:HGNC:4916]	5932.98	68.7802	245.315	2.93161	505.101	2.93218	3	3	6
ENSG00000100100	1.22823	PIK3IP1	phosphoinositide-3-kinase interacting protein 1 [Source:HGNC Symbol;Acc:HGNC:24942]	15288.3	47.9707	854.762	2.05945	640.222	2.05889	3	3	6
ENSG00000100147	1.21167	CCDC134	coiled-coil domain containing 134 [Source:HGNC Symbol;Acc:HGNC:26185]	44143.7	35.453	4868.89	1.52028	1090.76	1.51972	3	3	6
ENSG00000100156	0.694808	SLC16A8	solute carrier family 16 member 8 [Source:HGNC Symbol;Acc:HGNC:16270]		NA	3909.09	0.70161	6796.06	0.702173	3	3	6
ENSG00000100206	0.802518	DMC1	DNA meiotic recombinase 1 [Source:HGNC Symbol;Acc:HGNC:2927]	33598.4	40.6435	1391.08	1.72719	39854	1.72775	3	3	6
ENSG00000100211	0.797798	CBY1	chibby family member 1, beta catenin antagonist [Source:HGNC Symbol;Acc:HGNC:1307]	5561.51	59.0193	116.564	2.52109	977.052	2.52165	3	3	6
ENSG00000100218	1.52338	RSPH14	radial spoke head 14 homolog [Source:HGNC Symbol;Acc:HGNC:13437]		NA	44095.6	0.323189	43802.8	0.322626	3	1	4
ENSG00000100243	0.7709	CYB5R3	cytochrome b5 reductase 3 [Source:HGNC Symbol;Acc:HGNC:2873]	3.48885e-15	3586.29	1.07492e-15	152.898	20.1083	152.899	3	3	6
ENSG00000100246	0.806391	DNAL4	dynein axonemal light chain 4 [Source:HGNC Symbol;Acc:HGNC:2955]	18743.8	52.4078	182.006	2.23167	42520.9	2.23223	3	3	6
ENSG00000100253	1.20091	MIOX	myo-inositol oxygenase [Source:HGNC Symbol;Acc:HGNC:14522]		NA	1719.88	2.00073	15250.3	2.00017	3	3	6
ENSG00000100280	0.682636	AP1B1	adaptor related protein complex 1 subunit beta 1 [Source:HGNC Symbol;Acc:HGNC:554]	5.14967e-39	2024.09	1.15671e-36	86.395	0.14884	86.3956	3	3	6
ENSG00000100284	0.829622	TOM1	target of myb1 membrane trafficking protein [Source:HGNC Symbol;Acc:HGNC:11982]	193.767	152.909	0.739234	6.51435	1465.77	6.51491	3	3	6
ENSG00000100290	1.35429	BIK	BCL2 interacting killer [Source:HGNC Symbol;Acc:HGNC:1051]		NA	2808.14	1.04734		NA	3	3	6
ENSG00000100299	0.808663	ARSA	arylsulfatase A [Source:HGNC Symbol;Acc:HGNC:713]	1.06496	263.16	0.000366954	11.2065	401.96	11.2071	3	3	6
ENSG00000100302	1.70451	RASD2	RASD family member 2 [Source:HGNC Symbol;Acc:HGNC:18229]		NA	12789.2	0.434606		NA	2	1	3
ENSG00000100311	1.22296	PDGFB	platelet derived growth factor subunit B [Source:HGNC Symbol;Acc:HGNC:8800]	1.64853	771.301	8.93829e-07	33.1868	9975.02	33.1862	3	3	6
ENSG00000100314	1.92414	CABP7	calcium binding protein 7 [Source:HGNC Symbol;Acc:HGNC:20834]	5674.99	20.1507	18.21	0.86187	3471.59	0.861307	3	1	4
ENSG00000100320	1.27085	RBFOX2	RNA binding fox-1 homolog 2 [Source:HGNC Symbol;Acc:HGNC:9906]	2.60819e-10	919.747	2.1587e-11	39.4215	2.16962	39.4209	3	3	6
ENSG00000100342	1.48153	APOL1	apolipoprotein L1 [Source:HGNC Symbol;Acc:HGNC:618]	6.21174e-08	313.564	1.41433e-17	13.4334	34.9651	13.4328	3	3	6
ENSG00000100344	1.20223	PNPLA3	patatin like phospholipase domain containing 3 [Source:HGNC Symbol;Acc:HGNC:18590]	24.1589	219.66	0.0634578	9.42388	432.463	9.42331	3	3	6
ENSG00000100351	1.75929	GRAP2	GRB2 related adaptor protein 2 [Source:HGNC Symbol;Acc:HGNC:4563]	14267.8	16.7575	180.571	0.717542	1456.93	0.716979	3	2	5
ENSG00000100379	1.25527	KCTD17	potassium channel tetramerization domain containing 17 [Source:HGNC Symbol;Acc:HGNC:25705]	3.1005	204.991	0.00182751	8.79066	291.462	8.7901	3	3	6
ENSG00000100439	0.714277	ABHD4	abhydrolase domain containing 4 [Source:HGNC Symbol;Acc:HGNC:20154]	8.73058e-21	1434.38	6.11652e-27	61.2078	8.09901	61.2084	3	3	6
ENSG00000100483	1.2262	VCPKMT	valosin containing protein lysine methyltransferase [Source:HGNC Symbol;Acc:HGNC:20352]	40882.8	34.8184	3929.88	1.49485	2684.99	1.49429	3	3	6
ENSG00000100503	1.2561	NIN	ninein [Source:HGNC Symbol;Acc:HGNC:14906]	2.84579e-07	736.482	1.41571e-09	31.5572	4.9039	31.5566	3	3	6
ENSG00000100523	1.30753	DDHD1	DDHD domain containing 1 [Source:HGNC Symbol;Acc:HGNC:19714]	5.06176	171.758	7.25282e-05	7.3564	1032.53	7.35584	3	3	6
ENSG00000100554	0.807574	ATP6V1D	ATPase H+ transporting V1 subunit D [Source:HGNC Symbol;Acc:HGNC:13527]	0.581462	243.896	0.00033845	10.3995	109.485	10.4001	3	3	6
ENSG00000100557	1.50228	CCDC198	coiled-coil domain containing 198 [Source:HGNC Symbol;Acc:HGNC:20189]	4.0347	88.6408	3.12411e-05	3.79576	78.0315	3.7952	3	3	6
ENSG00000100564	0.752837	PIGH	phosphatidylinositol glycan anchor biosynthesis class H [Source:HGNC Symbol;Acc:HGNC:8964]	455.45	73.3916	0.680398	3.13083	617.969	3.13139	3	3	6
ENSG00000100578	0.825349	KIAA0586	KIAA0586 [Source:HGNC Symbol;Acc:HGNC:19960]	211.42	162.536	0.548006	6.94293	1708.98	6.9435	3	3	6
ENSG00000100596	0.79268	SPTLC2	serine palmitoyltransferase long chain base subunit 2 [Source:HGNC Symbol;Acc:HGNC:11278]	3.18356e-10	1251.91	6.79254e-11	53.4389	4.46974	53.4394	3	3	6
ENSG00000100625	1.27627	SIX4	SIX homeobox 4 [Source:HGNC Symbol;Acc:HGNC:10890]	1971.38	65.1617	27.5718	2.79241	49.343	2.79184	3	3	6
ENSG00000100628	2.40792	ASB2	ankyrin repeat and SOCS box containing 2 [Source:HGNC Symbol;Acc:HGNC:16012]	4.01785e-27	375.914	2.84738e-65	16.0819	6.54699	16.0814	3	3	6
ENSG00000100629	1.33512	CEP128	centrosomal protein 128 [Source:HGNC Symbol;Acc:HGNC:20359]	28.3699	118.42	0.0034892	5.06596	766.481	5.0654	3	3	6
ENSG00000100726	0.812898	TELO2	telomere maintenance 2 [Source:HGNC Symbol;Acc:HGNC:29099]	0.127632	404.365	7.77471e-06	17.2204	698.482	17.221	3	3	6
ENSG00000100739	2.73085	BDKRB1	bradykinin receptor B1 [Source:HGNC Symbol;Acc:HGNC:1029]	8961.1	12.0497	70.7157	0.51541	4876.64	0.514847	2	0	2
ENSG00000100784	1.27773	RPS6KA5	ribosomal protein S6 kinase A5 [Source:HGNC Symbol;Acc:HGNC:10434]	167.048	101.967	0.481036	4.36607	111.82	4.36551	3	3	6
ENSG00000100916	0.761128	BRMS1L	BRMS1 like transcriptional repressor [Source:HGNC Symbol;Acc:HGNC:20512]	1938.2	60.8286	17.072	2.59561	293.201	2.59617	3	3	6
ENSG00000100918	1.30152	REC8	REC8 meiotic recombination protein [Source:HGNC Symbol;Acc:HGNC:16879]	55.9418	107.529	0.0996967	4.61102	67.6295	4.61046	3	3	6
ENSG00000100968	1.67327	NFATC4	nuclear factor of activated T cells 4 [Source:HGNC Symbol;Acc:HGNC:7778]		NA	1541.54	0.585019	38552.7	0.584456	3	1	4
ENSG00000100979	1.79635	PLTP	phospholipid transfer protein [Source:HGNC Symbol;Acc:HGNC:9093]	65.4377	47.9569	0.00133117	2.05574	653.17	2.05518	3	3	6
ENSG00000101000	1.4063	PROCR	protein C receptor [Source:HGNC Symbol;Acc:HGNC:9452]	2.59217e-05	298.219	4.57412e-13	12.786	123.804	12.7855	3	3	6
ENSG00000101017	1.25559	CD40	CD40 molecule [Source:HGNC Symbol;Acc:HGNC:11919]	1.27408	204.681	0.000956301	8.78168	49.5943	8.78112	3	3	6
ENSG00000101049	0.64724	SGK2	SGK2, serine/threonine kinase 2 [Source:HGNC Symbol;Acc:HGNC:13900]	2.14327	91.2216	1.80367e-05	3.89489	85.0436	3.89545	3	3	6
ENSG00000101096	1.33732	NFATC2	nuclear factor of activated T cells 2 [Source:HGNC Symbol;Acc:HGNC:7776]	39765.5	23.1983	1639.89	0.9926	3980.18	0.992037	3	3	6
ENSG00000101162	0.589181	TUBB1	tubulin beta 1 class VI [Source:HGNC Symbol;Acc:HGNC:16257]	0.000754406	121.157	1.82258e-11	5.17697	1.51875	5.17753	3	3	6
ENSG00000101166	1.38929	PRELID3B	PRELI domain containing 3B [Source:HGNC Symbol;Acc:HGNC:15892]	1.99775e-12	626.003	1.49881e-20	26.8272	9.38613	26.8267	3	3	6
ENSG00000101187	2.05662	SLCO4A1	solute carrier organic anion transporter family member 4A1 [Source:HGNC Symbol;Acc:HGNC:10953]	7.06646e-11	176.735	3.34201e-26	7.56758	5.89072	7.56702	3	3	6
ENSG00000101194	1.23423	SLC17A9	solute carrier family 17 member 9 [Source:HGNC Symbol;Acc:HGNC:16192]	12.2188	255.393	0.000448367	10.9778	3597.53	10.9773	3	3	6
ENSG00000101198	2.65908	NKAIN4	sodium/potassium transporting ATPase interacting 4 [Source:HGNC Symbol;Acc:HGNC:16191]	0.365385	47.8248	6.88106e-10	2.05035	501.578	2.04979	3	3	6
ENSG00000101210	2.3794	EEF1A2	eukaryotic translation elongation factor 1 alpha 2 [Source:HGNC Symbol;Acc:HGNC:3192]	2.46779e-17	234.223	1.02334e-43	10.0352	18.6915	10.0346	3	3	6
ENSG00000101213	0.589005	PTK6	protein tyrosine kinase 6 [Source:HGNC Symbol;Acc:HGNC:9617]		NA	5231.44	0.50354	15115.2	0.504103	1	3	4
ENSG00000101220	0.463049	C20orf27	chromosome 20 open reading frame 27 [Source:HGNC Symbol;Acc:HGNC:15873]	1.07102e-53	799.453	3.65178e-96	34.1729	0.150956	34.1734	3	3	6
ENSG00000101236	1.45437	RNF24	ring finger protein 24 [Source:HGNC Symbol;Acc:HGNC:13779]	2.33002e-12	498.625	3.60731e-24	21.3651	8.30544	21.3646	3	3	6
ENSG00000101294	1.21057	HM13	histocompatibility minor 13 [Source:HGNC Symbol;Acc:HGNC:16435]	1.34313e-07	1322.65	3.26498e-06	56.7787	11.4297	56.7782	3	3	6
ENSG00000101298	1.24647	SNPH	syntaphilin [Source:HGNC Symbol;Acc:HGNC:15931]	280.457	107.785	2.14752	4.62392	163.081	4.62336	3	3	6
ENSG00000101306	1.48485	MYLK2	myosin light chain kinase 2 [Source:HGNC Symbol;Acc:HGNC:16243]	7794.98	27.8966	56.3636	1.19488	266.384	1.19431	3	3	6
ENSG00000101307	1.25343	SIRPB1	signal regulatory protein beta 1 [Source:HGNC Symbol;Acc:HGNC:15928]		NA		NA	49804	0.201472	3	2	5
ENSG00000101342	0.551036	TLDC2	TBC/LysM-associated domain containing 2 [Source:HGNC Symbol;Acc:HGNC:16112]	38.6632	45.8717	0.00047666	1.95995	48.6298	1.96051	3	3	6
ENSG00000101412	0.806702	E2F1	E2F transcription factor 1 [Source:HGNC Symbol;Acc:HGNC:3113]	0.00226419	532.061	1.99502e-07	22.6634	287.197	22.664	3	3	6
ENSG00000101464	0.805698	PIGU	phosphatidylinositol glycan anchor biosynthesis class U [Source:HGNC Symbol;Acc:HGNC:15791]	14.6054	165.397	0.0347622	7.05721	63.4224	7.05777	3	3	6
ENSG00000101557	1.44991	USP14	ubiquitin specific peptidase 14 [Source:HGNC Symbol;Acc:HGNC:12612]	6.98268e-27	1086.86	6.25966e-32	46.5553	0.0637715	46.5548	3	3	6
ENSG00000101608	1.21395	MYL12A	myosin light chain 12A [Source:HGNC Symbol;Acc:HGNC:16701]	1.35291e-05	1182.43	2.02475e-06	50.7938	167.395	50.7933	3	3	6
ENSG00000101670	1.62083	LIPG	lipase G, endothelial type [Source:HGNC Symbol;Acc:HGNC:6623]	8.57101e-13	347.16	2.03065e-26	14.8768	15.1115	14.8763	3	3	6
ENSG00000101680	1.27148	LAMA1	laminin subunit alpha 1 [Source:HGNC Symbol;Acc:HGNC:6481]		NA	6461.23	0.983428	2861.73	0.982865	3	3	6
ENSG00000101752	1.56989	MIB1	mindbomb E3 ubiquitin protein ligase 1 [Source:HGNC Symbol;Acc:HGNC:21086]	1.74253e-18	905.636	2.95707e-44	38.749	27.8314	38.7484	3	3	6
ENSG00000101782	1.29607	RIOK3	RIO kinase 3 [Source:HGNC Symbol;Acc:HGNC:11451]	2.10854e-06	448.16	1.04673e-10	19.211	5.68201	19.2105	3	3	6
ENSG00000101842	1.66142	VSIG1	V-set and immunoglobulin domain containing 1 [Source:HGNC Symbol;Acc:HGNC:28675]	6331.35	24.9402	14.1971	1.06633	4443.69	1.06577	3	3	6
ENSG00000101846	1.26067	STS	steroid sulfatase [Source:HGNC Symbol;Acc:HGNC:11425]	597.498	94.9929	2.71561	4.07067	1210.37	4.0701	3	3	6
ENSG00000101888	1.20509	NXT2	nuclear transport factor 2 like export factor 2 [Source:HGNC Symbol;Acc:HGNC:18151]	18332.8	64.9119	276.628	2.78086	31442.4	2.7803	3	3	6
ENSG00000101911	1.20688	PRPS2	phosphoribosyl pyrophosphate synthetase 2 [Source:HGNC Symbol;Acc:HGNC:9465]	2.87718	298.698	0.00508265	12.8148	443.41	12.8142	3	3	6
ENSG00000101935	0.71188	AMMECR1	Alport syndrome, mental retardation, midface hypoplasia and elliptocytosis chromosomal region gene 1 [Source:HGNC Symbol;Acc:HGNC:467]	4.67926e-12	452.928	1.25128e-18	19.3397	0.0666071	19.3403	3	3	6
ENSG00000101955	1.44242	SRPX	sushi repeat containing protein X-linked [Source:HGNC Symbol;Acc:HGNC:11309]	0.388169	140.286	1.95405e-06	6.00882	315.161	6.00826	3	3	6
ENSG00000101974	1.22043	ATP11C	ATPase phospholipid transporting 11C [Source:HGNC Symbol;Acc:HGNC:13554]	64.3871	168.528	0.201854	7.22651	539.547	7.22595	3	3	6
ENSG00000101986	0.768736	ABCD1	ATP binding cassette subfamily D member 1 [Source:HGNC Symbol;Acc:HGNC:61]	2.18584	150.386	0.00160875	6.41791	13.0921	6.41847	3	3	6
ENSG00000102003	0.502178	SYP	synaptophysin [Source:HGNC Symbol;Acc:HGNC:11506]	1635.23	27.5062	0.794817	1.17673	6030.1	1.1773	2	3	5
ENSG00000102007	1.24261	PLP2	proteolipid protein 2 [Source:HGNC Symbol;Acc:HGNC:9087]	1.67541e-08	1107.66	5.25076e-09	47.5215	18.6105	47.5209	3	3	6
ENSG00000102048	1.90446	ASB9	ankyrin repeat and SOCS box containing 9 [Source:HGNC Symbol;Acc:HGNC:17184]	2400.62	23.0546	6.90858	0.987321	88.3774	0.986758	3	2	5
ENSG00000102057	1.24638	KCND1	potassium voltage-gated channel subfamily D member 1 [Source:HGNC Symbol;Acc:HGNC:6237]	72.9711	143.101	0.114039	6.14835	1100.1	6.14779	3	3	6
ENSG00000102098	1.35105	SCML2	Scm polycomb group protein like 2 [Source:HGNC Symbol;Acc:HGNC:10581]	118.289	84.1135	0.135493	3.60317	99.2735	3.60261	3	3	6
ENSG00000102174	1.80374	PHEX	phosphate regulating endopeptidase homolog X-linked [Source:HGNC Symbol;Acc:HGNC:8918]	7357.06	19.27	57.8975	0.82439	167.764	0.823827	3	2	5
ENSG00000102189	1.49751	EEA1	early endosome antigen 1 [Source:HGNC Symbol;Acc:HGNC:3185]	1.24493e-09	495.003	1.37702e-27	21.1857	110.157	21.1851	3	3	6
ENSG00000102218	1.64156	RP2	RP2, ARL3 GTPase activating protein [Source:HGNC Symbol;Acc:HGNC:10274]	1.01978e-11	286.874	8.98534e-23	12.2847	3.38396	12.2841	3	3	6
ENSG00000102271	1.61033	KLHL4	kelch like family member 4 [Source:HGNC Symbol;Acc:HGNC:6355]	1961.36	35.9439	2.12262	1.53854	2579.86	1.53797	3	3	6
ENSG00000102312	1.3167	PORCN	porcupine O-acyltransferase [Source:HGNC Symbol;Acc:HGNC:17652]	0.00018321	411.764	1.74927e-11	17.6658	313.219	17.6652	3	3	6
ENSG00000102349	0.83044	KLF8	Kruppel like factor 8 [Source:HGNC Symbol;Acc:HGNC:6351]		NA	16533.8	0.873585	27465.9	0.874148	3	3	6
ENSG00000102359	1.64043	SRPX2	sushi repeat containing protein X-linked 2 [Source:HGNC Symbol;Acc:HGNC:30668]		NA	3437.81	0.398618		NA	2	0	2
ENSG00000102384	1.28444	CENPI	centromere protein I [Source:HGNC Symbol;Acc:HGNC:3968]	7.19394	167.209	0.00268377	7.16079	394.001	7.16022	3	3	6
ENSG00000102385	1.25671	DRP2	dystrophin related protein 2 [Source:HGNC Symbol;Acc:HGNC:3032]		NA	17665.8	0.76076	4814.52	0.760197	3	3	6
ENSG00000102452	1.52033	NALCN	sodium leak channel, non-selective [Source:HGNC Symbol;Acc:HGNC:19082]	14605	29.117	51.7736	1.24328	28220.1	1.24272	3	3	6
ENSG00000102531	1.21865	FNDC3A	fibronectin type III domain containing 3A [Source:HGNC Symbol;Acc:HGNC:20296]	0.0152486	490.503	1.41354e-05	21.0201	87.465	21.0195	3	3	6
ENSG00000102547	1.33304	CAB39L	calcium binding protein 39 like [Source:HGNC Symbol;Acc:HGNC:20290]	684.68	69.8817	2.84237	2.99497	293.562	2.9944	3	3	6
ENSG00000102781	1.5553	KATNAL1	katanin catalytic subunit A1 like 1 [Source:HGNC Symbol;Acc:HGNC:28361]	1.12067e-22	630.664	1.26925e-35	26.9986	0.235417	26.9981	3	3	6
ENSG00000102854	1.71079	MSLN	mesothelin [Source:HGNC Symbol;Acc:HGNC:7371]	22.9524	67.9989	1.47314e-06	2.91902	4025.13	2.91846	3	3	6
ENSG00000102878	0.762909	HSF4	heat shock transcription factor 4 [Source:HGNC Symbol;Acc:HGNC:5227]	34431.4	29.2359	622.605	1.24445	20147.1	1.24501	3	3	6
ENSG00000102890	1.22332	ELMO3	engulfment and cell motility 3 [Source:HGNC Symbol;Acc:HGNC:17289]		NA	23707.3	0.878245	31952.8	0.877683	3	3	6
ENSG00000102931	1.51984	ARL2BP	ADP ribosylation factor like GTPase 2 binding protein [Source:HGNC Symbol;Acc:HGNC:17146]	536.479	45.522	0.295656	1.95044	54.9762	1.94988	3	3	6
ENSG00000102934	1.45172	PLLP	plasmolipin [Source:HGNC Symbol;Acc:HGNC:18553]	1058.91	52.0246	0.875125	2.22475	1849.94	2.22419	3	3	6
ENSG00000102981	0.569652	PARD6A	par-6 family cell polarity regulator alpha [Source:HGNC Symbol;Acc:HGNC:15943]	10.8577	61.2652	1.43554e-05	2.6188	399.018	2.61937	3	3	6
ENSG00000102984	0.775278	ZNF821	zinc finger protein 821 [Source:HGNC Symbol;Acc:HGNC:28043]		NA	5040.43	0.99348	2411.03	0.994043	3	3	6
ENSG00000102996	1.29952	MMP15	matrix metallopeptidase 15 [Source:HGNC Symbol;Acc:HGNC:7161]	1086.13	71.7189	6.07533	3.07805	852.148	3.07749	3	3	6
ENSG00000103034	1.36709	NDRG4	NDRG family member 4 [Source:HGNC Symbol;Acc:HGNC:14466]	4.75237e-06	297.901	7.31356e-12	12.7674	1.7862	12.7669	3	3	6
ENSG00000103067	0.763847	ESRP2	epithelial splicing regulatory protein 2 [Source:HGNC Symbol;Acc:HGNC:26152]	0.00675453	253.385	1.73462e-07	10.8068	37.6875	10.8074	3	3	6
ENSG00000103145	0.648223	HCFC1R1	host cell factor C1 regulator 1 [Source:HGNC Symbol;Acc:HGNC:21198]	2.89896e-08	269.102	4.58369e-18	11.4865	19.0821	11.487	3	3	6
ENSG00000103174	0.808649	NAGPA	N-acetylglucosamine-1-phosphodiester alpha-N-acetylglucosaminidase [Source:HGNC Symbol;Acc:HGNC:17378]	106.492	133.308	0.40304	5.6846	424.75	5.68516	3	3	6
ENSG00000103226	0.814986	NOMO3	NODAL modulator 3 [Source:HGNC Symbol;Acc:HGNC:25242]		NA	6.76787	4.17196		NA	3	3	6
ENSG00000103227	0.643939	LMF1	lipase maturation factor 1 [Source:HGNC Symbol;Acc:HGNC:14154]	8444.33	27.269	42.2994	1.16195	6255.76	1.16251	3	3	6
ENSG00000103253	1.36133	HAGHL	hydroxyacylglutathione hydrolase like [Source:HGNC Symbol;Acc:HGNC:14177]	75.2417	97.7496	0.0121723	4.19351	1597.12	4.19295	3	3	6
ENSG00000103257	0.806375	SLC7A5	solute carrier family 7 member 5 [Source:HGNC Symbol;Acc:HGNC:11063]	4.31501e-05	1229.37	8.19549e-09	52.3651	430.906	52.3657	3	3	6
ENSG00000103266	1.23932	STUB1	STIP1 homology and U-box containing protein 1 [Source:HGNC Symbol;Acc:HGNC:11427]	0.568947	322.767	4.3611e-05	13.8607	1096.66	13.8601	3	3	6
ENSG00000103275	0.82071	UBE2I	ubiquitin conjugating enzyme E2 I [Source:HGNC Symbol;Acc:HGNC:12485]	0.00364842	501.87	1.60593e-05	21.3776	85.0284	21.3782	3	3	6
ENSG00000103449	1.59186	SALL1	spalt like transcription factor 1 [Source:HGNC Symbol;Acc:HGNC:10524]	0.000130899	162.627	3.72781e-13	6.95906	22.3679	6.9585	3	3	6
ENSG00000103495	0.816932	MAZ	MYC associated zinc finger protein [Source:HGNC Symbol;Acc:HGNC:6914]	0.182985	340.767	9.69827e-05	14.5184	248.568	14.519	3	3	6
ENSG00000103522	1.8547	IL21R	interleukin 21 receptor [Source:HGNC Symbol;Acc:HGNC:6006]	22576.1	13.1032	344.316	0.561904	4903.58	0.561342	3	0	3
ENSG00000103642	1.27204	LACTB	lactamase beta [Source:HGNC Symbol;Acc:HGNC:16468]	0.00578705	337.736	1.56708e-07	14.4784	84.2735	14.4778	3	3	6
ENSG00000103647	1.37482	CORO2B	coronin 2B [Source:HGNC Symbol;Acc:HGNC:2256]	7.38919e-09	392.531	3.27141e-15	16.8246	1.03806	16.8241	3	3	6
ENSG00000103723	0.578314	AP3B2	adaptor related protein complex 3 subunit beta 2 [Source:HGNC Symbol;Acc:HGNC:567]	1569.96	35.023	0.307847	1.4938	13587.3	1.49436	3	3	6
ENSG00000103742	1.92882	IGDCC4	immunoglobulin superfamily DCC subclass member 4 [Source:HGNC Symbol;Acc:HGNC:13770]	1.40767e-20	305.837	4.48798e-37	13.0941	0.045667	13.0935	3	3	6
ENSG00000103769	1.20354	RAB11A	RAB11A, member RAS oncogene family [Source:HGNC Symbol;Acc:HGNC:9760]	0.0024342	522.009	0.000174912	22.4013	10.1676	22.4008	3	3	6
ENSG00000103811	0.819554	CTSH	cathepsin H [Source:HGNC Symbol;Acc:HGNC:2535]	15642.1	51.1315	745.239	2.18288	2962.93	2.18344	3	3	6
ENSG00000103888	1.5764	CEMIP	cell migration inducing hyaluronidase 1 [Source:HGNC Symbol;Acc:HGNC:29213]	0.146734	112.044	6.84357e-08	4.80356	206.886	4.803	3	3	6
ENSG00000103932	0.823753	RPAP1	RNA polymerase II associated protein 1 [Source:HGNC Symbol;Acc:HGNC:24567]	1.64002	243.443	0.00667531	10.3783	30.9199	10.3789	3	3	6
ENSG00000103942	1.51429	HOMER2	homer scaffold protein 2 [Source:HGNC Symbol;Acc:HGNC:17513]	7.71414e-22	729.571	1.57815e-34	31.2704	2.28636	31.2698	3	3	6
ENSG00000104131	1.26374	EIF3J	eukaryotic translation initiation factor 3 subunit J [Source:HGNC Symbol;Acc:HGNC:3270]	0.00148153	518.827	5.23641e-09	22.2436	379.619	22.243	3	3	6
ENSG00000104237	1.42479	RP1	RP1, axonemal microtubule associated [Source:HGNC Symbol;Acc:HGNC:10263]		NA	40529.2	0.339281		NA	2	2	4
ENSG00000104290	1.24539	FZD3	frizzled class receptor 3 [Source:HGNC Symbol;Acc:HGNC:4041]		NA	4513.24	1.13354	16074.9	1.13297	3	3	6
ENSG00000104325	0.799912	DECR1	2,4-dienoyl-CoA reductase 1 [Source:HGNC Symbol;Acc:HGNC:2753]	66.2297	146.983	0.064987	6.25782	1590.88	6.25838	3	3	6
ENSG00000104331	1.32894	IMPAD1	inositol monophosphatase domain containing 1 [Source:HGNC Symbol;Acc:HGNC:26019]	2.20967e-10	767.352	1.35129e-16	32.8712	11.4354	32.8706	3	3	6
ENSG00000104343	1.26151	UBE2W	ubiquitin conjugating enzyme E2 W [Source:HGNC Symbol;Acc:HGNC:25616]	376.814	114.385	0.237794	4.90757	3759.86	4.90701	3	3	6
ENSG00000104368	1.63915	PLAT	plasminogen activator, tissue type [Source:HGNC Symbol;Acc:HGNC:9051]	6.94619e-10	274.132	3.61356e-22	11.7267	14.8918	11.7261	3	3	6
ENSG00000104369	1.25602	JPH1	junctophilin 1 [Source:HGNC Symbol;Acc:HGNC:14201]		NA	5733.47	1.38617		NA	3	3	6
ENSG00000104381	0.728793	GDAP1	ganglioside induced differentiation associated protein 1 [Source:HGNC Symbol;Acc:HGNC:15968]	0.387797	145.392	1.87435e-05	6.20102	47.5873	6.20158	3	3	6
ENSG00000104419	1.52818	NDRG1	N-myc downstream regulated 1 [Source:HGNC Symbol;Acc:HGNC:7679]	5.93502e-13	354.826	2.46755e-22	15.195	0.152546	15.1944	3	3	6
ENSG00000104427	1.28151	ZC2HC1A	zinc finger C2HC-type containing 1A [Source:HGNC Symbol;Acc:HGNC:24277]	3033.15	61.5698	31.0208	2.6361	1062.75	2.63554	3	3	6
ENSG00000104432	1.40131	IL7	interleukin 7 [Source:HGNC Symbol;Acc:HGNC:6023]		NA	23538.7	0.566943		NA	3	2	5
ENSG00000104490	0.692464	NCALD	neurocalcin delta [Source:HGNC Symbol;Acc:HGNC:7655]		NA	43123.4	0.307774	33832.7	0.308337	1	2	3
ENSG00000104497	1.38578	SNX16	sorting nexin 16 [Source:HGNC Symbol;Acc:HGNC:14980]	188.719	77.1539	0.182049	3.30728	515.123	3.30672	3	3	6
ENSG00000104635	1.23715	SLC39A14	solute carrier family 39 member 14 [Source:HGNC Symbol;Acc:HGNC:20858]	1.41178e-05	668.101	1.32181e-07	28.6653	31.3035	28.6647	3	3	6
ENSG00000104660	1.36204	LEPROTL1	leptin receptor overlapping transcript like 1 [Source:HGNC Symbol;Acc:HGNC:6555]	0.000634868	290.42	5.94585e-11	12.4509	158.198	12.4503	3	3	6
ENSG00000104689	1.22432	TNFRSF10A	TNF receptor superfamily member 10a [Source:HGNC Symbol;Acc:HGNC:11904]	3248.44	79.8539	89.0431	3.42376	1426.8	3.42319	3	3	6
ENSG00000104722	1.69203	NEFM	neurofilament medium [Source:HGNC Symbol;Acc:HGNC:7734]	6.98317	72.8697	1.65467e-06	3.1271	1664.45	3.12654	3	3	6
ENSG00000104756	1.28113	KCTD9	potassium channel tetramerization domain containing 9 [Source:HGNC Symbol;Acc:HGNC:22401]	0.0462018	280.477	7.22048e-07	12.0108	135.255	12.0102	3	3	6
ENSG00000104783	2.01912	KCNN4	potassium calcium-activated channel subfamily N member 4 [Source:HGNC Symbol;Acc:HGNC:6293]	8.85041e-15	213.798	5.47813e-30	9.15143	0.13063	9.15086	3	3	6
ENSG00000104808	0.733097	DHDH	dihydrodiol dehydrogenase [Source:HGNC Symbol;Acc:HGNC:17887]		NA	24786	0.475869	14062.1	0.476432	3	3	6
ENSG00000104823	0.813345	ECH1	enoyl-CoA hydratase 1 [Source:HGNC Symbol;Acc:HGNC:3149]	7.19614	212.994	0.0071221	9.06964	481.809	9.0702	3	3	6
ENSG00000104826	1.33576	LHB	luteinizing hormone beta polypeptide [Source:HGNC Symbol;Acc:HGNC:6584]	39487.7	24.4607	1494.58	1.04586	7810.48	1.0453	3	3	6
ENSG00000104833	1.28985	TUBB4A	tubulin beta 4A class IVa [Source:HGNC Symbol;Acc:HGNC:20774]	48570.7	25.5307	2960.47	1.09703	12995.9	1.09646	3	3	6
ENSG00000104848	1.40344	KCNA7	potassium voltage-gated channel subfamily A member 7 [Source:HGNC Symbol;Acc:HGNC:6226]	4156.63	43.011	4.02527	1.84098	7289.92	1.84041	3	3	6
ENSG00000104856	1.35022	RELB	RELB proto-oncogene, NF-kB subunit [Source:HGNC Symbol;Acc:HGNC:9956]	0.0064337	314.503	2.71893e-11	13.497	833.093	13.4965	3	3	6
ENSG00000104863	0.779751	LIN7B	lin-7 homolog B, crumbs cell polarity complex component [Source:HGNC Symbol;Acc:HGNC:17788]	27441.8	34.7349	894.881	1.47781	16829.6	1.47837	3	3	6
ENSG00000104885	0.742592	DOT1L	DOT1 like histone lysine methyltransferase [Source:HGNC Symbol;Acc:HGNC:24948]	7.74487e-15	784.31	2.28303e-18	33.4723	0.447063	33.4728	3	3	6
ENSG00000104892	0.80128	KLC3	kinesin light chain 3 [Source:HGNC Symbol;Acc:HGNC:20717]	5675.83	62.0145	100.897	2.64678	3222.06	2.64735	3	3	6
ENSG00000104951	2.6956	IL4I1	interleukin 4 induced 1 [Source:HGNC Symbol;Acc:HGNC:19094]	7.92214e-13	136.258	7.00057e-33	5.83122	1.3346	5.83066	3	3	6
ENSG00000104979	0.826296	C19orf53	chromosome 19 open reading frame 53 [Source:HGNC Symbol;Acc:HGNC:24991]	0.351419	303.773	0.00258159	12.9476	12.0521	12.9481	3	3	6
ENSG00000105048	1.48557	TNNT1	troponin T1, slow skeletal type [Source:HGNC Symbol;Acc:HGNC:11948]	1.9e-12	535.363	4.31546e-27	22.9578	56.445	22.9572	3	3	6
ENSG00000105137	0.734678	SYDE1	synapse defective Rho GTPase homolog 1 [Source:HGNC Symbol;Acc:HGNC:25824]	5.43924e-15	819.077	3.71663e-20	34.941	4.18501	34.9416	3	3	6
ENSG00000105229	0.756629	PIAS4	protein inhibitor of activated STAT 4 [Source:HGNC Symbol;Acc:HGNC:17002]	1.47221e-06	390.21	1.33207e-11	16.6443	6.92791	16.6449	3	3	6
ENSG00000105246	1.25926	EBI3	Epstein-Barr virus induced 3 [Source:HGNC Symbol;Acc:HGNC:3129]	13399.1	44.3373	396.104	1.89875	1194.08	1.89819	3	3	6
ENSG00000105255	1.4587	FSD1	fibronectin type III and SPRY domain containing 1 [Source:HGNC Symbol;Acc:HGNC:13745]	7.40085e-08	378.115	1.42975e-19	16.2177	142.701	16.2172	3	3	6
ENSG00000105289	1.48548	TJP3	tight junction protein 3 [Source:HGNC Symbol;Acc:HGNC:11829]		NA	36296.8	0.328299		NA	2	1	3
ENSG00000105327	0.783689	BBC3	BCL2 binding component 3 [Source:HGNC Symbol;Acc:HGNC:17868]	50.9781	143.184	0.0321026	6.09811	1808.17	6.09867	3	3	6
ENSG00000105376	1.73239	ICAM5	intercellular adhesion molecule 5 [Source:HGNC Symbol;Acc:HGNC:5348]	0.00125419	125.171	4.30298e-13	5.36585	124.302	5.36529	3	3	6
ENSG00000105419	1.64318	MEIS3	Meis homeobox 3 [Source:HGNC Symbol;Acc:HGNC:29537]	0.182571	93.0248	7.22438e-08	3.9855	29.5431	3.98494	3	3	6
ENSG00000105426	1.24851	PTPRS	protein tyrosine phosphatase, receptor type S [Source:HGNC Symbol;Acc:HGNC:9681]	1.64045e-07	676.922	1.07156e-08	29.0452	2.68777	29.0446	3	3	6
ENSG00000105429	0.819812	MEGF8	multiple EGF like domains 8 [Source:HGNC Symbol;Acc:HGNC:3233]	4.57402e-06	746.253	2.51472e-06	31.8276	1.1994	31.8282	3	3	6
ENSG00000105509	1.6496	HAS1	hyaluronan synthase 1 [Source:HGNC Symbol;Acc:HGNC:4818]	5255.35	24.3865	30.9881	1.04443	30.2723	1.04386	3	3	6
ENSG00000105516	0.727932	DBP	D-box binding PAR bZIP transcription factor [Source:HGNC Symbol;Acc:HGNC:2697]	9344.15	34.1592	82.0337	1.45932	1099.66	1.45988	3	3	6
ENSG00000105552	0.705217	BCAT2	branched chain amino acid transaminase 2 [Source:HGNC Symbol;Acc:HGNC:977]	2.57605e-15	651.429	9.13894e-24	27.8192	2.27764	27.8197	3	3	6
ENSG00000105559	0.830061	PLEKHA4	pleckstrin homology domain containing A4 [Source:HGNC Symbol;Acc:HGNC:14339]	11.3109	213.569	0.0670063	9.09996	74.2027	9.10053	3	3	6
ENSG00000105639	1.45376	JAK3	Janus kinase 3 [Source:HGNC Symbol;Acc:HGNC:6193]	8.75914	107.51	2.4668e-05	4.61526	1837.57	4.61469	3	3	6
ENSG00000105643	1.46403	ARRDC2	arrestin domain containing 2 [Source:HGNC Symbol;Acc:HGNC:25225]	0.0634778	133.086	4.07162e-07	5.70432	14.4023	5.70376	3	3	6
ENSG00000105649	0.603858	RAB3A	RAB3A, member RAS oncogene family [Source:HGNC Symbol;Acc:HGNC:9777]	650.425	38.4264	0.304029	1.6409	331.356	1.64146	3	3	6
ENSG00000105650	0.257064	PDE4C	phosphodiesterase 4C [Source:HGNC Symbol;Acc:HGNC:8782]	236.098	17.4583	0.0155845	0.745643	743.397	0.746205	0	2	2
ENSG00000105656	0.823725	ELL	elongation factor for RNA polymerase II [Source:HGNC Symbol;Acc:HGNC:23114]	301.013	119.572	4.55114	5.09661	99.0755	5.09717	3	3	6
ENSG00000105662	0.815392	CRTC1	CREB regulated transcription coactivator 1 [Source:HGNC Symbol;Acc:HGNC:16062]	0.280101	351.593	0.000115509	14.9986	210.107	14.9991	3	3	6
ENSG00000105672	0.8074	ETV2	ETS variant 2 [Source:HGNC Symbol;Acc:HGNC:3491]		NA	30980.6	0.648492	4176.42	0.649054	3	3	6
ENSG00000105696	2.31224	TMEM59L	transmembrane protein 59 like [Source:HGNC Symbol;Acc:HGNC:13237]	8246.7	13.9049	64.0517	0.595828	2789.29	0.595265	2	0	2
ENSG00000105701	0.798741	FKBP8	FK506 binding protein 8 [Source:HGNC Symbol;Acc:HGNC:3724]	5.28378e-11	1709.03	3.29413e-10	72.8331	17.6129	72.8337	3	3	6
ENSG00000105708	0.777959	ZNF14	zinc finger protein 14 [Source:HGNC Symbol;Acc:HGNC:12924]		NA	5738.56	0.875356	2416.06	0.875919	3	3	6
ENSG00000105711	1.34962	SCN1B	sodium voltage-gated channel beta subunit 1 [Source:HGNC Symbol;Acc:HGNC:10586]	39.8006	116.9	0.00699361	5.00477	1499.25	5.0042	3	3	6
ENSG00000105717	1.20895	PBX4	PBX homeobox 4 [Source:HGNC Symbol;Acc:HGNC:13403]		NA	13341.8	1.12083	39170.1	1.12026	3	3	6
ENSG00000105778	1.20703	AVL9	AVL9 cell migration associated [Source:HGNC Symbol;Acc:HGNC:28994]	1.42548	269.658	0.00695869	11.5675	29.0493	11.5669	3	3	6
ENSG00000105810	0.74759	CDK6	cyclin dependent kinase 6 [Source:HGNC Symbol;Acc:HGNC:1777]	9.94243e-08	1240.42	9.5399e-19	52.9699	280.375	52.9705	3	3	6
ENSG00000105835	1.21501	NAMPT	nicotinamide phosphoribosyltransferase [Source:HGNC Symbol;Acc:HGNC:30092]	0.000179815	548.374	1.65967e-05	23.5243	0.880662	23.5237	3	3	6
ENSG00000105855	1.94934	ITGB8	integrin subunit beta 8 [Source:HGNC Symbol;Acc:HGNC:6163]	4.85747e-51	1199.49	2.83342e-96	51.3356	0.548021	51.335	3	3	6
ENSG00000105928	1.2295	GSDME	gasdermin E [Source:HGNC Symbol;Acc:HGNC:2810]	0.266724	294.417	0.000302888	12.639	136.226	12.6384	3	3	6
ENSG00000105971	1.23022	CAV2	caveolin 2 [Source:HGNC Symbol;Acc:HGNC:1528]	0.0349623	533.954	2.03e-06	22.9173	844.05	22.9168	3	3	6
ENSG00000105991	0.812951	HOXA1	homeobox A1 [Source:HGNC Symbol;Acc:HGNC:5099]	7205.41	63.2029	164.758	2.70043	3839.75	2.70099	3	3	6
ENSG00000105996	0.750428	HOXA2	homeobox A2 [Source:HGNC Symbol;Acc:HGNC:5103]	9747.01	41.6712	88.6582	1.78158	6649.71	1.78214	3	3	6
ENSG00000106003	1.38142	LFNG	LFNG O-fucosylpeptide 3-beta-N-acetylglucosaminyltransferase [Source:HGNC Symbol;Acc:HGNC:6560]	3.49312e-09	478.998	1.16333e-17	20.5463	31.5089	20.5458	3	3	6
ENSG00000106004	0.698996	HOXA5	homeobox A5 [Source:HGNC Symbol;Acc:HGNC:5106]	12.0202	98.5839	0.000172567	4.20871	789.056	4.20927	3	3	6
ENSG00000106006	0.625667	HOXA6	homeobox A6 [Source:HGNC Symbol;Acc:HGNC:5107]	3581.77	31.2026	6.31732	1.33046	3563.55	1.33102	3	3	6
ENSG00000106012	0.817804	IQCE	IQ motif containing E [Source:HGNC Symbol;Acc:HGNC:29171]	16.1607	188.131	0.0328724	8.02983	185.223	8.0304	3	3	6
ENSG00000106034	2.08489	CPED1	cadherin like and PC-esterase domain containing 1 [Source:HGNC Symbol;Acc:HGNC:26159]	4.06128e-13	196.053	1.87342e-29	8.38643	1.63565	8.38587	3	3	6
ENSG00000106049	0.813523	HIBADH	3-hydroxyisobutyrate dehydrogenase [Source:HGNC Symbol;Acc:HGNC:4907]	16.7907	183.357	0.0217029	7.81172	490.017	7.81228	3	3	6
ENSG00000106070	1.51421	GRB10	growth factor receptor bound protein 10 [Source:HGNC Symbol;Acc:HGNC:4564]	1.52769e-09	318.37	4.27979e-20	13.6484	16.8639	13.6479	3	3	6
ENSG00000106080	1.3139	FKBP14	FK506 binding protein 14 [Source:HGNC Symbol;Acc:HGNC:18625]	0.00458127	260.379	4.58205e-08	11.1507	18.2103	11.1502	3	3	6
ENSG00000106089	1.47998	STX1A	syntaxin 1A [Source:HGNC Symbol;Acc:HGNC:11433]	52.12	80.0457	0.000203679	3.42565	2002.87	3.42508	3	3	6
ENSG00000106327	1.77402	TFR2	transferrin receptor 2 [Source:HGNC Symbol;Acc:HGNC:11762]	3149.45	25.3237	9.64923	1.08443	366.192	1.08387	3	3	6
ENSG00000106348	0.754174	IMPDH1	inosine monophosphate dehydrogenase 1 [Source:HGNC Symbol;Acc:HGNC:6052]	1.78022e-08	531.925	2.47593e-14	22.7048	17.014	22.7053	3	3	6
ENSG00000106351	0.82071	AGFG2	ArfGAP with FG repeats 2 [Source:HGNC Symbol;Acc:HGNC:5177]	1888.63	85.5384	54.7122	3.64578	100.012	3.64634	3	3	6
ENSG00000106366	1.47871	SERPINE1	serpin family E member 1 [Source:HGNC Symbol;Acc:HGNC:8583]	1.55899e-25	6745.1	1.41409e-41	289.293	72.8755	289.293	3	3	6
ENSG00000106415	1.29144	GLCCI1	glucocorticoid induced 1 [Source:HGNC Symbol;Acc:HGNC:18713]	24044.2	31.9744	975.616	1.36904	371.399	1.36847	3	3	6
ENSG00000106483	0.54121	SFRP4	secreted frizzled related protein 4 [Source:HGNC Symbol;Acc:HGNC:10778]	584.37	30.9077	0.213244	1.31923	109.058	1.3198	3	3	6
ENSG00000106484	1.22121	MEST	mesoderm specific transcript [Source:HGNC Symbol;Acc:HGNC:7028]		NA	5040.43	1.39506		NA	3	3	6
ENSG00000106546	1.34191	AHR	aryl hydrocarbon receptor [Source:HGNC Symbol;Acc:HGNC:348]	5.76412	151.972	0.000264908	6.52137	1503.33	6.5208	3	3	6
ENSG00000106615	1.20683	RHEB	Ras homolog, mTORC1 binding [Source:HGNC Symbol;Acc:HGNC:10011]	0.0516667	412.784	0.000310634	17.7236	104.743	17.723	3	3	6
ENSG00000106617	1.45098	PRKAG2	protein kinase AMP-activated non-catalytic subunit gamma 2 [Source:HGNC Symbol;Acc:HGNC:9386]	6.08455e-11	425.658	3.14029e-21	18.2463	10.6512	18.2457	3	3	6
ENSG00000106624	1.92309	AEBP1	AE binding protein 1 [Source:HGNC Symbol;Acc:HGNC:303]	45642.3	10.0013	2794.49	0.428334	5685.98	0.427772	2	0	2
ENSG00000106633	1.53559	GCK	glucokinase [Source:HGNC Symbol;Acc:HGNC:4195]		NA	36026.6	0.338495		NA	3	1	4
ENSG00000106665	1.22554	CLIP2	CAP-Gly domain containing linker protein 2 [Source:HGNC Symbol;Acc:HGNC:2586]	0.834806	273.949	0.000791837	11.7639	264.632	11.7633	3	3	6
ENSG00000106688	1.49221	SLC1A1	solute carrier family 1 member 1 [Source:HGNC Symbol;Acc:HGNC:10939]	3.52165	92.4785	0.000117731	3.9601	32.6487	3.95954	3	3	6
ENSG00000106701	1.20449	FSD1L	fibronectin type III and SPRY domain containing 1 like [Source:HGNC Symbol;Acc:HGNC:13753]		NA	7192.23	1.25708	46828.9	1.25652	3	3	6
ENSG00000106723	1.20408	SPIN1	spindlin 1 [Source:HGNC Symbol;Acc:HGNC:11243]	0.000471828	644.937	5.47068e-05	27.6655	6.40918	27.6649	3	3	6
ENSG00000106733	0.757226	NMRK1	nicotinamide riboside kinase 1 [Source:HGNC Symbol;Acc:HGNC:26057]	10640.2	37.8752	200.498	1.61773	280.858	1.61829	3	3	6
ENSG00000106771	1.41438	TMEM245	transmembrane protein 245 [Source:HGNC Symbol;Acc:HGNC:1363]	9.78123e-27	1606.67	2.85285e-29	68.7905	0.303363	68.79	3	3	6
ENSG00000106772	1.40264	PRUNE2	prune homolog 2 [Source:HGNC Symbol;Acc:HGNC:25209]	215.14	82.0071	0.00390115	3.51613	4096.36	3.51557	3	3	6
ENSG00000106780	0.814285	MEGF9	multiple EGF like domains 9 [Source:HGNC Symbol;Acc:HGNC:3234]	10.7587	188.942	0.0202698	8.06328	115.246	8.06384	3	3	6
ENSG00000106799	1.82672	TGFBR1	transforming growth factor beta receptor 1 [Source:HGNC Symbol;Acc:HGNC:11772]	2.26472e-44	949.181	4.75829e-72	40.6304	0.276077	40.6298	3	3	6
ENSG00000106852	1.51604	LHX6	LIM homeobox 6 [Source:HGNC Symbol;Acc:HGNC:21735]		NA	24341.1	0.304381	38094.1	0.303818	2	0	2
ENSG00000106868	1.20288	SUSD1	sushi domain containing 1 [Source:HGNC Symbol;Acc:HGNC:25413]	5.16956	238.836	0.0321068	10.2483	50.3311	10.2477	3	3	6
ENSG00000107014	0.654033	RLN2	relaxin 2 [Source:HGNC Symbol;Acc:HGNC:10027]		NA	26550	0.354343	6333.92	0.354906	1	2	3
ENSG00000107020	1.32466	PLGRKT	plasminogen receptor with a C-terminal lysine [Source:HGNC Symbol;Acc:HGNC:23633]	21.7021	129.957	0.00444885	5.57408	1205.68	5.57352	3	3	6
ENSG00000107021	0.776198	TBC1D13	TBC1 domain family member 13 [Source:HGNC Symbol;Acc:HGNC:25571]	0.00038438	328.84	1.83977e-08	14.0328	14.3356	14.0333	3	3	6
ENSG00000107105	0.767405	ELAVL2	ELAV like RNA binding protein 2 [Source:HGNC Symbol;Acc:HGNC:3313]	11190.5	41.7111	137.526	1.77844	5932.4	1.779	3	3	6
ENSG00000107249	1.32421	GLIS3	GLIS family zinc finger 3 [Source:HGNC Symbol;Acc:HGNC:28510]	9.36161e-11	854.895	1.11956e-16	36.673	26.3511	36.6724	3	3	6
ENSG00000107281	1.33874	NPDC1	neural proliferation, differentiation and control 1 [Source:HGNC Symbol;Acc:HGNC:7899]	0.00175225	248.042	1.84004e-08	10.6316	20.3069	10.6311	3	3	6
ENSG00000107331	1.27473	ABCA2	ATP binding cassette subfamily A member 2 [Source:HGNC Symbol;Acc:HGNC:32]	0.000774654	356.854	3.6701e-08	15.3037	19.0125	15.3032	3	3	6
ENSG00000107537	0.695305	PHYH	phytanoyl-CoA 2-hydroxylase [Source:HGNC Symbol;Acc:HGNC:8940]	0.0468408	142.583	5.8321e-07	6.08678	4.75906	6.08734	3	3	6
ENSG00000107551	1.24576	RASSF4	Ras association domain family member 4 [Source:HGNC Symbol;Acc:HGNC:20793]	0.183963	250.794	0.000146691	10.7613	15.629	10.7607	3	3	6
ENSG00000107562	2.29862	CXCL12	C-X-C motif chemokine ligand 12 [Source:HGNC Symbol;Acc:HGNC:10672]	8.10248e-11	166.528	4.68387e-31	7.134	49.4516	7.13343	3	3	6
ENSG00000107643	1.21803	MAPK8	mitogen-activated protein kinase 8 [Source:HGNC Symbol;Acc:HGNC:6881]	3.00395	218.968	0.0141198	9.3897	5.41566	9.38914	3	3	6
ENSG00000107679	1.64501	PLEKHA1	pleckstrin homology domain containing A1 [Source:HGNC Symbol;Acc:HGNC:14335]	3.4323e-16	441.806	2.89794e-34	18.8993	7.072	18.8988	3	3	6
ENSG00000107796	0.70843	ACTA2	actin, alpha 2, smooth muscle, aorta [Source:HGNC Symbol;Acc:HGNC:130]	3276.84	58.0795	0.144377	2.47364	19152.1	2.4742	3	3	6
ENSG00000107798	1.7457	LIPA	lipase A, lysosomal acid type [Source:HGNC Symbol;Acc:HGNC:6617]	6.48033e-44	867.987	3.38021e-61	37.1695	0.0166557	37.1689	3	3	6
ENSG00000107862	0.798131	GBF1	golgi brefeldin A resistant guanine nucleotide exchange factor 1 [Source:HGNC Symbol;Acc:HGNC:4181]	2.3702e-10	1274	5.36639e-10	54.3649	1.43467	54.3655	3	3	6
ENSG00000107897	1.32991	ACBD5	acyl-CoA binding domain containing 5 [Source:HGNC Symbol;Acc:HGNC:23338]	3.08091e-05	365.346	3.62577e-11	15.6539	40.4186	15.6533	3	3	6
ENSG00000107938	1.20022	EDRF1	erythroid differentiation regulatory factor 1 [Source:HGNC Symbol;Acc:HGNC:24640]	755.224	113.06	18.5808	4.85178	164.073	4.85122	3	3	6
ENSG00000108094	1.44212	CUL2	cullin 2 [Source:HGNC Symbol;Acc:HGNC:2552]	1.53915e-13	473.237	7.9384e-22	20.2706	0.455779	20.27	3	3	6
ENSG00000108179	1.30197	PPIF	peptidylprolyl isomerase F [Source:HGNC Symbol;Acc:HGNC:9259]	5.23823e-12	952.162	1.68757e-14	40.834	8.28258	40.8335	3	3	6
ENSG00000108262	0.706166	GIT1	GIT ArfGAP 1 [Source:HGNC Symbol;Acc:HGNC:4272]	3.03022e-20	855.714	2.49939e-26	36.5233	0.737009	36.5238	3	3	6
ENSG00000108352	1.35744	RAPGEFL1	Rap guanine nucleotide exchange factor like 1 [Source:HGNC Symbol;Acc:HGNC:17428]	0.311869	162.007	1.32268e-05	6.93832	50.3924	6.93775	3	3	6
ENSG00000108370	1.47049	RGS9	regulator of G protein signaling 9 [Source:HGNC Symbol;Acc:HGNC:10004]	69.2514	65.5162	0.0169998	2.80717	4.48273	2.80661	3	3	6
ENSG00000108375	0.688704	RNF43	ring finger protein 43 [Source:HGNC Symbol;Acc:HGNC:18505]	963.708	54.8097	0.242188	2.33556	3658.33	2.33612	3	3	6
ENSG00000108379	1.33967	WNT3	Wnt family member 3 [Source:HGNC Symbol;Acc:HGNC:12782]	2.17814	129.999	0.000840654	5.57138	1.69081	5.57082	3	3	6
ENSG00000108384	0.702275	RAD51C	RAD51 paralog C [Source:HGNC Symbol;Acc:HGNC:9820]	8.23708e-06	245.765	4.46645e-12	10.489	3.19222	10.4896	3	3	6
ENSG00000108448	1.2534	TRIM16L	tripartite motif containing 16 like [Source:HGNC Symbol;Acc:HGNC:32670]	53.0908	177.406	0.0130661	7.62372	4914.97	7.62315	3	3	6
ENSG00000108515	1.31357	ENO3	enolase 3 [Source:HGNC Symbol;Acc:HGNC:3354]	4.4004	175.176	8.46399e-05	7.52523	1999.19	7.52467	3	3	6
ENSG00000108523	0.823086	RNF167	ring finger protein 167 [Source:HGNC Symbol;Acc:HGNC:24544]	7.45097e-06	824.89	5.0486e-06	35.1489	10.9178	35.1495	3	3	6
ENSG00000108528	0.783645	SLC25A11	solute carrier family 25 member 11 [Source:HGNC Symbol;Acc:HGNC:10981]	0.000319465	398.642	1.21799e-08	17.005	39.3127	17.0056	3	3	6
ENSG00000108551	2.10762	RASD1	ras related dexamethasone induced 1 [Source:HGNC Symbol;Acc:HGNC:15828]	17.6446	39.9329	2.69375e-05	1.70878	94.5368	1.70821	3	3	6
ENSG00000108561	1.26897	C1QBP	complement C1q binding protein [Source:HGNC Symbol;Acc:HGNC:1243]	6.56447e-08	772.584	1.23133e-10	33.1314	27.5393	33.1308	3	3	6
ENSG00000108582	1.54809	CPD	carboxypeptidase D [Source:HGNC Symbol;Acc:HGNC:2301]	1.42386e-28	1096.02	4.02654e-44	46.9043	1.01986	46.9037	3	3	6
ENSG00000108604	0.801544	SMARCD2	SWI/SNF related, matrix associated, actin dependent regulator of chromatin, subfamily d, member 2 [Source:HGNC Symbol;Acc:HGNC:11107]	3.19527e-05	651.089	1.3002e-08	27.7565	104.953	27.757	3	3	6
ENSG00000108641	0.823088	B9D1	B9 domain containing 1 [Source:HGNC Symbol;Acc:HGNC:24123]	2379.19	92.7633	46.0658	3.959	2193.42	3.95956	3	3	6
ENSG00000108684	0.643299	ASIC2	acid sensing ion channel subunit 2 [Source:HGNC Symbol;Acc:HGNC:99]	25.5226	66.6021	0.000711367	2.84435	78.519	2.84492	3	3	6
ENSG00000108691	1.59577	CCL2	C-C motif chemokine ligand 2 [Source:HGNC Symbol;Acc:HGNC:10618]	6.35496e-06	186.648	2.73608e-15	7.98899	12.7205	7.98843	3	3	6
ENSG00000108774	1.29983	RAB5C	RAB5C, member RAS oncogene family [Source:HGNC Symbol;Acc:HGNC:9785]	6.4003e-08	531.096	4.65436e-12	22.7764	6.13015	22.7758	3	3	6
ENSG00000108785	0.552796	HSD17B1P1	hydroxysteroid 17-beta dehydrogenase 1 pseudogene 1 [Source:HGNC Symbol;Acc:HGNC:5216]	5297.06	21.3789	29.9167	0.913938	404.788	0.9145	3	3	6
ENSG00000108786	0.744043	HSD17B1	hydroxysteroid 17-beta dehydrogenase 1 [Source:HGNC Symbol;Acc:HGNC:5210]	34920.9	24.133	1232.04	1.02886	4275.26	1.02942	3	3	6
ENSG00000108797	1.26934	CNTNAP1	contactin associated protein 1 [Source:HGNC Symbol;Acc:HGNC:8011]	5.47757e-07	562.427	4.18861e-10	24.1288	4.7823	24.1283	3	3	6
ENSG00000108830	1.42986	RND2	Rho family GTPase 2 [Source:HGNC Symbol;Acc:HGNC:18315]	17808	26.8982	427.224	1.15403	3843.74	1.15347	3	3	6
ENSG00000108846	1.32443	ABCC3	ATP binding cassette subfamily C member 3 [Source:HGNC Symbol;Acc:HGNC:54]	0.000786617	386.181	1.68557e-11	16.5676	421.402	16.5671	3	3	6
ENSG00000108852	0.821898	MPP2	membrane palmitoylated protein 2 [Source:HGNC Symbol;Acc:HGNC:7220]	1206.73	95.2232	19.5003	4.05561	746.447	4.05618	3	3	6
ENSG00000108932	1.51776	SLC16A6	solute carrier family 16 member 6 [Source:HGNC Symbol;Acc:HGNC:10927]	17135.3	22.0036	305.604	0.941318	650.486	0.940756	3	3	6
ENSG00000108946	1.2019	PRKAR1A	protein kinase cAMP-dependent type I regulatory subunit alpha [Source:HGNC Symbol;Acc:HGNC:9388]	0.0051188	723.638	6.66426e-05	31.0555	153.443	31.0549	3	3	6
ENSG00000108960	1.49264	MMD	monocyte to macrophage differentiation associated [Source:HGNC Symbol;Acc:HGNC:7153]	0.000145251	192.974	9.67054e-12	8.26606	18.1639	8.26549	3	3	6
ENSG00000109046	1.22688	WSB1	WD repeat and SOCS box containing 1 [Source:HGNC Symbol;Acc:HGNC:19221]	8.74493e-07	923.003	2.06567e-07	39.6075	9.31868	39.607	3	3	6
ENSG00000109089	1.25725	CDR2L	cerebellar degeneration related protein 2 like [Source:HGNC Symbol;Acc:HGNC:29999]	1.04627e-05	642.181	3.38147e-09	27.5654	110.932	27.5649	3	3	6
ENSG00000109099	1.4769	PMP22	peripheral myelin protein 22 [Source:HGNC Symbol;Acc:HGNC:9118]	11.054	87.5222	0.000734126	3.74995	124.357	3.74939	3	3	6
ENSG00000109107	1.423	ALDOC	aldolase, fructose-bisphosphate C [Source:HGNC Symbol;Acc:HGNC:418]	12892.7	29.1988	137.365	1.25407	5945.08	1.25351	3	3	6
ENSG00000109133	1.24957	TMEM33	transmembrane protein 33 [Source:HGNC Symbol;Acc:HGNC:25541]	0.016256	310.954	1.22776e-05	13.327	7.4422	13.3264	3	3	6
ENSG00000109189	1.39236	USP46	ubiquitin specific peptidase 46 [Source:HGNC Symbol;Acc:HGNC:20075]	0.00121949	225.196	2.0402e-09	9.6416	33.9439	9.64104	3	3	6
ENSG00000109339	1.37323	MAPK10	mitogen-activated protein kinase 10 [Source:HGNC Symbol;Acc:HGNC:6872]	7715.34	35.3633	86.6078	1.51502	101.777	1.51446	3	3	6
ENSG00000109390	0.829605	NDUFC1	NADH:ubiquinone oxidoreductase subunit C1 [Source:HGNC Symbol;Acc:HGNC:7705]	253.476	127.776	5.05396	5.44524	21.5285	5.4458	3	3	6
ENSG00000109458	1.337	GAB1	GRB2 associated binding protein 1 [Source:HGNC Symbol;Acc:HGNC:4066]	3.20119	129.82	0.00074163	5.56276	17.6121	5.5622	3	3	6
ENSG00000109610	0.655517	SOD3	superoxide dismutase 3 [Source:HGNC Symbol;Acc:HGNC:11181]	2346.16	35.2191	6.54066	1.50273	113.65	1.5033	3	3	6
ENSG00000109680	0.655864	TBC1D19	TBC1 domain family member 19 [Source:HGNC Symbol;Acc:HGNC:25624]	1.15238	95.4126	9.52964e-06	4.07484	29.6026	4.0754	3	3	6
ENSG00000109736	1.29376	MFSD10	major facilitator superfamily domain containing 10 [Source:HGNC Symbol;Acc:HGNC:16894]	1.71825e-08	700.599	7.31944e-13	30.0626	31.658	30.062	3	3	6
ENSG00000109771	1.2795	LRP2BP	LRP2 binding protein [Source:HGNC Symbol;Acc:HGNC:25434]		NA		NA	18110.5	0.401567	3	3	6
ENSG00000109790	1.3642	KLHL5	kelch like family member 5 [Source:HGNC Symbol;Acc:HGNC:6356]	8.32803e-09	446.554	2.84408e-15	19.1414	8.59914	19.1408	3	3	6
ENSG00000109819	0.66524	PPARGC1A	PPARG coactivator 1 alpha [Source:HGNC Symbol;Acc:HGNC:9237]	17133	21.9499	303.205	0.93654	606.416	0.937102	3	3	6
ENSG00000109911	0.801779	ELP4	elongator acetyltransferase complex subunit 4 [Source:HGNC Symbol;Acc:HGNC:1171]	274.253	103.744	1.81974	4.42624	120.161	4.4268	3	3	6
ENSG00000109927	1.44832	TECTA	tectorin alpha [Source:HGNC Symbol;Acc:HGNC:11720]	27137.6	22.9016	635.142	0.978167	8382.34	0.977605	3	3	6
ENSG00000109929	1.29986	SC5D	sterol-C5-desaturase [Source:HGNC Symbol;Acc:HGNC:10547]	4.03392e-09	651.024	4.19515e-13	27.9273	14.3058	27.9267	3	3	6
ENSG00000110031	1.46903	LPXN	leupaxin [Source:HGNC Symbol;Acc:HGNC:14061]	9.21469	90.1919	0.000224949	3.86406	199.188	3.8635	3	3	6
ENSG00000110046	0.787427	ATG2A	autophagy related 2A [Source:HGNC Symbol;Acc:HGNC:29028]	1.15349e-06	527.306	7.7433e-10	22.5003	4.5419	22.5008	3	3	6
ENSG00000110076	2.06027	NRXN2	neurexin 2 [Source:HGNC Symbol;Acc:HGNC:8009]	47548.8	10.4448	3061.66	0.447418	32181.7	0.446856	2	0	2
ENSG00000110090	1.75622	CPT1A	carnitine palmitoyltransferase 1A [Source:HGNC Symbol;Acc:HGNC:2328]	2.00175e-09	192.942	3.09032e-20	8.25951	0.389701	8.25895	3	3	6
ENSG00000110092	2.69869	CCND1	cyclin D1 [Source:HGNC Symbol;Acc:HGNC:1582]	4.36957e-248	4848.71	1.28666e-258	207.513	0.000517339	207.512	3	3	6
ENSG00000110427	1.6649	KIAA1549L	KIAA1549 like [Source:HGNC Symbol;Acc:HGNC:24836]	0.320081	105.922	5.67121e-10	4.52791	870.846	4.52735	3	3	6
ENSG00000110442	0.811223	COMMD9	COMM domain containing 9 [Source:HGNC Symbol;Acc:HGNC:25014]	2.68153	264.403	0.000190349	11.2686	1306.27	11.2692	3	3	6
ENSG00000110446	1.44997	SLC15A3	solute carrier family 15 member 3 [Source:HGNC Symbol;Acc:HGNC:18068]	5672.55	36.5881	10.9448	1.57053	8526.9	1.56997	3	3	6
ENSG00000110492	1.22503	MDK	midkine [Source:HGNC Symbol;Acc:HGNC:6972]	1.75199	316.241	0.000205043	13.5934	1765.43	13.5928	3	3	6
ENSG00000110514	0.706385	MADD	MAP kinase activating death domain [Source:HGNC Symbol;Acc:HGNC:6766]	3.48636e-16	622.114	4.88009e-23	26.5688	0.137928	26.5693	3	3	6
ENSG00000110619	1.26659	CARS	cysteinyl-tRNA synthetase [Source:HGNC Symbol;Acc:HGNC:1493]	0.000169767	497.971	3.42842e-09	21.3733	154.316	21.3728	3	3	6
ENSG00000110628	1.45558	SLC22A18	solute carrier family 22 member 18 [Source:HGNC Symbol;Acc:HGNC:10964]	3.18225e-09	361.068	1.03334e-18	15.4734	12.9288	15.4729	3	3	6
ENSG00000110660	1.28901	SLC35F2	solute carrier family 35 member F2 [Source:HGNC Symbol;Acc:HGNC:23615]	0.00260287	305.724	1.28674e-07	13.1049	26.0961	13.1043	3	3	6
ENSG00000110675	1.95191	ELMOD1	ELMO domain containing 1 [Source:HGNC Symbol;Acc:HGNC:25334]	343.032	31.7647	0.0694617	1.35934	99.8135	1.35878	3	3	6
ENSG00000110697	1.34449	PITPNM1	phosphatidylinositol transfer protein membrane associated 1 [Source:HGNC Symbol;Acc:HGNC:9003]	1.31668e-11	1052.05	2.23602e-19	45.1445	98.7704	45.144	3	3	6
ENSG00000110719	1.23969	TCIRG1	T cell immune regulator 1, ATPase H+ transporting V0 subunit a3 [Source:HGNC Symbol;Acc:HGNC:11647]	4.53032e-05	596.87	8.26057e-08	25.6205	29.231	25.62	3	3	6
ENSG00000110799	1.66086	VWF	von Willebrand factor [Source:HGNC Symbol;Acc:HGNC:12726]	1707.48	32.4485	0.702147	1.39215	2581.5	1.39159	3	3	6
ENSG00000110811	1.24691	P3H3	prolyl 3-hydroxylase 3 [Source:HGNC Symbol;Acc:HGNC:19318]	0.000515588	562.761	6.41863e-08	24.1528	273.416	24.1523	3	3	6
ENSG00000110876	1.71338	SELPLG	selectin P ligand [Source:HGNC Symbol;Acc:HGNC:10722]	18397.8	19.4908	185.607	0.836659	44370.8	0.836097	3	3	6
ENSG00000110881	1.75262	ASIC1	acid sensing ion channel subunit 1 [Source:HGNC Symbol;Acc:HGNC:100]	1.03417e-10	224.283	7.0814e-23	9.60791	3.23129	9.60735	3	3	6
ENSG00000110906	0.794289	KCTD10	potassium channel tetramerization domain containing 10 [Source:HGNC Symbol;Acc:HGNC:23236]	1.42099e-05	657.022	1.47585e-09	28.0053	113.92	28.0059	3	3	6
ENSG00000110944	1.51231	IL23A	interleukin 23 subunit alpha [Source:HGNC Symbol;Acc:HGNC:15488]	1996.26	40.5597	1.57031	1.74076	4286.6	1.74019	3	3	6
ENSG00000111012	1.30403	CYP27B1	cytochrome P450 family 27 subfamily B member 1 [Source:HGNC Symbol;Acc:HGNC:2606]		NA	9813.63	0.616371		NA	3	3	6
ENSG00000111052	0.619846	LIN7A	lin-7 homolog A, crumbs cell polarity complex component [Source:HGNC Symbol;Acc:HGNC:17787]	5108.34	27.4593	21.34	1.17231	1398.23	1.17287	3	3	6
ENSG00000111077	0.773975	TNS2	tensin 2 [Source:HGNC Symbol;Acc:HGNC:19737]	3.17498e-07	687.846	1.69869e-12	29.316	80.6723	29.3166	3	3	6
ENSG00000111181	2.55144	SLC6A12	solute carrier family 6 member 12 [Source:HGNC Symbol;Acc:HGNC:11045]	9354.61	12.0444	107.881	0.515697	986.275	0.515134	2	0	2
ENSG00000111186	1.21944	WNT5B	Wnt family member 5B [Source:HGNC Symbol;Acc:HGNC:16265]	202.372	138.941	1.82148	5.95598	447.053	5.95541	3	3	6
ENSG00000111196	1.28571	MAGOHB	mago homolog B, exon junction complex subunit [Source:HGNC Symbol;Acc:HGNC:25504]	70.9423	110.098	0.171792	4.71544	32.8543	4.71488	3	3	6
ENSG00000111206	0.819809	FOXM1	forkhead box M1 [Source:HGNC Symbol;Acc:HGNC:3818]	6.22535e-06	1085.25	8.58495e-07	46.3074	45.0103	46.3079	3	3	6
ENSG00000111224	1.97585	PARP11	poly(ADP-ribose) polymerase family member 11 [Source:HGNC Symbol;Acc:HGNC:1186]	5.9831e-11	179.339	2.19254e-25	7.67387	1.52515	7.67331	3	3	6
ENSG00000111252	1.20918	SH2B3	SH2B adaptor protein 3 [Source:HGNC Symbol;Acc:HGNC:29605]	0.0447071	431.854	0.000145421	18.547	145.825	18.5464	3	3	6
ENSG00000111254	0.5901	AKAP3	A-kinase anchoring protein 3 [Source:HGNC Symbol;Acc:HGNC:373]		NA	14703.2	0.33063	2085.54	0.331193	0	2	2
ENSG00000111261	0.8156	MANSC1	MANSC domain containing 1 [Source:HGNC Symbol;Acc:HGNC:25505]	14877.5	47.9443	448.09	2.04583	3638.4	2.0464	3	3	6
ENSG00000111291	0.594706	GPRC5D	G protein-coupled receptor class C group 5 member D [Source:HGNC Symbol;Acc:HGNC:13310]	28098.9	14.3893	796.54	0.614596	1078.91	0.615158	2	3	5
ENSG00000111348	1.36027	ARHGDIB	Rho GDP dissociation inhibitor beta [Source:HGNC Symbol;Acc:HGNC:679]	5.98125	120.134	0.000819193	5.15155	163.82	5.15098	3	3	6
ENSG00000111358	1.21509	GTF2H3	general transcription factor IIH subunit 3 [Source:HGNC Symbol;Acc:HGNC:4657]	8.463	219.578	0.0269229	9.41786	161.172	9.4173	3	3	6
ENSG00000111424	0.815294	VDR	vitamin D receptor [Source:HGNC Symbol;Acc:HGNC:12679]	4675.53	68.1583	134.411	2.91078	539.699	2.91134	3	3	6
ENSG00000111554	0.743805	MDM1	Mdm1 nuclear protein [Source:HGNC Symbol;Acc:HGNC:29917]	5.4133	123.296	0.00171926	5.26415	30.1232	5.26471	3	3	6
ENSG00000111664	1.45577	GNB3	G protein subunit beta 3 [Source:HGNC Symbol;Acc:HGNC:4400]	1.44071	123.148	3.98055e-06	5.28075	663.079	5.28019	3	3	6
ENSG00000111674	1.23397	ENO2	enolase 2 [Source:HGNC Symbol;Acc:HGNC:3353]	6.51292e-05	503.885	7.26688e-07	21.6216	2.37621	21.6211	3	3	6
ENSG00000111711	1.62255	GOLT1B	golgi transport 1B [Source:HGNC Symbol;Acc:HGNC:20175]	5.27313e-12	326.787	2.22719e-25	13.996	9.84446	13.9954	3	3	6
ENSG00000111846	0.818751	GCNT2	glucosaminyl (N-acetyl) transferase 2 (I blood group) [Source:HGNC Symbol;Acc:HGNC:4204]	4998.4	74.4407	78.1402	3.18067	5163.93	3.18123	3	3	6
ENSG00000111850	0.674359	SMIM8	small integral membrane protein 8 [Source:HGNC Symbol;Acc:HGNC:21401]	3676.24	38.455	7.20539	1.64361	3965.34	1.64417	3	3	6
ENSG00000111859	1.78	NEDD9	neural precursor cell expressed, developmentally down-regulated 9 [Source:HGNC Symbol;Acc:HGNC:7733]	1.60095e-14	510.665	4.64275e-47	21.8989	222.316	21.8983	3	3	6
ENSG00000111863	1.45732	ADTRP	androgen dependent TFPI regulating protein [Source:HGNC Symbol;Acc:HGNC:21214]		NA	11296.1	0.55705	6567.97	0.556488	3	3	6
ENSG00000111875	0.799411	ASF1A	anti-silencing function 1A histone chaperone [Source:HGNC Symbol;Acc:HGNC:20995]	188.43	107.35	1.77834	4.57752	7.8476	4.57809	3	3	6
ENSG00000111885	1.4559	MAN1A1	mannosidase alpha class 1A member 1 [Source:HGNC Symbol;Acc:HGNC:6821]	0.756832	114.594	1.93342e-05	4.91323	66.1612	4.91267	3	3	6
ENSG00000111962	1.31755	UST	uronyl 2-sulfotransferase [Source:HGNC Symbol;Acc:HGNC:17223]	22560.2	32.2309	484.562	1.37874	8487.95	1.37818	3	3	6
ENSG00000111981	1.45223	ULBP1	UL16 binding protein 1 [Source:HGNC Symbol;Acc:HGNC:14893]		NA	10784.4	0.557289		NA	3	3	6
ENSG00000112149	1.36795	CD83	CD83 molecule [Source:HGNC Symbol;Acc:HGNC:1703]	23.9279	95.4636	0.0159419	4.0933	19.7308	4.09273	3	3	6
ENSG00000112159	0.789264	MDN1	midasin AAA ATPase 1 [Source:HGNC Symbol;Acc:HGNC:18302]		NA	1.25306e-06	15.7492		NA	3	3	6
ENSG00000112182	1.82912	BACH2	BTB domain and CNC homolog 2 [Source:HGNC Symbol;Acc:HGNC:14078]	4.54449e-05	119.901	2.38627e-14	5.13162	0.997114	5.13105	3	3	6
ENSG00000112186	0.749385	CAP2	cyclase associated actin cytoskeleton regulatory protein 2 [Source:HGNC Symbol;Acc:HGNC:20039]	1.44579e-08	450.422	1.76042e-13	19.215	1.58948	19.2155	3	3	6
ENSG00000112200	1.33293	ZNF451	zinc finger protein 451 [Source:HGNC Symbol;Acc:HGNC:21091]	0.000140341	290.957	7.04911e-10	12.4641	5.68601	12.4635	3	3	6
ENSG00000112208	1.34582	BAG2	BCL2 associated athanogene 2 [Source:HGNC Symbol;Acc:HGNC:938]	1.78552	136.739	0.000249409	5.85439	22.2431	5.85383	3	3	6
ENSG00000112210	1.72534	RAB23	RAB23, member RAS oncogene family [Source:HGNC Symbol;Acc:HGNC:14263]	1.16056e-12	260.354	1.08866e-24	11.1464	0.745969	11.1458	3	3	6
ENSG00000112246	0.620193	SIM1	SIM bHLH transcription factor 1 [Source:HGNC Symbol;Acc:HGNC:10882]	1984.05	31.8298	2.16306	1.35891	380.507	1.35948	3	3	6
ENSG00000112276	1.50881	BVES	blood vessel epicardial substance [Source:HGNC Symbol;Acc:HGNC:1152]	0.0439328	138.67	9.16325e-09	5.93043	116.85	5.92986	3	3	6
ENSG00000112299	2.24401	VNN1	vanin 1 [Source:HGNC Symbol;Acc:HGNC:12705]	5589.09	16.5038	7.87466	0.705859	12966	0.705296	2	0	2
ENSG00000112319	0.732433	EYA4	EYA transcriptional coactivator and phosphatase 4 [Source:HGNC Symbol;Acc:HGNC:3522]		NA	11218.6	0.677601	17242.9	0.678164	3	3	6
ENSG00000112357	1.3354	PEX7	peroxisomal biogenesis factor 7 [Source:HGNC Symbol;Acc:HGNC:8860]	7104.99	42.9917	98.2037	1.84463	1705.01	1.84407	3	3	6
ENSG00000112379	1.27536	ARFGEF3	ARFGEF family member 3 [Source:HGNC Symbol;Acc:HGNC:21213]	3.66814	186.995	0.000452648	8.00367	312.509	8.00311	3	3	6
ENSG00000112511	0.819672	PHF1	PHD finger protein 1 [Source:HGNC Symbol;Acc:HGNC:8919]	0.221442	333.568	0.000196934	14.2203	237.63	14.2208	3	3	6
ENSG00000112531	1.23063	QKI	QKI, KH domain containing RNA binding [Source:HGNC Symbol;Acc:HGNC:21100]	4.33189e-06	1137.6	5.77747e-08	48.8106	60.3455	48.8101	3	3	6
ENSG00000112541	1.36324	PDE10A	phosphodiesterase 10A [Source:HGNC Symbol;Acc:HGNC:8772]	0.00257437	232.079	4.10562e-09	9.94008	34.642	9.93952	3	3	6
ENSG00000112576	1.6165	CCND3	cyclin D3 [Source:HGNC Symbol;Acc:HGNC:1585]	1.05456e-26	694.703	1.25012e-42	29.7587	1.01074	29.7581	3	3	6
ENSG00000112697	1.60159	TMEM30A	transmembrane protein 30A [Source:HGNC Symbol;Acc:HGNC:16667]	1.44335e-51	1522.38	3.21646e-54	65.1986	0.00499346	65.198	3	3	6
ENSG00000112699	0.748809	GMDS	GDP-mannose 4,6-dehydratase [Source:HGNC Symbol;Acc:HGNC:4369]	0.46048	168.23	1.54411e-05	7.1787	210.038	7.17927	3	3	6
ENSG00000112773	0.704109	TENT5A	terminal nucleotidyltransferase 5A [Source:HGNC Symbol;Acc:HGNC:18345]	315.587	62.9491	0.276323	2.68517	218.624	2.68573	3	3	6
ENSG00000112787	0.779647	FBRSL1	fibrosin like 1 [Source:HGNC Symbol;Acc:HGNC:29308]	4.35173e-07	698.323	8.7148e-12	29.7767	57.2355	29.7772	3	3	6
ENSG00000112796	0.632913	ENPP5	ectonucleotide pyrophosphatase/phosphodiesterase 5 (putative) [Source:HGNC Symbol;Acc:HGNC:13717]	31.6645	60.6375	0.00128304	2.59054	11.8971	2.5911	3	3	6
ENSG00000112893	1.8828	MAN2A1	mannosidase alpha class 2A member 1 [Source:HGNC Symbol;Acc:HGNC:6824]	9.72882e-51	1082.92	5.50787e-84	46.3351	0.162826	46.3346	3	3	6
ENSG00000113083	1.45914	LOX	lysyl oxidase [Source:HGNC Symbol;Acc:HGNC:6664]	2.58453e-07	265.081	2.35709e-14	11.3602	2.13014	11.3597	3	3	6
ENSG00000113231	1.7486	PDE8B	phosphodiesterase 8B [Source:HGNC Symbol;Acc:HGNC:8794]	204.512	41.076	0.0324757	1.75895	83.4222	1.75839	3	3	6
ENSG00000113361	0.709582	CDH6	cadherin 6 [Source:HGNC Symbol;Acc:HGNC:1765]	4.27309e-09	502.336	7.76891e-20	21.4594	33.9041	21.46	3	3	6
ENSG00000113389	0.586953	NPR3	natriuretic peptide receptor 3 [Source:HGNC Symbol;Acc:HGNC:7945]	6.65255e-19	359.238	7.70664e-32	15.3445	0.0252944	15.3451	3	3	6
ENSG00000113441	1.21302	LNPEP	leucyl and cystinyl aminopeptidase [Source:HGNC Symbol;Acc:HGNC:6656]	28636.3	369.428	9.51246e-05	15.7964	22235.3	15.7958	3	3	6
ENSG00000113448	1.32246	PDE4D	phosphodiesterase 4D [Source:HGNC Symbol;Acc:HGNC:8783]	248.479	83.4883	0.357958	3.57469	309.761	3.57412	3	3	6
ENSG00000113555	1.26996	PCDH12	protocadherin 12 [Source:HGNC Symbol;Acc:HGNC:8657]		NA		NA	34405.7	0.249087	3	2	5
ENSG00000113578	1.70207	FGF1	fibroblast growth factor 1 [Source:HGNC Symbol;Acc:HGNC:3665]	203.489	44.2805	0.0147519	1.89876	600.993	1.89819	3	3	6
ENSG00000113583	1.63189	C5orf15	chromosome 5 open reading frame 15 [Source:HGNC Symbol;Acc:HGNC:20656]	1.74521e-43	1219.45	8.09261e-56	52.2379	0.189293	52.2374	3	3	6
ENSG00000113594	1.38645	LIFR	LIF receptor alpha [Source:HGNC Symbol;Acc:HGNC:6597]	12.7846	131.914	4.20472e-05	5.63785	2443.73	5.63729	3	3	6
ENSG00000113595	1.21221	TRIM23	tripartite motif containing 23 [Source:HGNC Symbol;Acc:HGNC:660]	11619.7	58.5194	674.803	2.51195	2109.38	2.51139	3	3	6
ENSG00000113615	1.77507	SEC24A	SEC24 homolog A, COPII coat complex component [Source:HGNC Symbol;Acc:HGNC:10703]	3.10386e-41	763.105	1.97562e-60	32.6644	0.00341654	32.6639	3	3	6
ENSG00000113638	1.64128	TTC33	tetratricopeptide repeat domain 33 [Source:HGNC Symbol;Acc:HGNC:29959]	0.000695981	127.165	3.50925e-11	5.4436	0.854796	5.44303	3	3	6
ENSG00000113657	1.35041	DPYSL3	dihydropyrimidinase like 3 [Source:HGNC Symbol;Acc:HGNC:3015]	9.13427e-22	1569.19	3.07418e-21	67.2819	1.25744	67.2813	3	3	6
ENSG00000113658	1.75809	SMAD5	SMAD family member 5 [Source:HGNC Symbol;Acc:HGNC:6771]	5.5453e-38	882.474	6.29582e-63	37.7594	0.322888	37.7589	3	3	6
ENSG00000113721	1.72546	PDGFRB	platelet derived growth factor receptor beta [Source:HGNC Symbol;Acc:HGNC:8804]	3.24842e-32	688.491	9.89605e-53	29.4906	0.474839	29.49	3	3	6
ENSG00000113739	1.20485	STC2	stanniocalcin 2 [Source:HGNC Symbol;Acc:HGNC:11374]	0.0227505	1082.24	1.69116e-05	46.5195	2270.03	46.519	3	3	6
ENSG00000113966	1.23962	ARL6	ADP ribosylation factor like GTPase 6 [Source:HGNC Symbol;Acc:HGNC:13210]		NA	26431.2	0.796381	10816	0.795818	3	3	6
ENSG00000113971	1.29284	NPHP3	nephrocystin 3 [Source:HGNC Symbol;Acc:HGNC:7907]	7236.5	47.0764	73.8139	2.01922	2265.73	2.01866	3	3	6
ENSG00000114023	0.814245	FAM162A	family with sequence similarity 162 member A [Source:HGNC Symbol;Acc:HGNC:17865]	1718.36	104.085	2.35604	4.43513	13544.5	4.43569	3	3	6
ENSG00000114026	0.821512	OGG1	8-oxoguanine DNA glycosylase [Source:HGNC Symbol;Acc:HGNC:8125]	8.44286	197.905	0.0508292	8.43677	11.8038	8.43733	3	3	6
ENSG00000114107	0.74901	CEP70	centrosomal protein 70 [Source:HGNC Symbol;Acc:HGNC:29972]	4.65931	139.763	0.000780157	5.96349	228.027	5.96405	3	3	6
ENSG00000114166	0.785206	KAT2B	lysine acetyltransferase 2B [Source:HGNC Symbol;Acc:HGNC:8638]	19.3652	137.668	0.0341569	5.87644	76.8068	5.87701	3	3	6
ENSG00000114268	1.53387	PFKFB4	6-phosphofructo-2-kinase/fructose-2,6-biphosphatase 4 [Source:HGNC Symbol;Acc:HGNC:8875]	7.21699e-18	548.421	3.01588e-31	23.484	2.08644	23.4834	3	3	6
ENSG00000114270	1.78294	COL7A1	collagen type VII alpha 1 chain [Source:HGNC Symbol;Acc:HGNC:2214]	2.18897e-17	10803.4	3.95144e-95	462.952	10.702	462.951	3	3	6
ENSG00000114315	1.64339	HES1	hes family bHLH transcription factor 1 [Source:HGNC Symbol;Acc:HGNC:5192]	0.0617014	116.555	4.33101e-10	4.98936	268.985	4.9888	3	3	6
ENSG00000114378	0.709931	HYAL1	hyaluronidase 1 [Source:HGNC Symbol;Acc:HGNC:5320]		NA	30659.5	0.443003		NA	2	3	5
ENSG00000114450	1.25508	GNB4	G protein subunit beta 4 [Source:HGNC Symbol;Acc:HGNC:20731]	0.010172	328.239	2.88678e-06	14.0755	26.15	14.0749	3	3	6
ENSG00000114529	1.42953	C3orf52	chromosome 3 open reading frame 52 [Source:HGNC Symbol;Acc:HGNC:26255]	8.35193e-05	225.228	8.35813e-11	9.65143	11.1827	9.65087	3	3	6
ENSG00000114541	1.38614	FRMD4B	FERM domain containing 4B [Source:HGNC Symbol;Acc:HGNC:24886]	237.005	73.523	0.201279	3.14699	373.807	3.14643	3	3	6
ENSG00000114554	0.820516	PLXNA1	plexin A1 [Source:HGNC Symbol;Acc:HGNC:9099]	0.00102575	530.342	9.92885e-06	22.6177	21.8482	22.6183	3	3	6
ENSG00000114573	0.768235	ATP6V1A	ATPase H+ transporting V1 subunit A [Source:HGNC Symbol;Acc:HGNC:851]	5.64172e-07	465.132	1.97532e-11	19.8512	4.65757	19.8517	3	3	6
ENSG00000114626	1.32501	ABTB1	ankyrin repeat and BTB domain containing 1 [Source:HGNC Symbol;Acc:HGNC:18275]	4.08654	130.475	0.00253374	5.59244	5.42269	5.59188	3	3	6
ENSG00000114631	0.632362	PODXL2	podocalyxin like 2 [Source:HGNC Symbol;Acc:HGNC:17936]	3.06752e-13	345.039	4.18374e-25	14.7381	2.64599	14.7386	3	3	6
ENSG00000114648	1.3047	KLHL18	kelch like family member 18 [Source:HGNC Symbol;Acc:HGNC:29120]	0.975102	186.114	6.79748e-05	7.98281	317.082	7.98224	3	3	6
ENSG00000114739	1.60552	ACVR2B	activin A receptor type 2B [Source:HGNC Symbol;Acc:HGNC:174]	0.000163384	163.274	2.05076e-13	6.98355	38.0645	6.98299	3	3	6
ENSG00000114744	1.2269	COMMD2	COMM domain containing 2 [Source:HGNC Symbol;Acc:HGNC:24993]	5.16376	212.911	0.0109558	9.13177	126.132	9.13121	3	3	6
ENSG00000114978	1.28463	MOB1A	MOB kinase activator 1A [Source:HGNC Symbol;Acc:HGNC:16015]	6.66767e-10	963.287	9.64871e-13	41.2723	9.97853	41.2717	3	3	6
ENSG00000114999	1.205	TTL	tubulin tyrosine ligase [Source:HGNC Symbol;Acc:HGNC:21586]	2.32632e-05	762.414	3.41656e-05	32.7268	7.07943	32.7262	3	3	6
ENSG00000115008	2.26313	IL1A	interleukin 1 alpha [Source:HGNC Symbol;Acc:HGNC:5991]	14.3017	37.2699	6.91951e-05	1.59511	7.25855	1.59455	3	3	6
ENSG00000115041	1.82522	KCNIP3	potassium voltage-gated channel interacting protein 3 [Source:HGNC Symbol;Acc:HGNC:15523]	1.22254e-14	252.545	4.30123e-28	10.8085	0.0734067	10.8079	3	3	6
ENSG00000115084	1.3364	SLC35F5	solute carrier family 35 member F5 [Source:HGNC Symbol;Acc:HGNC:23617]	2.82674e-06	365.816	5.32793e-12	15.6767	5.09296	15.6762	3	3	6
ENSG00000115091	1.22136	ACTR3	ARP3 actin related protein 3 homolog [Source:HGNC Symbol;Acc:HGNC:170]	4.79307e-08	1538.92	2.89071e-07	66.0626	30.5617	66.062	3	3	6
ENSG00000115107	1.50624	STEAP3	STEAP3 metalloreductase [Source:HGNC Symbol;Acc:HGNC:24592]	2.92031e-19	573.538	1.74947e-29	24.5677	0.346266	24.5672	3	3	6
ENSG00000115109	1.22341	EPB41L5	erythrocyte membrane protein band 4.1 like 5 [Source:HGNC Symbol;Acc:HGNC:19819]	1548.55	91.3676	26.0805	3.91813	908.972	3.91757	3	3	6
ENSG00000115112	0.734053	TFCP2L1	transcription factor CP2 like 1 [Source:HGNC Symbol;Acc:HGNC:17925]	44733.3	20.9698	1708.1	0.894388	8308.3	0.894951	3	3	6
ENSG00000115129	0.668161	TP53I3	tumor protein p53 inducible protein 3 [Source:HGNC Symbol;Acc:HGNC:19373]	0.0121084	196.688	6.02209e-13	8.39133	1034.68	8.39189	3	3	6
ENSG00000115232	1.39734	ITGA4	integrin subunit alpha 4 [Source:HGNC Symbol;Acc:HGNC:6140]	6.93822e-12	470.568	1.23102e-18	20.1654	0.317205	20.1649	3	3	6
ENSG00000115266	0.699551	APC2	APC2, WNT signaling pathway regulator [Source:HGNC Symbol;Acc:HGNC:24036]	638.96	53.9505	0.346314	2.30515	511.88	2.30571	3	3	6
ENSG00000115306	1.37498	SPTBN1	spectrin beta, non-erythrocytic 1 [Source:HGNC Symbol;Acc:HGNC:11275]	3.49243e-28	5472.56	3.41676e-26	234.433	0.705935	234.432	3	3	6
ENSG00000115318	1.28384	LOXL3	lysyl oxidase like 3 [Source:HGNC Symbol;Acc:HGNC:13869]	85.1216	110.412	0.136999	4.7398	273.933	4.73924	3	3	6
ENSG00000115363	1.59469	EVA1A	eva-1 homolog A, regulator of programmed cell death [Source:HGNC Symbol;Acc:HGNC:25816]	1.63814e-09	254.932	3.74271e-19	10.9193	2.90605	10.9187	3	3	6
ENSG00000115414	1.38483	FN1	fibronectin 1 [Source:HGNC Symbol;Acc:HGNC:3778]	1.77502e-24	41499.8	8.65412e-29	1777.87	3.41261	1777.87	3	3	6
ENSG00000115415	0.822685	STAT1	signal transducer and activator of transcription 1 [Source:HGNC Symbol;Acc:HGNC:11362]	7.33395e-09	3546.79	5.66112e-07	151.076	37.5557	151.077	3	3	6
ENSG00000115425	0.814849	PECR	peroxisomal trans-2-enoyl-CoA reductase [Source:HGNC Symbol;Acc:HGNC:18281]	5086.07	64.4283	136.449	2.74596	935.021	2.74652	3	3	6
ENSG00000115457	1.29084	IGFBP2	insulin like growth factor binding protein 2 [Source:HGNC Symbol;Acc:HGNC:5471]		NA		NA	35451.6	0.195343	2	0	2
ENSG00000115461	0.59189	IGFBP5	insulin like growth factor binding protein 5 [Source:HGNC Symbol;Acc:HGNC:5474]	0.00054596	14290.1	1.14721e-77	609.673	98.2574	609.674	3	3	6
ENSG00000115486	1.27756	GGCX	gamma-glutamyl carboxylase [Source:HGNC Symbol;Acc:HGNC:4247]	3.90679	161.005	0.00571173	6.90291	18.9119	6.90235	3	3	6
ENSG00000115507	0.669238	OTX1	orthodenticle homeobox 1 [Source:HGNC Symbol;Acc:HGNC:8521]	470.08	49.5553	0.197179	2.11836	131.205	2.11892	3	3	6
ENSG00000115525	0.793574	ST3GAL5	ST3 beta-galactoside alpha-2,3-sialyltransferase 5 [Source:HGNC Symbol;Acc:HGNC:10872]	5990.75	54.6201	143.412	2.3269	538.957	2.32746	3	3	6
ENSG00000115594	2.01769	IL1R1	interleukin 1 receptor type 1 [Source:HGNC Symbol;Acc:HGNC:5993]	3.74918e-17	261.061	1.87859e-36	11.1669	1.19855	11.1663	3	3	6
ENSG00000115648	1.93793	MLPH	melanophilin [Source:HGNC Symbol;Acc:HGNC:29643]	5.23643e-31	539.602	4.49786e-59	23.1093	1.36555	23.1087	3	3	6
ENSG00000115756	1.30171	HPCAL1	hippocalcin like 1 [Source:HGNC Symbol;Acc:HGNC:5145]	0.000724382	281.753	5.88929e-08	12.0772	1.03679	12.0766	3	3	6
ENSG00000115902	1.22374	SLC1A4	solute carrier family 1 member 4 [Source:HGNC Symbol;Acc:HGNC:10942]	58.6463	170.57	0.174664	7.32674	1121.94	7.32618	3	3	6
ENSG00000115935	1.38091	WIPF1	WAS/WASL interacting protein family member 1 [Source:HGNC Symbol;Acc:HGNC:12736]	0.000340154	260.489	1.33606e-10	11.1641	75.1239	11.1635	3	3	6
ENSG00000115993	1.23069	TRAK2	trafficking kinesin protein 2 [Source:HGNC Symbol;Acc:HGNC:13206]	0.00491916	380.655	1.73701e-05	16.3244	6.46491	16.3238	3	3	6
ENSG00000116016	0.683236	EPAS1	endothelial PAS domain protein 1 [Source:HGNC Symbol;Acc:HGNC:3374]	2.24051e-23	1134.65	7.37621e-34	48.4468	5.68145	48.4474	3	3	6
ENSG00000116032	1.2297	GRIN3B	glutamate ionotropic receptor NMDA type subunit 3B [Source:HGNC Symbol;Acc:HGNC:16768]		NA	43112.3	0.611099		NA	3	3	6
ENSG00000116106	0.366926	EPHA4	EPH receptor A4 [Source:HGNC Symbol;Acc:HGNC:3388]	8.55436e-42	433.227	4.61072e-85	18.52	0.526903	18.5206	3	3	6
ENSG00000116128	0.746085	BCL9	B cell CLL/lymphoma 9 [Source:HGNC Symbol;Acc:HGNC:1008]	2.49835e-05	371.926	3.65324e-12	15.8883	38.8774	15.8889	3	3	6
ENSG00000116191	1.36102	RALGPS2	Ral GEF with PH domain and SH3 binding motif 2 [Source:HGNC Symbol;Acc:HGNC:30279]	2.55538e-08	539.211	3.60872e-17	23.0925	36.6217	23.0919	3	3	6
ENSG00000116254	1.22934	CHD5	chromodomain helicase DNA binding protein 5 [Source:HGNC Symbol;Acc:HGNC:16816]		NA		NA	22795.5	0.320281	3	3	6
ENSG00000116299	0.525816	KIAA1324	KIAA1324 [Source:HGNC Symbol;Acc:HGNC:29618]	0.425485	66.1217	9.05245e-08	2.82569	7.50776	2.82625	3	3	6
ENSG00000116337	1.36143	AMPD2	adenosine monophosphate deaminase 2 [Source:HGNC Symbol;Acc:HGNC:469]	1.26554e-13	1187.72	1.07072e-21	50.9547	64.6165	50.9541	3	3	6
ENSG00000116396	1.88869	KCNC4	potassium voltage-gated channel subfamily C member 4 [Source:HGNC Symbol;Acc:HGNC:6236]	1394.55	24.9964	1.66052	1.0708	66.4791	1.07023	3	3	6
ENSG00000116406	1.53885	EDEM3	ER degradation enhancing alpha-mannosidase like protein 3 [Source:HGNC Symbol;Acc:HGNC:16787]	4.70725e-10	292.344	2.15743e-19	12.5135	1.12709	12.5129	3	3	6
ENSG00000116514	0.784693	RNF19B	ring finger protein 19B [Source:HGNC Symbol;Acc:HGNC:26886]	3.81738	173.059	0.00129968	7.37718	299.233	7.37774	3	3	6
ENSG00000116521	0.82304	SCAMP3	secretory carrier membrane protein 3 [Source:HGNC Symbol;Acc:HGNC:10565]	0.00491008	462.627	4.07894e-05	19.7185	32.1135	19.7191	3	3	6
ENSG00000116663	0.701802	FBXO6	F-box protein 6 [Source:HGNC Symbol;Acc:HGNC:13585]	7280.76	32.0839	72.9655	1.37033	36.1078	1.37089	3	3	6
ENSG00000116675	1.39197	DNAJC6	DnaJ heat shock protein family (Hsp40) member C6 [Source:HGNC Symbol;Acc:HGNC:15469]	0.0685207	157.344	2.14693e-06	6.74235	12.3062	6.74179	3	3	6
ENSG00000116678	1.43762	LEPR	leptin receptor [Source:HGNC Symbol;Acc:HGNC:6554]	15.8446	93.2987	0.00180946	3.99555	223.324	3.99499	3	3	6
ENSG00000116701	1.53523	NCF2	neutrophil cytosolic factor 2 [Source:HGNC Symbol;Acc:HGNC:7661]	0.00756523	176.546	7.48467e-12	7.57259	914.227	7.57202	3	3	6
ENSG00000116741	0.736689	RGS2	regulator of G protein signaling 2 [Source:HGNC Symbol;Acc:HGNC:9998]	47839.6	21.1448	2086.78	0.900443	12766.9	0.901006	3	3	6
ENSG00000116761	1.26686	CTH	cystathionine gamma-lyase [Source:HGNC Symbol;Acc:HGNC:2501]	4855.03	67.0608	34.3689	2.88296	15939.8	2.8824	3	3	6
ENSG00000116774	1.42033	OLFML3	olfactomedin like 3 [Source:HGNC Symbol;Acc:HGNC:24956]	790.734	64.6643	0.138569	2.77888	11634.3	2.77832	3	3	6
ENSG00000116815	1.36363	CD58	CD58 molecule [Source:HGNC Symbol;Acc:HGNC:1688]	7.65044	111.961	0.00313863	4.7946	13.2369	4.79403	3	3	6
ENSG00000116852	1.43053	KIF21B	kinesin family member 21B [Source:HGNC Symbol;Acc:HGNC:29442]	1.15842e-08	318.684	1.48737e-15	13.6558	0.569394	13.6553	3	3	6
ENSG00000116984	1.32108	MTR	5-methyltetrahydrofolate-homocysteine methyltransferase [Source:HGNC Symbol;Acc:HGNC:7468]	8.22875e-07	598.767	7.12913e-15	25.6304	68.7515	25.6298	3	3	6
ENSG00000116985	1.42989	BMP8B	bone morphogenetic protein 8b [Source:HGNC Symbol;Acc:HGNC:1075]	12177.3	28.2578	80.4178	1.20989	3408.69	1.20932	3	3	6
ENSG00000117013	1.9012	KCNQ4	potassium voltage-gated channel subfamily Q member 4 [Source:HGNC Symbol;Acc:HGNC:6298]	2.26748	59.1029	1.10562e-06	2.53214	81.9683	2.53158	3	3	6
ENSG00000117016	1.21829	RIMS3	regulating synaptic membrane exocytosis 3 [Source:HGNC Symbol;Acc:HGNC:21292]	5686.19	65.6469	231.425	2.81457	167.749	2.81401	3	3	6
ENSG00000117036	1.22741	ETV3	ETS variant 3 [Source:HGNC Symbol;Acc:HGNC:3492]	45.6578	153.347	0.138075	6.58084	130.347	6.58027	3	3	6
ENSG00000117069	0.790127	ST6GALNAC5	ST6 N-acetylgalactosaminide alpha-2,6-sialyltransferase 5 [Source:HGNC Symbol;Acc:HGNC:19342]	141.593	118.838	0.120361	5.0678	1736.85	5.06836	3	3	6
ENSG00000117114	0.560338	ADGRL2	adhesion G protein-coupled receptor L2 [Source:HGNC Symbol;Acc:HGNC:18582]	0.0136226	91.0541	5.1256e-10	3.89129	0.959897	3.89186	3	3	6
ENSG00000117115	0.770027	PADI2	peptidyl arginine deiminase 2 [Source:HGNC Symbol;Acc:HGNC:18341]	1.24728	185.612	0.000135633	7.91901	310.782	7.91957	3	3	6
ENSG00000117122	1.22376	MFAP2	microfibril associated protein 2 [Source:HGNC Symbol;Acc:HGNC:7033]	3627.41	80.0133	77.7848	3.42793	2743.47	3.42737	3	3	6
ENSG00000117174	1.37921	ZNHIT6	zinc finger HIT-type containing 6 [Source:HGNC Symbol;Acc:HGNC:26089]	1.49499e-09	507.615	1.26613e-17	21.7531	21.641	21.7525	3	3	6
ENSG00000117226	1.66776	GBP3	guanylate binding protein 3 [Source:HGNC Symbol;Acc:HGNC:4184]	4.06348e-21	482.728	1.24974e-37	20.6779	1.65664	20.6774	3	3	6
ENSG00000117228	2.23453	GBP1	guanylate binding protein 1 [Source:HGNC Symbol;Acc:HGNC:4182]	1.34975e-58	1066.48	5.33054e-119	45.6735	1.89608	45.6729	3	3	6
ENSG00000117242	0.793925	PINK1-AS	PINK1 antisense RNA [Source:HGNC Symbol;Acc:HGNC:38872]	3221.17	65.8828	46.6424	2.81494	938.893	2.8155	3	3	6
ENSG00000117262	0.651206	GPR89A	G protein-coupled receptor 89A [Source:HGNC Symbol;Acc:HGNC:31984]	13750.1	120.315	4.4965e-07	5.1427	26984.1	5.14327	3	3	6
ENSG00000117318	0.75645	ID3	inhibitor of DNA binding 3, HLH protein [Source:HGNC Symbol;Acc:HGNC:5362]	3.79073	153.147	0.000340896	6.52993	490.906	6.5305	3	3	6
ENSG00000117407	2.21533	ARTN	artemin [Source:HGNC Symbol;Acc:HGNC:727]	450.566	24.2616	0.129005	1.03797	18.4708	1.03741	3	2	5
ENSG00000117461	1.31454	PIK3R3	phosphoinositide-3-kinase regulatory subunit 3 [Source:HGNC Symbol;Acc:HGNC:8981]	19.5267	118.568	0.0216556	5.08457	64.4339	5.08401	3	3	6
ENSG00000117472	1.66883	TSPAN1	tetraspanin 1 [Source:HGNC Symbol;Acc:HGNC:20657]	2223.18	30.6908	2.78803	1.31255	844.646	1.31199	3	3	6
ENSG00000117481	0.790417	NSUN4	NOP2/Sun RNA methyltransferase family member 4 [Source:HGNC Symbol;Acc:HGNC:31802]	1.229	191.173	0.00127956	8.15773	8.21398	8.15829	3	3	6
ENSG00000117500	1.34908	TMED5	transmembrane p24 trafficking protein 5 [Source:HGNC Symbol;Acc:HGNC:24251]	0.000339404	358.658	1.61489e-12	15.3651	216.31	15.3645	3	3	6
ENSG00000117505	1.63645	DR1	down-regulator of transcription 1 [Source:HGNC Symbol;Acc:HGNC:3017]	3.62805e-22	721.68	4.41146e-46	30.8946	7.0722	30.894	3	3	6
ENSG00000117543	0.815077	DPH5	diphthamide biosynthesis 5 [Source:HGNC Symbol;Acc:HGNC:24270]	2240.27	87.813	23.2988	3.74921	3278.49	3.74978	3	3	6
ENSG00000117569	0.772239	PTBP2	polypyrimidine tract binding protein 2 [Source:HGNC Symbol;Acc:HGNC:17662]	9.99129	151.681	0.00354585	6.47364	390.458	6.4742	3	3	6
ENSG00000117597	1.72756	UTP25	UTP25, small subunit processor component [Source:HGNC Symbol;Acc:HGNC:28440]	3.07201e-19	382.409	5.0567e-35	16.3787	0.667317	16.3781	3	3	6
ENSG00000117691	0.819119	NENF	neudesin neurotrophic factor [Source:HGNC Symbol;Acc:HGNC:30384]	93.7941	148.556	0.384895	6.33622	406.521	6.33678	3	3	6
ENSG00000117758	1.37789	STX12	syntaxin 12 [Source:HGNC Symbol;Acc:HGNC:11430]	1.70541e-06	368.07	2.89945e-14	15.7863	76.3344	15.7858	3	3	6
ENSG00000118017	0.809025	A4GNT	alpha-1,4-N-acetylglucosaminyltransferase [Source:HGNC Symbol;Acc:HGNC:17968]		NA	38652.5	0.657252		NA	3	3	6
ENSG00000118162	0.778896	KPTN	kaptin, actin binding protein [Source:HGNC Symbol;Acc:HGNC:6404]	679.562	80.997	2.74256	3.45601	879.238	3.45657	3	3	6
ENSG00000118257	2.01299	NRP2	neuropilin 2 [Source:HGNC Symbol;Acc:HGNC:8005]	2.08557e-89	4427.48	8.71179e-133	189.618	0.463609	189.617	3	3	6
ENSG00000118263	1.23149	KLF7	Kruppel like factor 7 [Source:HGNC Symbol;Acc:HGNC:6350]	0.0166346	410.785	7.4568e-06	17.6136	107.718	17.613	3	3	6
ENSG00000118276	1.51216	B4GALT6	beta-1,4-galactosyltransferase 6 [Source:HGNC Symbol;Acc:HGNC:929]	0.205012	125.577	2.32616e-07	5.3754	231.713	5.37484	3	3	6
ENSG00000118298	1.3318	CA14	carbonic anhydrase 14 [Source:HGNC Symbol;Acc:HGNC:1372]		NA	48139.2	0.454189		NA	3	2	5
ENSG00000118402	1.22373	ELOVL4	ELOVL fatty acid elongase 4 [Source:HGNC Symbol;Acc:HGNC:14415]	43747.1	33.8271	2646.71	1.4513	13290	1.45074	3	3	6
ENSG00000118496	1.27413	FBXO30	F-box protein 30 [Source:HGNC Symbol;Acc:HGNC:15600]	218.796	101.911	0.742161	4.36641	255.059	4.36584	3	3	6
ENSG00000118503	1.53449	TNFAIP3	TNF alpha induced protein 3 [Source:HGNC Symbol;Acc:HGNC:11896]	4.0316e-07	239.579	1.11727e-15	10.268	17.4676	10.2674	3	3	6
ENSG00000118596	1.72144	SLC16A7	solute carrier family 16 member 7 [Source:HGNC Symbol;Acc:HGNC:10928]	4.21389e-10	228.204	4.4118e-23	9.77008	5.86599	9.76952	3	3	6
ENSG00000118640	0.829893	VAMP8	vesicle associated membrane protein 8 [Source:HGNC Symbol;Acc:HGNC:12647]	36.6346	204.824	0.049502	8.72923	1295.07	8.7298	3	3	6
ENSG00000118689	0.700016	FOXO3	forkhead box O3 [Source:HGNC Symbol;Acc:HGNC:3821]	3.13696e-18	743.717	4.98681e-26	31.7504	0.489979	31.7509	3	3	6
ENSG00000118777	1.89822	ABCG2	ATP binding cassette subfamily G member 2 (Junior blood group) [Source:HGNC Symbol;Acc:HGNC:74]	93.8911	47.5586	0.000233236	2.03226	2801.93	2.0317	3	3	6
ENSG00000118785	0.803821	SPP1	secreted phosphoprotein 1 [Source:HGNC Symbol;Acc:HGNC:11255]	1.21719e-06	771.208	1.73567e-08	32.877	33.7985	32.8775	3	3	6
ENSG00000118849	1.44879	RARRES1	retinoic acid receptor responder 1 [Source:HGNC Symbol;Acc:HGNC:9867]		NA	12406.8	0.483881	19438.7	0.483318	3	3	6
ENSG00000118898	0.715445	PPL	periplakin [Source:HGNC Symbol;Acc:HGNC:9273]	5.69008	117.704	0.000178345	5.02892	498.968	5.02948	3	3	6
ENSG00000118960	0.808397	HS1BP3	HCLS1 binding protein 3 [Source:HGNC Symbol;Acc:HGNC:24979]	360.13	109.243	2.38499	4.6528	704.875	4.65336	3	3	6
ENSG00000118971	1.77209	CCND2	cyclin D2 [Source:HGNC Symbol;Acc:HGNC:1583]	2108.16	26.5308	2.11402	1.13748	804.532	1.13691	3	3	6
ENSG00000118985	0.782662	ELL2	elongation factor for RNA polymerase II 2 [Source:HGNC Symbol;Acc:HGNC:17064]	2.09475e-08	876.051	6.4866e-12	37.3576	40.2304	37.3582	3	3	6
ENSG00000119042	1.2058	SATB2	SATB homeobox 2 [Source:HGNC Symbol;Acc:HGNC:21637]	61.6705	162.492	0.456529	6.9753	57.0075	6.97474	3	3	6
ENSG00000119138	1.39482	KLF9	Kruppel like factor 9 [Source:HGNC Symbol;Acc:HGNC:1123]	0.0237246	178.416	2.73658e-07	7.64896	51.462	7.64839	3	3	6
ENSG00000119314	1.28612	PTBP3	polypyrimidine tract binding protein 3 [Source:HGNC Symbol;Acc:HGNC:10253]	1.43069e-10	1912.4	3.50268e-14	82.0005	33.0609	81.9999	3	3	6
ENSG00000119392	0.7759	GLE1	GLE1, RNA export mediator [Source:HGNC Symbol;Acc:HGNC:4315]	7.61075e-05	351.395	1.07624e-08	14.9963	1.18112	14.9969	3	3	6
ENSG00000119487	1.3594	MAPKAP1	mitogen-activated protein kinase associated protein 1 [Source:HGNC Symbol;Acc:HGNC:18752]	1.63842e-19	1025.15	7.73848e-21	43.9372	0.28615	43.9367	3	3	6
ENSG00000119514	1.3858	GALNT12	polypeptide N-acetylgalactosaminyltransferase 12 [Source:HGNC Symbol;Acc:HGNC:19877]	0.18186	165.37	2.28698e-06	7.09237	240.609	7.09181	3	3	6
ENSG00000119537	1.36548	KDSR	3-ketodihydrosphingosine reductase [Source:HGNC Symbol;Acc:HGNC:4021]	2.27095e-06	356.552	1.79759e-13	15.2804	23.6492	15.2798	3	3	6
ENSG00000119547	0.379616	ONECUT2	one cut homeobox 2 [Source:HGNC Symbol;Acc:HGNC:8139]	169.435	23.6619	0.0191071	1.01104	25.7765	1.0116	0	3	3
ENSG00000119574	0.704631	ZBTB45	zinc finger and BTB domain containing 45 [Source:HGNC Symbol;Acc:HGNC:23715]	1.20673e-06	273.66	2.58018e-13	11.681	3.69289	11.6816	3	3	6
ENSG00000119596	0.810391	YLPM1	YLP motif containing 1 [Source:HGNC Symbol;Acc:HGNC:17798]	0.000301432	1052.49	6.00645e-08	44.9375	193.256	44.9381	3	3	6
ENSG00000119681	1.41446	LTBP2	latent transforming growth factor beta binding protein 2 [Source:HGNC Symbol;Acc:HGNC:6715]	6.22515e-11	987.837	5.92011e-27	42.2531	145.238	42.2526	3	3	6
ENSG00000119685	0.787823	TTLL5	tubulin tyrosine ligase like 5 [Source:HGNC Symbol;Acc:HGNC:19963]	3.02371e-05	405.825	2.69539e-08	17.3103	1.25707	17.3109	3	3	6
ENSG00000119698	1.67267	PPP4R4	protein phosphatase 4 regulatory subunit 4 [Source:HGNC Symbol;Acc:HGNC:23788]	5.03149e-10	240.837	1.13658e-21	10.3112	3.82215	10.3107	3	3	6
ENSG00000119699	0.729863	TGFB3	transforming growth factor beta 3 [Source:HGNC Symbol;Acc:HGNC:11769]	7954.68	37.5961	92.501	1.60489	1119.74	1.60545	3	3	6
ENSG00000119714	2.59814	GPR68	G protein-coupled receptor 68 [Source:HGNC Symbol;Acc:HGNC:4519]	2.77796e-13	144.191	1.32646e-32	6.1728	0.621865	6.17224	3	3	6
ENSG00000119729	1.34062	RHOQ	ras homolog family member Q [Source:HGNC Symbol;Acc:HGNC:17736]	6.22497e-05	312.445	9.70872e-11	13.3832	11.7698	13.3826	3	3	6
ENSG00000119771	0.822147	KLHL29	kelch like family member 29 [Source:HGNC Symbol;Acc:HGNC:29404]	229.682	134.716	1.85551	5.74379	409.289	5.74436	3	3	6
ENSG00000119772	1.30328	DNMT3A	DNA methyltransferase 3 alpha [Source:HGNC Symbol;Acc:HGNC:2978]	9837.12	41.9594	191.031	1.79994	1306.64	1.79938	3	3	6
ENSG00000119778	0.803031	ATAD2B	ATPase family, AAA domain containing 2B [Source:HGNC Symbol;Acc:HGNC:29230]	4529.23	66.7308	103.645	2.84772	1794.56	2.84828	3	3	6
ENSG00000119801	1.23724	YPEL5	yippee like 5 [Source:HGNC Symbol;Acc:HGNC:18329]	18.5264	185.319	0.0166242	7.96026	832.681	7.9597	3	3	6
ENSG00000119888	0.784366	EPCAM	epithelial cell adhesion molecule [Source:HGNC Symbol;Acc:HGNC:11529]	1370.17	72.983	13.7745	3.10946	551.325	3.11002	3	3	6
ENSG00000119899	0.780114	SLC17A5	solute carrier family 17 member 5 [Source:HGNC Symbol;Acc:HGNC:10933]	76.3283	108.151	0.289961	4.61496	8.6507	4.61552	3	3	6
ENSG00000119900	1.30506	OGFRL1	opioid growth factor receptor like 1 [Source:HGNC Symbol;Acc:HGNC:21378]	2.28258e-12	1293.3	1.1116e-15	55.4479	12.2256	55.4473	3	3	6
ENSG00000119927	0.82421	GPAM	glycerol-3-phosphate acyltransferase, mitochondrial [Source:HGNC Symbol;Acc:HGNC:24865]	535.451	136.707	3.00394	5.83704	2173.84	5.8376	3	3	6
ENSG00000119946	1.3407	CNNM1	cyclin and CBS domain divalent metal cation transport mediator 1 [Source:HGNC Symbol;Acc:HGNC:102]		NA	26381.3	0.573072	11165.8	0.57251	3	3	6
ENSG00000119986	0.768915	AVPI1	arginine vasopressin induced 1 [Source:HGNC Symbol;Acc:HGNC:30898]	3776.74	60.3782	32.007	2.57689	4258.11	2.57745	3	3	6
ENSG00000120075	0.824362	HOXB5	homeobox B5 [Source:HGNC Symbol;Acc:HGNC:5116]	24579.4	47.3691	1941.23	2.01808	4889.21	2.01864	3	3	6
ENSG00000120137	1.20118	PANK3	pantothenate kinase 3 [Source:HGNC Symbol;Acc:HGNC:19365]	0.364592	645.503	9.05039e-05	27.6563	904.197	27.6558	3	3	6
ENSG00000120217	1.81313	CD274	CD274 molecule [Source:HGNC Symbol;Acc:HGNC:17635]	5.3066e-28	982.746	8.99601e-73	42.1255	34.5279	42.1249	3	3	6
ENSG00000120278	1.36379	PLEKHG1	pleckstrin homology and RhoGEF domain containing G1 [Source:HGNC Symbol;Acc:HGNC:20884]		NA	20942	0.474792		NA	3	3	6
ENSG00000120318	1.3849	ARAP3	ArfGAP with RhoGAP domain, ankyrin repeat and PH domain 3 [Source:HGNC Symbol;Acc:HGNC:24097]	2.64507e-08	408.607	5.83583e-16	17.5192	18.3995	17.5186	3	3	6
ENSG00000120500	1.97949	ARR3	arrestin 3 [Source:HGNC Symbol;Acc:HGNC:710]	10338.8	16.3179	110.019	0.69963	4150.39	0.699068	3	1	4
ENSG00000120533	0.768131	ENY2	ENY2, transcription and export complex 2 subunit [Source:HGNC Symbol;Acc:HGNC:24449]	1.04397e-05	383.521	2.72271e-10	16.3635	9.47222	16.3641	3	3	6
ENSG00000120549	1.25814	KIAA1217	KIAA1217 [Source:HGNC Symbol;Acc:HGNC:25428]	0.00252573	365.873	3.90115e-07	15.704	50.2867	15.7034	3	3	6
ENSG00000120594	0.641344	PLXDC2	plexin domain containing 2 [Source:HGNC Symbol;Acc:HGNC:21013]	551.483	43.2741	0.208988	1.84845	148.123	1.84901	3	3	6
ENSG00000120658	1.32228	ENOX1	ecto-NOX disulfide-thiol exchanger 1 [Source:HGNC Symbol;Acc:HGNC:25474]		NA		NA	20252.3	0.35434	3	2	5
ENSG00000120685	0.744305	PROSER1	proline and serine rich 1 [Source:HGNC Symbol;Acc:HGNC:20291]	1.76475e-11	718.073	1.86322e-17	30.6484	6.68248	30.649	3	3	6
ENSG00000120708	1.32069	TGFBI	transforming growth factor beta induced [Source:HGNC Symbol;Acc:HGNC:11771]	1.68713e-17	5618.76	4.3861e-19	241.089	57.0062	241.089	3	3	6
ENSG00000120742	1.33822	SERP1	stress associated endoplasmic reticulum protein 1 [Source:HGNC Symbol;Acc:HGNC:10759]	1.76516e-08	511.378	1.64773e-14	21.91	11.3645	21.9094	3	3	6
ENSG00000120820	1.24617	GLT8D2	glycosyltransferase 8 domain containing 2 [Source:HGNC Symbol;Acc:HGNC:24890]	47464.1	29.8548	2083.27	1.27989	17582.2	1.27933	3	3	6
ENSG00000120832	0.799308	MTERF2	mitochondrial transcription termination factor 2 [Source:HGNC Symbol;Acc:HGNC:30779]	13881	43.8676	541.166	1.8722	212.434	1.87276	3	3	6
ENSG00000120860	0.687275	WASHC3	WASH complex subunit 3 [Source:HGNC Symbol;Acc:HGNC:24256]	0.00251203	166.165	5.87705e-09	7.09327	4.42658	7.09384	3	3	6
ENSG00000120875	1.20591	DUSP4	dual specificity phosphatase 4 [Source:HGNC Symbol;Acc:HGNC:3070]		NA		NA	18445.2	0.530505	3	3	6
ENSG00000120885	2.54643	CLU	clusterin [Source:HGNC Symbol;Acc:HGNC:2095]	6.34755e-07	109.355	6.74677e-24	4.68375	132.748	4.68318	3	3	6
ENSG00000120913	1.23197	PDLIM2	PDZ and LIM domain 2 [Source:HGNC Symbol;Acc:HGNC:13992]	35.1165	169.135	0.067072	7.26617	767.55	7.26561	3	3	6
ENSG00000120937	1.56505	NPPB	natriuretic peptide B [Source:HGNC Symbol;Acc:HGNC:7940]	1881.58	36.7998	1.18541	1.57963	3302.1	1.57907	3	3	6
ENSG00000120963	1.21349	ZNF706	zinc finger protein 706 [Source:HGNC Symbol;Acc:HGNC:24992]	18.7533	211.064	0.0554188	9.051	418.218	9.05044	3	3	6
ENSG00000120992	1.80627	LYPLA1	lysophospholipase I [Source:HGNC Symbol;Acc:HGNC:6737]	1.68337e-23	825.084	7.4599e-66	35.3386	26.9099	35.3381	3	3	6
ENSG00000121060	1.2047	TRIM25	tripartite motif containing 25 [Source:HGNC Symbol;Acc:HGNC:12932]	0.049589	390.37	0.000691923	16.7538	24.2201	16.7532	3	3	6
ENSG00000121211	0.750811	MND1	meiotic nuclear divisions 1 [Source:HGNC Symbol;Acc:HGNC:24839]	2064.06	54.1794	6.90953	2.31339	728.038	2.31395	3	3	6
ENSG00000121281	1.37516	ADCY7	adenylate cyclase 7 [Source:HGNC Symbol;Acc:HGNC:238]	0.157278	160.651	8.827e-06	6.88258	31.8112	6.88201	3	3	6
ENSG00000121297	1.32617	TSHZ3	teashirt zinc finger homeobox 3 [Source:HGNC Symbol;Acc:HGNC:30700]	0.104593	184.174	2.13501e-05	7.89751	9.47418	7.89695	3	3	6
ENSG00000121361	0.825723	KCNJ8	potassium voltage-gated channel subfamily J member 8 [Source:HGNC Symbol;Acc:HGNC:6269]		NA	4211.53	1.38001	21110.1	1.38058	3	3	6
ENSG00000121390	0.768173	PSPC1	paraspeckle component 1 [Source:HGNC Symbol;Acc:HGNC:20320]	3.54468e-08	500.623	6.41352e-12	21.3607	1.52086	21.3613	3	3	6
ENSG00000121440	1.66321	PDZRN3	PDZ domain containing ring finger 3 [Source:HGNC Symbol;Acc:HGNC:17704]	78.5876	57.8443	0.000763664	2.48204	3290.35	2.48148	3	3	6
ENSG00000121481	1.23868	RNF2	ring finger protein 2 [Source:HGNC Symbol;Acc:HGNC:10061]	120.854	155.46	0.131909	6.67632	2719.33	6.67576	3	3	6
ENSG00000121542	0.830762	SEC22A	SEC22 homolog A, vesicle trafficking protein [Source:HGNC Symbol;Acc:HGNC:20260]	14128.4	54.0066	588.653	2.30224	3778.03	2.3028	3	3	6
ENSG00000121577	1.95541	POPDC2	popeye domain containing 2 [Source:HGNC Symbol;Acc:HGNC:17648]	33068.7	11.1211	1675.5	0.476148	1038.82	0.475586	3	0	3
ENSG00000121578	1.34003	B4GALT4	beta-1,4-galactosyltransferase 4 [Source:HGNC Symbol;Acc:HGNC:927]	0.191647	195.986	4.83652e-06	8.39544	229.682	8.39488	3	3	6
ENSG00000121690	0.576321	DEPDC7	DEP domain containing 7 [Source:HGNC Symbol;Acc:HGNC:29899]	0.000525221	113.88	4.30483e-12	4.8645	0.770906	4.86507	3	3	6
ENSG00000121691	1.20543	CAT	catalase [Source:HGNC Symbol;Acc:HGNC:1516]	38.6643	176.937	0.340473	7.59664	72.891	7.59608	3	3	6
ENSG00000121753	1.56177	ADGRB2	adhesion G protein-coupled receptor B2 [Source:HGNC Symbol;Acc:HGNC:944]	8.52763e-24	650.511	7.89042e-37	27.8696	0.460698	27.8691	3	3	6
ENSG00000121769	1.35157	FABP3	fatty acid binding protein 3 [Source:HGNC Symbol;Acc:HGNC:3557]	13979.9	38.5241	120.44	1.657	31259.4	1.65644	3	3	6
ENSG00000121858	2.35965	TNFSF10	TNF superfamily member 10 [Source:HGNC Symbol;Acc:HGNC:11925]	2.99277e-77	1355.37	1.71407e-149	58.04	0.485239	58.0394	3	3	6
ENSG00000121871	0.503306	SLITRK3	SLIT and NTRK like family member 3 [Source:HGNC Symbol;Acc:HGNC:23501]	86.8435	35.1119	0.00331462	1.5004	4.93681	1.50097	3	3	6
ENSG00000121897	0.819579	LIAS	lipoic acid synthetase [Source:HGNC Symbol;Acc:HGNC:16429]	22852.4	46.2134	1272.63	1.97496	4599.09	1.97552	3	3	6
ENSG00000121940	0.79092	CLCC1	chloride channel CLIC like 1 [Source:HGNC Symbol;Acc:HGNC:29675]	174.441	104.57	0.704673	4.46222	127.54	4.46278	3	3	6
ENSG00000121957	1.30581	GPSM2	G protein signaling modulator 2 [Source:HGNC Symbol;Acc:HGNC:29501]	0.859022	214.099	1.26221e-05	9.16729	744.291	9.16673	3	3	6
ENSG00000122033	0.825785	MTIF3	mitochondrial translational initiation factor 3 [Source:HGNC Symbol;Acc:HGNC:29788]	4736.44	74.1702	114.041	3.16569	2068.23	3.16625	3	3	6
ENSG00000122042	1.3174	UBL3	ubiquitin like 3 [Source:HGNC Symbol;Acc:HGNC:12504]	0.565246	183.49	6.63722e-05	7.86376	153.409	7.8632	3	3	6
ENSG00000122203	1.20075	KIAA1191	KIAA1191 [Source:HGNC Symbol;Acc:HGNC:29209]	0.0265849	481.229	0.000405625	20.6618	118.063	20.6612	3	3	6
ENSG00000122390	0.724001	NAA60	N(alpha)-acetyltransferase 60, NatF catalytic subunit [Source:HGNC Symbol;Acc:HGNC:25875]	2.79341e-07	389.254	1.06607e-15	16.6087	54.2324	16.6092	3	3	6
ENSG00000122482	1.3119	ZNF644	zinc finger protein 644 [Source:HGNC Symbol;Acc:HGNC:29222]	5.03161e-06	380.173	1.43179e-10	16.2875	1.69704	16.287	3	3	6
ENSG00000122490	1.31646	PQLC1	PQ loop repeat containing 1 [Source:HGNC Symbol;Acc:HGNC:26188]	0.285119	193.12	1.34077e-05	8.28426	169.222	8.2837	3	3	6
ENSG00000122547	0.765721	EEPD1	endonuclease/exonuclease/phosphatase family domain containing 1 [Source:HGNC Symbol;Acc:HGNC:22223]	35103.2	26.9107	1145.2	1.14822	6595.22	1.14878	3	3	6
ENSG00000122557	1.40443	HERPUD2	HERPUD family member 2 [Source:HGNC Symbol;Acc:HGNC:21915]	1.155e-07	320.349	1.99384e-14	13.7305	2.54496	13.7299	3	3	6
ENSG00000122566	1.35154	HNRNPA2B1	heterogeneous nuclear ribonucleoprotein A2/B1 [Source:HGNC Symbol;Acc:HGNC:5033]	6.20308e-20	4898.05	5.83104e-23	210.033	26.086	210.033	3	3	6
ENSG00000122591	1.40792	FAM126A	family with sequence similarity 126 member A [Source:HGNC Symbol;Acc:HGNC:24587]	2.78436e-12	532.468	8.095e-21	22.8081	2.51515	22.8075	3	3	6
ENSG00000122592	0.718031	HOXA7	homeobox A7 [Source:HGNC Symbol;Acc:HGNC:5108]	119.274	78.5506	0.0220077	3.35309	843.727	3.35366	3	3	6
ENSG00000122641	1.71956	INHBA	inhibin subunit beta A [Source:HGNC Symbol;Acc:HGNC:6066]	7.91021e-56	3766.4	2.08444e-79	161.327	1.10499	161.326	3	3	6
ENSG00000122694	1.86876	GLIPR2	GLI pathogenesis related 2 [Source:HGNC Symbol;Acc:HGNC:18007]	7.01326e-35	718.194	3.65435e-67	30.7696	2.286	30.7691	3	3	6
ENSG00000122786	1.39452	CALD1	caldesmon 1 [Source:HGNC Symbol;Acc:HGNC:1441]	3.8507e-25	4569.68	1.01686e-28	195.98	15.7659	195.979	3	3	6
ENSG00000122861	2.42196	PLAU	plasminogen activator, urokinase [Source:HGNC Symbol;Acc:HGNC:9052]	3.76218e-79	1975.55	4.41097e-182	84.5911	1.16831	84.5905	3	3	6
ENSG00000122862	1.36315	SRGN	serglycin [Source:HGNC Symbol;Acc:HGNC:9361]	988.859	64.162	0.884662	2.75311	2808.18	2.75254	3	3	6
ENSG00000122863	0.761334	CHST3	carbohydrate sulfotransferase 3 [Source:HGNC Symbol;Acc:HGNC:1971]	1.54257e-07	470.292	2.37314e-12	20.0746	4.09671	20.0751	3	3	6
ENSG00000122877	0.734908	EGR2	early growth response 2 [Source:HGNC Symbol;Acc:HGNC:3239]	168.638	86.4363	0.133713	3.69286	817.682	3.69342	3	3	6
ENSG00000123080	0.784964	CDKN2C	cyclin dependent kinase inhibitor 2C [Source:HGNC Symbol;Acc:HGNC:1789]	1.15069e-05	432.413	5.53644e-09	18.4515	1.69274	18.4521	3	3	6
ENSG00000123094	1.36137	RASSF8	Ras association domain family member 8 [Source:HGNC Symbol;Acc:HGNC:13232]	3.90767e-10	499.049	2.01154e-16	21.3764	1.27958	21.3758	3	3	6
ENSG00000123095	1.60031	BHLHE41	basic helix-loop-helix family member e41 [Source:HGNC Symbol;Acc:HGNC:16617]	1.08771e-11	325.181	1.01071e-24	13.938	13.795	13.9374	3	3	6
ENSG00000123096	1.96578	SSPN	sarcospan [Source:HGNC Symbol;Acc:HGNC:11322]	0.148411	65.6163	6.5551e-09	2.8079	1.66981	2.80734	3	3	6
ENSG00000123104	1.49727	ITPR2	inositol 1,4,5-trisphosphate receptor type 2 [Source:HGNC Symbol;Acc:HGNC:6181]	7.87085e-12	658.894	5.30727e-32	28.1955	79.6246	28.1949	3	3	6
ENSG00000123146	1.25326	ADGRE5	adhesion G protein-coupled receptor E5 [Source:HGNC Symbol;Acc:HGNC:1711]	0.00774482	333.356	3.46762e-06	14.293	22.4899	14.2924	3	3	6
ENSG00000123219	1.26674	CENPK	centromere protein K [Source:HGNC Symbol;Acc:HGNC:29479]	2.33494	211.337	0.000177072	9.05402	424.272	9.05346	3	3	6
ENSG00000123342	1.35274	MMP19	matrix metallopeptidase 19 [Source:HGNC Symbol;Acc:HGNC:7165]	10312.4	40.3938	48.3807	1.73556	16157.6	1.73499	3	3	6
ENSG00000123358	0.509572	NR4A1	nuclear receptor subfamily 4 group A member 1 [Source:HGNC Symbol;Acc:HGNC:7980]	7.70624e-30	561.595	9.25915e-62	23.9816	3.65251	23.9822	3	3	6
ENSG00000123411	0.806536	IKZF4	IKAROS family zinc finger 4 [Source:HGNC Symbol;Acc:HGNC:13179]	13.4291	166.945	0.0492802	7.11682	34.3635	7.11738	3	3	6
ENSG00000123444	1.54621	KBTBD4	kelch repeat and BTB domain containing 4 [Source:HGNC Symbol;Acc:HGNC:23761]	1.11138	92.6637	4.40873e-06	3.96428	28.8335	3.96372	3	3	6
ENSG00000123453	1.56331	SARDH	sarcosine dehydrogenase [Source:HGNC Symbol;Acc:HGNC:10536]	9445.69	25.0027	60.0104	1.07324	4095.16	1.07267	3	3	6
ENSG00000123472	0.780025	ATPAF1	ATP synthase mitochondrial F1 complex assembly factor 1 [Source:HGNC Symbol;Acc:HGNC:18803]	0.00718134	288.092	3.21077e-07	12.294	45.2726	12.2946	3	3	6
ENSG00000123552	1.31419	USP45	ubiquitin specific peptidase 45 [Source:HGNC Symbol;Acc:HGNC:20080]	2.12815	151.305	0.000678241	6.4898	60.5187	6.48924	3	3	6
ENSG00000123570	1.35301	RAB9B	RAB9B, member RAS oncogene family [Source:HGNC Symbol;Acc:HGNC:14090]	11127.5	36.9254	163.965	1.58062	2954.98	1.58006	3	3	6
ENSG00000123572	1.28186	NRK	Nik related kinase [Source:HGNC Symbol;Acc:HGNC:25391]	4.64307e-07	1050.12	7.58987e-13	44.9607	100.482	44.9601	3	3	6
ENSG00000123685	2.01277	BATF3	basic leucine zipper ATF-like transcription factor 3 [Source:HGNC Symbol;Acc:HGNC:28915]	0.000189747	100.802	1.263e-14	4.31764	16.8819	4.31708	3	3	6
ENSG00000123689	1.72046	G0S2	G0/G1 switch 2 [Source:HGNC Symbol;Acc:HGNC:30229]	1.46634e-14	437.685	3.68039e-39	18.7542	56.1798	18.7536	3	3	6
ENSG00000123892	0.79985	RAB38	RAB38, member RAS oncogene family [Source:HGNC Symbol;Acc:HGNC:9776]	39315.6	29.7115	2597.77	1.2665	549.929	1.26706	3	3	6
ENSG00000123908	1.32581	AGO2	argonaute 2, RISC catalytic component [Source:HGNC Symbol;Acc:HGNC:3263]	0.0269057	434.372	2.75448e-13	18.5822	1652.88	18.5816	3	3	6
ENSG00000123983	1.20873	ACSL3	acyl-CoA synthetase long chain family member 3 [Source:HGNC Symbol;Acc:HGNC:3570]	0.00212884	888.082	9.3699e-06	38.1075	273.231	38.1069	3	3	6
ENSG00000123989	0.752116	CHPF	chondroitin polymerizing factor [Source:HGNC Symbol;Acc:HGNC:24291]	1.74638e-13	1091.71	8.81883e-18	46.5527	15.2748	46.5533	3	3	6
ENSG00000123999	0.737976	INHA	inhibin subunit alpha [Source:HGNC Symbol;Acc:HGNC:6065]		NA		NA	42404.8	0.295597	2	2	4
ENSG00000124098	0.785852	FAM210B	family with sequence similarity 210 member B [Source:HGNC Symbol;Acc:HGNC:16102]	0.10907	228.359	5.88524e-05	9.74297	3.01912	9.74353	3	3	6
ENSG00000124126	1.79278	PREX1	phosphatidylinositol-3,4,5-trisphosphate dependent Rac exchange factor 1 [Source:HGNC Symbol;Acc:HGNC:32594]	0.000772294	108.387	1.49548e-12	4.63732	3.23875	4.63676	3	3	6
ENSG00000124134	0.761664	KCNS1	potassium voltage-gated channel modifier subfamily S member 1 [Source:HGNC Symbol;Acc:HGNC:6300]		NA	31420.6	0.518241		NA	3	3	6
ENSG00000124143	1.4607	ARHGAP40	Rho GTPase activating protein 40 [Source:HGNC Symbol;Acc:HGNC:16226]	2.66563e-06	330.015	7.98139e-18	14.16	303.609	14.1594	3	3	6
ENSG00000124212	1.64364	PTGIS	prostaglandin I2 synthase [Source:HGNC Symbol;Acc:HGNC:9603]	0.582245	414.818	1.82082e-32	17.7998	878.825	17.7992	3	3	6
ENSG00000124216	1.20616	SNAI1	snail family transcriptional repressor 1 [Source:HGNC Symbol;Acc:HGNC:11128]	11746.2	74.7238	404.595	3.20709	25094.5	3.20653	3	3	6
ENSG00000124224	1.27814	PPP4R1L	protein phosphatase 4 regulatory subunit 1 like (pseudogene) [Source:HGNC Symbol;Acc:HGNC:15755]	64.9158	146.965	0.00908226	6.29344	3028.89	6.29287	3	3	6
ENSG00000124225	1.31833	PMEPA1	prostate transmembrane protein, androgen induced 1 [Source:HGNC Symbol;Acc:HGNC:14107]	6.62388e-15	1265.59	6.14067e-17	54.2671	8.13435	54.2665	3	3	6
ENSG00000124251	1.42399	TP53TG5	TP53 target 5 [Source:HGNC Symbol;Acc:HGNC:15856]		NA	15314.1	0.56334	33749.4	0.562777	3	2	5
ENSG00000124333	4.14831	VAMP7	vesicle associated membrane protein 7 [Source:HGNC Symbol;Acc:HGNC:11486]	8515.61	64.9106	2.81935e-22	2.77987	15010.6	2.7793	3	1	4
ENSG00000124370	0.779589	MCEE	methylmalonyl-CoA epimerase [Source:HGNC Symbol;Acc:HGNC:16732]		NA	20868.4	0.734482	36549.8	0.735044	3	3	6
ENSG00000124374	0.574454	PAIP2B	poly(A) binding protein interacting protein 2B [Source:HGNC Symbol;Acc:HGNC:29200]	7.92905	57.0629	4.61812e-05	2.4377	2.58151	2.43826	3	3	6
ENSG00000124508	1.28239	BTN2A2	butyrophilin subfamily 2 member A2 [Source:HGNC Symbol;Acc:HGNC:1137]	0.00237648	383.446	1.64544e-08	16.4527	330.242	16.4521	3	3	6
ENSG00000124532	1.64914	MRS2	magnesium transporter MRS2 [Source:HGNC Symbol;Acc:HGNC:13785]	3.65161e-23	512.795	5.64778e-38	21.9624	0.264641	21.9618	3	3	6
ENSG00000124602	1.35171	UNC5CL	unc-5 family C-terminal like [Source:HGNC Symbol;Acc:HGNC:21203]		NA	34044.6	0.484521	34654.7	0.483959	3	3	6
ENSG00000124635	0.508441	HIST1H2BJ	histone cluster 1 H2B family member j [Source:HGNC Symbol;Acc:HGNC:4761]	4365.79	19.8621	22.6781	0.848955	314.139	0.849518	1	3	4
ENSG00000124762	0.456197	CDKN1A	cyclin dependent kinase inhibitor 1A [Source:HGNC Symbol;Acc:HGNC:1784]	6.5812e-109	3811.86	4.98818e-163	162.83	0.127081	162.831	3	3	6
ENSG00000124772	2.17256	CPNE5	copine 5 [Source:HGNC Symbol;Acc:HGNC:2318]	12884.8	12.4362	235.218	0.53239	67.6128	0.531827	3	0	3
ENSG00000124785	1.3185	NRN1	neuritin 1 [Source:HGNC Symbol;Acc:HGNC:17972]	12.6963	119.344	0.00760011	5.11346	24.6949	5.11289	3	3	6
ENSG00000124787	1.21931	RPP40	ribonuclease P/MRP subunit p40 [Source:HGNC Symbol;Acc:HGNC:20992]	30445.9	38.6259	2502.66	1.65627	347.584	1.65571	3	3	6
ENSG00000124788	1.53725	ATXN1	ataxin 1 [Source:HGNC Symbol;Acc:HGNC:10548]	2.01311e-16	600.986	1.6849e-33	25.7226	8.55678	25.722	3	3	6
ENSG00000124813	1.41571	RUNX2	runt related transcription factor 2 [Source:HGNC Symbol;Acc:HGNC:10472]	4.49528e-34	1803.54	7.00919e-30	77.2821	0.0192103	77.2816	3	3	6
ENSG00000124831	1.27059	LRRFIP1	LRR binding FLII interacting protein 1 [Source:HGNC Symbol;Acc:HGNC:6702]	2.62563e-15	1655.08	2.93513e-12	70.9865	0.930306	70.9859	3	3	6
ENSG00000124839	0.577033	RAB17	RAB17, member RAS oncogene family [Source:HGNC Symbol;Acc:HGNC:16523]	0.000293451	146.651	2.49769e-14	6.2589	167.866	6.25946	3	3	6
ENSG00000124875	3.66888	CXCL6	C-X-C motif chemokine ligand 6 [Source:HGNC Symbol;Acc:HGNC:10643]	2.2009	29.2623	3.92758e-07	1.25147	33.5582	1.25091	3	0	3
ENSG00000124920	1.36436	MYRF	myelin regulatory factor [Source:HGNC Symbol;Acc:HGNC:1181]	2.03351e-17	957.439	3.65748e-21	41.0533	2.55452	41.0527	3	3	6
ENSG00000125170	1.21253	DOK4	docking protein 4 [Source:HGNC Symbol;Acc:HGNC:19868]	1.08075	266.148	0.00377712	11.4245	49.7546	11.4239	3	3	6
ENSG00000125246	0.813341	CLYBL	citrate lyase beta like [Source:HGNC Symbol;Acc:HGNC:18355]		NA	3279.8	1.22107	17588.1	1.22164	3	3	6
ENSG00000125247	1.28876	TMTC4	transmembrane and tetratricopeptide repeat containing 4 [Source:HGNC Symbol;Acc:HGNC:25904]	10.0252	144.759	0.0103588	6.20984	163.857	6.20927	3	3	6
ENSG00000125249	1.22405	RAP2A	RAP2A, member of RAS oncogene family [Source:HGNC Symbol;Acc:HGNC:9861]	310.21	130.016	1.22426	5.57036	1321.31	5.5698	3	3	6
ENSG00000125347	1.38531	IRF1	interferon regulatory factor 1 [Source:HGNC Symbol;Acc:HGNC:6116]	3.54241e-07	327.692	1.67148e-13	14.0471	4.23916	14.0466	3	3	6
ENSG00000125355	2.36202	TMEM255A	transmembrane protein 255A [Source:HGNC Symbol;Acc:HGNC:26086]	106.972	27.5646	0.00792849	1.18015	4.70112	1.17959	3	2	5
ENSG00000125378	0.465481	BMP4	bone morphogenetic protein 4 [Source:HGNC Symbol;Acc:HGNC:1071]	12.6584	40.6996	1.18604e-05	1.73891	108.225	1.73948	3	3	6
ENSG00000125384	2.58245	PTGER2	prostaglandin E receptor 2 [Source:HGNC Symbol;Acc:HGNC:9594]	496.796	21.3707	0.0840793	0.915737	1055.12	0.915175	3	0	3
ENSG00000125398	1.44483	SOX9	SRY-box 9 [Source:HGNC Symbol;Acc:HGNC:11204]	0.019338	160.554	5.93663e-08	6.87775	44.2043	6.87718	3	3	6
ENSG00000125520	0.820134	SLC2A4RG	SLC2A4 regulator [Source:HGNC Symbol;Acc:HGNC:15930]	8.39582e-07	1568.06	6.4061e-07	66.789	56.9725	66.7895	3	3	6
ENSG00000125534	0.790586	PPDPF	pancreatic progenitor cell differentiation and proliferation factor [Source:HGNC Symbol;Acc:HGNC:16142]	1.7273e-06	2745.07	7.89664e-12	116.91	501.549	116.91	3	3	6
ENSG00000125618	1.44017	PAX8	paired box 8 [Source:HGNC Symbol;Acc:HGNC:8622]	5.68826e-27	3720.37	6.12138e-35	159.473	5.4241	159.473	3	3	6
ENSG00000125651	0.828828	GTF2F1	general transcription factor IIF subunit 1 [Source:HGNC Symbol;Acc:HGNC:4652]	4.39913e-05	774.408	2.49136e-05	33.0201	14.8628	33.0206	3	3	6
ENSG00000125657	0.7558	TNFSF9	TNF superfamily member 9 [Source:HGNC Symbol;Acc:HGNC:11939]	4.48188e-06	467.799	6.27477e-13	19.9418	108.127	19.9424	3	3	6
ENSG00000125730	1.60123	C3	complement C3 [Source:HGNC Symbol;Acc:HGNC:1318]	18.1545	103.907	2.83145e-09	4.43684	9061.68	4.43628	3	3	6
ENSG00000125740	0.551438	FOSB	FosB proto-oncogene, AP-1 transcription factor subunit [Source:HGNC Symbol;Acc:HGNC:3797]	1.28425e-45	2231.78	1.06094e-90	95.3701	8.24051	95.3706	3	3	6
ENSG00000125826	1.27047	RBCK1	RANBP2-type and C3HC4-type zinc finger containing 1 [Source:HGNC Symbol;Acc:HGNC:15864]	3.07526e-08	1445.38	3.59945e-12	62.0571	166.602	62.0565	3	3	6
ENSG00000125834	0.707962	STK35	serine/threonine kinase 35 [Source:HGNC Symbol;Acc:HGNC:16254]	1.46077e-18	703.737	4.10775e-24	30.0395	0.0536019	30.0401	3	3	6
ENSG00000125845	1.2863	BMP2	bone morphogenetic protein 2 [Source:HGNC Symbol;Acc:HGNC:1069]	32759.8	32.8174	1532.78	1.40974	20360.7	1.40918	3	3	6
ENSG00000125848	0.403366	FLRT3	fibronectin leucine rich transmembrane protein 3 [Source:HGNC Symbol;Acc:HGNC:3762]	7205.09	13.7316	34.6275	0.587823	2296.93	0.588386	0	2	2
ENSG00000125864	1.40987	BFSP1	beaded filament structural protein 1 [Source:HGNC Symbol;Acc:HGNC:1040]		NA	22554.3	0.41804	7455.34	0.417477	3	3	6
ENSG00000125872	1.3852	LRRN4	leucine rich repeat neuronal 4 [Source:HGNC Symbol;Acc:HGNC:16208]	7.48081e-26	2474.78	1.74133e-26	106.093	2.53005	106.092	3	3	6
ENSG00000125965	1.20018	GDF5	growth differentiation factor 5 [Source:HGNC Symbol;Acc:HGNC:4220]		NA	0.28717	8.29073	1857.85	8.29017	3	3	6
ENSG00000126107	0.831354	HECTD3	HECT domain E3 ubiquitin protein ligase 3 [Source:HGNC Symbol;Acc:HGNC:26117]	0.135645	363.312	0.00119493	15.4859	46.7848	15.4865	3	3	6
ENSG00000126216	0.754494	TUBGCP3	tubulin gamma complex associated protein 3 [Source:HGNC Symbol;Acc:HGNC:18598]	1.31554e-07	413.962	4.13511e-12	17.6654	0.308131	17.666	3	3	6
ENSG00000126243	0.750644	LRFN3	leucine rich repeat and fibronectin type III domain containing 3 [Source:HGNC Symbol;Acc:HGNC:28370]	0.992446	145.498	0.000336616	6.20914	5.64933	6.2097	3	3	6
ENSG00000126246	0.817622	IGFLR1	IGF like family receptor 1 [Source:HGNC Symbol;Acc:HGNC:23620]		NA	36948.2	0.551906	28355	0.552469	3	3	6
ENSG00000126464	0.819064	PRR12	proline rich 12 [Source:HGNC Symbol;Acc:HGNC:29217]	1.91868e-06	850.432	1.45391e-06	36.2771	1.55059	36.2777	3	3	6
ENSG00000126500	2.27558	FLRT1	fibronectin leucine rich transmembrane protein 1 [Source:HGNC Symbol;Acc:HGNC:3760]	2637.77	18.2717	4.31041	0.781042	541.724	0.780479	3	0	3
ENSG00000126562	1.43343	WNK4	WNK lysine deficient protein kinase 4 [Source:HGNC Symbol;Acc:HGNC:14544]	0.00170282	174.844	8.79833e-09	7.49144	1.13083	7.49088	3	3	6
ENSG00000126583	1.44103	PRKCG	protein kinase C gamma [Source:HGNC Symbol;Acc:HGNC:9402]		NA		NA	37312.9	0.270243	2	1	3
ENSG00000126603	0.713905	GLIS2	GLIS family zinc finger 2 [Source:HGNC Symbol;Acc:HGNC:29450]	4.02484e-22	985.413	2.88853e-25	42.0651	0.147908	42.0657	3	3	6
ENSG00000126709	0.521493	IFI6	interferon alpha inducible protein 6 [Source:HGNC Symbol;Acc:HGNC:4054]	3.40873	1227.39	1.11104e-93	52.4642	731.233	52.4647	3	3	6
ENSG00000126790	1.3192	L3HYPDH	trans-L-3-hydroxyproline dehydratase [Source:HGNC Symbol;Acc:HGNC:20488]	0.948291	217.846	2.16067e-06	9.35289	1987.38	9.35233	3	3	6
ENSG00000126803	0.814306	HSPA2	heat shock protein family A (Hsp70) member 2 [Source:HGNC Symbol;Acc:HGNC:5235]	16.6524	199.656	0.0128045	8.5017	887.492	8.50227	3	3	6
ENSG00000126821	1.25112	SGPP1	sphingosine-1-phosphate phosphatase 1 [Source:HGNC Symbol;Acc:HGNC:17720]	440.149	114.346	2.2356	4.90542	2786.36	4.90486	3	3	6
ENSG00000126882	0.531817	FAM78A	family with sequence similarity 78 member A [Source:HGNC Symbol;Acc:HGNC:25465]	31040.8	13.9301	1179	0.595585	24788.7	0.596147	1	3	4
ENSG00000127124	1.41468	HIVEP3	human immunodeficiency virus type I enhancer binding protein 3 [Source:HGNC Symbol;Acc:HGNC:13561]	0.194228	133.546	4.41635e-06	5.7216	6.36299	5.72104	3	3	6
ENSG00000127129	1.52922	EDN2	endothelin 2 [Source:HGNC Symbol;Acc:HGNC:3177]	1.39956	148.163	2.43154e-09	6.36316	8293.43	6.3626	3	3	6
ENSG00000127220	0.648181	ABHD8	abhydrolase domain containing 8 [Source:HGNC Symbol;Acc:HGNC:23759]	1.87184e-13	371.336	2.54033e-24	15.8571	1.42508	15.8577	3	3	6
ENSG00000127311	1.20939	HELB	DNA helicase B [Source:HGNC Symbol;Acc:HGNC:17196]		NA	10384.7	1.12997	1345.66	1.12941	3	3	6
ENSG00000127325	1.21819	BEST3	bestrophin 3 [Source:HGNC Symbol;Acc:HGNC:17105]		NA		NA	49090.9	0.445433	3	3	6
ENSG00000127329	1.42149	PTPRB	protein tyrosine phosphatase, receptor type B [Source:HGNC Symbol;Acc:HGNC:9665]	0.0664282	153.455	1.54939e-07	6.56951	54.7942	6.56895	3	3	6
ENSG00000127334	1.25432	DYRK2	dual specificity tyrosine phosphorylation regulated kinase 2 [Source:HGNC Symbol;Acc:HGNC:3093]	0.000280388	434.611	1.36769e-07	18.6516	34.5727	18.651	3	3	6
ENSG00000127483	1.24949	HP1BP3	heterochromatin protein 1 binding protein 3 [Source:HGNC Symbol;Acc:HGNC:24973]	6.1282e-12	1470.36	5.96492e-10	63.0448	1.15167	63.0442	3	3	6
ENSG00000127533	2.7294	F2RL3	F2R like thrombin or trypsin receptor 3 [Source:HGNC Symbol;Acc:HGNC:3540]	9088.97	12.7562	41.9973	0.546209	11411.1	0.545647	2	0	2
ENSG00000127561	2.34199	SYNGR3	synaptogyrin 3 [Source:HGNC Symbol;Acc:HGNC:11501]	3.36575e-28	348.292	1.6219e-58	14.9186	2.29858	14.918	3	3	6
ENSG00000127578	0.606503	WFIKKN1	WAP, follistatin/kazal, immunoglobulin, kunitz and netrin domain containing 1 [Source:HGNC Symbol;Acc:HGNC:30912]	39537.1	13.1202	1362.47	0.560325	3322.99	0.560888	2	3	5
ENSG00000127589	0.823374	TUBBP1	tubulin beta pseudogene 1 [Source:HGNC Symbol;Acc:HGNC:12414]	2801.72	80.1009	89.5641	3.416	152.579	3.41656	3	3	6
ENSG00000127946	1.26709	HIP1	huntingtin interacting protein 1 [Source:HGNC Symbol;Acc:HGNC:4913]	0.228915	270.919	6.15336e-06	11.602	281.276	11.6014	3	3	6
ENSG00000127955	1.20037	GNAI1	G protein subunit alpha i1 [Source:HGNC Symbol;Acc:HGNC:4384]	2419.92	96.6423	81.6032	4.14561	1242.76	4.14505	3	3	6
ENSG00000127993	0.741419	RBM48	RNA binding motif protein 48 [Source:HGNC Symbol;Acc:HGNC:21785]	115.036	86.6211	0.174252	3.69973	69.9394	3.70029	3	3	6
ENSG00000128016	0.789109	ZFP36	ZFP36 ring finger protein [Source:HGNC Symbol;Acc:HGNC:12862]	1.57652e-06	641.813	3.76633e-10	27.3696	49.2108	27.3702	3	3	6
ENSG00000128059	1.33426	PPAT	phosphoribosyl pyrophosphate amidotransferase [Source:HGNC Symbol;Acc:HGNC:9238]	0.0056949	220.727	2.90557e-07	9.4635	4.96461	9.46294	3	3	6
ENSG00000128165	1.20413	ADM2	adrenomedullin 2 [Source:HGNC Symbol;Acc:HGNC:28898]	7521.19	89.7611	159.347	3.8581	31376.8	3.85754	3	3	6
ENSG00000128203	1.25749	ASPHD2	aspartate beta-hydroxylase domain containing 2 [Source:HGNC Symbol;Acc:HGNC:30437]	9572.79	61.8243	204.899	2.65401	22327.5	2.65344	3	3	6
ENSG00000128266	1.29891	GNAZ	G protein subunit alpha z [Source:HGNC Symbol;Acc:HGNC:4395]	6046.01	54.9913	74.5561	2.36081	9050.76	2.36025	3	3	6
ENSG00000128274	1.40182	A4GALT	alpha 1,4-galactosyltransferase (P blood group) [Source:HGNC Symbol;Acc:HGNC:18149]	1.4254e-08	340.514	6.62998e-15	14.59	0.286525	14.5895	3	3	6
ENSG00000128284	1.90151	APOL3	apolipoprotein L3 [Source:HGNC Symbol;Acc:HGNC:14868]	25.1343	45.4831	4.22464e-05	1.94728	228.955	1.94671	3	3	6
ENSG00000128285	1.66912	MCHR1	melanin concentrating hormone receptor 1 [Source:HGNC Symbol;Acc:HGNC:4479]		NA	3543.63	0.583866	30846.5	0.583304	3	2	5
ENSG00000128294	1.25555	TPST2	tyrosylprotein sulfotransferase 2 [Source:HGNC Symbol;Acc:HGNC:12021]	2.09533	210.73	0.000871668	9.04341	258.606	9.04284	3	3	6
ENSG00000128335	1.36391	APOL2	apolipoprotein L2 [Source:HGNC Symbol;Acc:HGNC:619]	3.46183e-07	410.027	1.30928e-14	17.587	46.3256	17.5864	3	3	6
ENSG00000128340	1.2038	RAC2	Rac family small GTPase 2 [Source:HGNC Symbol;Acc:HGNC:9802]	0.00322181	537.53	0.000134193	23.0819	41.7194	23.0814	3	3	6
ENSG00000128342	1.25584	LIF	LIF, interleukin 6 family cytokine [Source:HGNC Symbol;Acc:HGNC:6596]	0.00131218	928.114	3.47715e-10	39.8744	1045.9	39.8738	3	3	6
ENSG00000128346	1.22003	C22orf23	chromosome 22 open reading frame 23 [Source:HGNC Symbol;Acc:HGNC:18589]		NA	24156.9	0.714773	8793.93	0.71421	3	3	6
ENSG00000128512	1.2391	DOCK4	dedicator of cytokinesis 4 [Source:HGNC Symbol;Acc:HGNC:19192]	31384.9	40.5433	1019.13	1.7371	29747.9	1.73654	3	3	6
ENSG00000128573	1.45244	FOXP2	forkhead box P2 [Source:HGNC Symbol;Acc:HGNC:13875]	41240.3	17.8556	1324.49	0.763153	7789.9	0.76259	3	3	6
ENSG00000128596	1.36376	CCDC136	coiled-coil domain containing 136 [Source:HGNC Symbol;Acc:HGNC:22225]	4.40273	136.47	5.38874e-05	5.83823	583.345	5.83767	3	3	6
ENSG00000128606	1.6182	LRRC17	leucine rich repeat containing 17 [Source:HGNC Symbol;Acc:HGNC:16895]	1.4019e-07	233.793	2.46524e-18	10.0195	55.5553	10.0189	3	3	6
ENSG00000128607	1.68473	KLHDC10	kelch domain containing 10 [Source:HGNC Symbol;Acc:HGNC:22194]	1.67276e-20	422.413	6.19669e-35	18.0815	0.122257	18.0809	3	3	6
ENSG00000128645	0.758779	HOXD1	homeobox D1 [Source:HGNC Symbol;Acc:HGNC:5132]		NA	25001	0.696238		NA	3	3	6
ENSG00000128656	0.75123	CHN1	chimerin 1 [Source:HGNC Symbol;Acc:HGNC:1943]	18.3215	113.96	0.0104388	4.86657	68.744	4.86713	3	3	6
ENSG00000128699	0.805073	ORMDL1	ORMDL sphingolipid biosynthesis regulator 1 [Source:HGNC Symbol;Acc:HGNC:16036]	0.720348	222.994	0.00120477	9.50496	13.9097	9.50552	3	3	6
ENSG00000128805	1.52505	ARHGAP22	Rho GTPase activating protein 22 [Source:HGNC Symbol;Acc:HGNC:30320]	0.00204225	144.931	2.50298e-09	6.20713	1.07748	6.20657	3	3	6
ENSG00000128881	1.3175	TTBK2	tau tubulin kinase 2 [Source:HGNC Symbol;Acc:HGNC:19141]	3.62688	223.929	1.61658e-07	9.58474	2981.23	9.58418	3	3	6
ENSG00000128923	1.54709	MINDY2	MINDY lysine 48 deubiquitinase 2 [Source:HGNC Symbol;Acc:HGNC:26954]	2.24249e-09	304.951	6.07067e-21	13.0505	15.8133	13.05	3	3	6
ENSG00000128951	1.24246	DUT	deoxyuridine triphosphatase [Source:HGNC Symbol;Acc:HGNC:3078]	0.00313728	470.001	3.14478e-07	20.1753	168.276	20.1747	3	3	6
ENSG00000129038	1.62033	LOXL1	lysyl oxidase like 1 [Source:HGNC Symbol;Acc:HGNC:6665]	5.92129e-09	3042.48	6.3475e-62	130.449	69.9623	130.449	3	3	6
ENSG00000129071	0.756954	MBD4	methyl-CpG binding domain 4, DNA glycosylase [Source:HGNC Symbol;Acc:HGNC:6919]	0.00719024	227.143	5.42982e-07	9.69714	1.62219	9.6977	3	3	6
ENSG00000129292	1.3607	PHF20L1	PHD finger protein 20 like 1 [Source:HGNC Symbol;Acc:HGNC:24280]	1.26417e-05	345.502	9.84324e-13	14.7946	34.8032	14.7941	3	3	6
ENSG00000129347	1.21136	KRI1	KRI1 homolog [Source:HGNC Symbol;Acc:HGNC:25769]	1.75594	247.079	0.00775506	10.6072	22.9559	10.6067	3	3	6
ENSG00000129353	0.821969	SLC44A2	solute carrier family 44 member 2 [Source:HGNC Symbol;Acc:HGNC:17292]	5.18259e-08	2061.38	7.13255e-07	87.8156	48.0688	87.8161	3	3	6
ENSG00000129355	0.792465	CDKN2D	cyclin dependent kinase inhibitor 2D [Source:HGNC Symbol;Acc:HGNC:1790]	1267.14	86.209	2.24208	3.67276	6348.19	3.67333	3	3	6
ENSG00000129514	0.803958	FOXA1	forkhead box A1 [Source:HGNC Symbol;Acc:HGNC:5021]	33215.3	36.7749	738.598	1.56496	27657.8	1.56552	3	3	6
ENSG00000129595	0.529062	EPB41L4A	erythrocyte membrane protein band 4.1 like 4A [Source:HGNC Symbol;Acc:HGNC:13278]	7.17369e-09	164.149	2.63147e-21	7.01399	2.74307	7.01455	3	3	6
ENSG00000129667	1.21249	RHBDF2	rhomboid 5 homolog 2 [Source:HGNC Symbol;Acc:HGNC:20788]	2.16801	316.931	0.00105556	13.6153	935.837	13.6147	3	3	6
ENSG00000129696	0.82098	TTI2	TELO2 interacting protein 2 [Source:HGNC Symbol;Acc:HGNC:26262]	10225.1	57.1078	281.703	2.43493	4681.46	2.4355	3	3	6
ENSG00000129757	1.47522	CDKN1C	cyclin dependent kinase inhibitor 1C [Source:HGNC Symbol;Acc:HGNC:1786]	3.21299e-15	644.399	6.68922e-29	27.6305	25.9592	27.6299	3	3	6
ENSG00000130024	1.32546	PHF10	PHD finger protein 10 [Source:HGNC Symbol;Acc:HGNC:18250]	1.9329e-08	488.373	1.79632e-13	20.9232	1.53276	20.9226	3	3	6
ENSG00000130158	1.24219	DOCK6	dedicator of cytokinesis 6 [Source:HGNC Symbol;Acc:HGNC:19189]	0.411145	231.539	0.000526311	9.92849	3.4567	9.92793	3	3	6
ENSG00000130164	1.20889	LDLR	low density lipoprotein receptor [Source:HGNC Symbol;Acc:HGNC:6547]	1.79253e-06	2074.18	2.63921e-06	89.0255	85.7047	89.0249	3	3	6
ENSG00000130176	1.54583	CNN1	calponin 1 [Source:HGNC Symbol;Acc:HGNC:2155]	15.8962	3741.96	6.95784e-51	160.652	2494.41	160.652	3	3	6
ENSG00000130244	0.765456	FAM98C	family with sequence similarity 98 member C [Source:HGNC Symbol;Acc:HGNC:27119]	49.8713	107.673	0.103432	4.59552	20.7479	4.59608	3	3	6
ENSG00000130270	1.4748	ATP8B3	ATPase phospholipid transporting 8B3 [Source:HGNC Symbol;Acc:HGNC:13535]	4.48322e-11	361.856	2.50483e-20	15.4951	0.756459	15.4945	3	3	6
ENSG00000130303	0.594969	BST2	bone marrow stromal cell antigen 2 [Source:HGNC Symbol;Acc:HGNC:1119]	4048.23	30.6224	0.289425	1.31074	22975.2	1.3113	3	3	6
ENSG00000130309	0.828313	COLGALT1	collagen beta(1-O)galactosyltransferase 1 [Source:HGNC Symbol;Acc:HGNC:26182]	0.00139634	1085.68	9.5109e-06	46.2429	431.033	46.2435	3	3	6
ENSG00000130332	0.816175	LSM7	LSM7 homolog, U6 small nuclear RNA and mRNA degradation associated [Source:HGNC Symbol;Acc:HGNC:20470]	6.6675	230.418	0.00598001	9.82112	455.616	9.82168	3	3	6
ENSG00000130349	0.683587	C6orf203	chromosome 6 open reading frame 203 [Source:HGNC Symbol;Acc:HGNC:17971]	162.595	67.469	0.022976	2.87975	1050.89	2.88031	3	3	6
ENSG00000130382	0.692826	MLLT1	MLLT1, super elongation complex subunit [Source:HGNC Symbol;Acc:HGNC:7134]	4.9731e-37	1746.5	2.87496e-33	74.5713	0.0302376	74.5718	3	3	6
ENSG00000130433	1.3614	CACNG6	calcium voltage-gated channel auxiliary subunit gamma 6 [Source:HGNC Symbol;Acc:HGNC:13625]	11225.4	34.1534	79.8055	1.46094	3487.16	1.46037	3	3	6
ENSG00000130449	1.28533	ZSWIM6	zinc finger SWIM-type containing 6 [Source:HGNC Symbol;Acc:HGNC:29316]	0.000758477	339.447	2.28631e-08	14.5495	18.7898	14.549	3	3	6
ENSG00000130479	0.725333	MAP1S	microtubule associated protein 1S [Source:HGNC Symbol;Acc:HGNC:15715]	4.07657e-13	585.552	2.00046e-19	24.9944	1.6035	24.9949	3	3	6
ENSG00000130513	0.465857	GDF15	growth differentiation factor 15 [Source:HGNC Symbol;Acc:HGNC:30142]	1.54498e-33	456.486	2.65771e-62	19.4981	0.535241	19.4986	3	3	6
ENSG00000130518	0.520428	IQCN	IQ motif containing N [Source:HGNC Symbol;Acc:HGNC:29350]	3.41236e-12	217.161	4.49534e-27	9.27392	5.05481	9.27448	3	3	6
ENSG00000130540	1.4427	SULT4A1	sulfotransferase family 4A member 1 [Source:HGNC Symbol;Acc:HGNC:14903]	9495.56	33.2747	45.8227	1.42373	7296.46	1.42317	3	3	6
ENSG00000130545	0.829166	CRB3	crumbs 3, cell polarity complex component [Source:HGNC Symbol;Acc:HGNC:20237]	2153.44	90.7299	50.3762	3.86138	1229.8	3.86194	3	3	6
ENSG00000130635	1.25552	COL5A1	collagen type V alpha 1 chain [Source:HGNC Symbol;Acc:HGNC:2209]	4.26543e-11	1410.4	1.65663e-10	60.52	12.3831	60.5194	3	3	6
ENSG00000130669	0.811927	PAK4	p21 (RAC1) activated kinase 4 [Source:HGNC Symbol;Acc:HGNC:16059]	0.00186172	531.72	7.55975e-07	22.679	154.473	22.6795	3	3	6
ENSG00000130695	0.81121	CEP85	centrosomal protein 85 [Source:HGNC Symbol;Acc:HGNC:25309]	0.160013	276.713	0.000357509	11.8025	5.09794	11.8031	3	3	6
ENSG00000130707	1.41783	ASS1	argininosuccinate synthase 1 [Source:HGNC Symbol;Acc:HGNC:758]		NA	24583.5	0.416103		NA	3	3	6
ENSG00000130720	1.76829	FIBCD1	fibrinogen C domain containing 1 [Source:HGNC Symbol;Acc:HGNC:25922]	4.30621	67.3182	1.4342e-07	2.8788	638.932	2.87824	3	3	6
ENSG00000130734	0.777099	ATG4D	autophagy related 4D cysteine peptidase [Source:HGNC Symbol;Acc:HGNC:20789]	32.3287	132.295	0.0208763	5.63835	652.966	5.63891	3	3	6
ENSG00000130762	1.32746	ARHGEF16	Rho guanine nucleotide exchange factor 16 [Source:HGNC Symbol;Acc:HGNC:15515]	28.7578	109.849	0.0202589	4.71056	110.18	4.70999	3	3	6
ENSG00000130768	0.778711	SMPDL3B	sphingomyelin phosphodiesterase acid like 3B [Source:HGNC Symbol;Acc:HGNC:21416]		NA	26583.8	0.687108	30068.9	0.687671	3	3	6
ENSG00000130775	1.80692	THEMIS2	thymocyte selection associated family member 2 [Source:HGNC Symbol;Acc:HGNC:16839]	5551.52	20.2256	14.4228	0.86614	1158.13	0.865577	3	3	6
ENSG00000130779	1.29263	CLIP1	CAP-Gly domain containing linker protein 1 [Source:HGNC Symbol;Acc:HGNC:10461]	1.04608e-09	815.767	2.06842e-13	34.97	5.87946	34.9694	3	3	6
ENSG00000130783	1.48441	CCDC62	coiled-coil domain containing 62 [Source:HGNC Symbol;Acc:HGNC:30723]		NA	33932.7	0.292498		NA	2	0	2
ENSG00000130787	0.804752	HIP1R	huntingtin interacting protein 1 related [Source:HGNC Symbol;Acc:HGNC:18415]	2.57062e-08	891.117	1.4959e-08	37.9849	4.52021	37.9855	3	3	6
ENSG00000130830	0.816352	MPP1	membrane palmitoylated protein 1 [Source:HGNC Symbol;Acc:HGNC:7219]	60.9138	149.749	0.313409	6.37884	222.468	6.3794	3	3	6
ENSG00000130939	0.824796	UBE4B	ubiquitination factor E4B [Source:HGNC Symbol;Acc:HGNC:12500]	0.000183552	598.958	1.95475e-05	25.5482	5.32493	25.5488	3	3	6
ENSG00000130943	0.479239	PKDREJ	polycystin family receptor for egg jelly [Source:HGNC Symbol;Acc:HGNC:9015]		NA	1930.53	0.372979	20489.6	0.373542	0	2	2
ENSG00000130956	0.815396	HABP4	hyaluronan binding protein 4 [Source:HGNC Symbol;Acc:HGNC:17062]	2.39659	257.772	0.000869333	10.9799	686.074	10.9805	3	3	6
ENSG00000130962	1.32472	PRRG1	proline rich and Gla domain 1 [Source:HGNC Symbol;Acc:HGNC:9469]	10.7678	122.849	0.00807765	5.26188	28.6746	5.26132	3	3	6
ENSG00000130997	1.26019	POLN	DNA polymerase nu [Source:HGNC Symbol;Acc:HGNC:18870]		NA	37657.2	0.566321	42540.7	0.565758	3	3	6
ENSG00000131015	1.30286	ULBP2	UL16 binding protein 2 [Source:HGNC Symbol;Acc:HGNC:14894]	8257.01	43.9044	137.21	1.88087	950.195	1.88031	3	3	6
ENSG00000131016	1.43884	AKAP12	A-kinase anchoring protein 12 [Source:HGNC Symbol;Acc:HGNC:370]	9.00314e-43	5920.38	2.28345e-35	253.691	0.190615	253.69	3	3	6
ENSG00000131080	0.608265	EDA2R	ectodysplasin A2 receptor [Source:HGNC Symbol;Acc:HGNC:17756]	385.806	42.9806	0.094942	1.83673	308.083	1.83729	3	3	6
ENSG00000131095	1.86206	GFAP	glial fibrillary acidic protein [Source:HGNC Symbol;Acc:HGNC:4235]	6237.61	21.4514	36.9622	0.918661	3936.68	0.918098	3	2	5
ENSG00000131187	1.36153	F12	coagulation factor XII [Source:HGNC Symbol;Acc:HGNC:3530]	2390.09	49.6005	16.2805	2.1245	92.4863	2.12394	3	3	6
ENSG00000131242	0.64294	RAB11FIP4	RAB11 family interacting protein 4 [Source:HGNC Symbol;Acc:HGNC:30267]	2932.98	43.7544	0.101698	1.86932	23229.5	1.86989	3	3	6
ENSG00000131381	0.750269	RBSN	rabenosyn, RAB effector [Source:HGNC Symbol;Acc:HGNC:20759]	9.82291e-05	306.85	3.37408e-10	13.1054	7.957	13.106	3	3	6
ENSG00000131386	3.24159	GALNT15	polypeptide N-acetylgalactosaminyltransferase 15 [Source:HGNC Symbol;Acc:HGNC:21531]	249.813	19.6586	0.00310467	0.841079	1083.35	0.840516	3	0	3
ENSG00000131408	0.776559	NR1H2	nuclear receptor subfamily 1 group H member 2 [Source:HGNC Symbol;Acc:HGNC:7965]	1.59523e-05	423.51	1.19242e-09	18.0605	11.8187	18.0611	3	3	6
ENSG00000131435	2.31389	PDLIM4	PDZ and LIM domain 4 [Source:HGNC Symbol;Acc:HGNC:16501]	3.81881	44.9709	1.04742e-06	1.92734	443.648	1.92677	3	3	6
ENSG00000131459	1.7755	GFPT2	glutamine-fructose-6-phosphate transaminase 2 [Source:HGNC Symbol;Acc:HGNC:4242]	3899.58	24.6135	11.6311	1.05518	1826.94	1.05462	3	3	6
ENSG00000131652	0.758273	THOC6	THO complex 6 [Source:HGNC Symbol;Acc:HGNC:28369]	2.80251	177.218	0.000100976	7.54923	1091.2	7.54979	3	3	6
ENSG00000131711	1.41447	MAP1B	microtubule associated protein 1B [Source:HGNC Symbol;Acc:HGNC:6836]	11.714	3798.82	2.56286e-31	162.488	645.815	162.487	3	3	6
ENSG00000131732	1.23223	ZCCHC9	zinc finger CCHC-type containing 9 [Source:HGNC Symbol;Acc:HGNC:25424]	861.749	95.3399	5.52277	4.08974	753.789	4.08917	3	3	6
ENSG00000131737	1.86257	KRT34	keratin 34 [Source:HGNC Symbol;Acc:HGNC:6452]	0.0468357	86.0871	6.14976e-10	3.68535	67.6531	3.68479	3	3	6
ENSG00000131738	5.57998	KRT33B	keratin 33B [Source:HGNC Symbol;Acc:HGNC:6451]	13.8784	19.591	2.03302e-05	0.839001	300.004	0.838438	3	0	3
ENSG00000131778	1.20211	CHD1L	chromodomain helicase DNA binding protein 1 like [Source:HGNC Symbol;Acc:HGNC:1916]	16.4728	213.128	0.104759	9.14383	117.853	9.14327	3	3	6
ENSG00000131791	1.25082	PRKAB2	protein kinase AMP-activated non-catalytic subunit beta 2 [Source:HGNC Symbol;Acc:HGNC:9379]	871.735	1177.05	4.54083e-10	50.3936	2815.7	50.393	3	3	6
ENSG00000131844	0.770729	MCCC2	methylcrotonoyl-CoA carboxylase 2 [Source:HGNC Symbol;Acc:HGNC:6937]	5.11445e-09	575.393	1.8149e-12	24.5504	1.76863	24.551	3	3	6
ENSG00000131849	0.788453	ZNF132	zinc finger protein 132 [Source:HGNC Symbol;Acc:HGNC:12916]	7487.03	48.6417	138.497	2.07324	736.708	2.0738	3	3	6
ENSG00000131873	1.35576	CHSY1	chondroitin sulfate synthase 1 [Source:HGNC Symbol;Acc:HGNC:17198]	3.74254e-07	372.742	2.71859e-13	15.9712	4.11445	15.9707	3	3	6
ENSG00000131941	1.23014	RHPN2	rhophilin Rho GTPase binding protein 2 [Source:HGNC Symbol;Acc:HGNC:19974]	24.63	179.323	0.0735437	7.69044	331.334	7.68988	3	3	6
ENSG00000131981	1.32996	LGALS3	galectin 3 [Source:HGNC Symbol;Acc:HGNC:6563]	0.000276726	272.311	5.88892e-09	11.6743	3.61377	11.6738	3	3	6
ENSG00000132000	1.27024	PODNL1	podocan like 1 [Source:HGNC Symbol;Acc:HGNC:26275]	22239.6	34.3183	631.199	1.47186	1678.45	1.47129	3	3	6
ENSG00000132031	1.47093	MATN3	matrilin 3 [Source:HGNC Symbol;Acc:HGNC:6909]	0.0217946	194.282	1.93378e-10	8.33572	1402.6	8.33516	3	3	6
ENSG00000132122	1.37237	SPATA6	spermatogenesis associated 6 [Source:HGNC Symbol;Acc:HGNC:18309]	2709.8	51.1	11.5788	2.18641	1940.31	2.18585	3	3	6
ENSG00000132141	0.792622	CCT6B	chaperonin containing TCP1 subunit 6B [Source:HGNC Symbol;Acc:HGNC:1621]		NA	3018.29	1.11202		NA	3	3	6
ENSG00000132170	1.33252	PPARG	peroxisome proliferator activated receptor gamma [Source:HGNC Symbol;Acc:HGNC:9236]		NA	7473.89	0.896081	36860.1	0.895518	3	3	6
ENSG00000132182	0.808449	NUP210	nucleoporin 210 [Source:HGNC Symbol;Acc:HGNC:30052]	9.47938e-06	584.901	2.50956e-07	24.952	1.50438	24.9525	3	3	6
ENSG00000132274	0.632266	TRIM22	tripartite motif containing 22 [Source:HGNC Symbol;Acc:HGNC:16379]	1.069e-10	342.14	7.86172e-25	14.6047	44.4413	14.6053	3	3	6
ENSG00000132334	1.2636	PTPRE	protein tyrosine phosphatase, receptor type E [Source:HGNC Symbol;Acc:HGNC:9669]	0.0552728	280.161	1.08962e-05	12.0173	94.9437	12.0167	3	3	6
ENSG00000132388	1.23083	UBE2G1	ubiquitin conjugating enzyme E2 G1 [Source:HGNC Symbol;Acc:HGNC:12482]	0.000177098	525.079	1.45804e-06	22.5112	7.5528	22.5106	3	3	6
ENSG00000132394	0.797632	EEFSEC	eukaryotic elongation factor, selenocysteine-tRNA specific [Source:HGNC Symbol;Acc:HGNC:24614]	152.118	145.388	0.0948796	6.20615	4492.54	6.20671	3	3	6
ENSG00000132471	0.752285	WBP2	WW domain binding protein 2 [Source:HGNC Symbol;Acc:HGNC:12738]	2.07646e-18	1800.16	9.82804e-19	76.7896	3.99937	76.7902	3	3	6
ENSG00000132481	1.5176	TRIM47	tripartite motif containing 47 [Source:HGNC Symbol;Acc:HGNC:19020]	7.54943e-08	280.704	9.80616e-18	12.0361	42.0703	12.0356	3	3	6
ENSG00000132510	0.800057	KDM6B	lysine demethylase 6B [Source:HGNC Symbol;Acc:HGNC:29012]	0.00180479	453.624	3.0257e-07	19.3363	81.7705	19.3369	3	3	6
ENSG00000132530	1.30562	XAF1	XIAP associated factor 1 [Source:HGNC Symbol;Acc:HGNC:30932]	17202.9	39.2381	330.622	1.68518	19937.2	1.68462	3	3	6
ENSG00000132561	1.36258	MATN2	matrilin 2 [Source:HGNC Symbol;Acc:HGNC:6908]	0.0581651	218.82	6.34671e-08	9.38876	684.267	9.38819	3	3	6
ENSG00000132603	1.34451	NIP7	NIP7, nucleolar pre-rRNA processing protein [Source:HGNC Symbol;Acc:HGNC:24328]	0.00107949	239.679	1.97064e-08	10.2709	3.84056	10.2703	3	3	6
ENSG00000132622	0.593455	HSPA12B	heat shock protein family A (Hsp70) member 12B [Source:HGNC Symbol;Acc:HGNC:16193]	0.038515	97.2586	3.4213e-09	4.15327	16.577	4.15383	3	3	6
ENSG00000132640	1.58931	BTBD3	BTB domain containing 3 [Source:HGNC Symbol;Acc:HGNC:15854]	1.30011e-14	352.944	4.2136e-26	15.1134	0.203895	15.1129	3	3	6
ENSG00000132688	2.31625	NES	nestin [Source:HGNC Symbol;Acc:HGNC:7756]	1.30936e-41	879.345	4.91349e-115	37.6778	20.0319	37.6773	3	3	6
ENSG00000132692	1.94648	BCAN	brevican [Source:HGNC Symbol;Acc:HGNC:23059]	22.8465	48.0624	2.82847e-05	2.05985	1100.08	2.05929	3	3	6
ENSG00000132718	1.66925	SYT11	synaptotagmin 11 [Source:HGNC Symbol;Acc:HGNC:19239]	1.34614e-12	268.901	2.85987e-23	11.5137	0.139253	11.5132	3	3	6
ENSG00000132740	0.808022	IGHMBP2	immunoglobulin mu DNA binding protein 2 [Source:HGNC Symbol;Acc:HGNC:5542]	82.4526	139.204	0.277787	5.9384	395.139	5.93896	3	3	6
ENSG00000132744	1.86	ACY3	aminoacylase 3 [Source:HGNC Symbol;Acc:HGNC:24104]	4679.96	21.1352	17.4416	0.905915	1273.58	0.905352	3	2	5
ENSG00000132819	0.77867	RBM38	RNA binding motif protein 38 [Source:HGNC Symbol;Acc:HGNC:15818]	0.00498909	295.025	1.5963e-07	12.5838	52.8166	12.5843	3	3	6
ENSG00000132840	1.20861	BHMT2	betaine--homocysteine S-methyltransferase 2 [Source:HGNC Symbol;Acc:HGNC:1048]		NA		NA	42184.3	0.267322	3	3	6
ENSG00000132846	0.75954	ZBED3	zinc finger BED-type containing 3 [Source:HGNC Symbol;Acc:HGNC:20711]	1.23993e-06	403.044	1.52705e-11	17.2041	3.98442	17.2047	3	3	6
ENSG00000132849	0.784705	PATJ	PATJ, crumbs cell polarity complex component [Source:HGNC Symbol;Acc:HGNC:28881]	0.291782	246.727	7.22956e-06	10.5334	304.219	10.534	3	3	6
ENSG00000132906	0.744317	CASP9	caspase 9 [Source:HGNC Symbol;Acc:HGNC:1511]	10.9261	114.188	0.00591578	4.87471	22.2618	4.87527	3	3	6
ENSG00000132932	1.68889	ATP8A2	ATPase phospholipid transporting 8A2 [Source:HGNC Symbol;Acc:HGNC:13533]	1.57845e-05	148.47	2.04981e-14	6.35408	2.90419	6.35352	3	3	6
ENSG00000132965	1.72416	ALOX5AP	arachidonate 5-lipoxygenase activating protein [Source:HGNC Symbol;Acc:HGNC:436]	24.2456	54.229	0.000459688	2.32172	26.0478	2.32116	3	3	6
ENSG00000133026	1.43792	MYH10	myosin heavy chain 10 [Source:HGNC Symbol;Acc:HGNC:7568]	2.2553e-24	2486.41	1.0162e-33	106.423	5.70809	106.422	3	3	6
ENSG00000133069	0.717633	TMCC2	transmembrane and coiled-coil domain family 2 [Source:HGNC Symbol;Acc:HGNC:24239]	3.66348	111.017	0.00061951	4.73667	23.3363	4.73723	3	3	6
ENSG00000133083	1.21029	DCLK1	doublecortin like kinase 1 [Source:HGNC Symbol;Acc:HGNC:2700]		NA	16948	0.921717	16281.5	0.921154	3	3	6
ENSG00000133106	0.780564	EPSTI1	epithelial stromal interaction 1 [Source:HGNC Symbol;Acc:HGNC:16465]	7041.88	50.6406	70.5985	2.16033	4506.75	2.16089	3	3	6
ENSG00000133111	1.26579	RFXAP	regulatory factor X associated protein [Source:HGNC Symbol;Acc:HGNC:9988]	14008.7	42.5554	507.51	1.82536	713.018	1.8248	3	3	6
ENSG00000133134	0.696395	BEX2	brain expressed X-linked 2 [Source:HGNC Symbol;Acc:HGNC:30933]	12605.9	27.7364	173.11	1.18382	831.627	1.18438	3	3	6
ENSG00000133195	1.36575	SLC39A11	solute carrier family 39 member 11 [Source:HGNC Symbol;Acc:HGNC:14463]	307.045	70.5021	0.257732	3.01895	274.726	3.01839	3	3	6
ENSG00000133401	1.23095	PDZD2	PDZ domain containing 2 [Source:HGNC Symbol;Acc:HGNC:18486]	0.4234	336.781	4.01407e-05	14.4197	353.907	14.4192	3	3	6
ENSG00000133433	1.28956	GSTT2B	glutathione S-transferase theta 2B (gene/pseudogene) [Source:HGNC Symbol;Acc:HGNC:33437]	5042.76	51.2606	77.7087	2.19855	452.541	2.19799	3	3	6
ENSG00000133640	0.761709	LRRIQ1	leucine rich repeats and IQ motif containing 1 [Source:HGNC Symbol;Acc:HGNC:25708]	8614.41	42.9659	136.422	1.83371	1469.55	1.83428	3	3	6
ENSG00000133731	1.53466	IMPA1	inositol monophosphatase 1 [Source:HGNC Symbol;Acc:HGNC:6050]	0.00511205	201.787	1.91987e-13	8.63956	638.594	8.639	3	3	6
ENSG00000133740	1.21858	E2F5	E2F transcription factor 5 [Source:HGNC Symbol;Acc:HGNC:3119]	28542.8	42.1357	1511.04	1.80728	6860.96	1.80672	3	3	6
ENSG00000133773	1.51804	CCDC59	coiled-coil domain containing 59 [Source:HGNC Symbol;Acc:HGNC:25005]	4.05517e-07	243.545	3.45827e-15	10.4248	6.51595	10.4242	3	3	6
ENSG00000133805	1.40113	AMPD3	adenosine monophosphate deaminase 3 [Source:HGNC Symbol;Acc:HGNC:470]	0.0684986	170.448	2.68395e-07	7.30175	125.677	7.30119	3	3	6
ENSG00000133808	1.37672	MICALCL	MICAL C-terminal like [Source:HGNC Symbol;Acc:HGNC:25933]	173.252	76.9403	0.2134	3.2977	177.366	3.29713	3	3	6
ENSG00000133816	1.37473	MICAL2	microtubule associated monooxygenase, calponin and LIM domain containing 2 [Source:HGNC Symbol;Acc:HGNC:24693]	1.56664e-25	6781.62	2.39887e-26	290.872	13.2228	290.871	3	3	6
ENSG00000133818	1.30652	RRAS2	RAS related 2 [Source:HGNC Symbol;Acc:HGNC:17271]	2.28586e-08	560.35	6.15089e-13	24.0362	11.0153	24.0356	3	3	6
ENSG00000133863	1.70605	TEX15	testis expressed 15, meiosis and synapsis associated [Source:HGNC Symbol;Acc:HGNC:11738]	15.2091	61.6756	5.43352e-06	2.63763	614.758	2.63707	3	3	6
ENSG00000133872	1.21797	SARAF	store-operated calcium entry associated regulatory factor [Source:HGNC Symbol;Acc:HGNC:28789]	0.0132067	444.256	2.98474e-05	19.0762	110.9	19.0757	3	3	6
ENSG00000133874	1.25852	RNF122	ring finger protein 122 [Source:HGNC Symbol;Acc:HGNC:21147]		NA		NA	45113.7	0.382644	3	3	6
ENSG00000133884	0.831036	DPF2	double PHD fingers 2 [Source:HGNC Symbol;Acc:HGNC:9964]	0.150688	402.616	0.000437507	17.151	251.37	17.1516	3	3	6
ENSG00000133985	1.24091	TTC9	tetratricopeptide repeat domain 9 [Source:HGNC Symbol;Acc:HGNC:20267]	4760.6	68.2228	111.796	2.93046	4432.64	2.9299	3	3	6
ENSG00000134030	0.814791	CTIF	cap binding complex dependent translation initiation factor [Source:HGNC Symbol;Acc:HGNC:23925]	0.0106666	531.999	2.35701e-06	22.6527	439.232	22.6533	3	3	6
ENSG00000134049	1.26	IER3IP1	immediate early response 3 interacting protein 1 [Source:HGNC Symbol;Acc:HGNC:18550]	1245.99	118.263	0.588446	5.07567	16346.8	5.07511	3	3	6
ENSG00000134070	1.92679	IRAK2	interleukin 1 receptor associated kinase 2 [Source:HGNC Symbol;Acc:HGNC:6113]	4.32601e-14	266.917	9.22802e-34	11.4339	17.5768	11.4333	3	3	6
ENSG00000134250	1.5948	NOTCH2	notch 2 [Source:HGNC Symbol;Acc:HGNC:7882]	1.23951e-32	3121.72	4.92934e-58	133.55	9.33248	133.55	3	3	6
ENSG00000134287	0.62281	ARF3	ADP ribosylation factor 3 [Source:HGNC Symbol;Acc:HGNC:654]	9.85156e-41	1218.61	1.27456e-52	52.061	0.0998102	52.0616	3	3	6
ENSG00000134291	0.826146	TMEM106C	transmembrane protein 106C [Source:HGNC Symbol;Acc:HGNC:28775]	0.0829546	344.442	0.000719137	14.6818	13.4104	14.6824	3	3	6
ENSG00000134294	1.23024	SLC38A2	solute carrier family 38 member 2 [Source:HGNC Symbol;Acc:HGNC:13448]	1.53285e-08	968.356	1.01824e-07	41.5322	0.512978	41.5316	3	3	6
ENSG00000134318	1.42579	ROCK2	Rho associated coiled-coil containing protein kinase 2 [Source:HGNC Symbol;Acc:HGNC:10252]	4.12533e-16	859.342	2.5702e-27	36.7772	7.56438	36.7766	3	3	6
ENSG00000134339	2.94375	SAA2	serum amyloid A2 [Source:HGNC Symbol;Acc:HGNC:10514]	0.0224042	52.1993	2.20511e-13	2.22993	207.609	2.22936	3	3	6
ENSG00000134352	1.41769	IL6ST	interleukin 6 signal transducer [Source:HGNC Symbol;Acc:HGNC:6021]	2.95466e-20	1371.52	3.65007e-29	58.7309	4.12938	58.7303	3	3	6
ENSG00000134375	1.24895	TIMM17A	translocase of inner mitochondrial membrane 17A [Source:HGNC Symbol;Acc:HGNC:17315]	1.38149	241.772	0.0002413	10.3813	514.081	10.3807	3	3	6
ENSG00000134470	1.54196	IL15RA	interleukin 15 receptor subunit alpha [Source:HGNC Symbol;Acc:HGNC:5978]	11205.4	24.833	127.034	1.06308	1486.35	1.06252	3	3	6
ENSG00000134480	0.72431	CCNH	cyclin H [Source:HGNC Symbol;Acc:HGNC:1594]	3.03724e-07	377.05	6.52367e-15	16.0972	23.3099	16.0977	3	3	6
ENSG00000134516	1.55502	DOCK2	dedicator of cytokinesis 2 [Source:HGNC Symbol;Acc:HGNC:2988]	7.5523e-22	601.656	9.82362e-35	25.7561	0.190408	25.7555	3	3	6
ENSG00000134531	1.31	EMP1	epithelial membrane protein 1 [Source:HGNC Symbol;Acc:HGNC:3333]	101.006	119.325	0.0156208	5.10352	2724.98	5.10296	3	3	6
ENSG00000134590	0.772459	RTL8C	retrotransposon Gag like 8C [Source:HGNC Symbol;Acc:HGNC:2569]	2.33368e-09	946.827	1.14133e-13	40.3551	48.8509	40.3556	3	3	6
ENSG00000134668	2.06403	SPOCD1	SPOC domain containing 1 [Source:HGNC Symbol;Acc:HGNC:26338]	3.57064e-56	795.54	3.03814e-88	34.0627	0.0217532	34.0622	3	3	6
ENSG00000134698	1.506	AGO4	argonaute 4, RISC catalytic component [Source:HGNC Symbol;Acc:HGNC:18424]	1.37032e-09	310.438	1.0606e-18	13.2945	3.55082	13.294	3	3	6
ENSG00000134717	1.28134	BTF3L4	basic transcription factor 3 like 4 [Source:HGNC Symbol;Acc:HGNC:30547]	0.0301554	249.598	6.88818e-06	10.7004	12.2104	10.6998	3	3	6
ENSG00000134755	1.21105	DSC2	desmocollin 2 [Source:HGNC Symbol;Acc:HGNC:3036]	3.08851	231.569	0.0186892	9.93855	17.4427	9.93799	3	3	6
ENSG00000134762	1.45524	DSC3	desmocollin 3 [Source:HGNC Symbol;Acc:HGNC:3037]	6.55591e-20	904.386	1.68885e-31	38.764	4.14507	38.7634	3	3	6
ENSG00000134775	1.38488	FHOD3	formin homology 2 domain containing 3 [Source:HGNC Symbol;Acc:HGNC:26178]	8.26906e-15	691.493	3.4893e-21	29.6278	1.63413	29.6272	3	3	6
ENSG00000134802	1.41169	SLC43A3	solute carrier family 43 member 3 [Source:HGNC Symbol;Acc:HGNC:17466]	0.13558	148.328	2.30819e-06	6.35869	52.1383	6.35813	3	3	6
ENSG00000134897	0.792451	BIVM	basic, immunoglobulin-like variable motif containing [Source:HGNC Symbol;Acc:HGNC:16034]	97.349	126.374	0.197674	5.38977	610.216	5.39033	3	3	6
ENSG00000134954	1.21892	ETS1	ETS proto-oncogene 1, transcription factor [Source:HGNC Symbol;Acc:HGNC:3488]	4.9208e-05	849.019	2.02474e-06	36.4413	106.218	36.4408	3	3	6
ENSG00000134955	1.47713	SLC37A2	solute carrier family 37 member 2 [Source:HGNC Symbol;Acc:HGNC:20644]	6.5805	85.9539	0.000433102	3.68277	7.42012	3.68221	3	3	6
ENSG00000134970	1.31843	TMED7	transmembrane p24 trafficking protein 7 [Source:HGNC Symbol;Acc:HGNC:24253]	2.86889	270.487	2.96663e-08	11.5978	4203.45	11.5973	3	3	6
ENSG00000134986	1.20303	NREP	neuronal regeneration related protein [Source:HGNC Symbol;Acc:HGNC:16834]	8.23638	335.4	0.00212799	14.4226	3332.48	14.4221	3	3	6
ENSG00000135048	0.792318	CEMIP2	cell migration inducing hyaluronidase 2 [Source:HGNC Symbol;Acc:HGNC:11869]	3.63804e-10	825.872	2.97163e-10	35.2346	0.236315	35.2351	3	3	6
ENSG00000135063	1.33854	FAM189A2	family with sequence similarity 189 member A2 [Source:HGNC Symbol;Acc:HGNC:24820]		NA	36835.1	0.452524		NA	3	3	6
ENSG00000135069	1.30708	PSAT1	phosphoserine aminotransferase 1 [Source:HGNC Symbol;Acc:HGNC:19129]	1.62398e-07	583.912	4.18805e-13	25.0446	47.8327	25.044	3	3	6
ENSG00000135070	1.5406	ISCA1	iron-sulfur cluster assembly 1 [Source:HGNC Symbol;Acc:HGNC:28660]	8.22226e-07	213.38	6.04391e-15	9.13743	2.58337	9.13687	3	3	6
ENSG00000135074	1.38516	ADAM19	ADAM metallopeptidase domain 19 [Source:HGNC Symbol;Acc:HGNC:197]	1.5917e-20	1485.89	2.90644e-25	63.7183	11.9081	63.7178	3	3	6
ENSG00000135077	1.57543	HAVCR2	hepatitis A virus cellular receptor 2 [Source:HGNC Symbol;Acc:HGNC:18437]	6.63654	83.0186	1.52872e-05	3.56018	657.986	3.55962	3	3	6
ENSG00000135093	0.752856	USP30	ubiquitin specific peptidase 30 [Source:HGNC Symbol;Acc:HGNC:20065]	3.54611	133.599	0.000789467	5.70163	73.6081	5.70219	3	3	6
ENSG00000135119	0.816936	RNFT2	ring finger protein, transmembrane 2 [Source:HGNC Symbol;Acc:HGNC:25905]	9953.24	66.434	321.339	2.83316	12772.9	2.83372	3	3	6
ENSG00000135253	1.28465	KCP	kielin cysteine rich BMP regulator [Source:HGNC Symbol;Acc:HGNC:17585]	6296.27	51.4781	107.088	2.21027	2057.68	2.20971	3	3	6
ENSG00000135298	0.724531	ADGRB3	adhesion G protein-coupled receptor B3 [Source:HGNC Symbol;Acc:HGNC:945]	64.838	82.2467	0.0377416	3.50968	49.6531	3.51024	3	3	6
ENSG00000135312	1.38603	HTR1B	5-hydroxytryptamine receptor 1B [Source:HGNC Symbol;Acc:HGNC:5287]		NA		NA	15281.5	0.281411	3	0	3
ENSG00000135314	0.819848	KHDC1	KH domain containing 1 [Source:HGNC Symbol;Acc:HGNC:21366]	27661.5	42.5137	1906.6	1.81574	3166.55	1.8163	3	3	6
ENSG00000135318	2.06174	NT5E	5-nucleotidase ecto [Source:HGNC Symbol;Acc:HGNC:8021]	1.64296e-38	1152.62	4.80244e-106	49.2774	12.0098	49.2768	3	3	6
ENSG00000135362	1.86349	PRR5L	proline rich 5 like [Source:HGNC Symbol;Acc:HGNC:25878]	6.30595e-09	161.402	5.79316e-20	6.91064	0.0704871	6.91008	3	3	6
ENSG00000135407	0.770641	AVIL	advillin [Source:HGNC Symbol;Acc:HGNC:14188]		NA	30576.2	0.579727	17608	0.58029	3	3	6
ENSG00000135423	0.373365	GLS2	glutaminase 2 [Source:HGNC Symbol;Acc:HGNC:29570]	966.977	19.5814	0.779674	0.836797	1640.09	0.83736	0	3	3
ENSG00000135424	1.68378	ITGA7	integrin subunit alpha 7 [Source:HGNC Symbol;Acc:HGNC:6143]	3.55755e-07	180.157	1.19174e-16	7.71904	4.89737	7.71847	3	3	6
ENSG00000135439	1.53301	AGAP2	ArfGAP with GTPase domain, ankyrin repeat and PH domain 2 [Source:HGNC Symbol;Acc:HGNC:16921]		NA	12501	0.496947	9060.94	0.496384	3	2	5
ENSG00000135454	1.6546	B4GALNT1	beta-1,4-N-acetyl-galactosaminyltransferase 1 [Source:HGNC Symbol;Acc:HGNC:4117]	471.417	38.4225	0.208235	1.64555	17.5092	1.64499	3	3	6
ENSG00000135469	0.822132	COQ10A	coenzyme Q10A [Source:HGNC Symbol;Acc:HGNC:26515]	3289.03	76.7978	64.5802	3.27439	1394.51	3.27495	3	3	6
ENSG00000135502	1.5213	SLC26A10	solute carrier family 26 member 10 [Source:HGNC Symbol;Acc:HGNC:14470]	5731.69	29.2666	15.9436	1.25235	1739.98	1.25179	3	3	6
ENSG00000135519	2.15687	KCNH3	potassium voltage-gated channel subfamily H member 3 [Source:HGNC Symbol;Acc:HGNC:6252]	2244.54	19.2503	2.66921	0.824438	552.278	0.823875	3	1	4
ENSG00000135525	0.722728	MAP7	microtubule associated protein 7 [Source:HGNC Symbol;Acc:HGNC:6869]	11.5008	106.359	0.0020861	4.54275	132.171	4.54332	3	3	6
ENSG00000135549	1.7055	PKIB	cAMP-dependent protein kinase inhibitor beta [Source:HGNC Symbol;Acc:HGNC:9018]	812.446	35.3257	0.421562	1.51402	534.287	1.51346	3	3	6
ENSG00000135596	1.36642	MICAL1	microtubule associated monooxygenase, calponin and LIM domain containing 1 [Source:HGNC Symbol;Acc:HGNC:20619]	3.77945e-10	651.973	4.17846e-19	27.9707	74.8557	27.9702	3	3	6
ENSG00000135604	0.719317	STX11	syntaxin 11 [Source:HGNC Symbol;Acc:HGNC:11429]	0.0470758	162.936	6.50866e-07	6.95325	30.3718	6.95381	3	3	6
ENSG00000135605	0.833108	TEC	tec protein tyrosine kinase [Source:HGNC Symbol;Acc:HGNC:11719]		NA	9278.2	1.37795		NA	3	3	6
ENSG00000135636	1.34016	DYSF	dysferlin [Source:HGNC Symbol;Acc:HGNC:3097]	2.1082e-13	1191.61	2.21008e-19	51.1246	41.6301	51.1241	3	3	6
ENSG00000135679	0.77105	MDM2	MDM2 proto-oncogene [Source:HGNC Symbol;Acc:HGNC:6973]	3.47813e-05	579.584	3.74549e-12	24.7411	170.783	24.7416	3	3	6
ENSG00000135740	1.38076	SLC9A5	solute carrier family 9 member A5 [Source:HGNC Symbol;Acc:HGNC:11078]	17.1999	96.3506	0.00531928	4.13077	41.9546	4.1302	3	3	6
ENSG00000135744	1.8462	AGT	angiotensinogen [Source:HGNC Symbol;Acc:HGNC:333]	44948.7	10.0039	2736.48	0.428792	983.419	0.428229	3	0	3
ENSG00000135821	1.27131	GLUL	glutamate-ammonia ligase [Source:HGNC Symbol;Acc:HGNC:4341]	2305.75	82.3199	10.5696	3.52494	8921.73	3.52437	3	3	6
ENSG00000135823	1.48158	STX6	syntaxin 6 [Source:HGNC Symbol;Acc:HGNC:11441]	2.54615e-09	304.265	1.69168e-17	13.0356	1.56501	13.035	3	3	6
ENSG00000135905	1.42984	DOCK10	dedicator of cytokinesis 10 [Source:HGNC Symbol;Acc:HGNC:23479]	0.00087563	200.29	8.56327e-10	8.57706	17.0382	8.5765	3	3	6
ENSG00000135919	1.35883	SERPINE2	serpin family E member 2 [Source:HGNC Symbol;Acc:HGNC:8951]	3772.52	47.4616	29.2035	2.0335	1060.27	2.03294	3	3	6
ENSG00000135925	2.84528	WNT10A	Wnt family member 10A [Source:HGNC Symbol;Acc:HGNC:13829]	267.042	20.25	0.0560332	0.866582	5.93455	0.866019	3	0	3
ENSG00000135932	1.22862	CAB39	calcium binding protein 39 [Source:HGNC Symbol;Acc:HGNC:20292]	5.06397e-05	668.716	4.89423e-07	28.6702	12.0985	28.6696	3	3	6
ENSG00000135951	0.748592	TSGA10	testis specific 10 [Source:HGNC Symbol;Acc:HGNC:14927]	5345.88	43.9327	25.967	1.87549	2390.33	1.87605	3	3	6
ENSG00000136002	1.46494	ARHGEF4	Rho guanine nucleotide exchange factor 4 [Source:HGNC Symbol;Acc:HGNC:684]		NA	14258.7	0.513689	3348.89	0.513127	3	2	5
ENSG00000136003	0.814698	ISCU	iron-sulfur cluster assembly enzyme [Source:HGNC Symbol;Acc:HGNC:29882]	0.162899	287.158	0.000413103	12.2363	20.3646	12.2369	3	3	6
ENSG00000136040	1.2837	PLXNC1	plexin C1 [Source:HGNC Symbol;Acc:HGNC:9106]		NA	17697.5	0.793215		NA	3	3	6
ENSG00000136052	1.3239	SLC41A2	solute carrier family 41 member 2 [Source:HGNC Symbol;Acc:HGNC:31045]	1.33416	149.03	0.000495402	6.38991	19.7461	6.38935	3	3	6
ENSG00000136111	1.25712	TBC1D4	TBC1 domain family member 4 [Source:HGNC Symbol;Acc:HGNC:19165]	0.140233	239.305	6.8804e-05	10.2659	10.0643	10.2654	3	3	6
ENSG00000136141	1.36589	LRCH1	leucine rich repeats and calponin homology domain containing 1 [Source:HGNC Symbol;Acc:HGNC:20309]	4.80503e-08	376.81	5.89283e-14	16.1459	1.00212	16.1454	3	3	6
ENSG00000136149	0.795043	RPL13AP25	ribosomal protein L13a pseudogene 25 [Source:HGNC Symbol;Acc:HGNC:36981]	603.356	121.982	0.531984	5.1963	10273.5	5.19686	3	3	6
ENSG00000136161	0.782884	RCBTB2	RCC1 and BTB domain containing protein 2 [Source:HGNC Symbol;Acc:HGNC:1914]	8987.77	50.4606	230.756	2.15232	2742.3	2.15289	3	3	6
ENSG00000136238	1.22747	RAC1	Rac family small GTPase 1 [Source:HGNC Symbol;Acc:HGNC:9801]	7.30372e-10	1699.13	6.64e-08	72.928	10.2944	72.9275	3	3	6
ENSG00000136244	1.90504	IL6	interleukin 6 [Source:HGNC Symbol;Acc:HGNC:6018]	5.27224e-25	621.889	1.10477e-63	26.6529	26.6898	26.6523	3	3	6
ENSG00000136274	1.4857	NACAD	NAC alpha domain containing [Source:HGNC Symbol;Acc:HGNC:22196]	7.58753e-07	267.629	1.16956e-15	11.4766	45.3285	11.476	3	3	6
ENSG00000136371	1.22411	MTHFS	methenyltetrahydrofolate synthetase [Source:HGNC Symbol;Acc:HGNC:7437]		NA	25544.6	0.843394	6861.31	0.842831	3	3	6
ENSG00000136404	1.3664	TM6SF1	transmembrane 6 superfamily member 1 [Source:HGNC Symbol;Acc:HGNC:11860]		NA	8893.21	0.702239	10018.6	0.701676	3	3	6
ENSG00000136444	0.809481	RSAD1	radical S-adenosyl methionine domain containing 1 [Source:HGNC Symbol;Acc:HGNC:25634]	1.20454	222.786	0.00181185	9.49701	39.1579	9.49757	3	3	6
ENSG00000136485	0.692256	DCAF7	DDB1 and CUL4 associated factor 7 [Source:HGNC Symbol;Acc:HGNC:30915]	1.51482e-40	1960.59	9.67566e-34	83.7136	0.0034301	83.7141	3	3	6
ENSG00000136490	1.39113	LIMD2	LIM domain containing 2 [Source:HGNC Symbol;Acc:HGNC:28142]	1.4109e-10	634.801	4.26506e-21	27.2309	74.3848	27.2303	3	3	6
ENSG00000136531	0.578255	SCN2A	sodium voltage-gated channel alpha subunit 2 [Source:HGNC Symbol;Acc:HGNC:10588]	21299.6	14.9678	345.899	0.639473	1700.89	0.640035	2	3	5
ENSG00000136603	1.4853	SKIL	SKI like proto-oncogene [Source:HGNC Symbol;Acc:HGNC:10897]	4.99065e-15	511.085	1.25006e-26	21.88	1.35715	21.8794	3	3	6
ENSG00000136630	1.24522	HLX	H2.0 like homeobox [Source:HGNC Symbol;Acc:HGNC:4978]		NA	6472.96	1.11921	5682.81	1.11864	3	3	6
ENSG00000136720	0.822217	HS6ST1	heparan sulfate 6-O-sulfotransferase 1 [Source:HGNC Symbol;Acc:HGNC:5201]		NA	4585.74	1.30897	20278.9	1.30954	3	3	6
ENSG00000136802	1.22057	LRRC8A	leucine rich repeat containing 8 VRAC subunit A [Source:HGNC Symbol;Acc:HGNC:19027]	0.0162083	473.56	1.63648e-05	20.3365	311.844	20.3359	3	3	6
ENSG00000136810	2.74639	TXN	thioredoxin [Source:HGNC Symbol;Acc:HGNC:12435]	1.15341e-109	1149.28	1.24585e-175	49.1798	0.00454163	49.1793	3	3	6
ENSG00000136859	1.20441	ANGPTL2	angiopoietin like 2 [Source:HGNC Symbol;Acc:HGNC:490]	35477.8	40.9134	2929.82	1.75137	4419.31	1.75081	3	3	6
ENSG00000136881	0.752281	BAAT	bile acid-CoA:amino acid N-acyltransferase [Source:HGNC Symbol;Acc:HGNC:932]	49516.9	21.6879	2443.56	0.925529	6497.69	0.926091	3	3	6
ENSG00000136928	1.96312	GABBR2	gamma-aminobutyric acid type B receptor subunit 2 [Source:HGNC Symbol;Acc:HGNC:4507]	34.053	44.5847	0.000183422	1.90592	295.777	1.90536	3	3	6
ENSG00000136986	1.26704	DERL1	derlin 1 [Source:HGNC Symbol;Acc:HGNC:28454]	0.023814	322.352	7.1739e-07	13.8361	277.787	13.8356	3	3	6
ENSG00000136999	1.61784	NOV	nephroblastoma overexpressed [Source:HGNC Symbol;Acc:HGNC:7885]	524.218	44.1703	0.130816	1.89161	892.001	1.89104	3	3	6
ENSG00000137074	0.810323	APTX	aprataxin [Source:HGNC Symbol;Acc:HGNC:15984]	65.9571	175.08	0.0263435	7.46124	3306.54	7.46181	3	3	6
ENSG00000137075	1.26884	RNF38	ring finger protein 38 [Source:HGNC Symbol;Acc:HGNC:18052]	0.000299797	405.288	2.33191e-08	17.3609	12.2065	17.3604	3	3	6
ENSG00000137103	0.67483	TMEM8B	transmembrane protein 8B [Source:HGNC Symbol;Acc:HGNC:21427]	3.02662e-11	341.243	2.45274e-19	14.5741	0.0455743	14.5746	3	3	6
ENSG00000137124	1.40181	ALDH1B1	aldehyde dehydrogenase 1 family member B1 [Source:HGNC Symbol;Acc:HGNC:407]	8.14942e-12	1374.94	4.38685e-27	59.0047	359.169	59.0041	3	3	6
ENSG00000137142	1.41435	IGFBPL1	insulin like growth factor binding protein like 1 [Source:HGNC Symbol;Acc:HGNC:20081]	19171.4	26.5145	443.17	1.13542	2506.4	1.13486	3	3	6
ENSG00000137168	1.31736	PPIL1	peptidylprolyl isomerase like 1 [Source:HGNC Symbol;Acc:HGNC:9260]	0.979253	199.318	1.07393e-05	8.52751	613.397	8.52695	3	3	6
ENSG00000137193	1.4743	PIM1	Pim-1 proto-oncogene, serine/threonine kinase [Source:HGNC Symbol;Acc:HGNC:8986]	3.54814e-20	700.89	8.50049e-30	30.0267	0.918442	30.0261	3	3	6
ENSG00000137198	0.775212	GMPR	guanosine monophosphate reductase [Source:HGNC Symbol;Acc:HGNC:4376]		NA	24140.9	0.598872	49344.8	0.599435	3	3	6
ENSG00000137203	0.742792	TFAP2A	transcription factor AP-2 alpha [Source:HGNC Symbol;Acc:HGNC:11742]	3.42841e-06	376.791	5.87924e-13	16.0843	34.4773	16.0849	3	3	6
ENSG00000137218	0.811402	FRS3	fibroblast growth factor receptor substrate 3 [Source:HGNC Symbol;Acc:HGNC:16970]	2127.87	77.4519	47.8744	3.3011	187.846	3.30166	3	3	6
ENSG00000137221	0.760803	TJAP1	tight junction associated protein 1 [Source:HGNC Symbol;Acc:HGNC:17949]	1.04646e-07	532.482	2.66245e-13	22.7284	17.3262	22.729	3	3	6
ENSG00000137251	1.60013	TINAG	tubulointerstitial nephritis antigen [Source:HGNC Symbol;Acc:HGNC:14599]	45162.1	14.4304	1980.77	0.616776	15240.8	0.616213	3	2	5
ENSG00000137267	1.31443	TUBB2A	tubulin beta 2A class IIa [Source:HGNC Symbol;Acc:HGNC:12412]	0.000732446	463.272	5.04237e-12	19.8833	980.174	19.8828	3	3	6
ENSG00000137285	1.84056	TUBB2B	tubulin beta 2B class IIb [Source:HGNC Symbol;Acc:HGNC:30829]	2.44364e-21	608.445	2.82695e-57	26.0822	73.4639	26.0816	3	3	6
ENSG00000137288	0.811562	UQCC2	ubiquinol-cytochrome c reductase complex assembly factor 2 [Source:HGNC Symbol;Acc:HGNC:21237]	5.70932	202.612	0.0105156	8.63585	129.726	8.63642	3	3	6
ENSG00000137312	0.825347	FLOT1	flotillin 1 [Source:HGNC Symbol;Acc:HGNC:3757]	0.000102432	1022.82	5.29822e-06	43.5556	171.67	43.5561	3	3	6
ENSG00000137338	1.22733	PGBD1	piggyBac transposable element derived 1 [Source:HGNC Symbol;Acc:HGNC:19398]	2035.77	79.2104	36.4949	3.39946	338.592	3.39889	3	3	6
ENSG00000137393	0.626841	RNF144B	ring finger protein 144B [Source:HGNC Symbol;Acc:HGNC:21578]	1.26421e-22	600.052	1.34056e-38	25.6299	1.60677	25.6304	3	3	6
ENSG00000137404	0.771816	NRM	nurim [Source:HGNC Symbol;Acc:HGNC:8003]	0.00026052	403.937	5.899e-10	17.2307	117.438	17.2312	3	3	6
ENSG00000137434	0.503705	C6orf52	chromosome 6 open reading frame 52 [Source:HGNC Symbol;Acc:HGNC:20881]	31805.2	10.5227	1378.7	0.449024	1040.33	0.449587	0	2	2
ENSG00000137460	0.791838	FHDC1	FH2 domain containing 1 [Source:HGNC Symbol;Acc:HGNC:29363]	0.0020687	518.784	5.49956e-09	22.0936	484.818	22.0942	3	3	6
ENSG00000137462	1.38285	TLR2	toll like receptor 2 [Source:HGNC Symbol;Acc:HGNC:11848]		NA	1860.1	0.851475	23907.5	0.850912	3	3	6
ENSG00000137463	0.577253	MGARP	mitochondria localized glutamic acid rich protein [Source:HGNC Symbol;Acc:HGNC:29969]	48202.8	11.5601	1658.82	0.493013	14201.1	0.493576	1	3	4
ENSG00000137473	2.97415	TTC29	tetratricopeptide repeat domain 29 [Source:HGNC Symbol;Acc:HGNC:29936]	3331.01	13.3379	6.38896	0.571023	1583.65	0.570461	2	0	2
ENSG00000137474	0.443225	MYO7A	myosin VIIA [Source:HGNC Symbol;Acc:HGNC:7606]	249.006	29.3565	0.0119817	1.2526	1490.97	1.25316	2	3	5
ENSG00000137494	1.2016	ANKRD42	ankyrin repeat domain 42 [Source:HGNC Symbol;Acc:HGNC:26752]	31546.6	41.5376	2497.9	1.78003	1504.3	1.77947	3	3	6
ENSG00000137509	0.79501	PRCP	prolylcarboxypeptidase [Source:HGNC Symbol;Acc:HGNC:9344]	0.000445227	367.086	4.41116e-07	15.6582	2.80323	15.6588	3	3	6
ENSG00000137563	1.39356	GGH	gamma-glutamyl hydrolase [Source:HGNC Symbol;Acc:HGNC:4248]	0.000254981	263.818	5.07633e-11	11.3049	96.1384	11.3044	3	3	6
ENSG00000137573	0.711603	SULF1	sulfatase 1 [Source:HGNC Symbol;Acc:HGNC:20391]		NA	25870.1	0.481626		NA	3	3	6
ENSG00000137700	0.765812	SLC37A4	solute carrier family 37 member 4 [Source:HGNC Symbol;Acc:HGNC:4061]	1.25868e-06	426.806	4.15401e-11	18.2113	5.56532	18.2119	3	3	6
ENSG00000137720	0.79573	C11orf1	chromosome 11 open reading frame 1 [Source:HGNC Symbol;Acc:HGNC:1163]	31523.4	37.6961	854.446	1.60665	30148.7	1.60722	3	3	6
ENSG00000137806	0.82103	NDUFAF1	NADH:ubiquinone oxidoreductase complex assembly factor 1 [Source:HGNC Symbol;Acc:HGNC:18828]	21640.3	43.3291	1131.89	1.84567	1869.87	1.84624	3	3	6
ENSG00000137809	1.43405	ITGA11	integrin subunit alpha 11 [Source:HGNC Symbol;Acc:HGNC:6136]	1.05046	164.042	1.37083e-07	7.0143	1993.05	7.01373	3	3	6
ENSG00000137819	1.30535	PAQR5	progestin and adipoQ receptor family member 5 [Source:HGNC Symbol;Acc:HGNC:29645]		NA	22371.4	0.529099	11713	0.528537	3	3	6
ENSG00000137822	0.790402	TUBGCP4	tubulin gamma complex associated protein 4 [Source:HGNC Symbol;Acc:HGNC:16691]	11.1059	157.001	0.0186292	6.70319	49.1412	6.70375	3	3	6
ENSG00000137825	1.21299	ITPKA	inositol-trisphosphate 3-kinase A [Source:HGNC Symbol;Acc:HGNC:6178]	21841.9	52.6688	994.149	2.26611	25952.2	2.26555	3	3	6
ENSG00000137845	1.24289	ADAM10	ADAM metallopeptidase domain 10 [Source:HGNC Symbol;Acc:HGNC:188]	3.84546e-09	932.063	8.33212e-09	39.9758	0.853414	39.9753	3	3	6
ENSG00000137868	3.06898	STRA6	stimulated by retinoic acid 6 [Source:HGNC Symbol;Acc:HGNC:30650]	1.30702e-09	98.6213	4.71087e-27	4.22168	1.84679	4.22112	3	3	6
ENSG00000137877	1.47564	SPTBN5	spectrin beta, non-erythrocytic 5 [Source:HGNC Symbol;Acc:HGNC:15680]	11747.3	27.067	71.4612	1.15986	5768.08	1.1593	3	3	6
ENSG00000137936	1.31063	BCAR3	BCAR3, NSP family adaptor protein [Source:HGNC Symbol;Acc:HGNC:973]	1.97504e-10	659.517	4.35573e-14	28.2823	4.07355	28.2817	3	3	6
ENSG00000137941	1.28322	TTLL7	tubulin tyrosine ligase like 7 [Source:HGNC Symbol;Acc:HGNC:26242]	26.391	135.04	0.0142561	5.79129	377.27	5.79072	3	3	6
ENSG00000137959	0.684145	IFI44L	interferon induced protein 44 like [Source:HGNC Symbol;Acc:HGNC:17817]	3370.58	40.7986	4.29185	1.74309	4193.98	1.74365	3	3	6
ENSG00000137992	0.768679	DBT	dihydrolipoamide branched chain transacylase E2 [Source:HGNC Symbol;Acc:HGNC:2698]	3.79181	162.454	0.000731135	6.92461	399.987	6.92517	3	3	6
ENSG00000138029	0.829884	HADHB	hydroxyacyl-CoA dehydrogenase trifunctional multienzyme complex subunit beta [Source:HGNC Symbol;Acc:HGNC:4803]	11.4973	217.443	0.0448825	9.2656	181.069	9.26617	3	3	6
ENSG00000138050	0.816044	THUMPD2	THUMP domain containing 2 [Source:HGNC Symbol;Acc:HGNC:14890]	44605.5	33.7927	3575.74	1.44394	5452.08	1.4445	3	3	6
ENSG00000138080	1.26802	EMILIN1	elastin microfibril interfacer 1 [Source:HGNC Symbol;Acc:HGNC:19880]		NA	34410.8	0.661031		NA	3	3	6
ENSG00000138111	0.66379	MFSD13A	major facilitator superfamily domain containing 13A [Source:HGNC Symbol;Acc:HGNC:26196]	0.0383536	126.69	1.43824e-07	5.40724	11.389	5.4078	3	3	6
ENSG00000138131	1.22496	LOXL4	lysyl oxidase like 4 [Source:HGNC Symbol;Acc:HGNC:17171]	1226.26	128.713	1.67452	5.54052	19631.8	5.53995	3	3	6
ENSG00000138172	1.22035	CALHM2	calcium homeostasis modulator family member 2 [Source:HGNC Symbol;Acc:HGNC:23493]		NA	13881.6	0.914027	15559.9	0.913465	3	3	6
ENSG00000138311	1.63572	ZNF365	zinc finger protein 365 [Source:HGNC Symbol;Acc:HGNC:18194]	188.064	54.4033	0.00214295	2.32928	3660.16	2.32871	3	3	6
ENSG00000138316	3.33802	ADAMTS14	ADAM metallopeptidase with thrombospondin type 1 motif 14 [Source:HGNC Symbol;Acc:HGNC:14899]	0.000309761	54.4522	1.49462e-15	2.33047	1.39975	2.3299	3	2	5
ENSG00000138378	0.568964	STAT4	signal transducer and activator of transcription 4 [Source:HGNC Symbol;Acc:HGNC:11365]	1.48304e-06	147.186	8.32588e-16	6.28757	0.339844	6.28813	3	3	6
ENSG00000138395	1.78509	CDK15	cyclin dependent kinase 15 [Source:HGNC Symbol;Acc:HGNC:14434]	9.09526e-41	866.836	8.02736e-65	37.1085	0.255081	37.1079	3	3	6
ENSG00000138411	1.41824	HECW2	HECT, C2 and WW domain containing E3 ubiquitin protein ligase 2 [Source:HGNC Symbol;Acc:HGNC:29853]		NA	9225	0.59766	13392	0.597097	3	3	6
ENSG00000138448	1.49406	ITGAV	integrin subunit alpha V [Source:HGNC Symbol;Acc:HGNC:6150]	2.10605e-37	1512.97	1.9284e-39	64.7971	0.0260932	64.7965	3	3	6
ENSG00000138449	1.33609	SLC40A1	solute carrier family 40 member 1 [Source:HGNC Symbol;Acc:HGNC:10909]	6427.98	47.1829	53.2014	2.02074	4764.2	2.02017	3	3	6
ENSG00000138496	0.808419	PARP9	poly(ADP-ribose) polymerase family member 9 [Source:HGNC Symbol;Acc:HGNC:24118]	194.674	208.588	0.00336372	8.90489	15306.7	8.90546	3	3	6
ENSG00000138587	0.814785	MNS1	meiosis specific nuclear structural 1 [Source:HGNC Symbol;Acc:HGNC:29636]	5122.52	72.6787	87.7735	3.10412	5458.56	3.10469	3	3	6
ENSG00000138600	1.21381	SPPL2A	signal peptide peptidase like 2A [Source:HGNC Symbol;Acc:HGNC:30227]	7.67616	293.835	0.00175453	12.5953	1268.87	12.5947	3	3	6
ENSG00000138617	0.826659	PARP16	poly(ADP-ribose) polymerase family member 16 [Source:HGNC Symbol;Acc:HGNC:26040]	2269.91	84.678	54.7693	3.60714	567.062	3.6077	3	3	6
ENSG00000138622	2.9787	HCN4	hyperpolarization activated cyclic nucleotide gated potassium channel 4 [Source:HGNC Symbol;Acc:HGNC:16882]	0.2269	40.9033	4.79956e-09	1.75173	30.2027	1.75117	3	1	4
ENSG00000138623	1.37341	SEMA7A	semaphorin 7A (John Milton Hagen blood group) [Source:HGNC Symbol;Acc:HGNC:10741]	9.91014e-13	1104.65	8.93181e-23	47.3904	95.8666	47.3898	3	3	6
ENSG00000138639	0.609424	ARHGAP24	Rho GTPase activating protein 24 [Source:HGNC Symbol;Acc:HGNC:25361]	0.205518	97.9748	5.70899e-08	4.18767	65.8284	4.18823	3	3	6
ENSG00000138640	0.786774	FAM13A	family with sequence similarity 13 member A [Source:HGNC Symbol;Acc:HGNC:19367]	2569.77	65.441	20.4457	2.79505	1505.86	2.79561	3	3	6
ENSG00000138641	0.735427	HERC3	HECT and RLD domain containing E3 ubiquitin protein ligase 3 [Source:HGNC Symbol;Acc:HGNC:4876]	108.714	116.521	0.00325287	4.97897	5629.74	4.97953	3	3	6
ENSG00000138642	0.817993	HERC6	HECT and RLD domain containing E3 ubiquitin protein ligase family member 6 [Source:HGNC Symbol;Acc:HGNC:26072]	480.519	144.957	0.558284	6.1771	6521.62	6.17766	3	3	6
ENSG00000138650	0.519412	PCDH10	protocadherin 10 [Source:HGNC Symbol;Acc:HGNC:13404]	8.82246e-08	153.951	3.58192e-20	6.57568	10.8553	6.57625	3	3	6
ENSG00000138658	1.26328	ZGRF1	zinc finger GRF-type containing 1 [Source:HGNC Symbol;Acc:HGNC:25654]	104.461	121.298	0.200582	5.19584	324.515	5.19528	3	3	6
ENSG00000138663	0.804239	COPS4	COP9 signalosome subunit 4 [Source:HGNC Symbol;Acc:HGNC:16702]	2.21064	204.723	0.00284576	8.72948	57.2915	8.73005	3	3	6
ENSG00000138675	1.98325	FGF5	fibroblast growth factor 5 [Source:HGNC Symbol;Acc:HGNC:3683]	5.4742e-38	693.258	1.75891e-74	29.6641	0.818429	29.6636	3	3	6
ENSG00000138685	1.22056	FGF2	fibroblast growth factor 2 [Source:HGNC Symbol;Acc:HGNC:3676]	0.0917675	487.019	1.45161e-05	20.8724	434.554	20.8719	3	3	6
ENSG00000138741	1.81142	TRPC3	transient receptor potential cation channel subfamily C member 3 [Source:HGNC Symbol;Acc:HGNC:12335]	2398.31	24.8423	6.03854	1.06286	34.4335	1.0623	3	3	6
ENSG00000138757	1.35	G3BP2	G3BP stress granule assembly factor 2 [Source:HGNC Symbol;Acc:HGNC:30291]	4.12603e-19	1269.46	1.17885e-20	54.3913	0.754747	54.3907	3	3	6
ENSG00000138758	1.68516	2011-09-01	septin 11 [Source:HGNC Symbol;Acc:HGNC:25589]	5.33692e-80	2931.72	2.44998e-72	125.566	0.0121303	125.565	3	3	6
ENSG00000138759	0.792068	FRAS1	Fraser extracellular matrix complex subunit 1 [Source:HGNC Symbol;Acc:HGNC:19185]	8738.31	75.3815	34.2756	3.22655	34310	3.22711	3	3	6
ENSG00000138771	1.22373	SHROOM3	shroom family member 3 [Source:HGNC Symbol;Acc:HGNC:30422]	0.00339717	439.786	8.60698e-06	18.8604	9.03897	18.8598	3	3	6
ENSG00000138794	0.794903	CASP6	caspase 6 [Source:HGNC Symbol;Acc:HGNC:1507]	8.46331	183.215	0.00476742	7.80693	528.419	7.80749	3	3	6
ENSG00000138795	2.40406	LEF1	lymphoid enhancer binding factor 1 [Source:HGNC Symbol;Acc:HGNC:6551]	11.0875	35.4031	4.57315e-05	1.51431	3.11852	1.51374	3	2	5
ENSG00000138829	1.20678	FBN2	fibrillin 2 [Source:HGNC Symbol;Acc:HGNC:3604]		NA	3.21065e-05	21.8976	33032.9	21.8971	3	3	6
ENSG00000139083	1.45403	ETV6	ETS variant 6 [Source:HGNC Symbol;Acc:HGNC:3495]	3.20547e-14	875.961	3.50144e-31	37.4872	35.7161	37.4866	3	3	6
ENSG00000139117	0.811896	CPNE8	copine 8 [Source:HGNC Symbol;Acc:HGNC:23498]	1716.61	86.7141	36.9981	3.69568	449.927	3.69624	3	3	6
ENSG00000139133	1.60554	ALG10	ALG10, alpha-1,2-glucosyltransferase [Source:HGNC Symbol;Acc:HGNC:23162]	184.915	48.0856	0.035959	2.05833	21.7874	2.05777	3	3	6
ENSG00000139160	1.5884	ETFBKMT	electron transfer flavoprotein subunit beta lysine methyltransferase [Source:HGNC Symbol;Acc:HGNC:28739]	36087.7	16.8602	1753.71	0.722925	14351.7	0.722362	3	2	5
ENSG00000139163	1.26979	ETNK1	ethanolamine kinase 1 [Source:HGNC Symbol;Acc:HGNC:24649]	93.2105	144.142	0.0217461	6.17175	2792.91	6.17118	3	3	6
ENSG00000139174	0.805676	PRICKLE1	prickle planar cell polarity protein 1 [Source:HGNC Symbol;Acc:HGNC:17019]	0.00569778	378.909	3.8838e-06	16.1434	58.6709	16.144	3	3	6
ENSG00000139192	1.2324	TAPBPL	TAP binding protein like [Source:HGNC Symbol;Acc:HGNC:30683]	2783.12	85.5748	45.281	3.66902	4379.41	3.66846	3	3	6
ENSG00000139194	1.20388	RBP5	retinol binding protein 5 [Source:HGNC Symbol;Acc:HGNC:15847]		NA	13346.3	0.970049	31852.1	0.969486	3	3	6
ENSG00000139200	1.58762	PIANP	PILR alpha associated neural protein [Source:HGNC Symbol;Acc:HGNC:25338]	2.44684e-16	395.488	6.62824e-28	16.9409	0.336265	16.9403	3	3	6
ENSG00000139211	1.79556	AMIGO2	adhesion molecule with Ig like domain 2 [Source:HGNC Symbol;Acc:HGNC:24073]	1.00227e-67	2159.76	5.64359e-87	92.4659	0.119287	92.4654	3	3	6
ENSG00000139220	2.13112	PPFIA2	PTPRF interacting protein alpha 2 [Source:HGNC Symbol;Acc:HGNC:9246]	706.968	23.7985	0.369084	1.01912	44.5408	1.01856	3	1	4
ENSG00000139269	1.69732	INHBE	inhibin subunit beta E [Source:HGNC Symbol;Acc:HGNC:24029]		NA	6251.42	0.479458	7999.68	0.478895	3	1	4
ENSG00000139278	2.30996	GLIPR1	GLI pathogenesis related 1 [Source:HGNC Symbol;Acc:HGNC:17001]	8.13761e-73	1386.87	9.29243e-145	59.4005	1.12167	59.4	3	3	6
ENSG00000139289	1.2014	PHLDA1	pleckstrin homology like domain family A member 1 [Source:HGNC Symbol;Acc:HGNC:8933]	37.483	229.244	0.0544807	9.83263	1048.54	9.83206	3	3	6
ENSG00000139291	1.21491	TMEM19	transmembrane protein 19 [Source:HGNC Symbol;Acc:HGNC:25605]	167.892	143.555	1.55393	6.15415	281.765	6.15358	3	3	6
ENSG00000139344	1.45257	AMDHD1	amidohydrolase domain containing 1 [Source:HGNC Symbol;Acc:HGNC:28577]		NA	15433.1	0.510696	6665.24	0.510133	3	2	5
ENSG00000139350	1.339	NEDD1	neural precursor cell expressed, developmentally down-regulated 1 [Source:HGNC Symbol;Acc:HGNC:7723]	5.16199e-07	359.103	4.39508e-12	15.3908	0.296133	15.3902	3	3	6
ENSG00000139410	0.809383	SDSL	serine dehydratase like [Source:HGNC Symbol;Acc:HGNC:30404]	1133.43	86.3968	21.2074	3.68218	75.2305	3.68275	3	3	6
ENSG00000139438	0.754059	FAM222A	family with sequence similarity 222 member A [Source:HGNC Symbol;Acc:HGNC:25915]		NA	30168.6	0.486536	1013.48	0.487098	3	3	6
ENSG00000139531	0.745603	SUOX	sulfite oxidase [Source:HGNC Symbol;Acc:HGNC:11460]	0.00111397	247.291	2.48138e-08	10.5545	2.72301	10.5551	3	3	6
ENSG00000139567	1.51657	ACVRL1	activin A receptor like type 1 [Source:HGNC Symbol;Acc:HGNC:175]		NA	6562.81	0.55582	26858.3	0.555257	3	2	5
ENSG00000139613	0.818138	SMARCC2	SWI/SNF related, matrix associated, actin dependent regulator of chromatin subfamily c member 2 [Source:HGNC Symbol;Acc:HGNC:11105]	4.17956e-08	1071.14	5.42948e-07	45.6663	4.56011	45.6669	3	3	6
ENSG00000139644	1.71021	TMBIM6	transmembrane BAX inhibitor motif containing 6 [Source:HGNC Symbol;Acc:HGNC:11723]	4.83576e-108	7498.11	1.46269e-80	321.113	0.0188508	321.112	3	3	6
ENSG00000139645	0.596847	ANKRD52	ankyrin repeat domain 52 [Source:HGNC Symbol;Acc:HGNC:26614]	1.09808e-105	5546.81	4.04719e-73	236.935	0.000202777	236.936	3	3	6
ENSG00000139722	0.737143	VPS37B	VPS37B, ESCRT-I subunit [Source:HGNC Symbol;Acc:HGNC:25754]	9.92609e-07	333.494	3.07987e-12	14.2332	1.1502	14.2337	3	3	6
ENSG00000139793	1.28717	MBNL2	muscleblind like splicing regulator 2 [Source:HGNC Symbol;Acc:HGNC:16746]	0.00038729	374.588	6.16373e-09	16.0407	27.5909	16.0401	3	3	6
ENSG00000139835	0.722767	GRTP1	growth hormone regulated TBC protein 1 [Source:HGNC Symbol;Acc:HGNC:20310]	2683.63	46.1186	5.18771	1.96669	1972.39	1.96725	3	3	6
ENSG00000139890	0.652035	REM2	RRAD and GEM like GTPase 2 [Source:HGNC Symbol;Acc:HGNC:20248]		NA	20271.7	0.378745	13599.6	0.379308	1	3	4
ENSG00000139899	1.34883	CBLN3	cerebellin 3 precursor [Source:HGNC Symbol;Acc:HGNC:20146]	43994.7	21.3672	1318.94	0.916635	9857.33	0.916073	3	3	6
ENSG00000139915	1.40407	MDGA2	MAM domain containing glycosylphosphatidylinositol anchor 2 [Source:HGNC Symbol;Acc:HGNC:19835]	22685.8	25.3297	711.2	1.08551	1467.91	1.08495	3	3	6
ENSG00000139921	1.34764	TMX1	thioredoxin related transmembrane protein 1 [Source:HGNC Symbol;Acc:HGNC:15487]	5.91306e-07	390.409	4.51343e-13	16.7278	7.42405	16.7272	3	3	6
ENSG00000139926	1.29516	FRMD6	FERM domain containing 6 [Source:HGNC Symbol;Acc:HGNC:19839]	1.69659e-14	1057.53	3.58523e-14	45.3301	0.114107	45.3296	3	3	6
ENSG00000139973	0.646635	SYT16	synaptotagmin 16 [Source:HGNC Symbol;Acc:HGNC:23142]		NA	32341.7	0.344255		NA	0	2	2
ENSG00000139974	1.23851	SLC38A6	solute carrier family 38 member 6 [Source:HGNC Symbol;Acc:HGNC:19863]		NA	20018.5	0.851981	13029.1	0.851418	3	3	6
ENSG00000139998	1.31032	RAB15	RAB15, member RAS oncogene family [Source:HGNC Symbol;Acc:HGNC:20150]	2.64874e-08	615.35	9.07063e-14	26.3919	39.3438	26.3913	3	3	6
ENSG00000140093	2.20599	SERPINA10	serpin family A member 10 [Source:HGNC Symbol;Acc:HGNC:15996]	10249.7	12.9146	127.882	0.552635	148.371	0.552072	3	0	3
ENSG00000140199	0.791639	SLC12A6	solute carrier family 12 member 6 [Source:HGNC Symbol;Acc:HGNC:10914]	0.915597	246.183	5.57621e-05	10.5163	295.479	10.5169	3	3	6
ENSG00000140280	1.44524	LYSMD2	LysM domain containing 2 [Source:HGNC Symbol;Acc:HGNC:28571]	48893.3	19.872	2007.34	0.854614		NA	3	3	6
ENSG00000140297	1.25401	GCNT3	glucosaminyl (N-acetyl) transferase 3, mucin type [Source:HGNC Symbol;Acc:HGNC:4205]		NA	41352.4	0.511379	22980.9	0.510816	3	3	6
ENSG00000140299	1.37239	BNIP2	BCL2 interacting protein 2 [Source:HGNC Symbol;Acc:HGNC:1083]	8.71765e-09	527.849	1.0108e-17	22.6094	27.8083	22.6088	3	3	6
ENSG00000140323	0.557022	DISP2	dispatched RND transporter family member 2 [Source:HGNC Symbol;Acc:HGNC:19712]	1.0374e-05	136.983	1.77602e-15	5.84813	7.24426	5.84869	3	3	6
ENSG00000140326	0.78526	CDAN1	codanin 1 [Source:HGNC Symbol;Acc:HGNC:1713]	4.51661	159.288	0.00445254	6.79806	44.0129	6.79862	3	3	6
ENSG00000140332	1.25012	TLE3	transducin like enhancer of split 3 [Source:HGNC Symbol;Acc:HGNC:11839]	1.35728	194.123	0.00268186	8.32455	1.49815	8.32399	3	3	6
ENSG00000140367	1.2444	UBE2Q2	ubiquitin conjugating enzyme E2 Q2 [Source:HGNC Symbol;Acc:HGNC:19248]	1.34965	214.411	0.00167239	9.20011	42.8838	9.19955	3	3	6
ENSG00000140403	1.21433	DNAJA4	DnaJ heat shock protein family (Hsp40) member A4 [Source:HGNC Symbol;Acc:HGNC:14885]		NA		NA	34913.4	0.539494	3	3	6
ENSG00000140416	1.29495	TPM1	tropomyosin 1 [Source:HGNC Symbol;Acc:HGNC:12010]	6.74003e-15	6301.16	5.10783e-16	270.398	34.0166	270.398	3	3	6
ENSG00000140450	0.646528	ARRDC4	arrestin domain containing 4 [Source:HGNC Symbol;Acc:HGNC:28087]	3904.08	30.0025	14.2358	1.28168	87.0938	1.28224	3	3	6
ENSG00000140463	0.819636	BBS4	Bardet-Biedl syndrome 4 [Source:HGNC Symbol;Acc:HGNC:969]	1214.18	100.842	18.4045	4.30444	860.626	4.30501	3	3	6
ENSG00000140465	1.30985	CYP1A1	cytochrome P450 family 1 subfamily A member 1 [Source:HGNC Symbol;Acc:HGNC:2595]		NA	34014.2	0.504121	29727.1	0.503558	3	3	6
ENSG00000140479	0.7142	PCSK6	proprotein convertase subtilisin/kexin type 6 [Source:HGNC Symbol;Acc:HGNC:8569]		NA		NA	30519	0.27684	0	2	2
ENSG00000140526	1.29035	ABHD2	abhydrolase domain containing 2 [Source:HGNC Symbol;Acc:HGNC:18717]	2.371e-09	1045.42	1.02251e-13	44.7675	21.1879	44.7669	3	3	6
ENSG00000140538	1.93114	NTRK3	neurotrophic receptor tyrosine kinase 3 [Source:HGNC Symbol;Acc:HGNC:8033]		NA	3322.16	0.446213	22796.1	0.445651	2	0	2
ENSG00000140543	1.31414	DET1	DET1, COP1 ubiquitin ligase partner [Source:HGNC Symbol;Acc:HGNC:25477]	4786.76	49.1774	63.3665	2.10794	475.291	2.10738	3	3	6
ENSG00000140575	1.44821	IQGAP1	IQ motif containing GTPase activating protein 1 [Source:HGNC Symbol;Acc:HGNC:6110]	4.79204e-43	4583.84	2.39147e-36	196.288	0.0770747	196.288	3	3	6
ENSG00000140600	1.31889	SH3GL3	SH3 domain containing GRB2 like 3, endophilin A3 [Source:HGNC Symbol;Acc:HGNC:10832]	12904	36.2419	255.867	1.55534	1286.14	1.55478	3	3	6
ENSG00000140682	1.21993	TGFB1I1	transforming growth factor beta 1 induced transcript 1 [Source:HGNC Symbol;Acc:HGNC:11767]	0.000110486	1071.1	7.00952e-07	46.0173	356.32	46.0168	3	3	6
ENSG00000140853	1.35497	NLRC5	NLR family CARD domain containing 5 [Source:HGNC Symbol;Acc:HGNC:29933]	0.000311762	247.765	1.99781e-09	10.6238	5.21397	10.6232	3	3	6
ENSG00000140931	1.50154	CMTM3	CKLF like MARVEL transmembrane domain containing 3 [Source:HGNC Symbol;Acc:HGNC:19174]	2.85274e-25	792.596	2.36072e-34	33.9621	0.237027	33.9615	3	3	6
ENSG00000140937	1.20748	CDH11	cadherin 11 [Source:HGNC Symbol;Acc:HGNC:1750]	1844.55	101.659	45.2603	4.36112	2041.65	4.36056	3	3	6
ENSG00000140941	1.36642	MAP1LC3B	microtubule associated protein 1 light chain 3 beta [Source:HGNC Symbol;Acc:HGNC:13352]	9.37394e-14	607.164	1.37519e-18	26.0229	0.191887	26.0223	3	3	6
ENSG00000140945	1.3001	CDH13	cadherin 13 [Source:HGNC Symbol;Acc:HGNC:1753]	9.08089e-15	1278.23	5.34768e-15	54.7678	1.55931	54.7673	3	3	6
ENSG00000141068	1.78029	KSR1	kinase suppressor of ras 1 [Source:HGNC Symbol;Acc:HGNC:6465]	1.32409e-12	233.327	7.28428e-25	9.99336	0.250216	9.99279	3	3	6
ENSG00000141084	0.710882	RANBP10	RAN binding protein 10 [Source:HGNC Symbol;Acc:HGNC:29285]	1.03986e-08	366.923	6.72208e-16	15.666	1.25707	15.6665	3	3	6
ENSG00000141127	0.798848	PRPSAP2	phosphoribosyl pyrophosphate synthetase associated protein 2 [Source:HGNC Symbol;Acc:HGNC:9467]	29.3118	149.767	0.0601041	6.39224	186.987	6.3928	3	3	6
ENSG00000141252	0.823575	VPS53	VPS53, GARP complex subunit [Source:HGNC Symbol;Acc:HGNC:25608]	0.000967944	499.158	2.8053e-05	21.2807	9.56828	21.2812	3	3	6
ENSG00000141294	1.39995	LRRC46	leucine rich repeat containing 46 [Source:HGNC Symbol;Acc:HGNC:25047]		NA	30043.7	0.493436		NA	3	3	6
ENSG00000141380	1.43048	SS18	SS18, nBAF chromatin remodeling complex subunit [Source:HGNC Symbol;Acc:HGNC:11340]	1.15489e-23	1076.39	4.23125e-29	46.1113	0.74199	46.1108	3	3	6
ENSG00000141384	1.20745	TAF4B	TATA-box binding protein associated factor 4b [Source:HGNC Symbol;Acc:HGNC:11538]	42358.8	35.9262	3857.33	1.53962	2068.97	1.53906	3	3	6
ENSG00000141401	0.758566	IMPA2	inositol monophosphatase 2 [Source:HGNC Symbol;Acc:HGNC:6051]	58.511	98.8039	0.0733856	4.21425	72.3338	4.21481	3	3	6
ENSG00000141441	1.42167	GAREM1	GRB2 associated regulator of MAPK1 subtype 1 [Source:HGNC Symbol;Acc:HGNC:26136]		NA	20675.8	0.439889	2684.52	0.439326	3	3	6
ENSG00000141448	1.53136	GATA6	GATA binding protein 6 [Source:HGNC Symbol;Acc:HGNC:4174]	51.286	63.6399	0.00191487	2.72812	177.47	2.72756	3	3	6
ENSG00000141449	0.83142	GREB1L	GREB1 like retinoic acid receptor coactivator [Source:HGNC Symbol;Acc:HGNC:31042]	186.303	166.786	1.12868	7.10763	1023.51	7.10819	3	3	6
ENSG00000141503	0.768974	MINK1	misshapen like kinase 1 [Source:HGNC Symbol;Acc:HGNC:17565]	4.08039e-18	1406.94	3.94735e-15	60.0155	0.135414	60.016	3	3	6
ENSG00000141522	0.820668	ARHGDIA	Rho GDP dissociation inhibitor alpha [Source:HGNC Symbol;Acc:HGNC:678]	6.63119e-08	1694.93	6.58521e-07	72.1966	28.2808	72.1972	3	3	6
ENSG00000141526	1.25122	SLC16A3	solute carrier family 16 member 3 [Source:HGNC Symbol;Acc:HGNC:10924]	2.7825e-08	1330.06	4.77776e-10	57.1021	90.7471	57.1015	3	3	6
ENSG00000141576	1.21021	RNF157	ring finger protein 157 [Source:HGNC Symbol;Acc:HGNC:29402]	77.5574	175.499	0.319773	7.52529	664.317	7.52472	3	3	6
ENSG00000141655	0.809515	TNFRSF11A	TNF receptor superfamily member 11a [Source:HGNC Symbol;Acc:HGNC:11908]	34544.1	36.5815	1945.77	1.55881	9131.51	1.55937	3	3	6
ENSG00000141682	1.457	PMAIP1	phorbol-12-myristate-13-acetate-induced protein 1 [Source:HGNC Symbol;Acc:HGNC:9108]	7.52589e-11	471.176	3.86528e-23	20.1996	32.6949	20.199	3	3	6
ENSG00000141738	0.61825	GRB7	growth factor receptor bound protein 7 [Source:HGNC Symbol;Acc:HGNC:4567]	9.65218e-13	303.926	1.21847e-23	12.9803	0.657383	12.9809	3	3	6
ENSG00000141741	0.799192	MIEN1	migration and invasion enhancer 1 [Source:HGNC Symbol;Acc:HGNC:28230]	4.57794	195.389	0.00255807	8.33462	270.513	8.33518	3	3	6
ENSG00000141753	1.38779	IGFBP4	insulin like growth factor binding protein 4 [Source:HGNC Symbol;Acc:HGNC:5473]	1.08634e-19	960.048	7.7508e-24	41.1253	0.325639	41.1248	3	3	6
ENSG00000141756	1.2236	FKBP10	FK506 binding protein 10 [Source:HGNC Symbol;Acc:HGNC:18169]	0.000144529	570.575	3.47694e-06	24.479	11.06	24.4785	3	3	6
ENSG00000141837	1.36049	CACNA1A	calcium voltage-gated channel subunit alpha1 A [Source:HGNC Symbol;Acc:HGNC:1388]	12538.9	31.7427	197.918	1.3595	217.702	1.35893	3	3	6
ENSG00000141867	0.83021	BRD4	bromodomain containing 4 [Source:HGNC Symbol;Acc:HGNC:13575]	3.89046e-07	1334.47	1.56262e-05	56.8612	9.54037	56.8617	3	3	6
ENSG00000141873	0.780041	SLC39A3	solute carrier family 39 member 3 [Source:HGNC Symbol;Acc:HGNC:17128]	0.517997	188.027	0.000332664	8.01733	12.8925	8.01789	3	3	6
ENSG00000141905	0.693391	NFIC	nuclear factor I C [Source:HGNC Symbol;Acc:HGNC:7786]	1.04968e-41	3465.44	1.2276e-34	147.953	0.0896875	147.954	3	3	6
ENSG00000141934	1.52306	PLPP2	phospholipid phosphatase 2 [Source:HGNC Symbol;Acc:HGNC:9230]	1.63808e-08	261.267	1.26966e-16	11.1964	2.83898	11.1958	3	3	6
ENSG00000141965	0.81257	FEM1A	fem-1 homolog A [Source:HGNC Symbol;Acc:HGNC:16934]		NA	14111.4	1.02575		NA	3	3	6
ENSG00000141968	1.63546	VAV1	vav guanine nucleotide exchange factor 1 [Source:HGNC Symbol;Acc:HGNC:12657]	75.7577	51.5603	0.00334738	2.20958	83.5957	2.20902	3	3	6
ENSG00000141985	0.573656	SH3GL1	SH3 domain containing GRB2 like 1, endophilin A2 [Source:HGNC Symbol;Acc:HGNC:10830]	1.34637e-81	2567.33	1.20958e-80	109.649	0.0140918	109.65	3	3	6
ENSG00000142082	0.783172	SIRT3	sirtuin 3 [Source:HGNC Symbol;Acc:HGNC:14931]	9.29428	153.109	0.0121292	6.5359	61.4991	6.53647	3	3	6
ENSG00000142089	0.822849	IFITM3	interferon induced transmembrane protein 3 [Source:HGNC Symbol;Acc:HGNC:5414]	0.778236	865.98	3.21365e-06	36.9174	5896.08	36.918	3	3	6
ENSG00000142156	1.29739	COL6A1	collagen type VI alpha 1 chain [Source:HGNC Symbol;Acc:HGNC:2211]	8.83708e-14	1093.8	1.95895e-14	46.9014	3.01917	46.9009	3	3	6
ENSG00000142166	1.39997	IFNAR1	interferon alpha and beta receptor subunit 1 [Source:HGNC Symbol;Acc:HGNC:5432]	4.01552e-12	481.295	5.01706e-19	20.622	0.328095	20.6215	3	3	6
ENSG00000142173	1.26588	COL6A2	collagen type VI alpha 2 chain [Source:HGNC Symbol;Acc:HGNC:2212]	4.19643e-11	1239.45	1.82811e-11	53.1879	11.4128	53.1873	3	3	6
ENSG00000142178	1.74842	SIK1	salt inducible kinase 1 [Source:HGNC Symbol;Acc:HGNC:11142]		NA	4130.98	0.462614		NA	2	1	3
ENSG00000142185	2.18445	TRPM2	transient receptor potential cation channel subfamily M member 2 [Source:HGNC Symbol;Acc:HGNC:12339]	1.61638e-07	126.702	1.09565e-21	5.42521	16.5549	5.42465	3	3	6
ENSG00000142197	1.5559	DOP1B	DOP1 leucine zipper like protein B [Source:HGNC Symbol;Acc:HGNC:1291]	1.04879e-32	1177.52	1.15648e-45	50.4396	0.609843	50.4391	3	3	6
ENSG00000142227	1.27731	EMP3	epithelial membrane protein 3 [Source:HGNC Symbol;Acc:HGNC:3335]	6.21581e-09	690.861	2.3775e-11	29.6263	2.89175	29.6258	3	3	6
ENSG00000142327	0.688936	RNPEPL1	arginyl aminopeptidase like 1 [Source:HGNC Symbol;Acc:HGNC:10079]	7.27442e-20	880.271	1.43407e-30	37.5738	3.90694	37.5744	3	3	6
ENSG00000142408	1.31629	CACNG8	calcium voltage-gated channel auxiliary subunit gamma 8 [Source:HGNC Symbol;Acc:HGNC:13628]	0.226189	181.039	4.89051e-05	7.75767	9.70568	7.75711	3	3	6
ENSG00000142453	0.621332	CARM1	coactivator associated arginine methyltransferase 1 [Source:HGNC Symbol;Acc:HGNC:23393]	8.53266e-45	1312.39	6.03944e-54	56.0513	0.071943	56.0518	3	3	6
ENSG00000142459	0.795094	EVI5L	ecotropic viral integration site 5 like [Source:HGNC Symbol;Acc:HGNC:30464]	0.0977097	255.682	4.02856e-05	10.8986	33.846	10.8992	3	3	6
ENSG00000142530	0.699559	FAM71E1	family with sequence similarity 71 member E1 [Source:HGNC Symbol;Acc:HGNC:25107]		NA	2809.92	0.750159	35283.5	0.750722	3	3	6
ENSG00000142552	1.32461	RCN3	reticulocalbin 3 [Source:HGNC Symbol;Acc:HGNC:21145]	45168.3	27.4484	1595.37	1.17574		NA	3	3	6
ENSG00000142632	1.25705	ARHGEF19	Rho guanine nucleotide exchange factor 19 [Source:HGNC Symbol;Acc:HGNC:26604]	13888.7	51.7117	324.562	2.2214	16736.4	2.22084	3	3	6
ENSG00000142661	1.22865	MYOM3	myomesin 3 [Source:HGNC Symbol;Acc:HGNC:26679]	0.0721382	315.934	0.000145785	13.5564	35.5851	13.5558	3	3	6
ENSG00000142669	1.21861	SH3BGRL3	SH3 domain binding glutamate rich protein like 3 [Source:HGNC Symbol;Acc:HGNC:15568]	8.72398e-05	944.824	1.15495e-06	40.5707	166.706	40.5701	3	3	6
ENSG00000142675	0.690647	CNKSR1	connector enhancer of kinase suppressor of Ras 1 [Source:HGNC Symbol;Acc:HGNC:19700]	41177.4	21.8526	1531.77	0.930365	48880.5	0.930928	3	3	6
ENSG00000142694	1.30444	EVA1B	eva-1 homolog B [Source:HGNC Symbol;Acc:HGNC:25558]	10.7984	143.765	0.00373907	6.16929	470.144	6.16873	3	3	6
ENSG00000142765	0.810564	SYTL1	synaptotagmin like 1 [Source:HGNC Symbol;Acc:HGNC:15584]	20324.8	44.8985	1134.38	1.91123	3861.06	1.91179	3	3	6
ENSG00000142784	0.800049	WDTC1	WD and tetratricopeptide repeats 1 [Source:HGNC Symbol;Acc:HGNC:29175]	7.93585e-06	511.26	4.802e-08	21.8008	2.03762	21.8013	3	3	6
ENSG00000142867	1.23578	BCL10	B cell CLL/lymphoma 10 [Source:HGNC Symbol;Acc:HGNC:989]	3.33514	220.194	0.00401086	9.44666	236.077	9.4461	3	3	6
ENSG00000142875	1.72068	PRKACB	protein kinase cAMP-activated catalytic subunit beta [Source:HGNC Symbol;Acc:HGNC:9381]	1.74532e-23	456.67	1.83202e-39	19.5516	0.0980185	19.5511	3	3	6
ENSG00000142949	1.26159	PTPRF	protein tyrosine phosphatase, receptor type F [Source:HGNC Symbol;Acc:HGNC:9670]	1.00266e-18	3081.34	8.21433e-12	132.174	0.306452	132.174	3	3	6
ENSG00000143036	0.801906	SLC44A3	solute carrier family 44 member 3 [Source:HGNC Symbol;Acc:HGNC:28689]	2512.33	75.6656	14.871	3.23156	4395.69	3.23213	3	3	6
ENSG00000143061	1.51545	IGSF3	immunoglobulin superfamily member 3 [Source:HGNC Symbol;Acc:HGNC:5950]	5.75357e-22	663.713	2.90699e-33	28.4388	0.396143	28.4382	3	3	6
ENSG00000143067	1.53946	ZNF697	zinc finger protein 697 [Source:HGNC Symbol;Acc:HGNC:32034]	0.00782559	146.129	1.09607e-09	6.26238	86.4193	6.26182	3	3	6
ENSG00000143126	0.782027	CELSR2	cadherin EGF LAG seven-pass G-type receptor 2 [Source:HGNC Symbol;Acc:HGNC:3231]	8.09872e-07	794.167	1.71017e-11	33.8859	58.8939	33.8864	3	3	6
ENSG00000143147	1.35525	GPR161	G protein-coupled receptor 161 [Source:HGNC Symbol;Acc:HGNC:23694]	5.10796e-06	342.537	3.55473e-12	14.6811	20.0103	14.6806	3	3	6
ENSG00000143167	4.23768	GPA33	glycoprotein A33 [Source:HGNC Symbol;Acc:HGNC:4445]	0.305277	32.0757	5.3789e-09	1.37414	84.773	1.37357	3	0	3
ENSG00000143179	1.24983	UCK2	uridine-cytidine kinase 2 [Source:HGNC Symbol;Acc:HGNC:12562]	0.000903319	434.928	4.11214e-07	18.6549	57.2697	18.6543	3	3	6
ENSG00000143183	1.29551	TMCO1	transmembrane and coiled-coil domains 1 [Source:HGNC Symbol;Acc:HGNC:18188]	0.00172547	357.229	5.35927e-09	15.3054	151.049	15.3048	3	3	6
ENSG00000143195	1.53789	ILDR2	immunoglobulin like domain containing receptor 2 [Source:HGNC Symbol;Acc:HGNC:18131]	1.59724e-18	477.411	5.9815e-29	20.4486	0.0263525	20.448	3	3	6
ENSG00000143217	0.428426	NECTIN4	nectin cell adhesion molecule 4 [Source:HGNC Symbol;Acc:HGNC:19688]	38.5889	32.364	0.000531629	1.38348	35.2112	1.38404	2	3	5
ENSG00000143248	1.26092	RGS5	regulator of G protein signaling 5 [Source:HGNC Symbol;Acc:HGNC:10001]		NA	18691	0.908295		NA	3	3	6
ENSG00000143315	0.81507	PIGM	phosphatidylinositol glycan anchor biosynthesis class M [Source:HGNC Symbol;Acc:HGNC:18858]	472.791	106.113	5.16517	4.52421	250.206	4.52478	3	3	6
ENSG00000143319	0.812289	ISG20L2	interferon stimulated exonuclease gene 20 like 2 [Source:HGNC Symbol;Acc:HGNC:25745]	2.44994	233.049	0.00197181	9.93803	208.343	9.93859	3	3	6
ENSG00000143321	1.28289	HDGF	heparin binding growth factor [Source:HGNC Symbol;Acc:HGNC:4856]	3.25774e-17	2380.35	6.14685e-14	102.108	4.06387	102.107	3	3	6
ENSG00000143341	0.61049	HMCN1	hemicentin 1 [Source:HGNC Symbol;Acc:HGNC:19194]	1013.26	205.829	9.18199e-16	8.79694	5205.6	8.7975	3	3	6
ENSG00000143353	1.25843	LYPLAL1	lysophospholipase like 1 [Source:HGNC Symbol;Acc:HGNC:20440]	32668.7	32.7481	1441.79	1.40227	4832.43	1.40171	3	3	6
ENSG00000143373	0.766168	ZNF687	zinc finger protein 687 [Source:HGNC Symbol;Acc:HGNC:29277]	3.41798e-07	449.638	3.3432e-11	19.1819	0.995546	19.1825	3	3	6
ENSG00000143374	0.816062	TARS2	threonyl-tRNA synthetase 2, mitochondrial [Source:HGNC Symbol;Acc:HGNC:30740]	1.01086	278.46	0.000480959	11.8878	238.602	11.8883	3	3	6
ENSG00000143375	0.67512	CGN	cingulin [Source:HGNC Symbol;Acc:HGNC:17429]	8.08797e-05	206.075	4.52995e-12	8.7931	29.4874	8.79366	3	3	6
ENSG00000143390	1.36055	RFX5	regulatory factor X5 [Source:HGNC Symbol;Acc:HGNC:9986]	2.28922e-12	589.32	1.18782e-17	25.2584	1.2819	25.2578	3	3	6
ENSG00000143401	1.39903	ANP32E	acidic nuclear phosphoprotein 32 family member E [Source:HGNC Symbol;Acc:HGNC:16673]	7.90904e-13	913.14	1.12935e-24	39.0891	40.9841	39.0886	3	3	6
ENSG00000143443	0.702836	C1orf56	chromosome 1 open reading frame 56 [Source:HGNC Symbol;Acc:HGNC:26045]	1724.65	44.3235	4.89183	1.89294	34.003	1.8935	3	3	6
ENSG00000143458	0.797095	GABPB2	GA binding protein transcription factor subunit beta 2 [Source:HGNC Symbol;Acc:HGNC:28441]	861.606	94.759	2.915	4.0484	2596.3	4.04897	3	3	6
ENSG00000143469	1.6492	SYT14	synaptotagmin 14 [Source:HGNC Symbol;Acc:HGNC:23143]	0.00128552	127.136	1.86363e-11	5.44122	9.46795	5.44066	3	3	6
ENSG00000143494	1.57733	VASH2	vasohibin 2 [Source:HGNC Symbol;Acc:HGNC:25723]	14.04	65.9225	0.000358619	2.82414	6.04977	2.82358	3	3	6
ENSG00000143507	2.08994	DUSP10	dual specificity phosphatase 10 [Source:HGNC Symbol;Acc:HGNC:3065]	3.95801e-23	340.187	1.20233e-47	14.5722	2.85525	14.5717	3	3	6
ENSG00000143512	1.62362	HHIPL2	HHIP like 2 [Source:HGNC Symbol;Acc:HGNC:25842]	28810.4	15.4538	857.516	0.662264	2174.25	0.661701	3	3	6
ENSG00000143545	1.214	RAB13	RAB13, member RAS oncogene family [Source:HGNC Symbol;Acc:HGNC:9762]	0.0298705	496.112	3.24343e-05	21.3153	461.443	21.3147	3	3	6
ENSG00000143554	1.37521	SLC27A3	solute carrier family 27 member 3 [Source:HGNC Symbol;Acc:HGNC:10997]	35.1287	107.495	0.00257557	4.60775	1225.48	4.60718	3	3	6
ENSG00000143570	0.795786	SLC39A1	solute carrier family 39 member 1 [Source:HGNC Symbol;Acc:HGNC:12876]	3.28758e-06	779.397	1.18985e-09	33.2119	98.6822	33.2124	3	3	6
ENSG00000143641	1.21328	GALNT2	polypeptide N-acetylgalactosaminyltransferase 2 [Source:HGNC Symbol;Acc:HGNC:4124]	0.000118594	1087.38	3.01902e-06	46.7102	354.536	46.7096	3	3	6
ENSG00000143643	0.65269	TTC13	tetratricopeptide repeat domain 13 [Source:HGNC Symbol;Acc:HGNC:26204]	7.29017e-06	198.094	1.31873e-13	8.46423	3.94718	8.4648	3	3	6
ENSG00000143674	0.628729	MAP3K21	mitogen-activated protein kinase kinase kinase 21 [Source:HGNC Symbol;Acc:HGNC:29798]	1.79818e-10	282.971	3.93102e-21	12.0912	3.47044	12.0918	3	3	6
ENSG00000143756	1.76547	FBXO28	F-box protein 28 [Source:HGNC Symbol;Acc:HGNC:29046]	3.2109e-34	623.513	9.46433e-53	26.6914	0.0113399	26.6908	3	3	6
ENSG00000143772	0.796245	ITPKB	inositol-trisphosphate 3-kinase B [Source:HGNC Symbol;Acc:HGNC:6179]	28270	33.0809	1210.71	1.41089	1400.21	1.41145	3	3	6
ENSG00000143786	1.97642	CNIH3	cornichon family AMPA receptor auxiliary protein 3 [Source:HGNC Symbol;Acc:HGNC:26802]	1.32818e-09	159.026	1.95754e-22	6.80982	0.913372	6.80926	3	3	6
ENSG00000143815	1.38459	LBR	lamin B receptor [Source:HGNC Symbol;Acc:HGNC:6518]	4.15782e-18	955.774	3.2111e-23	40.963	2.95331	40.9624	3	3	6
ENSG00000143842	1.40778	SOX13	SRY-box 13 [Source:HGNC Symbol;Acc:HGNC:11192]	0.238167	140.529	8.22258e-06	6.01864	21.0711	6.01808	3	3	6
ENSG00000143889	1.2037	HNRNPLL	heterogeneous nuclear ribonucleoprotein L like [Source:HGNC Symbol;Acc:HGNC:25127]		NA	21643.9	0.932171	24086.9	0.931608	3	3	6
ENSG00000143919	0.728556	CAMKMT	calmodulin-lysine N-methyltransferase [Source:HGNC Symbol;Acc:HGNC:26276]	37598.4	23.4658	1081.56	1.00173	20485.2	1.00229	3	3	6
ENSG00000143933	1.47966	CALM2	calmodulin 2 [Source:HGNC Symbol;Acc:HGNC:1445]	4.10186e-38	1885.34	1.50693e-38	80.7397	0.075962	80.7392	3	3	6
ENSG00000143994	0.636704	ABHD1	abhydrolase domain containing 1 [Source:HGNC Symbol;Acc:HGNC:17553]		NA	37964.1	0.319701		NA	0	2	2
ENSG00000143995	0.666498	MEIS1	Meis homeobox 1 [Source:HGNC Symbol;Acc:HGNC:7000]	14614.1	24.4312	188.726	1.04234	4022.43	1.0429	3	3	6
ENSG00000144043	1.31845	TEX261	testis expressed 261 [Source:HGNC Symbol;Acc:HGNC:30712]	5.43529e-08	437.435	2.90715e-12	18.7502	0.167743	18.7496	3	3	6
ENSG00000144061	0.806718	NPHP1	nephrocystin 1 [Source:HGNC Symbol;Acc:HGNC:7905]	23762.6	44.5427	645.884	1.90529	19170.5	1.90586	3	3	6
ENSG00000144118	1.20108	RALB	RAS like proto-oncogene B [Source:HGNC Symbol;Acc:HGNC:9840]	12.6618	273.919	0.0185595	11.7511	1214.7	11.7506	3	3	6
ENSG00000144199	0.806453	FAHD2B	fumarylacetoacetate hydrolase domain containing 2B [Source:HGNC Symbol;Acc:HGNC:25318]	2055.17	81.6488	17.829	3.48035	2928.01	3.48091	3	3	6
ENSG00000144218	1.44061	AFF3	AF4/FMR2 family member 3 [Source:HGNC Symbol;Acc:HGNC:6473]	28615.8	23.6767	566.795	1.01278	18013.5	1.01222	3	3	6
ENSG00000144228	1.22508	SPOPL	speckle type BTB/POZ protein like [Source:HGNC Symbol;Acc:HGNC:27934]	292.678	122.676	2.17238	5.25913	389.354	5.25857	3	3	6
ENSG00000144230	1.52611	GPR17	G protein-coupled receptor 17 [Source:HGNC Symbol;Acc:HGNC:4471]		NA	4240.75	0.59487	33433.8	0.594308	3	2	5
ENSG00000144331	0.511115	ZNF385B	zinc finger protein 385B [Source:HGNC Symbol;Acc:HGNC:26332]	160.679	36.4161	0.00612817	1.55438	543.534	1.55494	3	3	6
ENSG00000144355	1.26313	DLX1	distal-less homeobox 1 [Source:HGNC Symbol;Acc:HGNC:2914]	2283.76	77.341	10.9152	3.32003	6045.85	3.31947	3	3	6
ENSG00000144366	1.27608	GULP1	GULP PTB domain containing engulfment adaptor 1 [Source:HGNC Symbol;Acc:HGNC:18649]	0.00224777	426.191	1.19651e-08	18.2739	298.342	18.2734	3	3	6
ENSG00000144452	0.376344	ABCA12	ATP binding cassette subfamily A member 12 [Source:HGNC Symbol;Acc:HGNC:14637]	7.8457e-09	111.927	6.51274e-26	4.78414	11.635	4.7847	3	3	6
ENSG00000144455	0.727761	SUMF1	sulfatase modifying factor 1 [Source:HGNC Symbol;Acc:HGNC:20376]	0.00043451	260.122	7.00609e-11	11.1041	83.6328	11.1046	3	3	6
ENSG00000144460	0.242856	NYAP2	neuronal tyrosine-phosphorylated phosphoinositide-3-kinase adaptor 2 [Source:HGNC Symbol;Acc:HGNC:29291]	0.00367908	42.2747	2.44351e-13	1.8069	8.01992	1.80747	0	3	3
ENSG00000144476	1.82395	ACKR3	atypical chemokine receptor 3 [Source:HGNC Symbol;Acc:HGNC:23692]	1.70592e-10	218.73	7.77993e-25	9.36761	17.1117	9.36705	3	3	6
ENSG00000144485	1.29985	HES6	hes family bHLH transcription factor 6 [Source:HGNC Symbol;Acc:HGNC:18254]	1460.12	66.8415	9.72078	2.86959	902.049	2.86903	3	3	6
ENSG00000144524	0.801397	COPS7B	COP9 signalosome subunit 7B [Source:HGNC Symbol;Acc:HGNC:16760]	0.00922507	308.586	1.69108e-05	13.1614	0.580241	13.162	3	3	6
ENSG00000144566	1.48938	RAB5A	RAB5A, member RAS oncogene family [Source:HGNC Symbol;Acc:HGNC:9783]	8.68242e-18	594.909	1.04832e-28	25.4748	1.1582	25.4742	3	3	6
ENSG00000144583	1.29206	2004-03-01	membrane associated ring-CH-type finger 4 [Source:HGNC Symbol;Acc:HGNC:29269]	40.0022	130.065	0.0455421	5.57476	564.33	5.57419	3	3	6
ENSG00000144681	1.24769	STAC	SH3 and cysteine rich domain [Source:HGNC Symbol;Acc:HGNC:11353]	9.37064	213.34	0.00213053	9.16335	1875.44	9.16278	3	3	6
ENSG00000144712	0.789691	CAND2	cullin associated and neddylation dissociated 2 (putative) [Source:HGNC Symbol;Acc:HGNC:30689]	6179.83	56.4574	82.3352	2.4034	4953.23	2.40396	3	3	6
ENSG00000144724	1.23169	PTPRG	protein tyrosine phosphatase, receptor type G [Source:HGNC Symbol;Acc:HGNC:9671]	0.0180459	361.511	1.46264e-05	15.4973	15.173	15.4967	3	3	6
ENSG00000144749	1.31398	LRIG1	leucine rich repeats and immunoglobulin like domains 1 [Source:HGNC Symbol;Acc:HGNC:17360]	26641.3	36.9673	829.944	1.58543	36140.4	1.58487	3	3	6
ENSG00000144824	1.38191	PHLDB2	pleckstrin homology like domain family B member 2 [Source:HGNC Symbol;Acc:HGNC:29573]	3.34066e-23	1245.63	3.15352e-24	53.3894	0.549704	53.3888	3	3	6
ENSG00000144827	0.818217	ABHD10	abhydrolase domain containing 10 [Source:HGNC Symbol;Acc:HGNC:25656]	85.0541	141.782	0.826958	6.04674	23.5777	6.0473	3	3	6
ENSG00000144834	0.730482	TAGLN3	transgelin 3 [Source:HGNC Symbol;Acc:HGNC:29868]	12436.4	32.5565	119.269	1.38768	3672.06	1.38824	3	3	6
ENSG00000144837	1.46981	PLA1A	phospholipase A1 member A [Source:HGNC Symbol;Acc:HGNC:17661]		NA	44007.7	0.295203		NA	2	0	2
ENSG00000144857	1.86906	BOC	BOC cell adhesion associated, oncogene regulated [Source:HGNC Symbol;Acc:HGNC:17173]	3.20148	55.7816	2.15389e-06	2.38919	25.104	2.38862	3	3	6
ENSG00000144959	1.8771	NCEH1	neutral cholesterol ester hydrolase 1 [Source:HGNC Symbol;Acc:HGNC:29260]	4.52771e-95	2616.9	8.77508e-103	112.043	0.0195712	112.043	3	3	6
ENSG00000145012	1.42688	LPP	LIM domain containing preferred translocation partner in lipoma [Source:HGNC Symbol;Acc:HGNC:6679]	1411.9	1543.74	2.14966e-31	65.9926	3920.34	65.9921	3	3	6
ENSG00000145014	1.27751	TMEM44	transmembrane protein 44 [Source:HGNC Symbol;Acc:HGNC:25120]	0.343344	231.515	1.71447e-05	9.94014	312.556	9.93958	3	3	6
ENSG00000145016	0.739684	RUBCN	RUN and cysteine rich domain containing beclin 1 interacting protein [Source:HGNC Symbol;Acc:HGNC:28991]	3.96602e-06	365.368	9.02082e-13	15.6025	18.3284	15.603	3	3	6
ENSG00000145040	1.95254	UCN2	urocortin 2 [Source:HGNC Symbol;Acc:HGNC:18414]	4.23225e-36	676.896	1.41153e-71	28.9939	1.76361	28.9934	3	3	6
ENSG00000145075	1.40303	CCDC39	coiled-coil domain containing 39 [Source:HGNC Symbol;Acc:HGNC:25244]	22659.5	29.5317	96.4642	1.26463	27728.3	1.26406	3	3	6
ENSG00000145107	1.6248	TM4SF19	transmembrane 4 L six family member 19 [Source:HGNC Symbol;Acc:HGNC:25167]		NA	15335.6	0.333431	40032	0.332869	2	0	2
ENSG00000145194	0.734917	ECE2	endothelin converting enzyme 2 [Source:HGNC Symbol;Acc:HGNC:13275]		NA	17507.5	0.644385	23127.8	0.644948	3	3	6
ENSG00000145242	0.776696	EPHA5	EPH receptor A5 [Source:HGNC Symbol;Acc:HGNC:3389]	0.0224732	270.009	9.47423e-07	11.5216	49.0353	11.5222	3	3	6
ENSG00000145248	1.44422	SLC10A4	solute carrier family 10 member 4 [Source:HGNC Symbol;Acc:HGNC:22980]		NA	25076.4	0.374719	5991.68	0.374157	3	2	5
ENSG00000145287	0.797249	PLAC8	placenta specific 8 [Source:HGNC Symbol;Acc:HGNC:19254]		NA	18817.6	0.73494	6835.46	0.735503	3	3	6
ENSG00000145331	1.3479	TRMT10A	tRNA methyltransferase 10A [Source:HGNC Symbol;Acc:HGNC:28403]	7227.75	43.7109	93.7236	1.87256	3414.03	1.87199	3	3	6
ENSG00000145348	0.785163	TBCK	TBC1 domain containing kinase [Source:HGNC Symbol;Acc:HGNC:28261]	692.837	82.1114	6.06112	3.50378	127.676	3.50434	3	3	6
ENSG00000145390	1.39055	USP53	ubiquitin specific peptidase 53 [Source:HGNC Symbol;Acc:HGNC:29255]	0.000838115	206.269	8.98919e-09	8.83462	1.05072	8.83406	3	3	6
ENSG00000145391	1.22973	SETD7	SET domain containing lysine methyltransferase 7 [Source:HGNC Symbol;Acc:HGNC:30412]	5.78043e-05	587.723	1.05783e-06	25.2057	9.39721	25.2052	3	3	6
ENSG00000145416	0.676783	2001-03-01	membrane associated ring-CH-type finger 1 [Source:HGNC Symbol;Acc:HGNC:26077]	0.00105571	170.472	3.86694e-10	7.28195	11.6221	7.28252	3	3	6
ENSG00000145491	0.710951	ROPN1L	rhophilin associated tail protein 1 like [Source:HGNC Symbol;Acc:HGNC:24060]		NA	24633.4	0.439645	15953.9	0.440208	3	3	6
ENSG00000145536	1.54176	ADAMTS16	ADAM metallopeptidase with thrombospondin type 1 motif 16 [Source:HGNC Symbol;Acc:HGNC:17108]	1.12501	99.7429	3.02768e-06	4.27779	328.808	4.27723	3	3	6
ENSG00000145604	0.743696	SKP2	S-phase kinase associated protein 2 [Source:HGNC Symbol;Acc:HGNC:10901]	4.49278e-11	571.748	4.29051e-16	24.4123	0.435128	24.4129	3	3	6
ENSG00000145623	1.20003	OSMR	oncostatin M receptor [Source:HGNC Symbol;Acc:HGNC:8507]		NA	0.000836514	18.0462		NA	3	3	6
ENSG00000145632	0.745216	PLK2	polo like kinase 2 [Source:HGNC Symbol;Acc:HGNC:19699]	7.01539e-33	4605.59	2.0581e-21	196.492	0.14095	196.493	3	3	6
ENSG00000145681	0.80183	HAPLN1	hyaluronan and proteoglycan link protein 1 [Source:HGNC Symbol;Acc:HGNC:2380]	0.00345244	1453.38	1.18254e-09	61.8803	1804.59	61.8809	3	3	6
ENSG00000145715	1.65554	RASA1	RAS p21 protein activator 1 [Source:HGNC Symbol;Acc:HGNC:9871]	6.25804e-42	1025.92	4.72025e-56	43.9186	0.0129036	43.918	3	3	6
ENSG00000145721	0.555816	LIX1	limb and CNS expressed 1 [Source:HGNC Symbol;Acc:HGNC:18581]		NA	7527.57	0.333673	8762.5	0.334236	0	2	2
ENSG00000145777	0.488598	TSLP	thymic stromal lymphopoietin [Source:HGNC Symbol;Acc:HGNC:30743]	9541.63	15.0775	117.975	0.644291	286.784	0.644853	0	3	3
ENSG00000145779	1.37514	TNFAIP8	TNF alpha induced protein 8 [Source:HGNC Symbol;Acc:HGNC:17260]	0.812397	139.368	5.28164e-05	5.96709	40.4235	5.96653	3	3	6
ENSG00000145850	1.26595	TIMD4	T cell immunoglobulin and mucin domain containing 4 [Source:HGNC Symbol;Acc:HGNC:25132]		NA	26110.4	0.547826	25278.6	0.547263	3	3	6
ENSG00000145861	1.34083	C1QTNF2	C1q and TNF related 2 [Source:HGNC Symbol;Acc:HGNC:14325]		NA	9826.51	0.738067	41434.9	0.737505	3	3	6
ENSG00000145901	1.68582	TNIP1	TNFAIP3 interacting protein 1 [Source:HGNC Symbol;Acc:HGNC:16903]	3.63395e-55	3629.78	1.06503e-73	155.529	1.46346	155.528	3	3	6
ENSG00000145911	1.80679	N4BP3	NEDD4 binding protein 3 [Source:HGNC Symbol;Acc:HGNC:29852]	3.87081e-11	234.52	7.68502e-26	10.0464	14.721	10.0458	3	3	6
ENSG00000145945	0.696759	FAM50B	family with sequence similarity 50 member B [Source:HGNC Symbol;Acc:HGNC:18789]	80.9383	86.6948	0.00651526	3.70272	1955.44	3.70328	3	3	6
ENSG00000145990	1.5315	GFOD1	glucose-fructose oxidoreductase domain containing 1 [Source:HGNC Symbol;Acc:HGNC:21096]	0.20019	121.581	2.66484e-07	5.20666	201.315	5.2061	3	3	6
ENSG00000146005	0.770549	PSD2	pleckstrin and Sec7 domain containing 2 [Source:HGNC Symbol;Acc:HGNC:19092]		NA		NA	39471.3	0.273019	2	3	5
ENSG00000146021	1.21311	KLHL3	kelch like family member 3 [Source:HGNC Symbol;Acc:HGNC:6354]		NA	7463.27	1.23313	4633.74	1.23257	3	3	6
ENSG00000146054	1.59713	TRIM7	tripartite motif containing 7 [Source:HGNC Symbol;Acc:HGNC:16278]	3407.3	29.0108	9.20889	1.24366	281.003	1.2431	3	3	6
ENSG00000146083	0.722001	RNF44	ring finger protein 44 [Source:HGNC Symbol;Acc:HGNC:19180]	2.72041e-09	512.883	2.84028e-18	21.8736	38.7513	21.8742	3	3	6
ENSG00000146094	1.30988	DOK3	docking protein 3 [Source:HGNC Symbol;Acc:HGNC:24583]	1520.09	61.0521	9.18935	2.61439	96.9706	2.61382	3	3	6
ENSG00000146112	0.719479	PPP1R18	protein phosphatase 1 regulatory subunit 18 [Source:HGNC Symbol;Acc:HGNC:29413]	4.0657e-20	1140.16	1.03404e-24	48.6485	2.69716	48.649	3	3	6
ENSG00000146122	1.26949	DAAM2	dishevelled associated activator of morphogenesis 2 [Source:HGNC Symbol;Acc:HGNC:18143]		NA	10709.3	0.860644		NA	3	3	6
ENSG00000146151	0.536444	HMGCLL1	3-hydroxymethyl-3-methylglutaryl-CoA lyase like 1 [Source:HGNC Symbol;Acc:HGNC:21359]	1751.99	25.5179	1.76409	1.08959	538.315	1.09015	3	3	6
ENSG00000146197	1.54879	SCUBE3	signal peptide, CUB domain and EGF like domain containing 3 [Source:HGNC Symbol;Acc:HGNC:13655]		NA	4688.96	0.548573	678.327	0.54801	3	2	5
ENSG00000146267	1.30906	FAXC	failed axon connections homolog [Source:HGNC Symbol;Acc:HGNC:20742]	265.589	90.4728	0.643964	3.88104	799.021	3.88047	3	3	6
ENSG00000146373	1.41695	RNF217	ring finger protein 217 [Source:HGNC Symbol;Acc:HGNC:21487]	0.00350474	212.285	1.99063e-10	9.08685	143.194	9.08629	3	3	6
ENSG00000146376	1.39538	ARHGAP18	Rho GTPase activating protein 18 [Source:HGNC Symbol;Acc:HGNC:21035]	2.01819e-10	439.181	1.43224e-17	18.8065	0.772321	18.8059	3	3	6
ENSG00000146409	0.831184	SLC18B1	solute carrier family 18 member B1 [Source:HGNC Symbol;Acc:HGNC:21573]	22018.2	45.7154	1493.46	1.94934	771.661	1.9499	3	3	6
ENSG00000146411	0.775335	SLC2A12	solute carrier family 2 member 12 [Source:HGNC Symbol;Acc:HGNC:18067]	32450.4	35.7732	1568.95	1.52514	32344.7	1.5257	3	3	6
ENSG00000146414	0.80441	SHPRH	SNF2 histone linker PHD RING helicase [Source:HGNC Symbol;Acc:HGNC:19336]	436.39	105.915	3.46707	4.52031	329.63	4.52087	3	3	6
ENSG00000146477	1.41901	SLC22A3	solute carrier family 22 member 3 [Source:HGNC Symbol;Acc:HGNC:10967]	5704.5	36.925	43.5265	1.58404	1256.33	1.58348	3	3	6
ENSG00000146530	0.487944	VWDE	von Willebrand factor D and EGF domains [Source:HGNC Symbol;Acc:HGNC:21897]	2339.53	23.2795	1.34415	0.996809	2929.86	0.997372	1	3	4
ENSG00000146540	0.812117	C7orf50	chromosome 7 open reading frame 50 [Source:HGNC Symbol;Acc:HGNC:22421]	6.18314e-05	504.289	1.70753e-06	21.4975	0.711927	21.4981	3	3	6
ENSG00000146587	1.20018	RBAK	RB associated KRAB zinc finger [Source:HGNC Symbol;Acc:HGNC:17680]	2268.15	106.502	30.8748	4.56101	4751.44	4.56045	3	3	6
ENSG00000146592	1.49804	CREB5	cAMP responsive element binding protein 5 [Source:HGNC Symbol;Acc:HGNC:16844]	1.35152e-18	836.112	3.21655e-35	35.7953	7.38142	35.7948	3	3	6
ENSG00000146674	0.325397	IGFBP3	insulin like growth factor binding protein 3 [Source:HGNC Symbol;Acc:HGNC:5472]	1.48733e-37	6082.97	0,000000e+00	259.902	0.292758	259.903	3	3	6
ENSG00000146676	1.53311	PURB	purine rich element binding protein B [Source:HGNC Symbol;Acc:HGNC:9702]	2.75219e-14	695.981	7.51872e-36	29.7758	51.2554	29.7752	3	3	6
ENSG00000146707	0.720182	POMZP3	POM121 and ZP3 fusion [Source:HGNC Symbol;Acc:HGNC:9203]	38910	24.4373	1673.33	1.04452	26397.7	1.04508	3	3	6
ENSG00000146731	1.59	CCT6A	chaperonin containing TCP1 subunit 6A [Source:HGNC Symbol;Acc:HGNC:1620]	5.71677e-63	2547.8	3.65739e-56	109.128	0.022493	109.127	3	3	6
ENSG00000146842	1.24829	TMEM209	transmembrane protein 209 [Source:HGNC Symbol;Acc:HGNC:21898]	20.9817	155.076	0.0564286	6.64923	65.6583	6.64867	3	3	6
ENSG00000146950	1.95108	SHROOM2	shroom family member 2 [Source:HGNC Symbol;Acc:HGNC:630]	11.6691	46.3582	2.55318e-05	1.98469	45.3794	1.98413	3	3	6
ENSG00000146955	0.56364	RAB19	RAB19, member RAS oncogene family [Source:HGNC Symbol;Acc:HGNC:19982]	4259.94	23.339	7.9724	0.996454	1932.59	0.997016	3	3	6
ENSG00000146966	1.28513	DENND2A	DENN domain containing 2A [Source:HGNC Symbol;Acc:HGNC:22212]	3.85733e-07	532.973	6.41202e-11	22.8623	12.1075	22.8617	3	3	6
ENSG00000147010	1.74997	SH3KBP1	SH3 domain containing kinase binding protein 1 [Source:HGNC Symbol;Acc:HGNC:13867]	3.21841e-45	893.419	2.30321e-62	38.2496	0.00821679	38.2491	3	3	6
ENSG00000147027	1.66033	TMEM47	transmembrane protein 47 [Source:HGNC Symbol;Acc:HGNC:18515]	7.55259e-10	272.11	3.32629e-23	11.6575	29.2211	11.657	3	3	6
ENSG00000147124	1.38981	ZNF41	zinc finger protein 41 [Source:HGNC Symbol;Acc:HGNC:13107]	1.01014	130.194	6.67623e-05	5.57449	28.2983	5.57393	3	3	6
ENSG00000147127	1.35105	RAB41	RAB41, member RAS oncogene family [Source:HGNC Symbol;Acc:HGNC:18293]		NA		NA	19843.4	0.278411	3	0	3
ENSG00000147130	0.82914	ZMYM3	zinc finger MYM-type containing 3 [Source:HGNC Symbol;Acc:HGNC:13054]	0.000834787	597.774	8.27953e-05	25.4919	3.29792	25.4925	3	3	6
ENSG00000147144	0.738963	CCDC120	coiled-coil domain containing 120 [Source:HGNC Symbol;Acc:HGNC:28910]	4.24446e-07	395.708	1.24789e-13	16.8795	15.1107	16.88	3	3	6
ENSG00000147174	0.722293	GCNA	germ cell nuclear acidic peptidase [Source:HGNC Symbol;Acc:HGNC:15805]		NA	7094.75	0.6241	8453.02	0.624663	3	3	6
ENSG00000147231	0.687001	RADX	RPA1 related single stranded DNA binding protein, X-linked [Source:HGNC Symbol;Acc:HGNC:25486]	142.959	63.5876	0.0421511	2.71544	99.1207	2.716	3	3	6
ENSG00000147251	0.746771	DOCK11	dedicator of cytokinesis 11 [Source:HGNC Symbol;Acc:HGNC:23483]	0.125377	186.249	9.4032e-06	7.94659	38.2547	7.94715	3	3	6
ENSG00000147324	0.766185	MFHAS1	malignant fibrous histiocytoma amplified sequence 1 [Source:HGNC Symbol;Acc:HGNC:16982]	0.017104	287.385	4.03293e-08	12.2628	225.16	12.2634	3	3	6
ENSG00000147394	1.21687	ZNF185	zinc finger protein 185 with LIM domain [Source:HGNC Symbol;Acc:HGNC:12976]	0.0135922	444.645	4.20281e-05	19.0869	103.29	19.0863	3	3	6
ENSG00000147421	1.26427	HMBOX1	homeobox containing 1 [Source:HGNC Symbol;Acc:HGNC:26137]	2518.55	90.5484	0.988668	3.87255	18223.8	3.87198	3	3	6
ENSG00000147475	1.22796	ERLIN2	ER lipid raft associated 2 [Source:HGNC Symbol;Acc:HGNC:1356]	0.00318093	390.198	2.20781e-05	16.7327	1.50723	16.7321	3	3	6
ENSG00000147509	1.26324	RGS20	regulator of G protein signaling 20 [Source:HGNC Symbol;Acc:HGNC:14600]	16559.8	39.9878	312.672	1.71277	3499.44	1.71221	3	3	6
ENSG00000147576	0.833269	ADHFE1	alcohol dehydrogenase, iron containing 1 [Source:HGNC Symbol;Acc:HGNC:16354]		NA	17886.7	1.06389		NA	3	3	6
ENSG00000147592	0.722242	LACTB2	lactamase beta 2 [Source:HGNC Symbol;Acc:HGNC:18512]	0.0102937	191.324	1.16039e-07	8.16944	20.9935	8.17	3	3	6
ENSG00000147650	1.22372	LRP12	LDL receptor related protein 12 [Source:HGNC Symbol;Acc:HGNC:31708]	7.93153	212.322	0.0182261	9.11148	251.691	9.11092	3	3	6
ENSG00000147852	0.827957	VLDLR	very low density lipoprotein receptor [Source:HGNC Symbol;Acc:HGNC:12698]	34.0078	185.399	0.118922	7.89801	399.023	7.89858	3	3	6
ENSG00000147862	1.35627	NFIB	nuclear factor I B [Source:HGNC Symbol;Acc:HGNC:7785]	3.92044e-06	409.914	1.2907e-14	17.5473	53.6369	17.5467	3	3	6
ENSG00000147912	0.759597	FBXO10	F-box protein 10 [Source:HGNC Symbol;Acc:HGNC:13589]	1348.01	70.2046	2.88895	2.99789	3522.68	2.99846	3	3	6
ENSG00000148082	1.75179	SHC3	SHC adaptor protein 3 [Source:HGNC Symbol;Acc:HGNC:18181]	0.0011998	130.836	2.62768e-13	5.59869	151.965	5.59813	3	3	6
ENSG00000148158	0.814475	SNX30	sorting nexin family member 30 [Source:HGNC Symbol;Acc:HGNC:23685]	0.30416	260.13	0.00111643	11.0943	1.26589	11.0949	3	3	6
ENSG00000148219	0.784569	ASTN2	astrotactin 2 [Source:HGNC Symbol;Acc:HGNC:17021]	27622.9	34.3693	1483.64	1.46618	3127.71	1.46674	3	3	6
ENSG00000148344	1.4571	PTGES	prostaglandin E synthase [Source:HGNC Symbol;Acc:HGNC:9599]	5380.93	35.8736	18.1989	1.53468	3808.95	1.53412	3	3	6
ENSG00000148356	1.20784	LRSAM1	leucine rich repeat and sterile alpha motif containing 1 [Source:HGNC Symbol;Acc:HGNC:25135]	43.6526	173.32	0.283791	7.43468	73.2468	7.43412	3	3	6
ENSG00000148400	0.8128	NOTCH1	notch 1 [Source:HGNC Symbol;Acc:HGNC:7881]	0.350502	330.881	0.000108096	14.1233	180.07	14.1238	3	3	6
ENSG00000148411	1.35741	NACC2	NACC family member 2 [Source:HGNC Symbol;Acc:HGNC:23846]	1.5349e-13	690.534	7.92217e-19	29.608	2.99799	29.6074	3	3	6
ENSG00000148429	1.22524	USP6NL	USP6 N-terminal like [Source:HGNC Symbol;Acc:HGNC:16858]	8.06844	194.525	0.0285095	8.33908	25.3105	8.33852	3	3	6
ENSG00000148444	0.822175	COMMD3	COMM domain containing 3 [Source:HGNC Symbol;Acc:HGNC:23332]		NA	11915.8	1.1679		NA	3	3	6
ENSG00000148483	1.81478	TMEM236	transmembrane protein 236 [Source:HGNC Symbol;Acc:HGNC:23473]		NA	4941.82	0.414594	2360.42	0.414031	3	0	3
ENSG00000148516	1.26321	ZEB1	zinc finger E-box binding homeobox 1 [Source:HGNC Symbol;Acc:HGNC:11642]	2.69143	179.025	0.0030282	7.67757	30.3098	7.67701	3	3	6
ENSG00000148600	1.24073	CDHR1	cadherin related family member 1 [Source:HGNC Symbol;Acc:HGNC:14550]	254.384	111.479	2.19882	4.78383	163.792	4.78327	3	3	6
ENSG00000148672	1.22096	GLUD1	glutamate dehydrogenase 1 [Source:HGNC Symbol;Acc:HGNC:4335]	7.38152e-05	606.28	4.29252e-06	25.993	4.27863	25.9924	3	3	6
ENSG00000148677	1.52048	ANKRD1	ankyrin repeat domain 1 [Source:HGNC Symbol;Acc:HGNC:15819]	9.3617e-05	262.712	1.95975e-16	11.2711	941.409	11.2705	3	3	6
ENSG00000148730	0.687391	EIF4EBP2	eukaryotic translation initiation factor 4E binding protein 2 [Source:HGNC Symbol;Acc:HGNC:3289]	5.13563e-32	1342.9	2.21522e-33	57.349	0.00922022	57.3496	3	3	6
ENSG00000148798	0.727827	INA	internexin neuronal intermediate filament protein alpha [Source:HGNC Symbol;Acc:HGNC:6057]	7.78916	107.579	0.00190568	4.58962	44.3671	4.59019	3	3	6
ENSG00000148832	1.29884	PAOX	polyamine oxidase [Source:HGNC Symbol;Acc:HGNC:20837]	660.782	75.7797	5.34607	3.24864	76.1899	3.24808	3	3	6
ENSG00000148835	0.821513	TAF5	TATA-box binding protein associated factor 5 [Source:HGNC Symbol;Acc:HGNC:11539]	11753.7	57.6628	351.503	2.4633	6203.4	2.46387	3	3	6
ENSG00000148848	1.47827	ADAM12	ADAM metallopeptidase domain 12 [Source:HGNC Symbol;Acc:HGNC:190]	8.23728e-26	1102.15	2.06748e-35	47.2404	1.93053	47.2398	3	3	6
ENSG00000148926	0.740013	ADM	adrenomedullin [Source:HGNC Symbol;Acc:HGNC:259]	0.00174342	231.722	1.44074e-08	9.8955	10.1529	9.89606	3	3	6
ENSG00000148943	1.20003	LIN7C	lin-7 homolog C, crumbs cell polarity complex component [Source:HGNC Symbol;Acc:HGNC:17789]	243.178	161.705	1.48371	6.93903	1393.61	6.93847	3	3	6
ENSG00000149050	0.662506	ZNF214	zinc finger protein 214 [Source:HGNC Symbol;Acc:HGNC:13006]		NA	1397.05	0.739729		NA	2	3	5
ENSG00000149084	1.46719	HSD17B12	hydroxysteroid 17-beta dehydrogenase 12 [Source:HGNC Symbol;Acc:HGNC:18646]	1.34948e-08	354.776	4.16847e-19	15.1994	29.1545	15.1988	3	3	6
ENSG00000149090	1.35173	PAMR1	peptidase domain containing associated with muscle regeneration 1 [Source:HGNC Symbol;Acc:HGNC:24554]		NA	22331.7	0.569805		NA	3	3	6
ENSG00000149212	1.31776	SESN3	sestrin 3 [Source:HGNC Symbol;Acc:HGNC:23060]	9754.96	49.7309	28.2187	2.12343	30774	2.12287	3	3	6
ENSG00000149218	1.33191	ENDOD1	endonuclease domain containing 1 [Source:HGNC Symbol;Acc:HGNC:29129]	362.242	78.246	1.25485	3.35229	210.24	3.35173	3	3	6
ENSG00000149231	1.29079	CCDC82	coiled-coil domain containing 82 [Source:HGNC Symbol;Acc:HGNC:26282]	0.00418204	319.516	3.95263e-08	13.6979	98.8249	13.6973	3	3	6
ENSG00000149289	1.35783	ZC3H12C	zinc finger CCCH-type containing 12C [Source:HGNC Symbol;Acc:HGNC:29362]	0.715866	189.628	3.81533e-07	8.11305	960.692	8.11249	3	3	6
ENSG00000149313	1.70065	AASDHPPT	aminoadipate-semialdehyde dehydrogenase-phosphopantetheinyl transferase [Source:HGNC Symbol;Acc:HGNC:14235]	2.04836e-16	330.575	2.39142e-29	14.1539	0.200233	14.1533	3	3	6
ENSG00000149403	1.76475	GRIK4	glutamate ionotropic receptor kainate type subunit 4 [Source:HGNC Symbol;Acc:HGNC:4582]	612.946	33.584	0.182488	1.43984	337.413	1.43927	3	3	6
ENSG00000149547	0.719967	EI24	EI24, autophagy associated transmembrane protein [Source:HGNC Symbol;Acc:HGNC:13276]	9.76454e-18	917.315	9.07925e-24	39.1584	3.36038	39.159	3	3	6
ENSG00000149554	1.44034	CHEK1	checkpoint kinase 1 [Source:HGNC Symbol;Acc:HGNC:1925]	3.57426e-15	523.154	5.16137e-23	22.4054	0.12095	22.4049	3	3	6
ENSG00000149557	1.34355	FEZ1	fasciculation and elongation protein zeta 1 [Source:HGNC Symbol;Acc:HGNC:3659]		NA		NA	11269.7	0.242232	2	0	2
ENSG00000149571	1.42315	KIRREL3	kirre like nephrin family adhesion molecule 3 [Source:HGNC Symbol;Acc:HGNC:23204]	0.00409847	216.029	8.3499e-10	9.25869	272.507	9.25813	3	3	6
ENSG00000149573	0.595321	MPZL2	myelin protein zero like 2 [Source:HGNC Symbol;Acc:HGNC:3496]	1274.4	32.4447	1.36517	1.3869	81.8484	1.38746	3	3	6
ENSG00000149582	0.699274	TMEM25	transmembrane protein 25 [Source:HGNC Symbol;Acc:HGNC:25890]	1.35166e-05	242.259	1.94691e-12	10.3413	13.6196	10.3418	3	3	6
ENSG00000149596	1.23448	JPH2	junctophilin 2 [Source:HGNC Symbol;Acc:HGNC:14202]	18073	55.2518	546.645	2.3734	35508	2.37283	3	3	6
ENSG00000149633	2.4543	KIAA1755	KIAA1755 [Source:HGNC Symbol;Acc:HGNC:29372]	3209.72	15.0581	8.48723	0.644997	336.456	0.644434	3	0	3
ENSG00000149657	0.786471	LSM14B	LSM family member 14B [Source:HGNC Symbol;Acc:HGNC:15887]	1.61838e-05	439.51	6.7518e-09	18.7392	7.53294	18.7398	3	3	6
ENSG00000149679	0.685479	CABLES2	Cdk5 and Abl enzyme substrate 2 [Source:HGNC Symbol;Acc:HGNC:16143]	2.06006e-05	221.061	9.3482e-12	9.43585	4.78279	9.43641	3	3	6
ENSG00000149781	1.42993	FERMT3	fermitin family member 3 [Source:HGNC Symbol;Acc:HGNC:23151]		NA	7653.15	0.633347	20467.2	0.632784	3	3	6
ENSG00000149926	1.37036	FAM57B	family with sequence similarity 57 member B [Source:HGNC Symbol;Acc:HGNC:25295]		NA	13270	0.564415	38238.8	0.563852	3	3	6
ENSG00000149927	1.79913	DOC2A	double C2 domain alpha [Source:HGNC Symbol;Acc:HGNC:2985]	3586.77	24.1643	13.828	1.03575	767.192	1.03519	3	3	6
ENSG00000149929	0.816895	HIRIP3	HIRA interacting protein 3 [Source:HGNC Symbol;Acc:HGNC:4917]	134.234	131.458	1.6376	5.60456	24.8921	5.60512	3	3	6
ENSG00000149948	2.53027	HMGA2	high mobility group AT-hook 2 [Source:HGNC Symbol;Acc:HGNC:5009]	3.87116e-94	2357.6	3.15871e-205	100.83	0.534183	100.83	3	3	6
ENSG00000150281	0.785311	CTF1	cardiotrophin 1 [Source:HGNC Symbol;Acc:HGNC:2499]		NA	15713.4	0.752253	2723.75	0.752816	3	3	6
ENSG00000150347	0.808423	ARID5B	AT-rich interaction domain 5B [Source:HGNC Symbol;Acc:HGNC:17362]	0.117307	313.69	3.9145e-05	13.3764	141.021	13.377	3	3	6
ENSG00000150401	1.22288	DCUN1D2	defective in cullin neddylation 1 domain containing 2 [Source:HGNC Symbol;Acc:HGNC:20328]	605.971	102.133	7.8039	4.38216	114.62	4.3816	3	3	6
ENSG00000150403	1.39605	TMCO3	transmembrane and coiled-coil domains 3 [Source:HGNC Symbol;Acc:HGNC:20329]	5.49657e-16	809.529	8.53237e-24	34.7139	8.09959	34.7133	3	3	6
ENSG00000150457	1.63599	LATS2	large tumor suppressor kinase 2 [Source:HGNC Symbol;Acc:HGNC:6515]	2.25819e-43	1321.62	1.17447e-57	56.6228	0.357709	56.6222	3	3	6
ENSG00000150471	1.62308	ADGRL3	adhesion G protein-coupled receptor L3 [Source:HGNC Symbol;Acc:HGNC:20974]		NA	6753.78	0.503318	5064.1	0.502755	3	2	5
ENSG00000150540	0.77634	HNMT	histamine N-methyltransferase [Source:HGNC Symbol;Acc:HGNC:5028]	14806.2	38.3554	496.13	1.63648	298.098	1.63704	3	3	6
ENSG00000150551	1.95995	LYPD1	LY6/PLAUR domain containing 1 [Source:HGNC Symbol;Acc:HGNC:28431]	0.00681455	80.4333	1.86285e-11	3.44249	1.12678	3.44193	3	3	6
ENSG00000150556	0.701013	LYPD6B	LY6/PLAUR domain containing 6B [Source:HGNC Symbol;Acc:HGNC:27018]		NA	1859.12	0.752573	14255.5	0.753136	3	3	6
ENSG00000150627	0.709829	WDR17	WD repeat domain 17 [Source:HGNC Symbol;Acc:HGNC:16661]	536.048	60.1847	0.863742	2.56966	194.723	2.57022	3	3	6
ENSG00000150630	1.33801	VEGFC	vascular endothelial growth factor C [Source:HGNC Symbol;Acc:HGNC:12682]	0.00909835	203.778	8.88914e-07	8.73434	0.561945	8.73377	3	3	6
ENSG00000150672	0.724613	DLG2	discs large MAGUK scaffold protein 2 [Source:HGNC Symbol;Acc:HGNC:2901]		NA		NA	32301.9	0.278779	0	3	3
ENSG00000150687	1.26523	PRSS23	serine protease 23 [Source:HGNC Symbol;Acc:HGNC:14370]	8.44955e-07	1118.02	4.18372e-11	47.9925	355.807	47.9919	3	3	6
ENSG00000150764	1.21974	DIXDC1	DIX domain containing 1 [Source:HGNC Symbol;Acc:HGNC:23695]	6.29221	226.321	0.0121078	9.70098	181.069	9.70042	3	3	6
ENSG00000150773	0.779747	PIH1D2	PIH1 domain containing 2 [Source:HGNC Symbol;Acc:HGNC:25210]		NA	32260.3	0.603816	32104.1	0.604378	3	3	6
ENSG00000150867	1.42383	PIP4K2A	phosphatidylinositol-5-phosphate 4-kinase type 2 alpha [Source:HGNC Symbol;Acc:HGNC:8997]	3.51516e-17	636.84	3.69317e-24	27.2822	0.139685	27.2816	3	3	6
ENSG00000150995	2.04225	ITPR1	inositol 1,4,5-trisphosphate receptor type 1 [Source:HGNC Symbol;Acc:HGNC:6180]	0.0334501	73.6857	5.0606e-11	3.15628	55.6795	3.15572	3	3	6
ENSG00000151012	1.43927	SLC7A11	solute carrier family 7 member 11 [Source:HGNC Symbol;Acc:HGNC:11059]	1.02775e-09	356.009	6.05831e-18	15.257	1.98388	15.2565	3	3	6
ENSG00000151062	1.69729	CACNA2D4	calcium voltage-gated channel auxiliary subunit alpha2delta 4 [Source:HGNC Symbol;Acc:HGNC:20202]	18664.7	17.0325	338.63	0.72954	2476.13	0.728977	3	2	5
ENSG00000151117	1.20806	TMEM86A	transmembrane protein 86A [Source:HGNC Symbol;Acc:HGNC:26890]		NA	21350.6	0.974336	30397.8	0.973773	3	3	6
ENSG00000151136	1.76985	BTBD11	BTB domain containing 11 [Source:HGNC Symbol;Acc:HGNC:23844]	2.89744e-23	451.859	4.5207e-42	19.3577	1.18903	19.3572	3	3	6
ENSG00000151176	0.662949	PLBD2	phospholipase B domain containing 2 [Source:HGNC Symbol;Acc:HGNC:27283]	3.39413e-39	2139.33	3.96968e-43	91.3477	0.830171	91.3482	3	3	6
ENSG00000151229	1.21505	SLC2A13	solute carrier family 2 member 13 [Source:HGNC Symbol;Acc:HGNC:15956]	29596	48.338	849.092	2.07219	32044.5	2.07163	3	3	6
ENSG00000151233	0.729249	GXYLT1	glucoside xylosyltransferase 1 [Source:HGNC Symbol;Acc:HGNC:27482]	2.41338e-05	286.288	3.17545e-11	12.2226	5.08308	12.2232	3	3	6
ENSG00000151239	1.29703	TWF1	twinfilin actin binding protein 1 [Source:HGNC Symbol;Acc:HGNC:9620]	0.000229407	601.474	1.5185e-12	25.781	374.59	25.7804	3	3	6
ENSG00000151332	0.831118	MBIP	MAP3K12 binding inhibitory protein 1 [Source:HGNC Symbol;Acc:HGNC:20427]	1758.1	99.7663	57.4933	4.2532	353.528	4.25377	3	3	6
ENSG00000151364	1.26617	KCTD14	potassium channel tetramerization domain containing 14 [Source:HGNC Symbol;Acc:HGNC:23295]		NA	5277.19	1.08082	7261.53	1.08026	3	3	6
ENSG00000151376	1.40083	ME3	malic enzyme 3 [Source:HGNC Symbol;Acc:HGNC:6985]	0.00500532	193.227	4.11076e-08	8.2765	21.5272	8.27593	3	3	6
ENSG00000151388	1.64307	ADAMTS12	ADAM metallopeptidase with thrombospondin type 1 motif 12 [Source:HGNC Symbol;Acc:HGNC:14605]	3.28368e-23	725.181	1.16112e-46	31.0343	4.83831	31.0337	3	3	6
ENSG00000151445	0.78645	VIPAS39	VPS33B interacting protein, apical-basolateral polarity regulator, spe-39 homolog [Source:HGNC Symbol;Acc:HGNC:20347]	9.21937	155.93	0.00707466	6.65512	162.916	6.65569	3	3	6
ENSG00000151500	0.830378	THYN1	thymocyte nuclear protein 1 [Source:HGNC Symbol;Acc:HGNC:29560]	122.321	151.415	1.14173	6.46024	118.55	6.46081	3	3	6
ENSG00000151553	1.22437	FAM160B1	family with sequence similarity 160 member B1 [Source:HGNC Symbol;Acc:HGNC:29320]	280.149	165.559	0.0491986	7.08985	5606.61	7.08929	3	3	6
ENSG00000151576	1.20359	QTRT2	queuine tRNA-ribosyltransferase accessory subunit 2 [Source:HGNC Symbol;Acc:HGNC:25771]	107.689	159.926	0.808622	6.86968	336.817	6.86912	3	3	6
ENSG00000151611	1.26921	MMAA	metabolism of cobalamin associated A [Source:HGNC Symbol;Acc:HGNC:18871]	10655.3	55.9792	245.06	2.40012	16662	2.39956	3	3	6
ENSG00000151617	1.23109	EDNRA	endothelin receptor type A [Source:HGNC Symbol;Acc:HGNC:3179]		NA	23824.3	0.753308	3674.37	0.752746	3	3	6
ENSG00000151623	0.509779	NR3C2	nuclear receptor subfamily 3 group C member 2 [Source:HGNC Symbol;Acc:HGNC:7979]	4.57569	52.0455	4.41767e-06	2.22561	38.2643	2.22617	3	3	6
ENSG00000151651	1.49672	ADAM8	ADAM metallopeptidase domain 8 [Source:HGNC Symbol;Acc:HGNC:215]	21.7854	77.5079	0.000352263	3.32457	388.481	3.32401	3	3	6
ENSG00000151657	0.807995	KIN	Kin17 DNA and RNA binding protein [Source:HGNC Symbol;Acc:HGNC:6327]	4526.62	69.3968	47.8475	2.96249	6134.37	2.96306	3	3	6
ENSG00000151693	1.4466	ASAP2	ArfGAP with SH3 domain, ankyrin repeat and PH domain 2 [Source:HGNC Symbol;Acc:HGNC:2721]	3.26315e-13	566.875	2.66722e-24	24.2947	19.01	24.2941	3	3	6
ENSG00000151702	1.32492	FLI1	Fli-1 proto-oncogene, ETS transcription factor [Source:HGNC Symbol;Acc:HGNC:3749]	1774.8	57.9425	13.084	2.48414	142.601	2.48357	3	3	6
ENSG00000151718	1.20603	WWC2	WW and C2 domain containing 2 [Source:HGNC Symbol;Acc:HGNC:24148]	0.00262792	478.67	0.000119676	20.533	1.16814	20.5324	3	3	6
ENSG00000151778	1.29062	SERP2	stress associated endoplasmic reticulum protein family member 2 [Source:HGNC Symbol;Acc:HGNC:20607]		NA	7824.18	0.78598	15188.9	0.785417	3	3	6
ENSG00000151789	1.26321	ZNF385D	zinc finger protein 385D [Source:HGNC Symbol;Acc:HGNC:26191]		NA	18251	0.637166		NA	3	3	6
ENSG00000151835	1.55348	SACS	sacsin molecular chaperone [Source:HGNC Symbol;Acc:HGNC:10519]	38.4119	1914.95	5.79213e-50	81.8594	1156.13	81.8589	3	3	6
ENSG00000152076	1.23852	CCDC74B	coiled-coil domain containing 74B [Source:HGNC Symbol;Acc:HGNC:25267]		NA	41831.4	0.567904	6163.28	0.567341	3	3	6
ENSG00000152128	4.68796	TMEM163	transmembrane protein 163 [Source:HGNC Symbol;Acc:HGNC:25380]	23.3692	23.0103	4.62029e-06	0.982217	4809.38	0.981654	2	0	2
ENSG00000152137	1.51132	HSPB8	heat shock protein family B (small) member 8 [Source:HGNC Symbol;Acc:HGNC:30171]	0.00235132	162.777	1.96169e-10	6.98104	89.3212	6.98047	3	3	6
ENSG00000152229	0.758324	PSTPIP2	proline-serine-threonine phosphatase interacting protein 2 [Source:HGNC Symbol;Acc:HGNC:9581]	2137.66	55.4951	15.76	2.36906	82.6591	2.36962	3	3	6
ENSG00000152284	0.715769	TCF7L1	transcription factor 7 like 1 [Source:HGNC Symbol;Acc:HGNC:11640]	2918.99	44.8893	12.2304	1.91511	826.494	1.91567	3	3	6
ENSG00000152402	1.35681	GUCY1A2	guanylate cyclase 1 soluble subunit alpha 2 [Source:HGNC Symbol;Acc:HGNC:4684]	439.899	81.3834	0.0548241	3.48418	4478.99	3.48362	3	3	6
ENSG00000152413	1.22578	HOMER1	homer scaffold protein 1 [Source:HGNC Symbol;Acc:HGNC:17512]	7080.01	60.1357	331.754	2.58067	208.884	2.5801	3	3	6
ENSG00000152475	0.674683	ZNF837	zinc finger protein 837 [Source:HGNC Symbol;Acc:HGNC:25164]	13.386	85.1464	0.00030303	3.63577	276.483	3.63633	3	3	6
ENSG00000152484	1.21393	USP12	ubiquitin specific peptidase 12 [Source:HGNC Symbol;Acc:HGNC:20485]	26.3845	204.558	0.0313219	8.76735	468.171	8.76679	3	3	6
ENSG00000152492	1.60817	CCDC50	coiled-coil domain containing 50 [Source:HGNC Symbol;Acc:HGNC:18111]	2.56691e-50	1656.93	5.13708e-56	70.9469	0.0179624	70.9464	3	3	6
ENSG00000152495	1.2158	CAMK4	calcium/calmodulin dependent protein kinase IV [Source:HGNC Symbol;Acc:HGNC:1464]	167.736	147.892	0.496537	6.33928	695.561	6.33872	3	3	6
ENSG00000152527	0.732837	PLEKHH2	pleckstrin homology, MyTH4 and FERM domain containing H2 [Source:HGNC Symbol;Acc:HGNC:30506]	10.0266	139.475	0.000231892	5.9583	1487.64	5.95886	3	3	6
ENSG00000152582	0.758208	SPEF2	sperm flagellar 2 [Source:HGNC Symbol;Acc:HGNC:26293]	26047.1	33.7194	642.617	1.43583	21576.9	1.43639	3	3	6
ENSG00000152620	1.2273	NADK2	NAD kinase 2, mitochondrial [Source:HGNC Symbol;Acc:HGNC:26404]	286.992	127.972	1.62923	5.47919	762.627	5.47863	3	3	6
ENSG00000152689	0.72249	RASGRP3	RAS guanyl releasing protein 3 [Source:HGNC Symbol;Acc:HGNC:14545]		NA	8361.98	0.641544	2162.48	0.642106	3	3	6
ENSG00000152779	1.20998	SLC16A12	solute carrier family 16 member 12 [Source:HGNC Symbol;Acc:HGNC:23094]		NA		NA	13932.2	0.59205	3	3	6
ENSG00000152818	1.4541	UTRN	utrophin [Source:HGNC Symbol;Acc:HGNC:12635]	173.31	1021.33	1.40853e-32	43.6518	2061.93	43.6513	3	3	6
ENSG00000152926	1.52239	ZNF117	zinc finger protein 117 [Source:HGNC Symbol;Acc:HGNC:12897]	0.310735	115.034	7.71055e-08	4.92222	193.829	4.92166	3	3	6
ENSG00000152939	0.737411	MARVELD2	MARVEL domain containing 2 [Source:HGNC Symbol;Acc:HGNC:26401]	0.667065	165.193	4.44421e-06	7.04478	601.504	7.04535	3	3	6
ENSG00000152944	1.89179	MED21	mediator complex subunit 21 [Source:HGNC Symbol;Acc:HGNC:11473]	1.46489e-13	253.33	7.82035e-32	10.8402	7.54779	10.8396	3	3	6
ENSG00000153006	1.76144	SREK1IP1	SREK1 interacting protein 1 [Source:HGNC Symbol;Acc:HGNC:26716]	2.90195e-16	312.2	2.24241e-30	13.3632	0.514202	13.3627	3	3	6
ENSG00000153029	0.792211	MR1	major histocompatibility complex, class I-related [Source:HGNC Symbol;Acc:HGNC:4975]	727.558	88.4637	2.97879	3.77216	1501.7	3.77272	3	3	6
ENSG00000153071	0.811217	DAB2	DAB2, clathrin adaptor protein [Source:HGNC Symbol;Acc:HGNC:2662]	1.24201e-05	549.443	7.55825e-07	23.4246	0.792925	23.4251	3	3	6
ENSG00000153130	1.26028	SCOC	short coiled-coil protein [Source:HGNC Symbol;Acc:HGNC:20335]	109.178	143.076	0.0453634	6.12799	2409.58	6.12742	3	3	6
ENSG00000153132	0.810006	CLGN	calmegin [Source:HGNC Symbol;Acc:HGNC:2060]	145.515	128.098	0.5578	5.46391	602.517	5.46447	3	3	6
ENSG00000153214	1.64796	TMEM87B	transmembrane protein 87B [Source:HGNC Symbol;Acc:HGNC:25913]	1.32143e-29	670.543	4.62038e-45	28.7094	0.0631023	28.7089	3	3	6
ENSG00000153233	1.78447	PTPRR	protein tyrosine phosphatase, receptor type R [Source:HGNC Symbol;Acc:HGNC:9680]	18443.6	15.3462	372.115	0.655942	528.491	0.65538	3	2	5
ENSG00000153234	0.811966	NR4A2	nuclear receptor subfamily 4 group A member 2 [Source:HGNC Symbol;Acc:HGNC:7981]		NA		NA	35014.7	0.427061	3	3	6
ENSG00000153250	1.86126	RBMS1	RNA binding motif single stranded interacting protein 1 [Source:HGNC Symbol;Acc:HGNC:9907]	1.95357e-60	1148.39	1.68893e-83	49.1511	0.00486074	49.1506	3	3	6
ENSG00000153404	1.44725	PLEKHG4B	pleckstrin homology and RhoGEF domain containing G4B [Source:HGNC Symbol;Acc:HGNC:29399]	6.48003e-30	1333.33	1.4013e-32	57.1025	0.0922123	57.1019	3	3	6
ENSG00000153443	1.22024	UBALD1	UBA like domain containing 1 [Source:HGNC Symbol;Acc:HGNC:29576]	8.47435	230.67	0.0107893	9.9047	778.8	9.90413	3	3	6
ENSG00000153531	2.10245	ADPRHL1	ADP-ribosylhydrolase like 1 [Source:HGNC Symbol;Acc:HGNC:21303]	0.00021072	102.07	1.2319e-16	4.37368	181.658	4.37312	3	3	6
ENSG00000153561	1.83371	RMND5A	required for meiotic nuclear division 5 homolog A [Source:HGNC Symbol;Acc:HGNC:25850]	4.31383e-20	423.186	2.34183e-43	18.0989	5.88885	18.0983	3	3	6
ENSG00000153714	1.55297	LURAP1L	leucine rich adaptor protein 1 like [Source:HGNC Symbol;Acc:HGNC:31452]	25296.8	19.3333	458.527	0.829102	14411.3	0.828539	3	3	6
ENSG00000153767	1.56745	GTF2E1	general transcription factor IIE subunit 1 [Source:HGNC Symbol;Acc:HGNC:4650]	3.61239e-06	198.801	2.36406e-14	8.51549	8.2026	8.51493	3	3	6
ENSG00000153774	0.732271	CFDP1	craniofacial development protein 1 [Source:HGNC Symbol;Acc:HGNC:1873]	0.00992641	188.964	3.71876e-07	8.0636	6.03254	8.06416	3	3	6
ENSG00000153786	0.736471	ZDHHC7	zinc finger DHHC-type containing 7 [Source:HGNC Symbol;Acc:HGNC:18459]	2.69174e-16	972.424	1.75935e-20	41.496	3.11005	41.4966	3	3	6
ENSG00000153790	1.28216	C7orf31	chromosome 7 open reading frame 31 [Source:HGNC Symbol;Acc:HGNC:21722]	349.678	93.0647	1.17284	3.99315	739.164	3.99259	3	3	6
ENSG00000153814	1.46209	JAZF1	JAZF zinc finger 1 [Source:HGNC Symbol;Acc:HGNC:28917]	0.00012963	198.581	7.18451e-11	8.51268	9.88983	8.51212	3	3	6
ENSG00000153933	1.55366	DGKE	diacylglycerol kinase epsilon [Source:HGNC Symbol;Acc:HGNC:2852]	1.73564e-07	224.146	9.19085e-16	9.59584	1.35067	9.59527	3	3	6
ENSG00000153956	1.43153	CACNA2D1	calcium voltage-gated channel auxiliary subunit alpha2delta 1 [Source:HGNC Symbol;Acc:HGNC:1399]	0.2693	125.727	4.98531e-06	5.38624	9.12869	5.38567	3	3	6
ENSG00000153982	1.69682	GDPD1	glycerophosphodiester phosphodiesterase domain containing 1 [Source:HGNC Symbol;Acc:HGNC:20883]	4599.11	26.9285	17.4743	1.15262	2397.49	1.15206	3	3	6
ENSG00000153989	1.20131	NUS1	NUS1, dehydrodolichyl diphosphate synthase subunit [Source:HGNC Symbol;Acc:HGNC:21042]	5.71178	244.102	0.0205532	10.4791	109.347	10.4785	3	3	6
ENSG00000154027	1.66096	AK5	adenylate kinase 5 [Source:HGNC Symbol;Acc:HGNC:365]	21.2453	60.3018	0.000283151	2.58348	134.903	2.58292	3	3	6
ENSG00000154065	1.30943	ANKRD29	ankyrin repeat domain 29 [Source:HGNC Symbol;Acc:HGNC:27110]		NA	4366.45	0.816376	8561.37	0.815813	3	3	6
ENSG00000154080	0.540982	CHST9	carbohydrate sulfotransferase 9 [Source:HGNC Symbol;Acc:HGNC:19898]	32648	12.4425	998.155	0.532298	7939.07	0.532861	0	3	3
ENSG00000154114	1.23937	TBCEL	tubulin folding cofactor E like [Source:HGNC Symbol;Acc:HGNC:28115]	88.1375	157.422	0.142936	6.75813	1942.81	6.75756	3	3	6
ENSG00000154127	1.54902	UBASH3B	ubiquitin associated and SH3 domain containing B [Source:HGNC Symbol;Acc:HGNC:29884]	5.7487e-29	982.871	5.54478e-43	42.0721	0.364085	42.0715	3	3	6
ENSG00000154133	3.34767	ROBO4	roundabout guidance receptor 4 [Source:HGNC Symbol;Acc:HGNC:17985]	4.6698e-12	105.231	1.99538e-32	4.50535	0.635168	4.50479	3	3	6
ENSG00000154153	1.48721	RETREG1	reticulophagy regulator 1 [Source:HGNC Symbol;Acc:HGNC:25964]	11069.5	32.3095	46.1334	1.3862	33457	1.38564	3	3	6
ENSG00000154217	0.732919	PITPNC1	phosphatidylinositol transfer protein cytoplasmic 1 [Source:HGNC Symbol;Acc:HGNC:21045]	30292	25.9993	1192.78	1.1095	5915.15	1.11006	3	3	6
ENSG00000154229	1.25496	PRKCA	protein kinase C alpha [Source:HGNC Symbol;Acc:HGNC:9393]	8.71166e-14	2042.3	8.10596e-11	87.6004	1.29287	87.5998	3	3	6
ENSG00000154240	1.35106	CEP112	centrosomal protein 112 [Source:HGNC Symbol;Acc:HGNC:28514]	11.0142	114.836	0.00418278	4.92139	82.7877	4.92082	3	3	6
ENSG00000154310	1.50676	TNIK	TRAF2 and NCK interacting kinase [Source:HGNC Symbol;Acc:HGNC:30765]	9.41591e-10	299.912	8.10729e-19	12.8513	1.99015	12.8508	3	3	6
ENSG00000154319	2.25881	FAM167A	family with sequence similarity 167 member A [Source:HGNC Symbol;Acc:HGNC:15549]	4.45332e-08	132.85	2.00334e-24	5.68237	33.7665	5.6818	3	3	6
ENSG00000154358	1.5028	OBSCN	obscurin, cytoskeletal calmodulin and titin-interacting RhoGEF [Source:HGNC Symbol;Acc:HGNC:15719]	0.0204079	141.095	7.82488e-09	6.05038	83.1017	6.04982	3	3	6
ENSG00000154479	0.676218	CCDC173	coiled-coil domain containing 173 [Source:HGNC Symbol;Acc:HGNC:25064]		NA	26838.7	0.401466	28252.1	0.402029	1	3	4
ENSG00000154545	1.50608	MAGED4	MAGE family member D4 [Source:HGNC Symbol;Acc:HGNC:23793]		NA	4.35179	0.748429		NA	2	1	3
ENSG00000154639	0.754262	CXADR	CXADR, Ig-like cell adhesion molecule [Source:HGNC Symbol;Acc:HGNC:2559]		NA		NA	12321.8	0.351479	3	3	6
ENSG00000154710	1.38612	RABGEF1	RAB guanine nucleotide exchange factor 1 [Source:HGNC Symbol;Acc:HGNC:17676]	21692.8	27.729	590.988	1.19062	7389.55	1.19006	3	3	6
ENSG00000154721	1.70712	JAM2	junctional adhesion molecule 2 [Source:HGNC Symbol;Acc:HGNC:14686]	9.01924e-05	137.925	2.58036e-13	5.90941	14.7874	5.90885	3	3	6
ENSG00000154767	0.72402	XPC	XPC complex subunit, DNA damage recognition and repair factor [Source:HGNC Symbol;Acc:HGNC:12816]	1.10121e-05	295.285	2.04076e-12	12.6137	13.1158	12.6142	3	3	6
ENSG00000154914	1.28989	USP43	ubiquitin specific peptidase 43 [Source:HGNC Symbol;Acc:HGNC:20072]	0.326612	194.632	0.000123422	8.34971	25.303	8.34915	3	3	6
ENSG00000154917	1.53793	RAB6B	RAB6B, member RAS oncogene family [Source:HGNC Symbol;Acc:HGNC:14902]	1286.42	44.6689	0.874622	1.91479	3431.98	1.91423	3	3	6
ENSG00000154928	0.784214	EPHB1	EPH receptor B1 [Source:HGNC Symbol;Acc:HGNC:3392]	2761.49	62.2218	29.3986	2.65702	579.666	2.65758	3	3	6
ENSG00000154930	1.53093	ACSS1	acyl-CoA synthetase short chain family member 1 [Source:HGNC Symbol;Acc:HGNC:16091]	36741.6	17.3017	2054.42	0.741267	2515.43	0.740704	3	3	6
ENSG00000155011	0.555863	DKK2	dickkopf WNT signaling pathway inhibitor 2 [Source:HGNC Symbol;Acc:HGNC:2892]	13111	18.2083	130.391	0.778578	6978.58	0.779141	2	3	5
ENSG00000155016	1.21937	CYP2U1	cytochrome P450 family 2 subfamily U member 1 [Source:HGNC Symbol;Acc:HGNC:20582]	159.015	140.677	1.5499	6.03265	263.48	6.03209	3	3	6
ENSG00000155066	2.69528	PROM2	prominin 2 [Source:HGNC Symbol;Acc:HGNC:20685]	493.274	19.418	0.15908	0.830894	52.3927	0.830331	3	0	3
ENSG00000155097	1.6803	ATP6V1C1	ATPase H+ transporting V1 subunit C1 [Source:HGNC Symbol;Acc:HGNC:856]	1.64546e-34	773.743	4.83324e-52	33.1246	0.0521855	33.1241	3	3	6
ENSG00000155100	1.2397	OTUD6B	OTU domain containing 6B [Source:HGNC Symbol;Acc:HGNC:24281]	213.286	117.823	2.11241	5.0533	144.925	5.05274	3	3	6
ENSG00000155111	1.2302	CDK19	cyclin dependent kinase 19 [Source:HGNC Symbol;Acc:HGNC:19338]	4.54174	206.054	0.00629022	8.82914	45.3806	8.82858	3	3	6
ENSG00000155189	1.23932	AGPAT5	1-acylglycerol-3-phosphate O-acyltransferase 5 [Source:HGNC Symbol;Acc:HGNC:20886]	141.721	166.689	0.0748772	7.15344	4774.59	7.15288	3	3	6
ENSG00000155330	0.772704	C16orf87	chromosome 16 open reading frame 87 [Source:HGNC Symbol;Acc:HGNC:33754]	3582.5	58.9535	33.4693	2.51041	3065.03	2.51098	3	3	6
ENSG00000155465	1.24475	SLC7A7	solute carrier family 7 member 7 [Source:HGNC Symbol;Acc:HGNC:11065]	1530.31	92.5918	8.5324	3.97798	5705.82	3.97742	3	3	6
ENSG00000155542	0.747215	SETD9	SET domain containing 9 [Source:HGNC Symbol;Acc:HGNC:28508]	4641.7	45.111	49.8476	1.92706	124.656	1.92762	3	3	6
ENSG00000155592	1.33133	ZKSCAN2	zinc finger with KRAB and SCAN domains 2 [Source:HGNC Symbol;Acc:HGNC:25677]	20.7283	113.662	0.00436596	4.86969	197.476	4.86912	3	3	6
ENSG00000155629	1.32499	PIK3AP1	phosphoinositide-3-kinase adaptor protein 1 [Source:HGNC Symbol;Acc:HGNC:30034]	614.116	68.1514	2.31303	2.91988	35.0847	2.91932	3	3	6
ENSG00000155744	1.69528	FAM126B	family with sequence similarity 126 member B [Source:HGNC Symbol;Acc:HGNC:28593]	5.0224e-06	171.893	1.41912e-16	7.35241	28.6954	7.35185	3	3	6
ENSG00000155846	1.54736	PPARGC1B	PPARG coactivator 1 beta [Source:HGNC Symbol;Acc:HGNC:30022]	931.129	45.6266	0.139319	1.95264	4497.75	1.95208	3	3	6
ENSG00000155858	1.35323	LSM11	LSM11, U7 small nuclear RNA associated [Source:HGNC Symbol;Acc:HGNC:30860]	37.6635	107.18	0.0162948	4.59125	527.75	4.59069	3	3	6
ENSG00000155903	1.34682	RASA2	RAS p21 protein activator 2 [Source:HGNC Symbol;Acc:HGNC:9872]	0.940843	173.923	3.16767e-05	7.45832	715.623	7.45776	3	3	6
ENSG00000155959	1.34467	VBP1	VHL binding protein 1 [Source:HGNC Symbol;Acc:HGNC:12662]	0.00764905	231.715	9.09304e-08	9.92732	52.4736	9.92676	3	3	6
ENSG00000155970	1.67608	MICU3	mitochondrial calcium uptake family member 3 [Source:HGNC Symbol;Acc:HGNC:27820]	12.4355	62.4228	3.05457e-05	2.67492	227.857	2.67436	3	3	6
ENSG00000155974	1.29452	GRIP1	glutamate receptor interacting protein 1 [Source:HGNC Symbol;Acc:HGNC:18708]	33657.6	31.0938	1948.32	1.33242	6770.24	1.33186	3	3	6
ENSG00000156011	1.25856	PSD3	pleckstrin and Sec7 domain containing 3 [Source:HGNC Symbol;Acc:HGNC:19093]	0.0367571	710.451	6.67669e-10	30.4149	1612.69	30.4143	3	3	6
ENSG00000156103	1.50943	MMP16	matrix metallopeptidase 16 [Source:HGNC Symbol;Acc:HGNC:7162]	5.40167	95.4297	5.40069e-06	4.08344	737.943	4.08288	3	3	6
ENSG00000156113	1.24391	KCNMA1	potassium calcium-activated channel subfamily M alpha 1 [Source:HGNC Symbol;Acc:HGNC:6284]	1.45589	235.267	0.00062058	10.0775	154.643	10.0769	3	3	6
ENSG00000156136	1.23013	DCK	deoxycytidine kinase [Source:HGNC Symbol;Acc:HGNC:2704]	14.5311	167.945	0.0812125	7.2018	3.79928	7.20124	3	3	6
ENSG00000156265	1.46373	MAP3K7CL	MAP3K7 C-terminal like [Source:HGNC Symbol;Acc:HGNC:16457]	0.587465	133.966	1.1057e-06	5.74625	862.578	5.74569	3	3	6
ENSG00000156273	1.20778	BACH1	BTB domain and CNC homolog 1 [Source:HGNC Symbol;Acc:HGNC:935]	30.3331	213.867	0.0322265	9.17179	757.275	9.17123	3	3	6
ENSG00000156345	0.817064	CDK20	cyclin dependent kinase 20 [Source:HGNC Symbol;Acc:HGNC:21420]	14107.6	48.74	674.653	2.07826	569.127	2.07882	3	3	6
ENSG00000156374	1.20889	PCGF6	polycomb group ring finger 6 [Source:HGNC Symbol;Acc:HGNC:21156]	6869.33	78.675	189.706	3.37917	11461.8	3.37861	3	3	6
ENSG00000156381	0.682079	ANKRD9	ankyrin repeat domain 9 [Source:HGNC Symbol;Acc:HGNC:20096]	2.69561e-10	358.57	3.6815e-19	15.3024	3.06794	15.303	3	3	6
ENSG00000156463	1.5618	SH3RF2	SH3 domain containing ring finger 2 [Source:HGNC Symbol;Acc:HGNC:26299]	1.16912e-17	446.99	1.62914e-29	19.1409	0.101561	19.1403	3	3	6
ENSG00000156466	0.802238	GDF6	growth differentiation factor 6 [Source:HGNC Symbol;Acc:HGNC:4221]	16521.6	42.9777	738.134	1.83196	681.048	1.83252	3	3	6
ENSG00000156535	1.50691	CD109	CD109 molecule [Source:HGNC Symbol;Acc:HGNC:21685]	3.45645e-21	1501.3	2.37117e-41	64.2316	20.0288	64.231	3	3	6
ENSG00000156711	0.811828	MAPK13	mitogen-activated protein kinase 13 [Source:HGNC Symbol;Acc:HGNC:6875]	6.54933	182.381	0.0256317	7.77372	15.7225	7.77428	3	3	6
ENSG00000156735	1.24196	BAG4	BCL2 associated athanogene 4 [Source:HGNC Symbol;Acc:HGNC:940]	81.2281	141.637	0.262988	6.08024	622.36	6.07968	3	3	6
ENSG00000156795	0.809686	WDYHV1	WDYHV motif containing 1 [Source:HGNC Symbol;Acc:HGNC:25490]	9578.72	55.9759	315.275	2.38291	3047.08	2.38347	3	3	6
ENSG00000156804	1.22043	FBXO32	F-box protein 32 [Source:HGNC Symbol;Acc:HGNC:16731]		NA	2801.99	1.34617	20108.3	1.34561	3	3	6
ENSG00000156869	0.673968	FRRS1	ferric chelate reductase 1 [Source:HGNC Symbol;Acc:HGNC:27622]	7104.55	30.5654	13.5932	1.30653	6150.38	1.30709	3	3	6
ENSG00000156928	0.829805	MALSU1	mitochondrial assembly of ribosomal large subunit 1 [Source:HGNC Symbol;Acc:HGNC:21721]	802.193	112.129	17.8479	4.77586	410.182	4.77642	3	3	6
ENSG00000156966	1.45769	B3GNT7	UDP-GlcNAc:betaGal beta-1,3-N-acetylglucosaminyltransferase 7 [Source:HGNC Symbol;Acc:HGNC:18811]	7.0044e-06	244.161	2.75444e-13	10.4511	9.79417	10.4506	3	3	6
ENSG00000156968	1.34423	MPV17L	MPV17 mitochondrial inner membrane protein like [Source:HGNC Symbol;Acc:HGNC:26827]		NA	2914.31	0.945757	15346.9	0.945194	3	3	6
ENSG00000157036	0.833279	EXOG	exo/endonuclease G [Source:HGNC Symbol;Acc:HGNC:3347]	1142.49	104.828		NA		NA	3	3	6
ENSG00000157064	1.5783	NMNAT2	nicotinamide nucleotide adenylyltransferase 2 [Source:HGNC Symbol;Acc:HGNC:16789]		NA	17845.5	0.390388	7144.59	0.389825	3	1	4
ENSG00000157168	0.65163	NRG1	neuregulin 1 [Source:HGNC Symbol;Acc:HGNC:7997]	9.79664e-37	1129.47	1.68951e-42	48.2379	0.0102833	48.2385	3	3	6
ENSG00000157181	1.21827	ODR4	odr-4 GPCR localization factor homolog [Source:HGNC Symbol;Acc:HGNC:24299]	475.339	107.957	9.0588	4.63222	23.3924	4.63166	3	3	6
ENSG00000157193	1.5006	LRP8	LDL receptor related protein 8 [Source:HGNC Symbol;Acc:HGNC:6700]	7.98551e-22	682.688	5.18493e-32	29.2368	0.183674	29.2362	3	3	6
ENSG00000157214	0.804392	STEAP2	STEAP2 metalloreductase [Source:HGNC Symbol;Acc:HGNC:17885]	3759.9	69.3773	77.8513	2.96203	1246.71	2.9626	3	3	6
ENSG00000157224	1.2048	CLDN12	claudin 12 [Source:HGNC Symbol;Acc:HGNC:2034]	379.274	128.401	6.53016	5.50324	127.496	5.50268	3	3	6
ENSG00000157227	1.20607	MMP14	matrix metallopeptidase 14 [Source:HGNC Symbol;Acc:HGNC:7160]	1.16754e-05	2232.57	4.3107e-06	95.9284	295.157	95.9278	3	3	6
ENSG00000157240	0.820954	FZD1	frizzled class receptor 1 [Source:HGNC Symbol;Acc:HGNC:4038]	2217.88	84.3246	36.4556	3.60044	925.984	3.601	3	3	6
ENSG00000157303	0.792937	SUSD3	sushi domain containing 3 [Source:HGNC Symbol;Acc:HGNC:28391]	46108.7	28.4818	3215.35	1.21385	4747.32	1.21442	3	3	6
ENSG00000157353	0.829798	FUK	fucokinase [Source:HGNC Symbol;Acc:HGNC:29500]	672.377	128.824	7.03849	5.4804	2470.02	5.48096	3	3	6
ENSG00000157379	0.671691	DHRS1	dehydrogenase/reductase 1 [Source:HGNC Symbol;Acc:HGNC:16445]	6.22857e-11	331.651	2.98469e-19	14.1572	0.349283	14.1578	3	3	6
ENSG00000157388	1.48642	CACNA1D	calcium voltage-gated channel subunit alpha1 D [Source:HGNC Symbol;Acc:HGNC:1391]	11910.6	25.5082	81.6876	1.0933	2625.86	1.09274	3	3	6
ENSG00000157429	0.785026	ZNF19	zinc finger protein 19 [Source:HGNC Symbol;Acc:HGNC:12981]		NA	44444.4	0.535609		NA	3	3	6
ENSG00000157542	1.81581	KCNJ6	potassium voltage-gated channel subfamily J member 6 [Source:HGNC Symbol;Acc:HGNC:6267]	27198.1	13.978	887.575	0.59898	4488.84	0.598417	3	2	5
ENSG00000157551	2.57107	KCNJ15	potassium voltage-gated channel subfamily J member 15 [Source:HGNC Symbol;Acc:HGNC:6261]	1897.22	17.8498	2.81743	0.763309	605.964	0.762746	3	1	4
ENSG00000157557	1.32258	ETS2	ETS proto-oncogene 2, transcription factor [Source:HGNC Symbol;Acc:HGNC:3489]	0.000294014	316.608	1.08237e-09	13.5695	44.411	13.5689	3	3	6
ENSG00000157570	1.76929	TSPAN18	tetraspanin 18 [Source:HGNC Symbol;Acc:HGNC:20660]	8.51131e-30	807.706	2.53618e-61	34.6137	9.78243	34.6132	3	3	6
ENSG00000157578	1.30791	LCA5L	LCA5L, lebercilin like [Source:HGNC Symbol;Acc:HGNC:1255]		NA		NA	20463.1	0.441653	3	3	6
ENSG00000157613	1.4123	CREB3L1	cAMP responsive element binding protein 3 like 1 [Source:HGNC Symbol;Acc:HGNC:18856]	2.57242e-24	1508.16	9.25606e-29	64.654	4.46047	64.6534	3	3	6
ENSG00000157617	1.23613	C2CD2	C2 calcium dependent domain containing 2 [Source:HGNC Symbol;Acc:HGNC:1266]	25.8003	200.407	0.0046674	8.60581	2072.59	8.60524	3	3	6
ENSG00000157625	0.791932	TAB3	TGF-beta activated kinase 1 (MAP3K7) binding protein 3 [Source:HGNC Symbol;Acc:HGNC:30681]	0.128383	270.617	1.49778e-05	11.5507	94.8029	11.5513	3	3	6
ENSG00000157680	1.70756	DGKI	diacylglycerol kinase iota [Source:HGNC Symbol;Acc:HGNC:2855]	0.00040167	131.958	8.16123e-14	5.65077	45.8652	5.65021	3	3	6
ENSG00000157796	1.20052	WDR19	WD repeat domain 19 [Source:HGNC Symbol;Acc:HGNC:18340]	990.543	109.978	22.0087	4.71446	310.833	4.71389	3	3	6
ENSG00000158006	1.39824	PAFAH2	platelet activating factor acetylhydrolase 2 [Source:HGNC Symbol;Acc:HGNC:8579]	75.8592	84.0919	0.0165109	3.60438	563.837	3.60382	3	3	6
ENSG00000158008	1.54505	EXTL1	exostosin like glycosyltransferase 1 [Source:HGNC Symbol;Acc:HGNC:3515]		NA	10115.2	0.437947	2592.91	0.437385	3	1	4
ENSG00000158023	1.2055	WDR66	WD repeat domain 66 [Source:HGNC Symbol;Acc:HGNC:28506]	27134.3	46.2241	2157.86	1.98558	6347.31	1.98501	3	3	6
ENSG00000158055	0.334172	GRHL3	grainyhead like transcription factor 3 [Source:HGNC Symbol;Acc:HGNC:25839]	30.9158	26.0283	0.000188146	1.11174	109.473	1.1123	0	3	3
ENSG00000158104	1.26618	HPD	4-hydroxyphenylpyruvate dioxygenase [Source:HGNC Symbol;Acc:HGNC:5147]		NA	41259.8	0.451589		NA	3	3	6
ENSG00000158125	3.44383	XDH	xanthine dehydrogenase [Source:HGNC Symbol;Acc:HGNC:12805]	5.56977e-39	294.811	1.14089e-80	12.6198	0.167411	12.6192	3	3	6
ENSG00000158161	0.751282	EYA3	EYA transcriptional coactivator and phosphatase 3 [Source:HGNC Symbol;Acc:HGNC:3521]	1.69973e-05	359.185	3.00223e-11	15.3398	8.98864	15.3404	3	3	6
ENSG00000158258	0.765812	CLSTN2	calsyntenin 2 [Source:HGNC Symbol;Acc:HGNC:17448]	17.5524	136.847	0.00657283	5.8383	503.75	5.83886	3	3	6
ENSG00000158270	1.77755	COLEC12	collectin subfamily member 12 [Source:HGNC Symbol;Acc:HGNC:16016]	11556.6	18.3048	92.6899	0.785421	5129.76	0.784859	3	3	6
ENSG00000158292	1.20506	GPR153	G protein-coupled receptor 153 [Source:HGNC Symbol;Acc:HGNC:23618]		NA		NA	35119	0.681173	3	3	6
ENSG00000158296	1.29588	SLC13A3	solute carrier family 13 member 3 [Source:HGNC Symbol;Acc:HGNC:14430]		NA	25956.2	0.617682	24466.8	0.617119	3	3	6
ENSG00000158321	1.20153	AUTS2	AUTS2, activator of transcription and developmental regulator [Source:HGNC Symbol;Acc:HGNC:14262]	9.10917	292.687	0.0057742	12.5628	1267.21	12.5623	3	3	6
ENSG00000158373	0.700775	HIST1H2BD	histone cluster 1 H2B family member d [Source:HGNC Symbol;Acc:HGNC:4747]		NA	27549.9	0.379267	2470.68	0.37983	2	3	5
ENSG00000158406	0.541882	HIST1H4H	histone cluster 1 H4 family member h [Source:HGNC Symbol;Acc:HGNC:4788]	20820.2	13.4534	459.335	0.57457	477.027	0.575133	0	3	3
ENSG00000158458	2.39663	NRG2	neuregulin 2 [Source:HGNC Symbol;Acc:HGNC:7998]	53.5055	30.7319	0.00198846	1.31541	17.4624	1.31485	3	2	5
ENSG00000158470	1.73134	B4GALT5	beta-1,4-galactosyltransferase 5 [Source:HGNC Symbol;Acc:HGNC:928]	3.24291e-70	1812.99	2.17178e-75	77.6331	0.00264643	77.6325	3	3	6
ENSG00000158480	0.692421	SPATA2	spermatogenesis associated 2 [Source:HGNC Symbol;Acc:HGNC:14681]	2.3519e-07	282.205	5.63604e-15	12.049	6.5829	12.0496	3	3	6
ENSG00000158711	1.23513	ELK4	ELK4, ETS transcription factor [Source:HGNC Symbol;Acc:HGNC:3326]	0.139304	298.107	6.96902e-05	12.7781	42.0835	12.7775	3	3	6
ENSG00000158769	0.778402	F11R	F11 receptor [Source:HGNC Symbol;Acc:HGNC:14685]	0.0120549	253.113	2.26906e-06	10.7987	4.85849	10.7993	3	3	6
ENSG00000158806	0.744606	NPM2	nucleophosmin/nucleoplasmin 2 [Source:HGNC Symbol;Acc:HGNC:7930]		NA	27723.5	0.462901	7295.01	0.463463	3	3	6
ENSG00000158825	1.23687	CDA	cytidine deaminase [Source:HGNC Symbol;Acc:HGNC:1712]	1052.69	113.765	3.67719	4.89178	11515.3	4.89122	3	3	6
ENSG00000158850	0.830415	B4GALT3	beta-1,4-galactosyltransferase 3 [Source:HGNC Symbol;Acc:HGNC:926]	22.3945	225.016	0.033591	9.59891	812.76	9.59947	3	3	6
ENSG00000158856	0.80418	DMTN	dematin actin binding protein [Source:HGNC Symbol;Acc:HGNC:3382]	4.75281e-06	649.001	3.6012e-08	27.6715	24.6912	27.672	3	3	6
ENSG00000158887	2.23975	MPZ	myelin protein zero [Source:HGNC Symbol;Acc:HGNC:7225]	22154.2	10.9474	522.291	0.468799	7234.77	0.468236	2	0	2
ENSG00000158985	1.41219	CDC42SE2	CDC42 small effector 2 [Source:HGNC Symbol;Acc:HGNC:18547]	1.613e-06	291.421	7.93104e-14	12.4872	8.69419	12.4866	3	3	6
ENSG00000158987	1.28298	RAPGEF6	Rap guanine nucleotide exchange factor 6 [Source:HGNC Symbol;Acc:HGNC:20655]	24373.2	37.5236	318.015	1.60668	21149.1	1.60612	3	3	6
ENSG00000159082	0.764092	SYNJ1	synaptojanin 1 [Source:HGNC Symbol;Acc:HGNC:11503]	48.6828	129.417	0.0185838	5.52823	1131.26	5.52879	3	3	6
ENSG00000159110	1.44462	IFNAR2	interferon alpha and beta receptor subunit 2 [Source:HGNC Symbol;Acc:HGNC:5433]	0.0161153	169.762	3.48492e-09	7.28044	158.278	7.27988	3	3	6
ENSG00000159128	1.42138	IFNGR2	interferon gamma receptor 2 [Source:HGNC Symbol;Acc:HGNC:5440]	0.000506952	203.31	2.02111e-09	8.7133	7.69558	8.71273	3	3	6
ENSG00000159167	1.78017	STC1	stanniocalcin 1 [Source:HGNC Symbol;Acc:HGNC:11373]	0.000780097	107.265	3.19199e-12	4.5929	1.17235	4.59234	3	3	6
ENSG00000159176	1.23616	CSRP1	cysteine and glycine rich protein 1 [Source:HGNC Symbol;Acc:HGNC:2469]	1.87715e-05	1564.47	9.70621e-09	67.215	524.852	67.2144	3	3	6
ENSG00000159263	1.20385	SIM2	SIM bHLH transcription factor 2 [Source:HGNC Symbol;Acc:HGNC:10883]	4.78029e-05	832.275	2.64948e-05	35.7373	15.8008	35.7367	3	3	6
ENSG00000159363	1.2485	ATP13A2	ATPase cation transporting 13A2 [Source:HGNC Symbol;Acc:HGNC:30213]	9.30186e-06	839.692	5.73149e-09	36.0123	141.017	36.0117	3	3	6
ENSG00000159388	0.372869	BTG2	BTG anti-proliferation factor 2 [Source:HGNC Symbol;Acc:HGNC:1131]	9.95844e-39	346.864	9.35409e-71	14.8246	0.00570799	14.8251	3	3	6
ENSG00000159403	0.726237	C1R	complement C1r [Source:HGNC Symbol;Acc:HGNC:1246]	79.999	83.4915	0.0500343	3.56313	126.314	3.5637	3	3	6
ENSG00000159450	1.40527	TCHH	trichohyalin [Source:HGNC Symbol;Acc:HGNC:11791]		NA	18086.5	0.466556	12723.1	0.465993	3	3	6
ENSG00000159496	0.745337	RGL4	ral guanine nucleotide dissociation stimulator like 4 [Source:HGNC Symbol;Acc:HGNC:31911]		NA	36767.4	0.42555	10631.1	0.426113	3	3	6
ENSG00000159685	0.763668	CHCHD6	coiled-coil-helix-coiled-coil-helix domain containing 6 [Source:HGNC Symbol;Acc:HGNC:28184]	42.306	106.906	0.0411303	4.56398	87.4903	4.56454	3	3	6
ENSG00000159713	1.61082	TPPP3	tubulin polymerization promoting protein family member 3 [Source:HGNC Symbol;Acc:HGNC:24162]		NA	30270.4	0.325223	27240.2	0.32466	2	0	2
ENSG00000159714	1.2359	ZDHHC1	zinc finger DHHC-type containing 1 [Source:HGNC Symbol;Acc:HGNC:17916]	21927.4	48.9124	668.728	2.10382	32978.4	2.10326	3	3	6
ENSG00000159753	1.49793	CARMIL2	capping protein regulator and myosin 1 linker 2 [Source:HGNC Symbol;Acc:HGNC:27089]	4177.37	38.138	4.37146	1.63381	11306.8	1.63324	3	3	6
ENSG00000159792	0.717564	PSKH1	protein serine kinase H1 [Source:HGNC Symbol;Acc:HGNC:9529]	4.33688e-08	330.535	3.49166e-14	14.1103	0.169807	14.1109	3	3	6
ENSG00000159871	1.3116	LYPD5	LY6/PLAUR domain containing 5 [Source:HGNC Symbol;Acc:HGNC:26397]		NA		NA	2491.11	0.35597	3	3	6
ENSG00000159882	0.784969	ZNF230	zinc finger protein 230 [Source:HGNC Symbol;Acc:HGNC:13024]	43478.9	29.0085	3457.79	1.23645	4527.74	1.23702	3	3	6
ENSG00000159905	0.786064	ZNF221	zinc finger protein 221 [Source:HGNC Symbol;Acc:HGNC:13014]		NA	28871.6	0.6407	15857.1	0.641262	3	3	6
ENSG00000160062	1.30271	ZBTB8A	zinc finger and BTB domain containing 8A [Source:HGNC Symbol;Acc:HGNC:24172]	2243.16	72.8618	11.2183	3.12202	8126.88	3.12145	3	3	6
ENSG00000160075	0.764966	SSU72	SSU72 homolog, RNA polymerase II CTD phosphatase [Source:HGNC Symbol;Acc:HGNC:25016]	9.45818e-09	629.953	9.01064e-14	26.8786	15.18	26.8792	3	3	6
ENSG00000160094	0.828819	ZNF362	zinc finger protein 362 [Source:HGNC Symbol;Acc:HGNC:18079]	0.108789	383.661	0.000409942	16.3521	128.381	16.3527	3	3	6
ENSG00000160113	1.2376	NR2F6	nuclear receptor subfamily 2 group F member 6 [Source:HGNC Symbol;Acc:HGNC:7977]	0.0143767	338.222	1.43718e-05	14.5101	14.8368	14.5096	3	3	6
ENSG00000160145	1.47585	KALRN	kalirin RhoGEF kinase [Source:HGNC Symbol;Acc:HGNC:4814]	2.639e-09	295.397	5.83975e-17	12.6564	0.216146	12.6558	3	3	6
ENSG00000160190	1.32009	SLC37A1	solute carrier family 37 member 1 [Source:HGNC Symbol;Acc:HGNC:11024]	786.567	80.4494	1.06946	3.44373	4777.6	3.44317	3	3	6
ENSG00000160194	0.797955	NDUFV3	NADH:ubiquinone oxidoreductase subunit V3 [Source:HGNC Symbol;Acc:HGNC:7719]	0.0469464	275.637	3.32124e-05	11.7602	6.06648	11.7607	3	3	6
ENSG00000160201	1.25505	U2AF1	U2 small nuclear RNA auxiliary factor 1 [Source:HGNC Symbol;Acc:HGNC:12453]		NA	972.337	2.05071		NA	3	3	6
ENSG00000160207	1.49368	HSF2BP	heat shock transcription factor 2 binding protein [Source:HGNC Symbol;Acc:HGNC:5226]	7846.41	29.5335	76.9093	1.26513	788.687	1.26456	3	3	6
ENSG00000160209	0.821435	PDXK	pyridoxal kinase [Source:HGNC Symbol;Acc:HGNC:8819]	2.15331e-08	1651.38	8.24072e-07	70.366	19.087	70.3665	3	3	6
ENSG00000160223	1.59326	ICOSLG	inducible T cell costimulator ligand [Source:HGNC Symbol;Acc:HGNC:17087]		NA	13592.4	0.330779	29776.5	0.330216	2	0	2
ENSG00000160224	3.21701	AIRE	autoimmune regulator [Source:HGNC Symbol;Acc:HGNC:360]	80.2041	23.484	0.00133637	1.00415	401.503	1.00358	3	0	3
ENSG00000160255	0.722668	ITGB2	integrin subunit beta 2 [Source:HGNC Symbol;Acc:HGNC:6155]	187.669	69.7736	0.169571	2.97954	29.5989	2.9801	3	3	6
ENSG00000160284	0.786949	SPATC1L	spermatogenesis and centriole associated 1 like [Source:HGNC Symbol;Acc:HGNC:1298]	64.2606	126.159	0.136073	5.38405	276.878	5.38462	3	3	6
ENSG00000160285	0.738317	LSS	lanosterol synthase [Source:HGNC Symbol;Acc:HGNC:6708]	2.0663e-23	2942.15	1.68117e-22	125.503	3.83851	125.504	3	3	6
ENSG00000160293	1.22608	VAV2	vav guanine nucleotide exchange factor 2 [Source:HGNC Symbol;Acc:HGNC:12658]	0.020073	415.884	1.85569e-05	17.8545	178.587	17.8539	3	3	6
ENSG00000160323	1.27432	ADAMTS13	ADAM metallopeptidase with thrombospondin type 1 motif 13 [Source:HGNC Symbol;Acc:HGNC:1366]	1092.59	74.0778	12.1459	3.17969	174.204	3.17913	3	3	6
ENSG00000160325	0.771561	CACFD1	calcium channel flower domain containing 1 [Source:HGNC Symbol;Acc:HGNC:1365]	96.9075	110.259	0.139065	4.70509	515.663	4.70565	3	3	6
ENSG00000160326	1.45343	SLC2A6	solute carrier family 2 member 6 [Source:HGNC Symbol;Acc:HGNC:11011]	1.37995e-15	649.184	7.50229e-27	27.8345	13.7105	27.834	3	3	6
ENSG00000160336	1.3473	ZNF761	zinc finger protein 761 [Source:HGNC Symbol;Acc:HGNC:23179]	701.03	75.8935	0.122273	3.24954	4611.51	3.24898	3	3	6
ENSG00000160352	1.29037	ZNF714	zinc finger protein 714 [Source:HGNC Symbol;Acc:HGNC:27124]	6.8096	152.416	0.0051586	6.53134	113.287	6.53077	3	3	6
ENSG00000160360	1.25738	GPSM1	G protein signaling modulator 1 [Source:HGNC Symbol;Acc:HGNC:17858]	0.0158082	364.677	6.2415e-07	15.6615	371.315	15.6609	3	3	6
ENSG00000160404	0.81934	TOR2A	torsin family 2 member A [Source:HGNC Symbol;Acc:HGNC:11996]	338.624	112.919	5.62599	4.81356	45.5341	4.81412	3	3	6
ENSG00000160408	1.20509	ST6GALNAC6	ST6 N-acetylgalactosaminide alpha-2,6-sialyltransferase 6 [Source:HGNC Symbol;Acc:HGNC:23364]	201.479	171.893	0.609714	7.38654	3808.09	7.38598	3	3	6
ENSG00000160446	0.681539	ZDHHC12	zinc finger DHHC-type containing 12 [Source:HGNC Symbol;Acc:HGNC:19159]	5.0126e-20	743.21	8.76724e-30	31.7225	0.972967	31.7231	3	3	6
ENSG00000160447	0.814852	PKN3	protein kinase N3 [Source:HGNC Symbol;Acc:HGNC:17999]	0.0162661	359.175	3.84421e-05	15.3113	31.6693	15.3118	3	3	6
ENSG00000160460	1.87682	SPTBN4	spectrin beta, non-erythrocytic 4 [Source:HGNC Symbol;Acc:HGNC:14896]	2.33878	60.0947	3.79e-07	2.57342	168.796	2.57285	3	3	6
ENSG00000160469	1.58966	BRSK1	BR serine/threonine kinase 1 [Source:HGNC Symbol;Acc:HGNC:18994]	1.73032e-06	183.593	1.44318e-14	7.86489	0.715558	7.86432	3	3	6
ENSG00000160471	1.92612	COX6B2	cytochrome c oxidase subunit 6B2 [Source:HGNC Symbol;Acc:HGNC:24380]	1.45333e-09	168.634	2.75485e-22	7.22363	2.63781	7.22307	3	3	6
ENSG00000160539	0.735907	PLPP7	phospholipid phosphatase 7 (inactive) [Source:HGNC Symbol;Acc:HGNC:28174]	22646.6	29.9849	711.928	1.28129	4854.71	1.28186	3	3	6
ENSG00000160551	1.32161	TAOK1	TAO kinase 1 [Source:HGNC Symbol;Acc:HGNC:29259]	2788.32	1031.25	2.6905e-17	44.0923	5463.89	44.0918	3	3	6
ENSG00000160685	0.783424	ZBTB7B	zinc finger and BTB domain containing 7B [Source:HGNC Symbol;Acc:HGNC:18668]	0.00558714	298.583	5.34408e-07	12.7352	31.6962	12.7358	3	3	6
ENSG00000160703	0.685283	NLRX1	NLR family member X1 [Source:HGNC Symbol;Acc:HGNC:29890]	8.0363e-15	479.059	2.19021e-23	20.4515	0.325518	20.4521	3	3	6
ENSG00000160712	1.38681	IL6R	interleukin 6 receptor [Source:HGNC Symbol;Acc:HGNC:6019]		NA	13486.8	0.559552	3304.63	0.55899	3	3	6
ENSG00000160766	0.722915	GBAP1	glucosylceramidase beta pseudogene 1 [Source:HGNC Symbol;Acc:HGNC:4178]	1557.99	52.7568	4.22704	2.24852	886.617	2.24908	3	3	6
ENSG00000160783	0.827298	PMF1	polyamine modulated factor 1 [Source:HGNC Symbol;Acc:HGNC:9112]	57.1285	167.392	0.431947	7.13373	140.828	7.13429	3	3	6
ENSG00000160785	0.782788	SLC25A44	solute carrier family 25 member 44 [Source:HGNC Symbol;Acc:HGNC:29036]	0.000325639	364.023	2.79436e-08	15.5385	13.8051	15.539	3	3	6
ENSG00000160801	1.83336	PTH1R	parathyroid hormone 1 receptor [Source:HGNC Symbol;Acc:HGNC:9608]	480.194	37.1391	0.00835825	1.59249	4429.62	1.59193	3	3	6
ENSG00000160808	2.1713	MYL3	myosin light chain 3 [Source:HGNC Symbol;Acc:HGNC:7584]	18370.8	11.5223	375.463	0.49431	4015.16	0.493747	2	0	2
ENSG00000160877	0.779348	NACC1	nucleus accumbens associated 1 [Source:HGNC Symbol;Acc:HGNC:20967]	4.84093e-16	1694.98	1.70391e-13	72.2893	1.91094	72.2898	3	3	6
ENSG00000160932	0.829515	LY6E	lymphocyte antigen 6 family member E [Source:HGNC Symbol;Acc:HGNC:6727]	0.374013	692.575	4.0096e-05	29.5164	2634.44	29.517	3	3	6
ENSG00000160959	0.810307	LRRC14	leucine rich repeat containing 14 [Source:HGNC Symbol;Acc:HGNC:20419]	18.6478	167.919	0.0445508	7.16743	95.0008	7.16799	3	3	6
ENSG00000161021	0.816712	MAML1	mastermind like transcriptional coactivator 1 [Source:HGNC Symbol;Acc:HGNC:13632]	0.00209096	466.12	5.89394e-06	19.8822	30.3087	19.8827	3	3	6
ENSG00000161040	1.55395	FBXL13	F-box and leucine rich repeat protein 13 [Source:HGNC Symbol;Acc:HGNC:21658]	164.339	56.5444	0.0270092	2.42437	612.77	2.42381	3	3	6
ENSG00000161091	1.20165	MFSD12	major facilitator superfamily domain containing 12 [Source:HGNC Symbol;Acc:HGNC:28299]	0.00630988	587.554	0.000148695	25.2326	113.426	25.232	3	3	6
ENSG00000161149	1.41208	TUBA3FP	tubulin alpha 3f pseudogene [Source:HGNC Symbol;Acc:HGNC:24067]		NA		NA	20757.3	0.2999	3	1	4
ENSG00000161265	0.824634	U2AF1L4	U2 small nuclear RNA auxiliary factor 1 like 4 [Source:HGNC Symbol;Acc:HGNC:23020]	10416.9	63.7768	288.272	2.7191	10053.5	2.71966	3	3	6
ENSG00000161395	0.818149	PGAP3	post-GPI attachment to proteins 3 [Source:HGNC Symbol;Acc:HGNC:23719]	18.24	205.972	0.0242121	8.77103	729.394	8.77159	3	3	6
ENSG00000161509	0.397499	GRIN2C	glutamate ionotropic receptor NMDA type subunit 2C [Source:HGNC Symbol;Acc:HGNC:4587]	140.746	25.7904	0.0158518	1.1021	27.5768	1.10266	1	3	4
ENSG00000161513	0.722853	FDXR	ferredoxin reductase [Source:HGNC Symbol;Acc:HGNC:3642]	4.98887e-06	283.239	5.80754e-12	12.0926	1.64781	12.0931	3	3	6
ENSG00000161544	2.42229	CYGB	cytoglobin [Source:HGNC Symbol;Acc:HGNC:16505]	1.02787e-10	146.475	7.57064e-30	6.27466	26.6543	6.2741	3	3	6
ENSG00000161647	1.40873	MPP3	membrane palmitoylated protein 3 [Source:HGNC Symbol;Acc:HGNC:7221]	0.00186892	186.204	2.11804e-08	7.97639	0.908098	7.97583	3	3	6
ENSG00000161671	0.788303	EMC10	ER membrane protein complex subunit 10 [Source:HGNC Symbol;Acc:HGNC:27609]	4.68702e-07	1019.96	3.03587e-11	43.4632	117.735	43.4637	3	3	6
[truncated: 2,128 more rows]
