# Supplementary material for: Disruption of pathways regulated by Integrator complex in Galloway–Mowat syndrome due to WDR73 mutations
Source: Sci Rep. 2021 Mar 8;11:5388. doi: 10.1038/s41598-021-84472-7 (PMC7940485; doi:10.1038/s41598-021-84472-7)
Supplement: Supplementary file 4 — Supplementary Table S3. [file 41598_2021_84472_MOESM4_ESM.xlsx]

## Sheet: VennAnnot
Supplementary Table S3: Full list of differentially expressed genes in WDR73 KD + EGF compared to Ctrl siRNA-treated cells + EGF using three different methods
pval_BH and pval_Bonf correspond to adjusted p-values using Benjamini&Hochberg and Bonferroni, respectively.
ENSID	res_DEseq2.0_WDR73plus_EGF_vs_Ctrlplus_EGF_P50_p(SC)0.05_f1.2	res_edgeR.0_WDR73plus_EGF_vs_Ctrlplus_EGF_P50_p(SC)0.05_f1.2	res_Voom.0_WDR73plus_EGF_vs_Ctrlplus_EGF_P50_p(SC)0.05_f1.2	Profils	Total_lists		Sondes	Gene	Name	pval	pval_BH	pval_Bonf	WDR73plus_EGF_13	WDR73plus_EGF_14	WDR73plus_EGF_15	Moy_WDR73plus_EGF	Ctrlplus_EGF_10	Ctrlplus_EGF_11	Ctrlplus_EGF_9	Moy_Ctrlplus_EGF	RatiosMoys_WDR73plus_EGF_vs_Ctrlplus_EGF	log2FC	Delta	Flags_WDR73plus_EGF	Flags_Ctrlplus_EGF	Flags_tot		Sondes	Gene	Name	pval	pval_BH	pval_Bonf	WDR73plus_EGF_13	WDR73plus_EGF_14	WDR73plus_EGF_15	Moy_WDR73plus_EGF	Ctrlplus_EGF_10	Ctrlplus_EGF_11	Ctrlplus_EGF_9	Moy_Ctrlplus_EGF	RatiosMoys_WDR73plus_EGF_vs_Ctrlplus_EGF	log2FC	Delta	Flags_WDR73plus_EGF	Flags_Ctrlplus_EGF	Flags_tot		Sondes
ENSG00000001167	1	1	1	UUU	3		ENSG00000001167	NFYA	nuclear transcription factor Y subunit alpha [Source:HGNC Symbol;Acc:HGNC:7804]	1.27882e-12	1.02556e-10	7.45578e-08	1277.99	1269.17	1262.48	1269.88	951.572	953.757	915.758	940.362	1.35042	0.433404	329.519	3	3	6		ENSG00000001167	NFYA	nuclear transcription factor Y subunit alpha [Source:HGNC Symbol;Acc:HGNC:7804]	5.65182e-18	4.25177e-16	3.29512e-13	54.2415	54.3963	54.3354	54.3244	40.5686	40.7571	39.2825	40.2027	1.35126	0.434308	14.1217	3	3	6		ENSG00000001167
ENSG00000003402	1	1	1	UUU	3		ENSG00000003402	CFLAR	CASP8 and FADD like apoptosis regulator [Source:HGNC Symbol;Acc:HGNC:1876]	4.13754e-21	7.3099e-19	2.41227e-16	4178.21	4306.6	4160.77	4215.19	3198.2	3250.87	3015.4	3154.82	1.33611	0.418038	1060.37	3	3	6		ENSG00000003402	CFLAR	CASP8 and FADD like apoptosis regulator [Source:HGNC Symbol;Acc:HGNC:1876]	1.2732e-24	1.46991e-22	7.42303e-20	177.335	184.579	179.073	180.329	136.35	138.92	129.349	134.873	1.33703	0.419033	45.4564	3	3	6		ENSG00000003402
ENSG00000003436	1	1	1	UUU	3		ENSG00000003436	TFPI	tissue factor pathway inhibitor [Source:HGNC Symbol;Acc:HGNC:11760]	5.20374e-13	4.39057e-11	3.03389e-08	2634.46	2672.32	2417.54	2574.77	1909.51	2042.52	1963.52	1971.85	1.30577	0.384896	602.923	3	3	6		ENSG00000003436	TFPI	tissue factor pathway inhibitor [Source:HGNC Symbol;Acc:HGNC:11760]	2.41461e-19	2.03729e-17	1.40777e-14	111.814	114.535	104.047	110.132	81.4084	87.2836	84.2273	84.3064	1.30633	0.38552	25.8256	3	3	6		ENSG00000003436
ENSG00000003989	1	1	1	UUU	3		ENSG00000003989	SLC7A2	solute carrier family 7 member 2 [Source:HGNC Symbol;Acc:HGNC:11060]	0.0262951	0.281089	1	255.954	228.062	226.545	236.854	192.095	214.089	175.727	193.97	1.22108	0.288161	42.8835	3	3	6		ENSG00000003989	SLC7A2	solute carrier family 7 member 2 [Source:HGNC Symbol;Acc:HGNC:11060]	0.00105309	0.0128635	1	10.8634	9.77469	9.75016	10.1294	8.18965	9.1487	7.53799	8.29211	1.22157	0.288741	1.83731	3	3	6		ENSG00000003989
ENSG00000004700	1	1	1	UUU	3		ENSG00000004700	RECQL	RecQ like helicase [Source:HGNC Symbol;Acc:HGNC:9948]	1.06035e-12	8.58619e-11	6.18206e-08	1681.99	1704.84	1574.11	1653.65	1136.04	1286.46	1232.56	1218.35	1.35728	0.44072	435.295	3	3	6		ENSG00000004700	RECQL	RecQ like helicase [Source:HGNC Symbol;Acc:HGNC:9948]	1.44701e-20	1.3391e-18	8.43634e-16	71.3883	73.0691	67.7476	70.735	48.4328	54.9746	52.8721	52.0932	1.35785	0.441329	18.6418	3	3	6		ENSG00000004700
ENSG00000004864	1	1	1	UUU	3		ENSG00000004864	SLC25A13	solute carrier family 25 member 13 [Source:HGNC Symbol;Acc:HGNC:10983]	1.70708e-25	4.12972e-23	9.95262e-21	1445.65	1496.21	1462.44	1468.1	946.484	943.149	971.859	953.83	1.53916	0.622146	514.27	3	3	6		ENSG00000004864	SLC25A13	solute carrier family 25 member 13 [Source:HGNC Symbol;Acc:HGNC:10983]	2.229e-36	4.99828e-34	1.29955e-31	61.3576	64.1272	62.9412	62.8087	40.3517	40.3037	41.689	40.7815	1.54013	0.62305	22.0272	3	3	6		ENSG00000004864
ENSG00000005102	1	1	1	UUU	3		ENSG00000005102	MEOX1	mesenchyme homeobox 1 [Source:HGNC Symbol;Acc:HGNC:7013]	2.84295e-42	1.7633e-39	1.6575e-37	387.945	451.012	519.032	452.663	132.304	135.975	113.026	127.102	3.56142	1.83245	325.561	3	3	6		ENSG00000005102	MEOX1	mesenchyme homeobox 1 [Source:HGNC Symbol;Acc:HGNC:7013]	7.65095e-96	1.48689e-92	4.46066e-91	16.4655	19.3302	22.3384	19.378	5.64055	5.81066	4.84838	5.4332	3.5666	1.83455	13.9448	3	3	6		ENSG00000005102
ENSG00000005249	1	1	1	UUU	3		ENSG00000005249	PRKAR2B	protein kinase cAMP-dependent type II regulatory subunit beta [Source:HGNC Symbol;Acc:HGNC:9392]	0.0150581	0.180012	1	158.745	148.292	138.267	148.435	123.399	111.866	105.601	113.622	1.30639	0.385584	34.8125	3	3	6		ENSG00000005249	PRKAR2B	protein kinase cAMP-dependent type II regulatory subunit beta [Source:HGNC Symbol;Acc:HGNC:9392]	0.000258171	0.00366494	1	6.7376	6.35574	5.9508	6.34805	5.2609	4.7804	4.52987	4.85706	1.30697	0.38623	1.49099	3	3	6		ENSG00000005249
ENSG00000005471	1	1	1	UUU	3		ENSG00000005471	ABCB4	ATP binding cassette subfamily B member 4 [Source:HGNC Symbol;Acc:HGNC:45]	2.105e-07	8.38863e-06	0.0122726	265.764	274.084	262.707	267.518	179.374	175.514	153.451	169.447	1.57878	0.658808	98.0719	3	3	6		ENSG00000005471	ABCB4	ATP binding cassette subfamily B member 4 [Source:HGNC Symbol;Acc:HGNC:45]	1.90026e-13	9.8217e-12	1.10789e-08	11.2798	11.7472	11.3065	11.4445	7.64729	7.50029	6.58247	7.24335	1.58	0.659925	4.20115	3	3	6		ENSG00000005471
ENSG00000005486	1	1	1	UUU	3		ENSG00000005486	RHBDD2	rhomboid domain containing 2 [Source:HGNC Symbol;Acc:HGNC:23082]	1.04707e-13	9.62872e-12	6.10461e-09	1662.37	1623.03	1700.68	1662.03	1269.61	1210.28	1256.49	1245.46	1.33447	0.416265	416.566	3	3	6		ENSG00000005486	RHBDD2	rhomboid domain containing 2 [Source:HGNC Symbol;Acc:HGNC:23082]	6.12878e-19	4.9905e-17	3.5732e-14	70.5555	69.5625	73.1949	71.1043	54.1276	51.719	53.8984	53.2483	1.33533	0.4172	17.8559	3	3	6		ENSG00000005486
ENSG00000005700	1	1	1	UUU	3		ENSG00000005700	IBTK	inhibitor of Bruton tyrosine kinase [Source:HGNC Symbol;Acc:HGNC:17853]	1.66453e-22	3.31214e-20	9.70457e-18	2151.98	2132.33	2037.84	2107.38	1419.73	1530.45	1406.64	1452.27	1.4511	0.537143	655.114	3	3	6		ENSG00000005700	IBTK	inhibitor of Bruton tyrosine kinase [Source:HGNC Symbol;Acc:HGNC:17853]	6.13753e-33	1.15429e-30	3.5783e-28	91.3361	91.3911	87.7057	90.1443	60.5275	65.4009	60.3393	62.0892	1.45185	0.537894	28.0551	3	3	6		ENSG00000005700
ENSG00000005812	1	1	1	UUU	3		ENSG00000005812	FBXL3	F-box and leucine rich repeat protein 3 [Source:HGNC Symbol;Acc:HGNC:13599]	1.50024e-06	5.17555e-05	0.0874668	908.772	913.273	920.006	914.017	656.432	789.815	663.306	703.184	1.29983	0.378318	210.832	3	3	6		ENSG00000005812	FBXL3	F-box and leucine rich repeat protein 3 [Source:HGNC Symbol;Acc:HGNC:13599]	1.6701e-11	7.01513e-10	9.737e-07	38.5709	39.1426	39.5957	39.1031	27.9858	33.7513	28.4532	30.0635	1.30068	0.379271	9.0396	3	3	6		ENSG00000005812
ENSG00000006118	1	1	1	UUU	3		ENSG00000006118	TMEM132A	transmembrane protein 132A [Source:HGNC Symbol;Acc:HGNC:31092]	1.06712e-25	2.62512e-23	6.22153e-21	2464.12	2381.87	2662.17	2502.72	1651.26	1738.75	1648.37	1679.46	1.49019	0.575501	823.262	3	3	6		ENSG00000006118	TMEM132A	transmembrane protein 132A [Source:HGNC Symbol;Acc:HGNC:31092]	9.92467e-40	2.57168e-37	5.78628e-35	104.584	102.086	114.576	107.082	70.3985	74.3023	70.7084	71.8031	1.49133	0.5766	35.279	3	3	6		ENSG00000006118
ENSG00000006607	1	1	1	UUU	3		ENSG00000006607	FARP2	FERM, ARH/RhoGEF and pleckstrin domain protein 2 [Source:HGNC Symbol;Acc:HGNC:16460]	1.25046e-15	1.40201e-13	7.29044e-11	1839.84	1837.8	1678.35	1785.33	1317.95	1291.28	1287.84	1299.03	1.37436	0.458759	486.302	3	3	6		ENSG00000006607	FARP2	FERM, ARH/RhoGEF and pleckstrin domain protein 2 [Source:HGNC Symbol;Acc:HGNC:16460]	2.53088e-23	2.74266e-21	1.47555e-18	78.088	78.7673	72.2336	76.363	56.1886	55.1807	55.2432	55.5375	1.37498	0.459411	20.8255	3	3	6		ENSG00000006607
ENSG00000006831	1	1	1	UUU	3		ENSG00000006831	ADIPOR2	adiponectin receptor 2 [Source:HGNC Symbol;Acc:HGNC:24041]	1.29744e-11	9.32716e-10	7.56433e-07	3037.56	3176.51	3206.72	3140.27	2473.07	2462.99	2607.85	2514.64	1.2488	0.320538	625.631	3	3	6		ENSG00000006831	ADIPOR2	adiponectin receptor 2 [Source:HGNC Symbol;Acc:HGNC:24041]	2.20033e-14	1.25399e-12	1.28284e-09	128.923	136.144	138.013	134.36	105.435	105.251	111.867	107.518	1.24966	0.321531	26.8424	3	3	6		ENSG00000006831
ENSG00000007202	1	1	1	UUU	3		ENSG00000007202	KIAA0100	KIAA0100 [Source:HGNC Symbol;Acc:HGNC:28960]	2.25392e-12	1.74513e-10	1.31408e-07	5992.19	5736.33	5729.56	5819.36	4802.39	4805.43	4858.47	4822.1	1.20681	0.271201	997.265	3	3	6		ENSG00000007202	KIAA0100	KIAA0100 [Source:HGNC Symbol;Acc:HGNC:28960]	1.1712e-11	5.01712e-10	6.82831e-07	254.325	245.857	246.592	248.925	204.741	205.351	208.409	206.167	1.20739	0.271895	42.7577	3	3	6		ENSG00000007202
ENSG00000008517	1	1	1	UUU	3		ENSG00000008517	IL32	interleukin 32 [Source:HGNC Symbol;Acc:HGNC:16830]	3.10571e-08	1.40472e-06	0.00181069	5351.85	5736.33	6335.81	5808	4869.81	4714.78	4642.32	4742.3	1.22472	0.292453	1065.7	3	3	6		ENSG00000008517	IL32	interleukin 32 [Source:HGNC Symbol;Acc:HGNC:16830]	2.45946e-13	1.26336e-11	1.43391e-08	227.148	245.857	272.684	248.563	207.616	201.478	199.137	202.744	1.226	0.293957	45.8196	3	3	6		ENSG00000008517
ENSG00000009413	1	1	1	UUU	3		ENSG00000009413	REV3L	REV3 like, DNA directed polymerase zeta catalytic subunit [Source:HGNC Symbol;Acc:HGNC:9968]	2.59819e-08	1.19088e-06	0.0015148	1553.56	1321.33	1242.27	1372.39	1108.05	971.115	952.059	1010.41	1.35825	0.441753	361.982	3	3	6		ENSG00000009413	REV3L	REV3 like, DNA directed polymerase zeta catalytic subunit [Source:HGNC Symbol;Acc:HGNC:9968]	3.81436e-20	3.40559e-18	2.22385e-15	65.9376	56.6318	53.4657	58.6784	47.2396	41.4988	40.8396	43.1927	1.35853	0.442041	15.4857	3	3	6		ENSG00000009413
ENSG00000009844	1	1	1	UUU	3		ENSG00000009844	VTA1	vesicle trafficking 1 [Source:HGNC Symbol;Acc:HGNC:20954]	1.64872e-07	6.6985e-06	0.00961235	1781.87	1875.63	1793.21	1816.91	1437.54	1512.12	1519.66	1489.77	1.21958	0.28639	327.132	3	3	6		ENSG00000009844	VTA1	vesicle trafficking 1 [Source:HGNC Symbol;Acc:HGNC:20954]	4.245e-10	1.49362e-08	2.47492e-05	75.6277	80.3891	77.1773	77.7314	61.2868	64.6179	65.1877	63.6974	1.22032	0.287262	14.0339	3	3	6		ENSG00000009844
ENSG00000010404	1	1	1	UUU	3		ENSG00000010404	IDS	iduronate 2-sulfatase [Source:HGNC Symbol;Acc:HGNC:5389]	6.82382e-14	6.40648e-12	3.97842e-09	1914.75	2026.99	1986.79	1976.18	1461.71	1557.45	1394.26	1471.14	1.3433	0.425779	505.039	3	3	6		ENSG00000010404	IDS	iduronate 2-sulfatase [Source:HGNC Symbol;Acc:HGNC:5389]	3.73556e-21	3.59391e-19	2.17791e-16	81.2676	86.8764	85.5085	84.5508	62.3173	66.5548	59.8084	62.8935	1.34435	0.426908	21.6573	3	3	6		ENSG00000010404
ENSG00000010810	1	1	1	UUU	3		ENSG00000010810	FYN	FYN proto-oncogene, Src family tyrosine kinase [Source:HGNC Symbol;Acc:HGNC:4037]	4.69997e-13	3.98862e-11	2.74018e-08	889.152	948.044	962.549	933.249	658.977	628.766	660.831	649.524	1.43682	0.522877	283.724	3	3	6		ENSG00000010810	FYN	FYN proto-oncogene, Src family tyrosine kinase [Source:HGNC Symbol;Acc:HGNC:4037]	2.51568e-20	2.27394e-18	1.46669e-15	37.7381	40.6329	41.4267	39.9326	28.0943	26.8692	28.3471	27.7702	1.43797	0.52403	12.1624	3	3	6		ENSG00000010810
ENSG00000011028	1	1	1	UUU	3		ENSG00000011028	MRC2	mannose receptor C type 2 [Source:HGNC Symbol;Acc:HGNC:16875]	1.41481e-24	3.22212e-22	8.24863e-20	8623.08	8688.87	9133.05	8815	6550.33	6885.56	6625.64	6687.18	1.31819	0.398564	2127.82	3	3	6		ENSG00000011028	MRC2	mannose receptor C type 2 [Source:HGNC Symbol;Acc:HGNC:16875]	7.92478e-24	8.8852e-22	4.6203e-19	365.988	372.402	393.073	377.155	279.262	294.242	284.214	285.906	1.31916	0.399616	91.2487	3	3	6		ENSG00000011028
ENSG00000011201	1	1	1	UUU	3		ENSG00000011201	ANOS1	anosmin 1 [Source:HGNC Symbol;Acc:HGNC:6211]	0.00564948	0.0796556	1	46.375	38.8627	26.5898	37.2758	10.1772	23.1447	19.8002	17.7074	2.1051	1.07389	19.5684	3	2	5		ENSG00000011201	ANOS1	anosmin 1 [Source:HGNC Symbol;Acc:HGNC:6211]	8.88467e-06	0.000170955	0.517994	1.96829	1.66564	1.14439	1.59277	0.433889	0.989049	0.849351	0.757429	2.10286	1.07236	0.835342	3	2	5		ENSG00000011201
ENSG00000011422	1	1	1	UUU	3		ENSG00000011422	PLAUR	plasminogen activator, urokinase receptor [Source:HGNC Symbol;Acc:HGNC:9053]	6.21769e-24	1.32785e-21	3.62504e-19	1594.59	1684.39	1709.19	1662.72	1141.12	1083.95	1089.84	1104.97	1.50477	0.589542	557.754	3	3	6		ENSG00000011422	PLAUR	plasminogen activator, urokinase receptor [Source:HGNC Symbol;Acc:HGNC:9053]	2.58722e-35	5.48509e-33	1.5084e-30	67.6788	72.1924	73.5611	71.1441	48.6498	46.3205	46.7497	47.24	1.50601	0.590736	23.9041	3	3	6		ENSG00000011422
ENSG00000012174	1	1	1	UUU	3		ENSG00000012174	MBTPS2	membrane bound transcription factor peptidase, site 2 [Source:HGNC Symbol;Acc:HGNC:15455]	1.97978e-06	6.67198e-05	0.115425	791.051	735.323	706.224	744.199	545.755	606.585	560.18	570.84	1.30369	0.382602	173.359	3	3	6		ENSG00000012174	MBTPS2	membrane bound transcription factor peptidase, site 2 [Source:HGNC Symbol;Acc:HGNC:15455]	2.26951e-10	8.26466e-09	1.32317e-05	33.5744	31.5157	30.3949	31.8283	23.2673	25.9213	24.0295	24.4061	1.30412	0.383073	7.42228	3	3	6		ENSG00000012174
ENSG00000012660	1	1	1	UUU	3		ENSG00000012660	ELOVL5	ELOVL fatty acid elongase 5 [Source:HGNC Symbol;Acc:HGNC:21308]	5.62645e-13	4.70636e-11	3.28033e-08	4143.43	4359.78	4226.71	4243.31	3422.1	3504.5	3388.31	3438.3	1.23413	0.303492	805.003	3	3	6		ENSG00000012660	ELOVL5	ELOVL fatty acid elongase 5 [Source:HGNC Symbol;Acc:HGNC:21308]	9.20579e-14	4.93759e-12	5.36716e-09	175.859	186.859	181.911	181.543	145.895	149.758	145.345	147	1.23499	0.304499	34.5434	3	3	6		ENSG00000012660
ENSG00000013016	1	1	1	UUU	3		ENSG00000013016	EHD3	EH domain containing 3 [Source:HGNC Symbol;Acc:HGNC:3244]	0.00119461	0.0213123	1	474.452	523.623	500.951	499.675	415.995	372.245	425.704	404.648	1.23484	0.304324	95.0276	3	3	6		ENSG00000013016	EHD3	EH domain containing 3 [Source:HGNC Symbol;Acc:HGNC:3244]	1.12666e-05	0.000212647	0.656867	20.1371	22.4423	21.5602	21.3799	17.7352	15.9072	18.261	17.3011	1.23575	0.305386	4.07873	3	3	6		ENSG00000013016
ENSG00000013293	1	1	1	UUU	3		ENSG00000013293	SLC7A14	solute carrier family 7 member 14 [Source:HGNC Symbol;Acc:HGNC:29326]	0.00148589	0.0257752	1	852.587	631.007	615.819	699.804	549.571	584.405	536.255	556.744	1.25696	0.329938	143.06	3	3	6		ENSG00000013293	SLC7A14	solute carrier family 7 member 14 [Source:HGNC Symbol;Acc:HGNC:29326]	3.5365e-08	9.81365e-07	0.00206185	36.1862	27.0448	26.504	29.9116	23.43	24.9735	23.0032	23.8022	1.25667	0.32961	6.1094	3	3	6		ENSG00000013293
ENSG00000013297	1	1	1	UUU	3		ENSG00000013297	CLDN11	claudin 11 [Source:HGNC Symbol;Acc:HGNC:8514]	2.54267e-06	8.38003e-05	0.148243	366.541	352.832	356.303	358.559	218.811	271.951	252.452	247.738	1.44733	0.533394	110.821	3	3	6		ENSG00000013297	CLDN11	claudin 11 [Source:HGNC Symbol;Acc:HGNC:8514]	8.59639e-11	3.29511e-09	5.01187e-06	15.557	15.1223	15.3348	15.338	9.32861	11.6213	10.8292	10.5931	1.44793	0.533994	4.74497	3	3	6		ENSG00000013297
ENSG00000013364	1	1	1	UUU	3		ENSG00000013364	MVP	major vault protein [Source:HGNC Symbol;Acc:HGNC:7531]	1.91398e-11	1.34932e-09	1.11589e-06	4740.06	4976.47	5097.79	4938.1	4025.1	4123.62	4024.39	4057.7	1.21697	0.283294	880.402	3	3	6		ENSG00000013364	MVP	major vault protein [Source:HGNC Symbol;Acc:HGNC:7531]	2.1758e-12	1.00757e-10	1.26853e-07	201.182	213.29	219.402	211.291	171.603	176.216	172.631	173.483	1.21793	0.284437	37.808	3	3	6		ENSG00000013364
ENSG00000013725	1	1	1	UUU	3		ENSG00000013725	CD6	CD6 molecule [Source:HGNC Symbol;Acc:HGNC:1691]	1.537e-09	8.49388e-08	8.96104e-05	108.803	117.611	130.822	119.078	61.0635	44.3608	41.2504	48.8915	2.43556	1.28426	70.1869	3	3	6		ENSG00000013725	CD6	CD6 molecule [Source:HGNC Symbol;Acc:HGNC:1691]	5.69418e-21	5.39809e-19	3.31982e-16	4.6179	5.04076	5.63037	5.09635	2.60333	1.89568	1.76948	2.0895	2.43903	1.28631	3.00685	3	3	6		ENSG00000013725
ENSG00000014914	1	1	1	UUU	3		ENSG00000014914	MTMR11	myotubularin related protein 11 [Source:HGNC Symbol;Acc:HGNC:24307]	0.000274415	0.0057758	1	591.281	600.326	636.027	609.211	469.425	505.327	502.43	492.394	1.23724	0.30713	116.817	3	3	6		ENSG00000014914	MTMR11	myotubularin related protein 11 [Source:HGNC Symbol;Acc:HGNC:24307]	2.73974e-06	5.7916e-05	0.159732	25.0957	25.7298	27.3737	26.0664	20.0131	21.5942	21.5523	21.0532	1.23812	0.30815	5.01317	3	3	6		ENSG00000014914
ENSG00000015475	1	1	1	UUU	3		ENSG00000015475	BID	BH3 interacting domain death agonist [Source:HGNC Symbol;Acc:HGNC:1050]	1.36626e-09	7.58628e-08	7.96559e-05	922.149	886.682	920.006	909.612	664.065	695.307	669.906	676.426	1.34473	0.42732	233.186	3	3	6		ENSG00000015475	BID	BH3 interacting domain death agonist [Source:HGNC Symbol;Acc:HGNC:1050]	3.38454e-14	1.89554e-12	1.97325e-09	39.1386	38.0029	39.5957	38.9124	28.3112	29.7127	28.7364	28.9201	1.34552	0.428159	9.99233	3	3	6		ENSG00000015475
ENSG00000015520	1	1	1	UUU	3		ENSG00000015520	NPC1L1	NPC1 like intracellular cholesterol transporter 1 [Source:HGNC Symbol;Acc:HGNC:7898]	2.97028e-08	1.3487e-06	0.00173173	153.394	189.2	227.608	190.067	108.133	85.8285	97.3509	97.1042	1.95736	0.968906	92.9633	3	3	6		ENSG00000015520	NPC1L1	NPC1 like intracellular cholesterol transporter 1 [Source:HGNC Symbol;Acc:HGNC:7898]	5.3697e-19	4.40316e-17	3.13064e-14	6.51049	8.10904	9.79594	8.13849	4.61007	3.66772	4.17597	4.15125	1.96049	0.971214	3.98723	3	3	6		ENSG00000015520
ENSG00000018625	1	1	1	UUU	3		ENSG00000018625	ATP1A2	ATPase Na+/K+ transporting subunit alpha 2 [Source:HGNC Symbol;Acc:HGNC:800]	0.00286521	0.0450505	1	23.1875	32.7265	21.2718	25.7286	12.7216	9.64365	8.25007	10.2051	2.52115	1.33408	15.5235	3	0	3		ENSG00000018625	ATP1A2	ATPase Na+/K+ transporting subunit alpha 2 [Source:HGNC Symbol;Acc:HGNC:800]	5.81403e-06	0.000115571	0.338969	0.984144	1.40265	0.915508	1.10077	0.542361	0.412104	0.353896	0.43612	2.524	1.33571	0.664646	3	0	3		ENSG00000018625
ENSG00000018699	1	1	1	UUU	3		ENSG00000018699	TTC27	tetratricopeptide repeat domain 27 [Source:HGNC Symbol;Acc:HGNC:25986]	0.000106515	0.00247019	1	601.091	592.144	615.819	603.018	464.337	497.612	484.279	482.076	1.25088	0.322941	120.942	3	3	6		ENSG00000018699	TTC27	tetratricopeptide repeat domain 27 [Source:HGNC Symbol;Acc:HGNC:25986]	7.55149e-07	1.75126e-05	0.0440267	25.512	25.3791	26.504	25.7984	19.7962	21.2646	20.7737	20.6115	1.25165	0.323832	5.18689	3	3	6		ENSG00000018699
ENSG00000019186	1	1	1	UUU	3		ENSG00000019186	CYP24A1	cytochrome P450 family 24 subfamily A member 1 [Source:HGNC Symbol;Acc:HGNC:2602]	1.39368e-24	3.18644e-22	8.12542e-20	5223.43	6056.44	6209.24	5829.7	4064.54	3871.92	3756.26	3897.57	1.49573	0.580846	1932.13	3	3	6		ENSG00000019186	CYP24A1	cytochrome P450 family 24 subfamily A member 1 [Source:HGNC Symbol;Acc:HGNC:2602]	3.84787e-47	1.34334e-44	2.24339e-42	221.697	259.577	267.237	249.504	173.284	165.46	161.129	166.624	1.4974	0.582463	82.8794	3	3	6		ENSG00000019186
ENSG00000019505	1	1	1	UUU	3		ENSG00000019505	SYT13	synaptotagmin 13 [Source:HGNC Symbol;Acc:HGNC:14962]	6.96558e-08	2.97297e-06	0.00406107	201.553	205.563	232.926	213.347	123.399	129.225	117.976	123.533	1.72704	0.788304	89.8141	3	3	6		ENSG00000019505	SYT13	synaptotagmin 13 [Source:HGNC Symbol;Acc:HGNC:14962]	6.30977e-15	3.74997e-13	3.67872e-10	8.55448	8.81037	10.0248	9.12989	5.2609	5.52219	5.06071	5.28127	1.72873	0.789712	3.84862	3	3	6		ENSG00000019505
ENSG00000020577	1	1	1	UUU	3		ENSG00000020577	SAMD4A	sterile alpha motif domain containing 4A [Source:HGNC Symbol;Acc:HGNC:23023]	1.65036e-21	3.03531e-19	9.62192e-17	3921.36	3986.49	3949.11	3952.32	3064.62	2989.53	2905.68	2986.61	1.32335	0.404192	965.712	3	3	6		ENSG00000020577	SAMD4A	sterile alpha motif domain containing 4A [Source:HGNC Symbol;Acc:HGNC:23023]	5.86401e-23	6.23875e-21	3.41883e-18	166.434	170.86	169.964	169.086	130.655	127.752	124.642	127.683	1.32426	0.405189	41.4029	3	3	6		ENSG00000020577
ENSG00000021762	1	1	1	UUU	3		ENSG00000021762	OSBPL5	oxysterol binding protein like 5 [Source:HGNC Symbol;Acc:HGNC:16392]	3.81347e-06	0.000121228	0.222333	1055.03	1114.74	1063.59	1077.79	852.344	867.928	898.433	872.902	1.23472	0.304183	204.887	3	3	6		ENSG00000021762	OSBPL5	oxysterol binding protein like 5 [Source:HGNC Symbol;Acc:HGNC:16392]	8.35003e-09	2.50552e-07	0.000486823	44.7785	47.7776	45.7754	46.1105	36.3382	37.0893	38.5393	37.3223	1.23547	0.305059	8.78825	3	3	6		ENSG00000021762
ENSG00000022267	1	1	1	UUU	3		ENSG00000022267	FHL1	four and a half LIM domains 1 [Source:HGNC Symbol;Acc:HGNC:3702]	5.81917e-16	6.67853e-14	3.39269e-11	1197.72	1156.68	1221	1191.8	795.097	832.247	851.408	826.25	1.44242	0.528491	365.55	3	3	6		ENSG00000022267	FHL1	four and a half LIM domains 1 [Source:HGNC Symbol;Acc:HGNC:3702]	5.07545e-24	5.72358e-22	2.95909e-19	50.8348	49.5748	52.5502	50.9866	33.8976	35.5646	36.5221	35.3281	1.44323	0.529303	15.6585	3	3	6		ENSG00000022267
ENSG00000023287	1	1	1	UUU	3		ENSG00000023287	RB1CC1	RB1 inducible coiled-coil 1 [Source:HGNC Symbol;Acc:HGNC:15574]	1.90398e-07	7.65557e-06	0.0111006	1879.97	1797.91	1703.87	1793.92	1457.89	1471.62	1471.81	1467.11	1.22276	0.290139	326.81	3	3	6		ENSG00000023287	RB1CC1	RB1 inducible coiled-coil 1 [Source:HGNC Symbol;Acc:HGNC:15574]	1.75242e-10	6.47053e-09	1.0217e-05	79.7913	77.0578	73.3322	76.7271	62.1546	62.887	63.1351	62.7256	1.22322	0.290683	14.0016	3	3	6		ENSG00000023287
ENSG00000023445	1	1	1	UUU	3		ENSG00000023445	BIRC3	baculoviral IAP repeat containing 3 [Source:HGNC Symbol;Acc:HGNC:591]	8.21679e-06	0.000245418	0.479055	252.387	200.45	248.88	233.906	145.026	163.942	142.726	150.565	1.55352	0.635543	83.3409	3	3	6		ENSG00000023445	BIRC3	baculoviral IAP repeat containing 3 [Source:HGNC Symbol;Acc:HGNC:591]	2.10916e-11	8.72736e-10	1.22969e-06	10.712	8.5912	10.7114	10.0049	6.18292	7.00576	6.1224	6.43703	1.55427	0.636239	3.56786	3	3	6		ENSG00000023445
ENSG00000023902	1	1	1	UUU	3		ENSG00000023902	PLEKHO1	pleckstrin homology domain containing O1 [Source:HGNC Symbol;Acc:HGNC:24310]	1.42711e-08	6.84803e-07	0.000832035	1581.21	1741.66	1653.88	1658.92	1269.61	1294.18	1369.51	1311.1	1.26529	0.339464	347.818	3	3	6		ENSG00000023902	PLEKHO1	pleckstrin homology domain containing O1 [Source:HGNC Symbol;Acc:HGNC:24310]	5.95973e-13	2.92232e-11	3.47464e-08	67.111	74.647	71.1808	70.9796	54.1276	55.3043	58.7467	56.0596	1.26615	0.340444	14.92	3	3	6		ENSG00000023902
ENSG00000023909	1	1	1	UUU	3		ENSG00000023909	GCLM	glutamate-cysteine ligase modifier subunit [Source:HGNC Symbol;Acc:HGNC:4312]	7.26257e-05	0.00175694	1	770.538	794.639	777.485	780.888	670.426	637.445	602.255	636.709	1.22644	0.294481	144.179	3	3	6		ENSG00000023909	GCLM	glutamate-cysteine ligase modifier subunit [Source:HGNC Symbol;Acc:HGNC:4312]	3.06932e-07	7.49047e-06	0.0178947	32.7039	34.058	33.4618	33.4079	28.5824	27.2401	25.8344	27.219	1.22738	0.295576	6.18892	3	3	6		ENSG00000023909
ENSG00000026508	1	1	1	UUU	3		ENSG00000026508	CD44	CD44 molecule (Indian blood group) [Source:HGNC Symbol;Acc:HGNC:1681]	2.50489e-50	2.60786e-47	1.4604e-45	9759.26	9468.17	9226.65	9484.69	5868.45	6246.19	6404.53	6173.06	1.53647	0.619616	3311.64	3	3	6		ENSG00000026508	CD44	CD44 molecule (Indian blood group) [Source:HGNC Symbol;Acc:HGNC:1681]	1.0711e-54	4.9171e-52	6.24471e-50	414.211	405.803	397.102	405.705	250.191	266.92	274.729	263.947	1.53707	0.620185	141.758	3	3	6		ENSG00000026508
ENSG00000026652	1	1	1	UUU	3		ENSG00000026652	AGPAT4	1-acylglycerol-3-phosphate O-acyltransferase 4 [Source:HGNC Symbol;Acc:HGNC:20885]	1.68612e-08	7.95983e-07	0.000983039	854.37	891.796	830.664	858.943	694.597	619.122	603.08	638.933	1.34434	0.426898	220.01	3	3	6		ENSG00000026652	AGPAT4	1-acylglycerol-3-phosphate O-acyltransferase 4 [Source:HGNC Symbol;Acc:HGNC:20885]	3.90141e-14	2.16628e-12	2.2746e-09	36.2619	38.2221	35.7506	36.7449	29.6129	26.4571	25.8698	27.3133	1.34531	0.427941	9.43161	3	3	6		ENSG00000026652
ENSG00000027075	1	1	1	UUU	3		ENSG00000027075	PRKCH	protein kinase C eta [Source:HGNC Symbol;Acc:HGNC:9403]	0.0101542	0.130428	1	30.3221	32.7265	31.9077	31.6521	6.36078	15.4298	22.2752	14.6886	2.15487	1.1076	16.9635	3	1	4		ENSG00000027075	PRKCH	protein kinase C eta [Source:HGNC Symbol;Acc:HGNC:9403]	7.29375e-05	0.00118024	1	1.28696	1.40265	1.37326	1.35429	0.27118	0.659366	0.955519	0.628689	2.15415	1.10712	0.7256	3	1	4		ENSG00000027075
ENSG00000028203	1	1	1	UUU	3		ENSG00000028203	VEZT	vezatin, adherens junctions transmembrane protein [Source:HGNC Symbol;Acc:HGNC:18258]	7.35505e-10	4.23729e-08	4.28814e-05	1866.59	1876.66	1896.38	1879.88	1546.94	1466.8	1496.56	1503.43	1.25039	0.322377	376.443	3	3	6		ENSG00000028203	VEZT	vezatin, adherens junctions transmembrane protein [Source:HGNC Symbol;Acc:HGNC:18258]	8.4341e-13	4.06049e-11	4.91725e-08	79.2236	80.433	81.6175	80.4247	65.9511	62.681	64.1967	64.2763	1.25123	0.323352	16.1484	3	3	6		ENSG00000028203
ENSG00000028277	1	1	1	UUU	3		ENSG00000028277	POU2F2	POU class 2 homeobox 2 [Source:HGNC Symbol;Acc:HGNC:9213]	6.48021e-07	2.39271e-05	0.0377809	375.459	377.377	358.43	370.422	283.691	239.162	242.552	255.135	1.45187	0.537909	115.287	3	3	6		ENSG00000028277	POU2F2	POU class 2 homeobox 2 [Source:HGNC Symbol;Acc:HGNC:9213]	5.53505e-12	2.45216e-10	3.22705e-07	15.9356	16.1743	15.4263	15.8454	12.0946	10.2202	10.4045	10.9065	1.45284	0.53888	4.93892	3	3	6		ENSG00000028277
ENSG00000029153	1	1	1	UUU	3		ENSG00000029153	ARNTL2	aryl hydrocarbon receptor nuclear translocator like 2 [Source:HGNC Symbol;Acc:HGNC:18984]	3.21633e-08	1.45138e-06	0.00187518	1408.19	1438.94	1416.7	1421.28	1142.4	1096.48	1166.56	1135.15	1.25207	0.324312	286.133	3	3	6		ENSG00000029153	ARNTL2	aryl hydrocarbon receptor nuclear translocator like 2 [Source:HGNC Symbol;Acc:HGNC:18984]	2.07726e-11	8.60146e-10	1.21108e-06	59.7678	61.6726	60.9728	60.8044	48.704	46.8562	50.0409	48.5337	1.25283	0.325189	12.2707	3	3	6		ENSG00000029153
ENSG00000031081	1	1	1	UUU	3		ENSG00000031081	ARHGAP31	Rho GTPase activating protein 31 [Source:HGNC Symbol;Acc:HGNC:29216]	3.00332e-22	5.81727e-20	1.751e-17	2645.16	2846.18	2966.35	2819.23	2004.92	1931.62	1998.17	1978.24	1.42512	0.511087	840.995	3	3	6		ENSG00000031081	ARHGAP31	Rho GTPase activating protein 31 [Source:HGNC Symbol;Acc:HGNC:29216]	3.94059e-33	7.58233e-31	2.29745e-28	112.268	121.986	127.668	120.641	85.4761	82.5444	85.7136	84.578	1.42638	0.512361	36.0626	3	3	6		ENSG00000031081
ENSG00000033100	1	1	1	UUU	3		ENSG00000033100	CHPF2	chondroitin polymerizing factor 2 [Source:HGNC Symbol;Acc:HGNC:29270]	8.33373e-13	6.83366e-11	4.85873e-08	2409.72	2348.12	2588.78	2448.87	1892.97	1868.94	1914.02	1891.97	1.29435	0.372225	556.899	3	3	6		ENSG00000033100	CHPF2	chondroitin polymerizing factor 2 [Source:HGNC Symbol;Acc:HGNC:29270]	6.56784e-18	4.90921e-16	3.82918e-13	102.275	100.64	111.417	104.777	80.7033	79.8657	82.1039	80.891	1.29529	0.373278	23.8865	3	3	6		ENSG00000033100
ENSG00000035403	1	1	1	UUU	3		ENSG00000035403	VCL	vinculin [Source:HGNC Symbol;Acc:HGNC:12665]	3.16251e-17	4.1621e-15	1.84381e-12	13374.7	14376.1	14286.1	14012.3	11328.5	11319.7	11187.1	11278.5	1.2424	0.313128	2733.88	3	3	6		ENSG00000035403	VCL	vinculin [Source:HGNC Symbol;Acc:HGNC:12665]	1.02875e-15	6.45621e-14	5.99782e-11	567.662	616.156	614.855	599.558	482.972	483.727	479.883	482.194	1.24339	0.314284	117.363	3	3	6		ENSG00000035403
ENSG00000035687	1	1	1	UUU	3		ENSG00000035687	ADSS	adenylosuccinate synthase [Source:HGNC Symbol;Acc:HGNC:292]	8.23382e-17	1.03682e-14	4.80048e-12	1131.73	1143.38	1188.03	1154.38	728.945	790.779	815.107	778.277	1.48325	0.568762	376.103	3	3	6		ENSG00000035687	ADSS	adenylosuccinate synthase [Source:HGNC Symbol;Acc:HGNC:292]	1.47867e-26	1.94603e-24	8.62092e-22	48.0338	49.0049	51.1311	49.3899	31.0773	33.7925	34.9649	33.2782	1.48415	0.569638	16.1117	3	3	6		ENSG00000035687
ENSG00000037280	1	1	1	UUU	3		ENSG00000037280	FLT4	fms related tyrosine kinase 4 [Source:HGNC Symbol;Acc:HGNC:3767]	1.6096e-05	0.000451168	0.93843	29.4303	50.1124	42.5436	40.6954	16.538	13.5011	7.42507	12.4881	3.25875	1.70432	28.2074	3	0	3		ENSG00000037280	FLT4	fms related tyrosine kinase 4 [Source:HGNC Symbol;Acc:HGNC:3767]	6.3569e-12	2.79924e-10	3.7062e-07	1.24911	2.1478	1.83102	1.74264	0.705069	0.576945	0.318507	0.533507	3.26639	1.7077	1.20913	3	0	3		ENSG00000037280
ENSG00000038210	1	1	1	UUU	3		ENSG00000038210	PI4K2B	phosphatidylinositol 4-kinase type 2 beta [Source:HGNC Symbol;Acc:HGNC:18215]	4.00483e-05	0.00102139	1	530.637	573.736	519.032	541.135	384.191	463.859	384.454	410.835	1.31716	0.397431	130.3	3	3	6		ENSG00000038210	PI4K2B	phosphatidylinositol 4-kinase type 2 beta [Source:HGNC Symbol;Acc:HGNC:18215]	5.3109e-09	1.63224e-07	0.000309636	22.5217	24.5901	22.3384	23.1501	16.3793	19.8222	16.4916	17.5643	1.31802	0.398368	5.58574	3	3	6		ENSG00000038210
ENSG00000039139	1	1	1	UUU	3		ENSG00000039139	DNAH5	dynein axonemal heavy chain 5 [Source:HGNC Symbol;Acc:HGNC:2950]	2.75995e-07	1.08139e-05	0.0160911	223.849	208.631	173.365	201.948	118.311	128.261	97.3509	114.641	1.76158	0.816868	87.3077	3	3	6		ENSG00000039139	DNAH5	dynein axonemal heavy chain 5 [Source:HGNC Symbol;Acc:HGNC:2950]	7.10095e-16	4.49999e-14	4.13999e-11	9.50077	8.94187	7.46139	8.63468	5.04396	5.48098	4.17597	4.9003	1.76207	0.817271	3.73437	3	3	6		ENSG00000039139
ENSG00000040199	1	1	1	UUU	3		ENSG00000040199	PHLPP2	PH domain and leucine rich repeat protein phosphatase 2 [Source:HGNC Symbol;Acc:HGNC:29149]	0.000498164	0.00982543	1	839.209	782.367	747.704	789.76	642.439	684.699	645.156	657.431	1.20128	0.264575	132.329	3	3	6		ENSG00000040199	PHLPP2	PH domain and leucine rich repeat protein phosphatase 2 [Source:HGNC Symbol;Acc:HGNC:29149]	4.56112e-06	9.24304e-05	0.265922	35.6184	33.532	32.1801	33.7768	27.3892	29.2594	27.6747	28.1078	1.20169	0.265066	5.66909	3	3	6		ENSG00000040199
ENSG00000041353	1	1	1	UUU	3		ENSG00000041353	RAB27B	RAB27B, member RAS oncogene family [Source:HGNC Symbol;Acc:HGNC:9767]	0.0120441	0.149977	1	153.394	154.428	151.03	152.951	105.589	126.332	114.676	115.532	1.32388	0.404771	37.4184	3	3	6		ENSG00000041353	RAB27B	RAB27B, member RAS oncogene family [Source:HGNC Symbol;Acc:HGNC:9767]	0.000267816	0.00378893	1	6.51049	6.61873	6.50011	6.54311	4.5016	5.39856	4.91915	4.93977	1.32458	0.405533	1.60334	3	3	6		ENSG00000041353
ENSG00000041982	1	1	1	UUU	3		ENSG00000041982	TNC	tenascin C [Source:HGNC Symbol;Acc:HGNC:5318]	5.59859e-186	1.08803e-181	3.26409e-181	7635.82	7940.26	7598.29	7724.79	3498.43	3479.43	3337.16	3438.34	2.24666	1.16778	4286.45	3	3	6		ENSG00000041982	TNC	tenascin C [Source:HGNC Symbol;Acc:HGNC:5318]	4.6459e-181	3.38581e-177	2.70865e-176	324.086	340.317	327.019	330.474	149.149	148.687	143.151	146.996	2.24819	1.16876	183.478	3	3	6		ENSG00000041982
ENSG00000047634	1	1	1	UUU	3		ENSG00000047634	SCML1	Scm polycomb group protein like 1 [Source:HGNC Symbol;Acc:HGNC:10580]	5.30029e-14	5.04107e-12	3.09017e-09	980.118	995.089	947.659	974.289	633.534	720.38	628.656	660.856	1.47428	0.560012	313.432	3	3	6		ENSG00000047634	SCML1	Scm polycomb group protein like 1 [Source:HGNC Symbol;Acc:HGNC:10580]	1.24618e-23	1.37344e-21	7.26549e-19	41.599	42.6492	40.7859	41.678	27.0096	30.7841	26.9669	28.2535	1.47514	0.560856	13.4245	3	3	6		ENSG00000047634
ENSG00000047644	1	1	1	UUU	3		ENSG00000047644	WWC3	WWC family member 3 [Source:HGNC Symbol;Acc:HGNC:29237]	3.51876e-06	0.000113155	0.205151	1006.87	994.066	1007.22	1002.72	859.977	780.171	781.282	807.143	1.24231	0.313021	195.576	3	3	6		ENSG00000047644	WWC3	WWC family member 3 [Source:HGNC Symbol;Acc:HGNC:29237]	2.91195e-09	9.27717e-08	0.000169772	42.7345	42.6054	43.3493	42.8964	36.6636	33.3392	33.514	34.5056	1.24317	0.314027	8.39082	3	3	6		ENSG00000047644
ENSG00000048052	1	1	1	UUU	3		ENSG00000048052	HDAC9	histone deacetylase 9 [Source:HGNC Symbol;Acc:HGNC:14065]	7.72031e-19	1.17216e-16	4.5011e-14	680.464	616.689	665.808	654.32	388.007	396.354	358.878	381.08	1.71702	0.779904	273.24	3	3	6		ENSG00000048052	HDAC9	histone deacetylase 9 [Source:HGNC Symbol;Acc:HGNC:14065]	3.75955e-32	6.68261e-30	2.19189e-27	28.8808	26.4311	28.6554	27.9891	16.542	16.9375	15.3945	16.2913	1.71804	0.780762	11.6978	3	3	6		ENSG00000048052
ENSG00000049192	1	1	1	UUU	3		ENSG00000049192	ADAMTS6	ADAM metallopeptidase with thrombospondin type 1 motif 6 [Source:HGNC Symbol;Acc:HGNC:222]	1.82508e-44	1.282e-41	1.06406e-39	1174.54	1225.2	1186.97	1195.57	581.375	621.051	631.956	611.461	1.95526	0.967363	584.106	3	3	6		ENSG00000049192	ADAMTS6	ADAM metallopeptidase with thrombospondin type 1 motif 6 [Source:HGNC Symbol;Acc:HGNC:222]	2.23062e-69	1.71118e-66	1.3005e-64	49.8507	52.5115	51.0853	51.1492	24.7859	26.5395	27.1084	26.1446	1.9564	0.968198	25.0046	3	3	6		ENSG00000049192
ENSG00000049249	1	1	1	UUU	3		ENSG00000049249	TNFRSF9	TNF receptor superfamily member 9 [Source:HGNC Symbol;Acc:HGNC:11924]	5.69994e-39	3.02107e-36	3.32318e-34	1127.27	1297.81	1402.88	1275.98	562.293	647.089	539.555	582.979	2.18873	1.1301	693.006	3	3	6		ENSG00000049249	TNFRSF9	TNF receptor superfamily member 9 [Source:HGNC Symbol;Acc:HGNC:11924]	1.0381e-94	1.95236e-91	6.05231e-90	47.8445	55.6237	60.3778	54.6153	23.9724	27.6522	23.1448	24.9231	2.19135	1.13182	29.6922	3	3	6		ENSG00000049249
ENSG00000049323	1	1	1	UUU	3		ENSG00000049323	LTBP1	latent transforming growth factor beta binding protein 1 [Source:HGNC Symbol;Acc:HGNC:6714]	0.00211309	0.0347818	1	180.149	153.405	134.012	155.856	105.589	94.5077	122.926	107.674	1.44747	0.533536	48.1813	3	3	6		ENSG00000049323	LTBP1	latent transforming growth factor beta binding protein 1 [Source:HGNC Symbol;Acc:HGNC:6714]	1.29691e-06	2.88047e-05	0.0756124	7.64604	6.5749	5.7677	6.66288	4.5016	4.03862	5.27305	4.60442	1.44706	0.533126	2.05846	3	3	6		ENSG00000049323
ENSG00000049449	1	1	1	UUU	3		ENSG00000049449	RCN1	reticulocalbin 1 [Source:HGNC Symbol;Acc:HGNC:9934]	4.01589e-28	1.17328e-25	2.34135e-23	7156.02	7626.29	7744	7508.77	5519.88	5575.96	5402.15	5499.33	1.3654	0.449321	2009.44	3	3	6		ENSG00000049449	RCN1	reticulocalbin 1 [Source:HGNC Symbol;Acc:HGNC:9934]	1.43558e-29	2.23193e-27	8.36974e-25	303.722	326.86	333.291	321.291	235.33	238.278	231.731	235.113	1.36654	0.450524	86.1776	3	3	6		ENSG00000049449
ENSG00000050165	1	1	1	UUU	3		ENSG00000050165	DKK3	dickkopf WNT signaling pathway inhibitor 3 [Source:HGNC Symbol;Acc:HGNC:2893]	2.10401e-14	2.09689e-12	1.22668e-09	8315.4	8720.58	8723.57	8586.51	6760.23	6883.63	7224.59	6956.15	1.23438	0.303783	1630.36	3	3	6		ENSG00000050165	DKK3	dickkopf WNT signaling pathway inhibitor 3 [Source:HGNC Symbol;Acc:HGNC:2893]	1.74645e-14	1.00218e-12	1.01822e-09	352.929	373.761	375.45	367.38	288.211	294.16	309.907	297.426	1.2352	0.304744	69.9544	3	3	6		ENSG00000050165
ENSG00000050344	1	1	1	UUU	3		ENSG00000050344	NFE2L3	nuclear factor, erythroid 2 like 3 [Source:HGNC Symbol;Acc:HGNC:7783]	4.50172e-15	4.77199e-13	2.62459e-10	1061.27	1132.13	1251.85	1148.42	751.844	779.207	785.407	772.153	1.48729	0.572689	376.264	3	3	6		ENSG00000050344	NFE2L3	nuclear factor, erythroid 2 like 3 [Source:HGNC Symbol;Acc:HGNC:7783]	6.55063e-27	8.75952e-25	3.81915e-22	45.0435	48.5228	53.8776	49.148	32.0535	33.298	33.6909	33.0141	1.48869	0.574048	16.1338	3	3	6		ENSG00000050344
ENSG00000050438	1	1	1	UUU	3		ENSG00000050438	SLC4A8	solute carrier family 4 member 8 [Source:HGNC Symbol;Acc:HGNC:11034]	2.30786e-10	1.42083e-08	1.34553e-05	518.152	456.125	471.171	481.816	329.488	298.953	310.203	312.881	1.53993	0.622866	168.934	3	3	6		ENSG00000050438	SLC4A8	solute carrier family 4 member 8 [Source:HGNC Symbol;Acc:HGNC:11034]	4.4347e-18	3.37535e-16	2.58552e-13	21.9918	19.5494	20.2785	20.6066	14.0471	12.7752	13.3065	13.3763	1.54053	0.623427	7.23028	3	3	6		ENSG00000050438
ENSG00000052795	1	1	1	UUU	3		ENSG00000052795	FNIP2	folliculin interacting protein 2 [Source:HGNC Symbol;Acc:HGNC:29280]	5.7946e-26	1.45619e-23	3.37837e-21	629.63	670.892	611.564	637.362	311.678	349.1	316.803	325.86	1.95594	0.96786	311.502	3	3	6		ENSG00000052795	FNIP2	folliculin interacting protein 2 [Source:HGNC Symbol;Acc:HGNC:29280]	6.53464e-45	2.14035e-42	3.80983e-40	26.7233	28.7542	26.3209	27.2661	13.2878	14.9182	13.5896	13.9319	1.9571	0.968721	13.3343	3	3	6		ENSG00000052795
ENSG00000053438	1	1	1	UUU	3		ENSG00000053438	NNAT	neuronatin [Source:HGNC Symbol;Acc:HGNC:7860]	0.0123314	0.15274	1	32.9976	39.8854	49.9888	40.9572	19.0823	23.1447	25.5752	22.6008	1.81221	0.857746	18.3565	3	2	5		ENSG00000053438	NNAT	neuronatin [Source:HGNC Symbol;Acc:HGNC:7860]	0.000169972	0.00251261	1	1.40051	1.70947	2.15144	1.75381	0.813542	0.989049	1.09708	0.966556	1.81449	0.859567	0.787254	3	2	5		ENSG00000053438
ENSG00000054219	1	1	1	UUU	3		ENSG00000054219	LY75	lymphocyte antigen 75 [Source:HGNC Symbol;Acc:HGNC:6729]	0.0179475	0.208275	1	32.9976	34.7719	39.3528	35.7074	13.9937	25.0735	19.8002	19.6225	1.81972	0.863719	16.085	3	2	5		ENSG00000054219	LY75	lymphocyte antigen 75 [Source:HGNC Symbol;Acc:HGNC:6729]	0.000370773	0.00506011	1	1.40051	1.49031	1.69369	1.52817	0.596597	1.07147	0.849351	0.839139	1.82112	0.864824	0.689032	3	2	5		ENSG00000054219
ENSG00000054356	1	1	1	UUU	3		ENSG00000054356	PTPRN	protein tyrosine phosphatase, receptor type N [Source:HGNC Symbol;Acc:HGNC:9676]	9.76692e-05	0.0022832	1	34.7812	36.8173	31.9077	34.5021	12.7216	13.5011	9.07508	11.7659	2.93238	1.55207	22.7362	3	0	3		ENSG00000054356	PTPRN	protein tyrosine phosphatase, receptor type N [Source:HGNC Symbol;Acc:HGNC:9676]	3.91622e-09	1.22163e-07	0.000228323	1.47622	1.57798	1.37326	1.47582	0.542361	0.576945	0.389286	0.502864	2.93483	1.55327	0.972954	3	0	3		ENSG00000054356
ENSG00000054598	1	1	1	UUU	3		ENSG00000054598	FOXC1	forkhead box C1 [Source:HGNC Symbol;Acc:HGNC:3800]	2.23693e-05	0.000605749	1	279.142	306.81	343.54	309.831	202.273	242.055	194.702	213.01	1.45454	0.540559	96.8207	3	3	6		ENSG00000054598	FOXC1	forkhead box C1 [Source:HGNC Symbol;Acc:HGNC:3800]	2.9747e-10	1.07122e-08	1.73431e-05	11.8476	13.1498	14.7855	13.2609	8.62354	10.3438	8.35195	9.10643	1.45622	0.542226	4.15451	3	3	6		ENSG00000054598
ENSG00000056558	1	1	1	UUU	3		ENSG00000056558	TRAF1	TNF receptor associated factor 1 [Source:HGNC Symbol;Acc:HGNC:12031]	1.569e-10	9.85731e-09	9.14758e-06	464.642	480.67	513.714	486.342	328.216	314.383	309.378	317.326	1.53263	0.616007	169.016	3	3	6		ENSG00000056558	TRAF1	TNF receptor associated factor 1 [Source:HGNC Symbol;Acc:HGNC:12031]	1.50211e-17	1.09197e-15	8.75761e-13	19.7207	20.6014	22.1095	20.8105	13.9929	13.4346	13.2711	13.5662	1.534	0.617297	7.24433	3	3	6		ENSG00000056558
ENSG00000057019	1	1	1	UUU	3		ENSG00000057019	DCBLD2	discoidin, CUB and LCCL domain containing 2 [Source:HGNC Symbol;Acc:HGNC:24627]	1.53821e-24	3.476e-22	8.96809e-20	22689.9	22737.7	22421.5	22616.4	17648.6	18390.4	17267.4	17768.8	1.27281	0.34802	4847.56	3	3	6		ENSG00000057019	DCBLD2	discoidin, CUB and LCCL domain containing 2 [Source:HGNC Symbol;Acc:HGNC:24627]	2.81096e-19	2.34121e-17	1.63884e-14	963.022	974.532	964.991	967.515	752.417	785.882	740.705	759.668	1.2736	0.348915	207.847	3	3	6		ENSG00000057019
ENSG00000057252	1	1	1	UUU	3		ENSG00000057252	SOAT1	sterol O-acyltransferase 1 [Source:HGNC Symbol;Acc:HGNC:11177]	1.84813e-13	1.65768e-11	1.07749e-08	1260.15	1256.9	1211.43	1242.83	859.977	933.505	899.258	897.58	1.38464	0.469513	345.247	3	3	6		ENSG00000057252	SOAT1	sterol O-acyltransferase 1 [Source:HGNC Symbol;Acc:HGNC:11177]	4.23118e-20	3.76621e-18	2.46687e-15	53.4844	53.8704	52.1382	53.1643	36.6636	39.8916	38.5747	38.3766	1.38533	0.47023	14.7877	3	3	6		ENSG00000057252
ENSG00000057704	1	1	1	UUU	3		ENSG00000057704	TMCC3	transmembrane and coiled-coil domain family 3 [Source:HGNC Symbol;Acc:HGNC:29199]	8.71139e-13	7.10338e-11	5.07892e-08	891.827	959.294	966.804	939.308	666.61	642.267	664.131	657.669	1.42824	0.514237	281.639	3	3	6		ENSG00000057704	TMCC3	transmembrane and coiled-coil domain family 3 [Source:HGNC Symbol;Acc:HGNC:29199]	7.60482e-20	6.71782e-18	4.43376e-15	37.8517	41.115	41.6098	40.1922	28.4197	27.4461	28.4886	28.1182	1.4294	0.515413	12.074	3	3	6		ENSG00000057704
ENSG00000058056	1	1	1	UUU	3		ENSG00000058056	USP13	ubiquitin specific peptidase 13 [Source:HGNC Symbol;Acc:HGNC:12611]	1.6238e-36	7.63474e-34	9.46707e-32	1640.07	1547.35	1481.58	1556.33	918.496	838.033	900.908	885.812	1.75696	0.813078	670.521	3	3	6		ENSG00000058056	USP13	ubiquitin specific peptidase 13 [Source:HGNC Symbol;Acc:HGNC:12611]	3.70544e-61	2.05747e-58	2.16034e-56	69.6092	66.3188	63.7651	66.5644	39.1585	35.8118	38.6454	37.8719	1.75762	0.813623	28.6925	3	3	6		ENSG00000058056
ENSG00000058335	1	1	1	UUU	3		ENSG00000058335	RASGRF1	Ras protein specific guanine nucleotide releasing factor 1 [Source:HGNC Symbol;Acc:HGNC:9875]	1.9334e-08	9.07035e-07	0.00112721	123.072	119.656	122.313	121.68	59.7913	55.9331	53.6255	56.45	2.15554	1.10805	65.2304	3	3	6		ENSG00000058335	RASGRF1	Ras protein specific guanine nucleotide releasing factor 1 [Source:HGNC Symbol;Acc:HGNC:9875]	7.14259e-17	4.88191e-15	4.16427e-12	5.22353	5.12842	5.26417	5.20538	2.5491	2.3902	2.30032	2.41321	2.15704	1.10905	2.79217	3	3	6		ENSG00000058335
ENSG00000058668	1	1	1	UUU	3		ENSG00000058668	ATP2B4	ATPase plasma membrane Ca2+ transporting 4 [Source:HGNC Symbol;Acc:HGNC:817]	2.49319e-56	3.38042e-53	1.45358e-51	4319.12	4137.85	4029.94	4162.31	2567.21	2474.56	2347.97	2463.25	1.68976	0.756821	1699.06	3	3	6		ENSG00000058668	ATP2B4	ATPase plasma membrane Ca2+ transporting 4 [Source:HGNC Symbol;Acc:HGNC:817]	1.23964e-74	1.12928e-71	7.22738e-70	183.316	177.347	173.443	178.035	109.448	105.746	100.719	105.304	1.69067	0.757598	72.7309	3	3	6		ENSG00000058668
ENSG00000060656	1	1	1	UUU	3		ENSG00000060656	PTPRU	protein tyrosine phosphatase, receptor type U [Source:HGNC Symbol;Acc:HGNC:9683]	5.9386e-09	3.02386e-07	0.000346232	387.945	338.514	348.858	358.439	216.267	212.16	245.027	224.485	1.59672	0.675111	133.954	3	3	6		ENSG00000060656	PTPRU	protein tyrosine phosphatase, receptor type U [Source:HGNC Symbol;Acc:HGNC:9683]	3.0998e-16	2.03061e-14	1.80724e-11	16.4655	14.5086	15.0143	15.3295	9.22014	9.06628	10.5107	9.59904	1.59698	0.675346	5.73043	3	3	6		ENSG00000060656
ENSG00000060749	1	1	1	UUU	3		ENSG00000060749	QSER1	glutamine and serine rich 1 [Source:HGNC Symbol;Acc:HGNC:26154]	2.14278e-05	0.000582417	1	3242.68	2843.11	2550.49	2878.76	2218.64	2055.06	2026.22	2099.97	1.37086	0.455077	778.788	3	3	6		ENSG00000060749	QSER1	glutamine and serine rich 1 [Source:HGNC Symbol;Acc:HGNC:26154]	1.72988e-27	2.39583e-25	1.00855e-22	137.629	121.855	109.769	123.084	94.5878	87.8193	86.9169	89.7746	1.37104	0.455267	33.3097	3	3	6		ENSG00000060749
ENSG00000060982	1	1	1	UUU	3		ENSG00000060982	BCAT1	branched chain amino acid transaminase 1 [Source:HGNC Symbol;Acc:HGNC:976]	2.4876e-19	3.89872e-17	1.45032e-14	3378.24	3505.82	3427.95	3437.34	2462.89	2678.04	2357.05	2499.33	1.37531	0.459752	938.011	3	3	6		ENSG00000060982	BCAT1	branched chain amino acid transaminase 1 [Source:HGNC Symbol;Acc:HGNC:976]	2.31098e-28	3.34329e-26	1.34734e-23	143.382	150.258	147.534	147.058	105.001	114.441	101.108	106.85	1.3763	0.460799	40.2081	3	3	6		ENSG00000060982
ENSG00000063180	1	1	1	UUU	3		ENSG00000063180	CA11	carbonic anhydrase 11 [Source:HGNC Symbol;Acc:HGNC:1370]	0.0228549	0.251081	1	98.9928	128.86	113.804	113.886	80.1458	85.8285	86.6258	84.2	1.35256	0.435695	29.6858	3	3	6		ENSG00000063180	CA11	carbonic anhydrase 11 [Source:HGNC Symbol;Acc:HGNC:1370]	0.000667984	0.00860469	1	4.20154	5.52292	4.89797	4.87414	3.41687	3.66772	3.71591	3.60017	1.35386	0.437083	1.27397	3	3	6		ENSG00000063180
ENSG00000063438	1	1	1	UUU	3		ENSG00000063438	AHRR	aryl-hydrocarbon receptor repressor [Source:HGNC Symbol;Acc:HGNC:346]	1.49514e-09	8.27037e-08	8.71697e-05	1871.05	1828.59	1898.51	1866.05	1445.17	1566.13	1388.49	1466.6	1.27237	0.347518	399.456	3	3	6		ENSG00000063438	AHRR	aryl-hydrocarbon receptor repressor [Source:HGNC Symbol;Acc:HGNC:346]	1.76991e-14	1.01465e-12	1.03189e-09	79.4128	78.3728	81.7091	79.8316	61.6122	66.9256	59.5607	62.6995	1.27324	0.348505	17.1321	3	3	6		ENSG00000063438
ENSG00000064300	1	1	1	UUU	3		ENSG00000064300	NGFR	nerve growth factor receptor [Source:HGNC Symbol;Acc:HGNC:7809]	0.000152424	0.00342332	1	61.5361	57.2713	58.4975	59.1016	26.7153	22.1804	33.8253	27.5737	2.14341	1.09991	31.528	3	3	6		ENSG00000064300	NGFR	nerve growth factor receptor [Source:HGNC Symbol;Acc:HGNC:7809]	9.0817e-09	2.71129e-07	0.000529481	2.61177	2.45463	2.51765	2.52801	1.13896	0.947839	1.45097	1.17926	2.14374	1.10013	1.34876	3	3	6		ENSG00000064300
ENSG00000064393	1	1	1	UUU	3		ENSG00000064393	HIPK2	homeodomain interacting protein kinase 2 [Source:HGNC Symbol;Acc:HGNC:14402]	2.71941e-12	2.09441e-10	1.58547e-07	8401.9	6933.92	6785.71	7373.84	4462.72	4302.99	3908.06	4224.59	1.74546	0.803604	3149.25	3	3	6		ENSG00000064393	HIPK2	homeodomain interacting protein kinase 2 [Source:HGNC Symbol;Acc:HGNC:14402]	2.88573e-89	4.42747e-86	1.68244e-84	356.601	297.186	292.047	315.278	190.26	183.881	167.641	180.594	1.74578	0.803875	134.684	3	3	6		ENSG00000064393
ENSG00000064763	1	1	1	UUU	3		ENSG00000064763	FAR2	fatty acyl-CoA reductase 2 [Source:HGNC Symbol;Acc:HGNC:25531]	1.45618e-06	5.04145e-05	0.0848981	970.308	954.181	923.197	949.228	664.065	808.138	730.957	734.386	1.29255	0.370216	214.842	3	3	6		ENSG00000064763	FAR2	fatty acyl-CoA reductase 2 [Source:HGNC Symbol;Acc:HGNC:25531]	3.24265e-11	1.31227e-09	1.89053e-06	41.1826	40.8959	39.733	40.6039	28.3112	34.5343	31.3552	31.4002	1.29311	0.370841	9.20361	3	3	6		ENSG00000064763
ENSG00000065000	1	1	1	UUU	3		ENSG00000065000	AP3D1	adaptor related protein complex 3 subunit delta 1 [Source:HGNC Symbol;Acc:HGNC:568]	9.36748e-12	6.85249e-10	5.46143e-07	7135.51	7421.75	7581.27	7379.51	5954.96	6171.93	6246.96	6124.62	1.20489	0.268905	1254.89	3	3	6		ENSG00000065000	AP3D1	adaptor related protein complex 3 subunit delta 1 [Source:HGNC Symbol;Acc:HGNC:568]	1.33394e-11	5.68502e-10	7.77711e-07	302.851	318.094	326.287	315.744	253.879	263.746	267.97	261.865	1.20575	0.269931	53.8788	3	3	6		ENSG00000065000
ENSG00000065320	1	1	1	UUU	3		ENSG00000065320	NTN1	netrin 1 [Source:HGNC Symbol;Acc:HGNC:8029]	0.00031732	0.00655344	1	85.6154	76.7026	76.5785	79.6322	47.0698	48.2182	37.9503	44.4128	1.793	0.842377	35.2194	3	3	6		ENSG00000065320	NTN1	netrin 1 [Source:HGNC Symbol;Acc:HGNC:8029]	3.3431e-08	9.33028e-07	0.0019491	3.63376	3.28745	3.29583	3.40568	2.00674	2.06052	1.62792	1.89839	1.79398	0.843165	1.50729	3	3	6		ENSG00000065320
ENSG00000065559	1	1	1	UUU	3		ENSG00000065559	MAP2K4	mitogen-activated protein kinase kinase 4 [Source:HGNC Symbol;Acc:HGNC:6844]	3.80783e-17	4.97767e-15	2.22004e-12	1371.63	1341.79	1312.47	1341.96	927.401	917.111	966.084	936.865	1.4324	0.51843	405.096	3	3	6		ENSG00000065559	MAP2K4	mitogen-activated protein kinase kinase 4 [Source:HGNC Symbol;Acc:HGNC:6844]	4.12238e-25	4.94533e-23	2.40343e-20	58.2159	57.5085	56.4868	57.4037	39.5381	39.1911	41.4412	40.0568	1.43306	0.519097	17.3469	3	3	6		ENSG00000065559
ENSG00000065618	1	1	1	UUU	3		ENSG00000065618	COL17A1	collagen type XVII alpha 1 chain [Source:HGNC Symbol;Acc:HGNC:2194]	0.00860243	0.113209	1	47.2668	38.8627	40.4164	42.182	22.8988	27.0022	20.6252	23.5087	1.79431	0.84343	18.6732	3	2	5		ENSG00000065618	COL17A1	collagen type XVII alpha 1 chain [Source:HGNC Symbol;Acc:HGNC:2194]	6.46958e-05	0.00105863	1	2.00614	1.66564	1.73947	1.80375	0.97625	1.15389	0.88474	1.00496	1.79485	0.84386	0.798789	3	2	5		ENSG00000065618
ENSG00000065717	1	1	1	UUU	3		ENSG00000065717	TLE2	transducin like enhancer of split 2 [Source:HGNC Symbol;Acc:HGNC:11838]	0.0234068	0.256169	1	21.4038	23.5221	20.2082	21.7114	10.1772	11.5724	9.90009	10.5499	2.05797	1.04122	11.1615	2	0	2		ENSG00000065717	TLE2	transducin like enhancer of split 2 [Source:HGNC Symbol;Acc:HGNC:11838]	0.000799994	0.0100824	1	0.90844	1.00815	0.869733	0.928775	0.433889	0.494524	0.424675	0.45103	2.05923	1.04211	0.477745	2	0	2		ENSG00000065717
ENSG00000065802	1	1	1	UUU	3		ENSG00000065802	ASB1	ankyrin repeat and SOCS box containing 1 [Source:HGNC Symbol;Acc:HGNC:16011]	2.27779e-12	1.75894e-10	1.328e-07	2176.95	2210.06	2259.07	2215.36	1658.89	1751.29	1766.34	1725.51	1.28389	0.36052	489.852	3	3	6		ENSG00000065802	ASB1	ankyrin repeat and SOCS box containing 1 [Source:HGNC Symbol;Acc:HGNC:16011]	3.51605e-16	2.29042e-14	2.04993e-11	92.3959	94.7224	97.227	94.7818	70.7239	74.838	75.7691	73.777	1.28471	0.361438	21.0048	3	3	6		ENSG00000065802
ENSG00000065970	1	1	1	UUU	3		ENSG00000065970	FOXJ2	forkhead box J2 [Source:HGNC Symbol;Acc:HGNC:24818]	5.45148e-22	1.03192e-19	3.17832e-17	1500.05	1504.39	1451.8	1485.42	998.642	990.402	1018.06	1002.37	1.48191	0.567455	483.048	3	3	6		ENSG00000065970	FOXJ2	forkhead box J2 [Source:HGNC Symbol;Acc:HGNC:24818]	3.96368e-31	6.73734e-29	2.31091e-26	63.6665	64.4779	62.4834	63.5426	42.5753	42.3231	43.6708	42.8564	1.48269	0.568214	20.6862	3	3	6		ENSG00000065970
ENSG00000066056	1	1	1	UUU	3		ENSG00000066056	TIE1	tyrosine kinase with immunoglobulin like and EGF like domains 1 [Source:HGNC Symbol;Acc:HGNC:11809]	0.0100059	0.128863	1	50.8341	52.1578	52.1159	51.7026	29.2596	29.8953	33.8253	30.9934	1.66818	0.738277	20.7092	3	3	6		ENSG00000066056	TIE1	tyrosine kinase with immunoglobulin like and EGF like domains 1 [Source:HGNC Symbol;Acc:HGNC:11809]	0.000138927	0.00209738	1	2.15755	2.23547	2.24299	2.212	1.24743	1.27752	1.45097	1.32531	1.66905	0.739025	0.886694	3	3	6		ENSG00000066056
ENSG00000066230	1	1	1	UUU	3		ENSG00000066230	SLC9A3	solute carrier family 9 member A3 [Source:HGNC Symbol;Acc:HGNC:11073]	0.0273148	0.289968	1	184.608	183.064	185.065	184.245	136.121	165.871	139.426	147.139	1.25219	0.324448	37.1063	3	3	6		ENSG00000066230	SLC9A3	solute carrier family 9 member A3 [Source:HGNC Symbol;Acc:HGNC:11073]	0.00136591	0.0161992	1	7.8353	7.84605	7.96492	7.88209	5.80326	7.08818	5.98084	6.29076	1.25296	0.325343	1.59133	3	3	6		ENSG00000066230
ENSG00000066455	1	1	1	UUU	3		ENSG00000066455	GOLGA5	golgin A5 [Source:HGNC Symbol;Acc:HGNC:4428]	1.69727e-07	6.8766e-06	0.00989543	1523.24	1552.46	1486.9	1520.87	1208.55	1192.92	1287.01	1229.49	1.23699	0.306831	291.374	3	3	6		ENSG00000066455	GOLGA5	golgin A5 [Source:HGNC Symbol;Acc:HGNC:4428]	1.32219e-10	4.95733e-09	7.70865e-06	64.6507	66.538	63.994	65.0609	51.5243	50.9772	55.2078	52.5698	1.23761	0.307557	12.4911	3	3	6		ENSG00000066455
ENSG00000066629	1	1	1	UUU	3		ENSG00000066629	EML1	echinoderm microtubule associated protein like 1 [Source:HGNC Symbol;Acc:HGNC:3330]	0.000642101	0.0123023	1	154.286	145.224	113.804	137.771	95.4117	80.0423	94.0508	89.8349	1.53361	0.616927	47.9364	3	3	6		ENSG00000066629	EML1	echinoderm microtubule associated protein like 1 [Source:HGNC Symbol;Acc:HGNC:3330]	8.54578e-08	2.25141e-06	0.00498236	6.54834	6.22424	4.89797	5.89018	4.06771	3.42046	4.03442	3.84086	1.53356	0.616883	2.04932	3	3	6		ENSG00000066629
ENSG00000066855	1	1	1	UUU	3		ENSG00000066855	MTFR1	mitochondrial fission regulator 1 [Source:HGNC Symbol;Acc:HGNC:29510]	7.24238e-11	4.77653e-09	4.22245e-06	965.849	941.908	926.387	944.715	634.806	716.523	690.531	680.62	1.38802	0.473029	264.095	3	3	6		ENSG00000066855	MTFR1	mitochondrial fission regulator 1 [Source:HGNC Symbol;Acc:HGNC:29510]	4.53557e-17	3.14801e-15	2.64433e-12	40.9934	40.3699	39.8704	40.4112	27.0638	30.6193	29.6211	29.1014	1.38863	0.473667	11.3098	3	3	6		ENSG00000066855
ENSG00000067057	1	1	1	UUU	3		ENSG00000067057	PFKP	phosphofructokinase, platelet [Source:HGNC Symbol;Acc:HGNC:8878]	7.67599e-11	5.02838e-09	4.47525e-06	13090.2	14240.1	14694.6	14008.3	11576.6	11768.1	11270.4	11538.4	1.21406	0.279839	2469.91	3	3	6		ENSG00000067057	PFKP	phosphofructokinase, platelet [Source:HGNC Symbol;Acc:HGNC:8878]	7.00462e-13	3.41411e-11	4.08383e-08	555.587	610.326	632.433	599.449	493.548	502.89	483.457	493.299	1.21518	0.281175	106.15	3	3	6		ENSG00000067057
ENSG00000067082	1	1	1	UUU	3		ENSG00000067082	KLF6	Kruppel like factor 6 [Source:HGNC Symbol;Acc:HGNC:2235]	4.10138e-11	2.80327e-09	2.39119e-06	8392.98	9185.91	9313.86	8964.25	7479	7402.46	7100.84	7327.44	1.22338	0.290875	1636.82	3	3	6		ENSG00000067082	KLF6	Kruppel like factor 6 [Source:HGNC Symbol;Acc:HGNC:2235]	1.53848e-13	8.05173e-12	8.96962e-09	356.222	393.705	400.855	383.594	318.854	316.331	304.598	313.261	1.22452	0.292215	70.3331	3	3	6		ENSG00000067082
ENSG00000067191	1	1	1	UUU	3		ENSG00000067191	CACNB1	calcium voltage-gated channel auxiliary subunit beta 1 [Source:HGNC Symbol;Acc:HGNC:1401]	4.47205e-11	3.02228e-09	2.60729e-06	1044.33	1182.24	1236.96	1154.51	837.078	818.745	833.258	829.694	1.39149	0.476629	324.816	3	3	6		ENSG00000067191	CACNB1	calcium voltage-gated channel auxiliary subunit beta 1 [Source:HGNC Symbol;Acc:HGNC:1401]	1.05128e-19	9.17538e-18	6.12915e-15	44.3243	50.6706	53.2368	49.4106	35.6874	34.9876	35.7435	35.4728	1.39291	0.478105	13.9377	3	3	6		ENSG00000067191
ENSG00000067208	1	1	1	UUU	3		ENSG00000067208	EVI5	ecotropic viral integration site 5 [Source:HGNC Symbol;Acc:HGNC:3501]	1.32044e-12	1.05458e-10	7.69844e-08	680.464	594.19	571.148	615.267	365.109	402.14	396.004	387.751	1.58676	0.666084	227.517	3	3	6		ENSG00000067208	EVI5	ecotropic viral integration site 5 [Source:HGNC Symbol;Acc:HGNC:3501]	2.80723e-23	3.02527e-21	1.63667e-18	28.8808	25.4668	24.5814	26.3097	15.5658	17.1847	16.987	16.5792	1.58691	0.666222	9.7305	3	3	6		ENSG00000067208
ENSG00000067646	1	1	1	UUU	3		ENSG00000067646	ZFY	zinc finger protein Y-linked [Source:HGNC Symbol;Acc:HGNC:12870]	0.00221119	0.0361416	1	504.774	536.918	492.442	511.378	393.096	455.18	410.854	419.71	1.21841	0.284998	91.6683	3	3	6		ENSG00000067646	ZFY	zinc finger protein Y-linked [Source:HGNC Symbol;Acc:HGNC:12870]	3.64635e-05	0.000627664	1	21.4241	23.0122	21.194	21.8767	16.759	19.4513	17.624	17.9448	1.21912	0.285835	3.93198	3	3	6		ENSG00000067646
ENSG00000067715	1	1	1	UUU	3		ENSG00000067715	SYT1	synaptotagmin 1 [Source:HGNC Symbol;Acc:HGNC:11509]	0.00657608	0.0902539	1	166.772	156.473	151.03	158.092	113.222	123.439	116.326	117.662	1.34361	0.42611	40.4294	3	3	6		ENSG00000067715	SYT1	synaptotagmin 1 [Source:HGNC Symbol;Acc:HGNC:11509]	7.73838e-05	0.00124356	1	7.07826	6.7064	6.50011	6.76159	4.82701	5.27493	4.98993	5.03062	1.34409	0.426625	1.73097	3	3	6		ENSG00000067715
ENSG00000067840	1	1	1	UUU	3		ENSG00000067840	PDZD4	PDZ domain containing 4 [Source:HGNC Symbol;Acc:HGNC:21167]	0.00301394	0.0470843	1	44.5913	58.294	54.2431	52.3762	29.2596	27.0022	29.7003	28.654	1.82788	0.870173	23.7221	3	3	6		ENSG00000067840	PDZD4	PDZ domain containing 4 [Source:HGNC Symbol;Acc:HGNC:21167]	9.35748e-06	0.000179401	0.54556	1.89258	2.49846	2.33455	2.24186	1.24743	1.15389	1.27403	1.22512	1.82992	0.871781	1.01675	3	3	6		ENSG00000067840
ENSG00000068024	1	1	1	UUU	3		ENSG00000068024	HDAC4	histone deacetylase 4 [Source:HGNC Symbol;Acc:HGNC:14063]	2.87731e-06	9.38741e-05	0.167753	275.575	295.561	287.169	286.102	164.108	189.016	211.202	188.108	1.52094	0.604963	97.9931	3	3	6		ENSG00000068024	HDAC4	histone deacetylase 4 [Source:HGNC Symbol;Acc:HGNC:14063]	2.75969e-11	1.12909e-09	1.60896e-06	11.6962	12.6676	12.3594	12.2411	6.99646	8.07723	9.05974	8.04448	1.52167	0.605658	4.19658	3	3	6		ENSG00000068024
ENSG00000068028	1	1	1	UUU	3		ENSG00000068028	RASSF1	Ras association domain family member 1 [Source:HGNC Symbol;Acc:HGNC:9882]	0.000161676	0.00361013	1	857.938	869.297	940.214	889.149	720.04	795.601	636.906	717.515	1.23921	0.309416	171.634	3	3	6		ENSG00000068028	RASSF1	Ras association domain family member 1 [Source:HGNC Symbol;Acc:HGNC:9882]	2.31642e-08	6.60077e-07	0.00135052	36.4133	37.2578	40.4655	38.0455	30.6976	33.9986	27.3208	30.6723	1.24039	0.310789	7.37319	3	3	6		ENSG00000068028
ENSG00000068366	1	1	1	UUU	3		ENSG00000068366	ACSL4	acyl-CoA synthetase long chain family member 4 [Source:HGNC Symbol;Acc:HGNC:3571]	6.67892e-11	4.41991e-09	3.89394e-06	4639.28	4816.93	4603.22	4686.48	3829.19	3965.47	3889.91	3894.86	1.20325	0.266934	791.621	3	3	6		ENSG00000068366	ACSL4	acyl-CoA synthetase long chain family member 4 [Source:HGNC Symbol;Acc:HGNC:3571]	4.18487e-11	1.67228e-09	2.43986e-06	196.904	206.452	198.116	200.491	163.251	169.457	166.862	166.523	1.20398	0.267812	33.9675	3	3	6		ENSG00000068366
ENSG00000068438	1	1	1	UUU	3		ENSG00000068438	FTSJ1	FtsJ RNA methyltransferase homolog 1 [Source:HGNC Symbol;Acc:HGNC:13254]	3.58815e-14	3.47502e-12	2.09196e-09	3133.88	3293.1	3368.39	3265.12	2464.16	2525.67	2623.52	2537.79	1.2866	0.363567	727.337	3	3	6		ENSG00000068438	FTSJ1	FtsJ RNA methyltransferase homolog 1 [Source:HGNC Symbol;Acc:HGNC:13254]	4.23317e-18	3.23463e-16	2.46803e-13	133.011	141.141	144.971	139.708	105.055	107.93	112.539	108.508	1.28753	0.364608	31.1995	3	3	6		ENSG00000068438
ENSG00000068650	1	1	1	UUU	3		ENSG00000068650	ATP11A	ATPase phospholipid transporting 11A [Source:HGNC Symbol;Acc:HGNC:13552]	8.69374e-11	5.65064e-09	5.06863e-06	2833.33	2675.39	2550.49	2686.4	2181.75	2149.57	2013.02	2114.78	1.2703	0.34517	571.626	3	3	6		ENSG00000068650	ATP11A	ATPase phospholipid transporting 11A [Source:HGNC Symbol;Acc:HGNC:13552]	2.17077e-16	1.43492e-14	1.2656e-11	120.255	114.666	109.769	114.897	93.0149	91.8579	86.3506	90.4078	1.27087	0.345819	24.489	3	3	6		ENSG00000068650
ENSG00000068724	1	1	1	UUU	3		ENSG00000068724	TTC7A	tetratricopeptide repeat domain 7A [Source:HGNC Symbol;Acc:HGNC:19750]	0.000116398	0.00268019	1	799.077	852.933	913.624	855.212	674.242	725.202	693.831	697.759	1.22566	0.293553	157.453	3	3	6		ENSG00000068724	TTC7A	tetratricopeptide repeat domain 7A [Source:HGNC Symbol;Acc:HGNC:19750]	3.24539e-07	7.89372e-06	0.0189213	33.9151	36.5564	39.3211	36.5975	28.7451	30.9902	29.7627	29.8327	1.22676	0.294854	6.76488	3	3	6		ENSG00000068724
ENSG00000068878	1	1	1	UUU	3		ENSG00000068878	PSME4	proteasome activator subunit 4 [Source:HGNC Symbol;Acc:HGNC:20635]	1.7869e-12	1.40404e-10	1.0418e-07	2051.2	1877.68	1861.28	1930.06	1516.41	1439.8	1426.44	1460.88	1.32116	0.401803	469.174	3	3	6		ENSG00000068878	PSME4	proteasome activator subunit 4 [Source:HGNC Symbol;Acc:HGNC:20635]	3.37081e-19	2.7995e-17	1.96525e-14	87.0589	80.4768	80.107	82.5475	64.6494	61.5271	61.1886	62.455	1.32171	0.402407	20.0925	3	3	6		ENSG00000068878
ENSG00000069974	1	1	1	UUU	3		ENSG00000069974	RAB27A	RAB27A, member RAS oncogene family [Source:HGNC Symbol;Acc:HGNC:9766]	5.85757e-12	4.3727e-10	3.41508e-07	922.149	981.794	1034.87	979.605	657.705	733.881	660.006	683.864	1.43246	0.518491	295.741	3	3	6		ENSG00000069974	RAB27A	RAB27A, member RAS oncogene family [Source:HGNC Symbol;Acc:HGNC:9766]	1.52813e-20	1.41004e-18	8.9093e-16	39.1386	42.0794	44.5395	41.9192	28.0401	31.3611	28.3117	29.2376	1.43374	0.519784	12.6815	3	3	6		ENSG00000069974
ENSG00000070182	1	1	1	UUU	3		ENSG00000070182	SPTB	spectrin beta, erythrocytic [Source:HGNC Symbol;Acc:HGNC:11274]	0.000338964	0.00696346	1	49.0505	64.4302	52.1159	55.1989	31.8039	21.216	26.4002	26.4734	2.08507	1.0601	28.7255	3	3	6		ENSG00000070182	SPTB	spectrin beta, erythrocytic [Source:HGNC Symbol;Acc:HGNC:11274]	3.9997e-08	1.10308e-06	0.0023319	2.08184	2.76146	2.24299	2.3621	1.3559	0.906628	1.13247	1.13167	2.08728	1.06162	1.23043	3	3	6		ENSG00000070182
ENSG00000070367	1	1	1	UUU	3		ENSG00000070367	EXOC5	exocyst complex component 5 [Source:HGNC Symbol;Acc:HGNC:10696]	4.08642e-08	1.82424e-06	0.00238246	2569.35	2556.75	2433.49	2519.87	2062.16	2165.96	2025.39	2084.51	1.20886	0.273642	435.361	3	3	6		ENSG00000070367	EXOC5	exocyst complex component 5 [Source:HGNC Symbol;Acc:HGNC:10696]	1.16939e-10	4.41567e-09	6.81779e-06	109.051	109.582	104.734	107.789	87.9167	92.5585	86.8815	89.1189	1.20949	0.274404	18.6699	3	3	6		ENSG00000070367
ENSG00000071127	1	1	1	UUU	3		ENSG00000071127	WDR1	WD repeat domain 1 [Source:HGNC Symbol;Acc:HGNC:12754]	5.31189e-12	3.97553e-10	3.09694e-07	20890.2	22566.9	23820.2	22425.8	18503.5	18296.9	17833.4	18211.2	1.23142	0.300327	4214.5	3	3	6		ENSG00000071127	WDR1	WD repeat domain 1 [Source:HGNC Symbol;Acc:HGNC:12754]	8.35585e-15	4.92581e-13	4.87163e-10	886.638	967.212	1025.19	959.678	788.864	781.884	764.982	778.577	1.23261	0.301712	181.102	3	3	6		ENSG00000071127
ENSG00000071246	1	1	1	UUU	3		ENSG00000071246	VASH1	vasohibin 1 [Source:HGNC Symbol;Acc:HGNC:19964]	0.000184639	0.00406373	1	262.197	263.857	245.689	257.248	157.747	202.517	187.277	182.513	1.40947	0.495156	74.7343	3	3	6		ENSG00000071246	VASH1	vasohibin 1 [Source:HGNC Symbol;Acc:HGNC:19964]	8.25981e-08	2.18099e-06	0.00481563	11.1284	11.3088	10.5741	11.0038	6.72528	8.65418	8.03344	7.8043	1.40996	0.495658	3.19948	3	3	6		ENSG00000071246
ENSG00000071282	1	1	1	UUU	3		ENSG00000071282	LMCD1	LIM and cysteine rich domains 1 [Source:HGNC Symbol;Acc:HGNC:6633]	5.22766e-32	1.95374e-29	3.04783e-27	4180.89	4681.93	4830.83	4564.55	3070.98	2860.3	2882.58	2937.95	1.55365	0.635659	1626.59	3	3	6		ENSG00000071282	LMCD1	LIM and cysteine rich domains 1 [Source:HGNC Symbol;Acc:HGNC:6633]	2.83507e-54	1.27146e-51	1.65291e-49	177.449	200.666	207.912	195.342	130.926	122.23	123.651	125.602	1.55524	0.637139	69.7398	3	3	6		ENSG00000071282
ENSG00000072041	1	1	1	UUU	3		ENSG00000072041	SLC6A15	solute carrier family 6 member 15 [Source:HGNC Symbol;Acc:HGNC:13621]	2.63448e-10	1.60497e-08	1.53595e-05	422.726	469.42	462.662	451.603	277.33	308.597	279.678	288.535	1.56516	0.646309	163.068	3	3	6		ENSG00000072041	SLC6A15	solute carrier family 6 member 15 [Source:HGNC Symbol;Acc:HGNC:13621]	9.16486e-18	6.74658e-16	5.3433e-13	17.9417	20.1192	19.9123	19.3244	11.8235	13.1873	11.9971	12.336	1.56651	0.647554	6.98844	3	3	6		ENSG00000072041
ENSG00000072195	1	1	1	UUU	3		ENSG00000072195	SPEG	SPEG complex locus [Source:HGNC Symbol;Acc:HGNC:16901]	6.36345e-13	5.26244e-11	3.71002e-08	3597.63	3652.07	3922.52	3724.07	3026.46	2923.95	2891.65	2947.35	1.26353	0.337461	776.719	3	3	6		ENSG00000072195	SPEG	SPEG complex locus [Source:HGNC Symbol;Acc:HGNC:16901]	2.12464e-16	1.40602e-14	1.23871e-11	152.694	156.526	168.82	159.347	129.028	124.95	124.041	126.006	1.2646	0.338676	33.3406	3	3	6		ENSG00000072195
ENSG00000072501	1	1	1	UUU	3		ENSG00000072501	SMC1A	structural maintenance of chromosomes 1A [Source:HGNC Symbol;Acc:HGNC:11111]	3.06435e-24	6.7418e-22	1.78658e-19	6502.31	6612.79	6333.68	6482.93	4935.96	4912.47	5035.85	4961.43	1.30667	0.38589	1521.5	3	3	6		ENSG00000072501	SMC1A	structural maintenance of chromosomes 1A [Source:HGNC Symbol;Acc:HGNC:11111]	4.60306e-22	4.67539e-20	2.68367e-17	275.977	283.422	272.593	277.33	210.436	209.926	216.018	212.127	1.30738	0.38668	65.2038	3	3	6		ENSG00000072501
ENSG00000072657	1	1	1	UUU	3		ENSG00000072657	TRHDE	thyrotropin releasing hormone degrading enzyme [Source:HGNC Symbol;Acc:HGNC:30748]	3.24102e-06	0.000104744	0.188958	206.012	214.767	210.591	210.457	127.216	127.296	142.726	132.413	1.5894	0.668483	78.0441	3	3	6		ENSG00000072657	TRHDE	thyrotropin releasing hormone degrading enzyme [Source:HGNC Symbol;Acc:HGNC:30748]	3.67369e-11	1.47713e-09	2.14184e-06	8.74374	9.20486	9.06353	9.00404	5.42361	5.43977	6.1224	5.66193	1.59028	0.66928	3.34212	3	3	6		ENSG00000072657
ENSG00000072682	1	1	1	UUU	3		ENSG00000072682	P4HA2	prolyl 4-hydroxylase subunit alpha 2 [Source:HGNC Symbol;Acc:HGNC:8547]	3.32021e-39	1.77592e-36	1.93575e-34	3100.88	3234.81	3463.05	3266.25	2029.09	2069.53	2072.42	2057.01	1.58786	0.667084	1209.24	3	3	6		ENSG00000072682	P4HA2	prolyl 4-hydroxylase subunit alpha 2 [Source:HGNC Symbol;Acc:HGNC:8547]	7.14182e-56	3.35792e-53	4.16382e-51	131.61	138.643	149.045	139.766	86.5066	88.4375	88.8987	87.9476	1.5892	0.668297	51.8183	3	3	6		ENSG00000072682
ENSG00000072786	1	1	1	UUU	3		ENSG00000072786	STK10	serine/threonine kinase 10 [Source:HGNC Symbol;Acc:HGNC:11388]	5.13479e-10	3.03004e-08	2.99368e-05	1502.73	1646.55	1697.49	1615.59	1148.76	1270.07	1255.66	1224.83	1.31903	0.399481	390.761	3	3	6		ENSG00000072786	STK10	serine/threonine kinase 10 [Source:HGNC Symbol;Acc:HGNC:11388]	6.79227e-17	4.65357e-15	3.96003e-12	63.7801	70.5706	73.0575	69.1361	48.9752	54.2741	53.863	52.3707	1.32013	0.400677	16.7653	3	3	6		ENSG00000072786
ENSG00000072832	1	1	1	UUU	3		ENSG00000072832	CRMP1	collapsin response mediator protein 1 [Source:HGNC Symbol;Acc:HGNC:2365]	8.01506e-09	3.98715e-07	0.000467294	1722.12	1461.44	1458.18	1547.25	1237.81	1155.31	1117.88	1170.33	1.32206	0.402784	376.913	3	3	6		ENSG00000072832	CRMP1	collapsin response mediator protein 1 [Source:HGNC Symbol;Acc:HGNC:2365]	7.41315e-18	5.52687e-16	4.32202e-13	73.0916	62.6369	62.7581	66.1622	52.7717	49.37	47.9529	50.0316	1.32241	0.403169	16.1306	3	3	6		ENSG00000072832
ENSG00000072840	1	1	1	UUU	3		ENSG00000072840	EVC	EvC ciliary complex subunit 1 [Source:HGNC Symbol;Acc:HGNC:3497]	5.07909e-17	6.55136e-15	2.96121e-12	6039.45	5854.97	5754.02	5882.81	4755.32	4689.7	4470.72	4638.58	1.26824	0.342824	1244.24	3	3	6		ENSG00000072840	EVC	EvC ciliary complex subunit 1 [Source:HGNC Symbol;Acc:HGNC:3497]	8.73463e-18	6.44615e-16	5.09246e-13	256.332	250.942	247.645	251.64	202.735	200.406	191.776	198.306	1.26895	0.343633	53.3339	3	3	6		ENSG00000072840
ENSG00000072849	1	1	1	UUU	3		ENSG00000072849	DERL2	derlin 2 [Source:HGNC Symbol;Acc:HGNC:17943]	4.01136e-07	1.52359e-05	0.023387	1459.92	1369.4	1439.04	1422.79	1090.24	1159.17	1192.14	1147.18	1.24025	0.310627	275.606	3	3	6		ENSG00000072849	DERL2	derlin 2 [Source:HGNC Symbol;Acc:HGNC:17943]	1.88722e-10	6.92878e-09	1.10029e-05	61.9632	58.6919	61.9341	60.8631	46.4803	49.5349	51.138	49.0511	1.24081	0.311283	11.812	3	3	6		ENSG00000072849
ENSG00000073712	1	1	1	UUU	3		ENSG00000073712	FERMT2	fermitin family member 2 [Source:HGNC Symbol;Acc:HGNC:15767]	3.63716e-12	2.77921e-10	2.12053e-07	4001.63	4210.46	4180.97	4131.02	3252.9	3391.67	3408.93	3351.17	1.23271	0.301835	779.854	3	3	6		ENSG00000073712	FERMT2	fermitin family member 2 [Source:HGNC Symbol;Acc:HGNC:15767]	1.75631e-13	9.09384e-12	1.02397e-08	169.84	180.459	179.943	176.748	138.682	144.937	146.23	143.283	1.23356	0.302825	33.4648	3	3	6		ENSG00000073712
ENSG00000073849	1	1	1	UUU	3		ENSG00000073849	ST6GAL1	ST6 beta-galactoside alpha-2,6-sialyltransferase 1 [Source:HGNC Symbol;Acc:HGNC:10860]	0.000248196	0.0052908	1	78.4808	100.225	98.9139	92.5398	47.0698	50.147	58.5755	51.9308	1.78199	0.833485	40.6091	3	3	6		ENSG00000073849	ST6GAL1	ST6 beta-galactoside alpha-2,6-sialyltransferase 1 [Source:HGNC Symbol;Acc:HGNC:10860]	2.84564e-08	8.03031e-07	0.00165906	3.33095	4.2956	4.25711	3.96122	2.00674	2.14294	2.51266	2.22078	1.78371	0.834879	1.74044	3	3	6		ENSG00000073849
ENSG00000074181	1	1	1	UUU	3		ENSG00000074181	NOTCH3	notch 3 [Source:HGNC Symbol;Acc:HGNC:7883]	0.0188749	0.216922	1	32.1058	36.8173	42.5436	37.1555	22.8988	25.0735	15.6751	21.2158	1.75131	0.808438	15.9397	3	1	4		ENSG00000074181	NOTCH3	notch 3 [Source:HGNC Symbol;Acc:HGNC:7883]	0.000292109	0.00408995	1	1.36266	1.57798	1.83102	1.59055	0.97625	1.07147	0.672403	0.906707	1.75421	0.810818	0.683844	3	1	4		ENSG00000074181
ENSG00000074410	1	1	1	UUU	3		ENSG00000074410	CA12	carbonic anhydrase 12 [Source:HGNC Symbol;Acc:HGNC:1371]	3.61479e-24	7.80553e-22	2.10749e-19	453.94	399.876	404.164	419.327	131.032	201.552	168.302	166.962	2.51151	1.32856	252.365	3	3	6		ENSG00000074410	CA12	carbonic anhydrase 12 [Source:HGNC Symbol;Acc:HGNC:1371]	1.80336e-54	8.21403e-52	1.05139e-49	19.2665	17.1386	17.3947	17.9332	5.58632	8.61297	7.21948	7.13959	2.5118	1.32872	10.7937	3	3	6		ENSG00000074410
ENSG00000074416	1	1	1	UUU	3		ENSG00000074416	MGLL	monoglyceride lipase [Source:HGNC Symbol;Acc:HGNC:17038]	5.08288e-30	1.69338e-27	2.96342e-25	3968.63	4017.17	4079.93	4021.91	2348.4	2752.3	2733.25	2611.32	1.54019	0.623105	1410.6	3	3	6		ENSG00000074416	MGLL	monoglyceride lipase [Source:HGNC Symbol;Acc:HGNC:17038]	1.67853e-50	6.61226e-48	9.78615e-46	168.44	172.175	175.594	172.07	100.12	117.614	117.246	111.66	1.54101	0.623881	60.4097	3	3	6		ENSG00000074416
ENSG00000074527	1	1	1	UUU	3		ENSG00000074527	NTN4	netrin 4 [Source:HGNC Symbol;Acc:HGNC:13658]	3.19984e-10	1.92526e-08	1.86557e-05	692.058	735.323	753.022	726.801	421.084	460.966	556.055	479.368	1.51616	0.600426	247.433	3	3	6		ENSG00000074527	NTN4	netrin 4 [Source:HGNC Symbol;Acc:HGNC:13658]	1.39514e-20	1.29728e-18	8.13393e-16	29.3729	31.5157	32.409	31.0992	17.9521	19.6986	23.8526	20.5011	1.51695	0.601176	10.5981	3	3	6		ENSG00000074527
ENSG00000074660	1	1	1	UUU	3		ENSG00000074660	SCARF1	scavenger receptor class F member 1 [Source:HGNC Symbol;Acc:HGNC:16820]	2.22605e-10	1.37337e-08	1.29783e-05	261.305	296.584	336.095	297.995	165.38	177.443	154.276	165.7	1.7984	0.846713	132.295	3	3	6		ENSG00000074660	SCARF1	scavenger receptor class F member 1 [Source:HGNC Symbol;Acc:HGNC:16820]	5.12644e-21	4.89168e-19	2.98882e-16	11.0905	12.7115	14.465	12.7557	7.05069	7.58271	6.61786	7.08375	1.8007	0.848554	5.67193	3	3	6		ENSG00000074660
ENSG00000075223	1	1	1	UUU	3		ENSG00000075223	SEMA3C	semaphorin 3C [Source:HGNC Symbol;Acc:HGNC:10725]	9.56053e-40	5.25847e-37	5.57398e-35	3608.33	3194.92	3198.22	3333.82	1843.35	2075.31	1944.54	1954.4	1.7058	0.77045	1379.42	3	3	6		ENSG00000075223	SEMA3C	semaphorin 3C [Source:HGNC Symbol;Acc:HGNC:10725]	1.4987e-73	1.3239e-70	8.73772e-69	153.148	136.933	137.647	142.576	78.5881	88.6847	83.4133	83.562	1.70623	0.770811	59.0139	3	3	6		ENSG00000075223
ENSG00000075275	1	1	1	UUU	3		ENSG00000075275	CELSR1	cadherin EGF LAG seven-pass G-type receptor 1 [Source:HGNC Symbol;Acc:HGNC:1850]	2.75214e-11	1.91018e-09	1.60455e-06	4765.92	4431.37	4207.56	4468.28	3544.23	3659.76	3498.03	3567.34	1.25255	0.324872	900.944	3	3	6		ENSG00000075275	CELSR1	cadherin EGF LAG seven-pass G-type receptor 1 [Source:HGNC Symbol;Acc:HGNC:1850]	1.08391e-15	6.78047e-14	6.3194e-11	202.279	189.927	181.087	191.098	151.102	156.393	150.052	152.516	1.25297	0.325355	38.5823	3	3	6		ENSG00000075275
ENSG00000075303	1	1	1	UUU	3		ENSG00000075303	SLC25A40	solute carrier family 25 member 40 [Source:HGNC Symbol;Acc:HGNC:29680]	7.83143e-09	3.90914e-07	0.000456588	705.435	730.209	741.323	725.656	519.039	541.973	532.13	531.047	1.36646	0.450444	194.608	3	3	6		ENSG00000075303	SLC25A40	solute carrier family 25 member 40 [Source:HGNC Symbol;Acc:HGNC:29680]	3.47445e-13	1.74928e-11	2.02567e-08	29.9407	31.2965	31.9055	31.0476	22.1283	23.1602	22.8263	22.705	1.36744	0.451473	8.3426	3	3	6		ENSG00000075303
ENSG00000075643	1	1	1	UUU	3		ENSG00000075643	MOCOS	molybdenum cofactor sulfurase [Source:HGNC Symbol;Acc:HGNC:18234]	2.56155e-06	8.43273e-05	0.149344	700.084	682.142	707.288	696.505	554.66	553.545	508.205	538.803	1.29269	0.370374	157.701	3	3	6		ENSG00000075643	MOCOS	molybdenum cofactor sulfurase [Source:HGNC Symbol;Acc:HGNC:18234]	1.41282e-09	4.66687e-08	8.23702e-05	29.7136	29.2364	30.4406	29.7969	23.6469	23.6548	21.8	23.0339	1.29361	0.371402	6.76297	3	3	6		ENSG00000075643
ENSG00000075711	1	1	1	UUU	3		ENSG00000075711	DLG1	discs large MAGUK scaffold protein 1 [Source:HGNC Symbol;Acc:HGNC:2900]	1.7284e-21	3.1589e-19	1.00769e-16	6068.88	6355.07	6213.49	6212.48	4879.99	4836.29	4695.12	4803.8	1.29324	0.370994	1408.68	3	3	6		ENSG00000075711	DLG1	discs large MAGUK scaffold protein 1 [Source:HGNC Symbol;Acc:HGNC:2900]	1.5285e-20	1.41004e-18	8.91146e-16	257.581	272.376	267.42	265.792	208.05	206.67	201.402	205.374	1.29419	0.372046	60.4183	3	3	6		ENSG00000075711
ENSG00000076053	1	1	1	UUU	3		ENSG00000076053	RBM7	RNA binding motif protein 7 [Source:HGNC Symbol;Acc:HGNC:9904]	0.000356711	0.00727929	1	775.889	847.82	800.884	808.198	639.894	725.202	629.481	664.859	1.21559	0.28166	143.339	3	3	6		ENSG00000076053	RBM7	RNA binding motif protein 7 [Source:HGNC Symbol;Acc:HGNC:9904]	1.20352e-06	2.69253e-05	0.0701674	32.931	36.3373	34.4689	34.579	27.2808	30.9902	27.0023	28.4244	1.21653	0.282768	6.15463	3	3	6		ENSG00000076053
ENSG00000076356	1	1	1	UUU	3		ENSG00000076356	PLXNA2	plexin A2 [Source:HGNC Symbol;Acc:HGNC:9100]	0.000262621	0.00555564	1	222.957	216.813	216.972	218.914	139.937	178.407	139.426	152.59	1.43465	0.520701	66.3237	3	3	6		ENSG00000076356	PLXNA2	plexin A2 [Source:HGNC Symbol;Acc:HGNC:9100]	6.75896e-08	1.80431e-06	0.00394061	9.46292	9.29253	9.33818	9.36454	5.96597	7.62392	5.98084	6.52358	1.43549	0.521545	2.84097	3	3	6		ENSG00000076356
ENSG00000076641	1	1	1	UUU	3		ENSG00000076641	PAG1	phosphoprotein membrane anchor with glycosphingolipid microdomains 1 [Source:HGNC Symbol;Acc:HGNC:30043]	5.73292e-14	5.43481e-12	3.34241e-09	110.587	108.406	96.7867	105.26	26.7153	33.7528	28.0502	29.5061	3.56739	1.83487	75.7538	3	3	6		ENSG00000076641	PAG1	phosphoprotein membrane anchor with glycosphingolipid microdomains 1 [Source:HGNC Symbol;Acc:HGNC:30043]	3.6409e-30	5.86386e-28	2.12272e-25	4.69361	4.64626	4.16556	4.50181	1.13896	1.44236	1.20325	1.26152	3.56855	1.83534	3.24029	3	3	6		ENSG00000076641
ENSG00000076706	1	1	1	UUU	3		ENSG00000076706	MCAM	melanoma cell adhesion molecule [Source:HGNC Symbol;Acc:HGNC:6934]	6.35386e-09	3.22405e-07	0.000370443	17564.5	19272.8	20328.4	19055.2	16244.2	15618.9	15590.2	15817.7	1.20468	0.268647	3237.53	3	3	6		ENSG00000076706	MCAM	melanoma cell adhesion molecule [Source:HGNC Symbol;Acc:HGNC:6934]	4.0284e-12	1.81643e-10	2.34864e-07	745.489	826.027	874.905	815.474	692.541	667.443	668.757	676.247	1.20588	0.270088	139.226	3	3	6		ENSG00000076706
ENSG00000077147	1	1	1	UUU	3		ENSG00000077147	TM9SF3	transmembrane 9 superfamily member 3 [Source:HGNC Symbol;Acc:HGNC:21529]	6.59592e-07	2.43235e-05	0.0384555	5078.95	5434.64	4907.41	5140.33	4100.16	4642.45	4058.21	4266.94	1.20469	0.26866	873.393	3	3	6		ENSG00000077147	TM9SF3	transmembrane 9 superfamily member 3 [Source:HGNC Symbol;Acc:HGNC:21529]	2.43709e-11	1.00344e-09	1.42087e-06	215.565	232.927	211.208	219.9	174.803	198.387	174.082	182.424	1.20544	0.269554	37.4762	3	3	6		ENSG00000077147
ENSG00000077150	1	1	1	UUU	3		ENSG00000077150	NFKB2	nuclear factor kappa B subunit 2 [Source:HGNC Symbol;Acc:HGNC:7795]	1.7434e-07	7.05858e-06	0.0101644	2389.2	2511.76	2723.86	2541.61	2116.87	2132.21	1920.62	2056.57	1.23585	0.305503	485.04	3	3	6		ENSG00000077150	NFKB2	nuclear factor kappa B subunit 2 [Source:HGNC Symbol;Acc:HGNC:7795]	5.63485e-13	2.77234e-11	3.28523e-08	101.405	107.653	117.231	108.763	90.2489	91.1161	82.387	87.9173	1.2371	0.306966	20.8455	3	3	6		ENSG00000077150
ENSG00000077152	1	1	1	UUU	3		ENSG00000077152	UBE2T	ubiquitin conjugating enzyme E2 T [Source:HGNC Symbol;Acc:HGNC:25009]	1.21352e-26	3.23061e-24	7.07504e-22	1061.27	1001.23	1007.22	1023.24	580.103	604.657	621.231	601.997	1.69974	0.765317	421.243	3	3	6		ENSG00000077152	UBE2T	ubiquitin conjugating enzyme E2 T [Source:HGNC Symbol;Acc:HGNC:25009]	7.89448e-42	2.30132e-39	4.60264e-37	45.0435	42.9122	43.3493	43.7683	24.7317	25.8389	26.6484	25.7396	1.70042	0.765895	18.0287	3	3	6		ENSG00000077152
ENSG00000077238	1	1	1	UUU	3		ENSG00000077238	IL4R	interleukin 4 receptor [Source:HGNC Symbol;Acc:HGNC:6015]	1.5704e-17	2.09513e-15	9.15572e-13	921.257	985.885	949.786	952.309	587.736	659.625	579.155	608.839	1.56414	0.64537	343.471	3	3	6		ENSG00000077238	IL4R	interleukin 4 receptor [Source:HGNC Symbol;Acc:HGNC:6015]	1.1237e-29	1.75641e-27	6.55141e-25	39.1008	42.2547	40.8774	40.7443	25.0571	28.1879	24.8435	26.0295	1.56531	0.646451	14.7148	3	3	6		ENSG00000077238
ENSG00000077264	1	1	1	UUU	3		ENSG00000077264	PAK3	p21 (RAC1) activated kinase 3 [Source:HGNC Symbol;Acc:HGNC:8592]	3.46051e-05	0.000895774	1	369.216	354.877	316.95	347.015	253.159	262.307	241.727	252.398	1.37487	0.459297	94.6168	3	3	6		ENSG00000077264	PAK3	p21 (RAC1) activated kinase 3 [Source:HGNC Symbol;Acc:HGNC:8592]	9.12919e-09	2.7239e-07	0.00053225	15.6706	15.2099	13.6411	14.8405	10.793	11.2092	10.3691	10.7905	1.37534	0.459788	4.05008	3	3	6		ENSG00000077264
ENSG00000077713	1	1	1	UUU	3		ENSG00000077713	SLC25A43	solute carrier family 25 member 43 [Source:HGNC Symbol;Acc:HGNC:30557]	7.08222e-05	0.00171616	1	560.067	610.553	579.657	583.426	465.609	441.679	474.379	460.556	1.26679	0.341173	122.87	3	3	6		ENSG00000077713	SLC25A43	solute carrier family 25 member 43 [Source:HGNC Symbol;Acc:HGNC:30557]	2.22125e-07	5.52961e-06	0.0129503	23.7709	26.1681	24.9476	24.9622	19.8504	18.8744	20.349	19.6913	1.26768	0.342189	5.27092	3	3	6		ENSG00000077713
ENSG00000077782	1	1	1	UUU	3		ENSG00000077782	FGFR1	fibroblast growth factor receptor 1 [Source:HGNC Symbol;Acc:HGNC:3688]	2.82558e-10	1.71422e-08	1.64737e-05	2107.39	2135.4	2372.87	2205.22	1702.14	1754.18	1716.84	1724.39	1.27884	0.354838	480.832	3	3	6		ENSG00000077782	FGFR1	fibroblast growth factor receptor 1 [Source:HGNC Symbol;Acc:HGNC:3688]	8.4987e-16	5.36246e-14	4.95491e-11	89.4435	91.5226	102.125	94.3637	72.5679	74.9617	73.6458	73.7251	1.27994	0.356076	20.6386	3	3	6		ENSG00000077782
ENSG00000078177	1	1	1	UUU	3		ENSG00000078177	N4BP2	NEDD4 binding protein 2 [Source:HGNC Symbol;Acc:HGNC:29851]	1.03429e-05	0.000302564	0.603009	656.385	627.939	552.003	612.109	489.78	446.501	464.479	466.92	1.31095	0.390613	145.189	3	3	6		ENSG00000078177	N4BP2	NEDD4 binding protein 2 [Source:HGNC Symbol;Acc:HGNC:29851]	8.7806e-10	2.96941e-08	5.11927e-05	27.8588	26.9133	23.7574	26.1765	20.8809	19.0804	19.9244	19.9619	1.31132	0.391025	6.21463	3	3	6		ENSG00000078177
ENSG00000078269	1	1	1	UUU	3		ENSG00000078269	SYNJ2	synaptojanin 2 [Source:HGNC Symbol;Acc:HGNC:11504]	9.50268e-49	8.93589e-46	5.54025e-44	3207.9	3116.17	3251.4	3191.82	1994.74	2009.74	1893.39	1965.96	1.62355	0.69915	1225.87	3	3	6		ENSG00000078269	SYNJ2	synaptojanin 2 [Source:HGNC Symbol;Acc:HGNC:11504]	3.23189e-61	1.81178e-58	1.88425e-56	136.152	133.558	139.935	136.549	85.0422	85.8824	81.2191	84.0479	1.62465	0.700131	52.5008	3	3	6		ENSG00000078269
ENSG00000079156	1	1	1	UUU	3		ENSG00000079156	OSBPL6	oxysterol binding protein like 6 [Source:HGNC Symbol;Acc:HGNC:16388]	0.00646211	0.088941	1	292.519	276.13	310.568	293.072	207.361	215.053	267.302	229.906	1.27475	0.350215	63.1667	3	3	6		ENSG00000079156	OSBPL6	oxysterol binding protein like 6 [Source:HGNC Symbol;Acc:HGNC:16388]	8.16301e-05	0.00130317	1	12.4154	11.8348	13.3664	12.5389	8.84048	9.18991	11.4662	9.83221	1.27528	0.350819	2.70665	3	3	6		ENSG00000079156
ENSG00000079263	1	1	1	UUU	3		ENSG00000079263	SP140	SP140 nuclear body protein [Source:HGNC Symbol;Acc:HGNC:17133]	0.00410296	0.0612575	1	26.7548	24.5448	27.6533	26.3177	8.90509	11.5724	12.3751	10.9509	2.40325	1.26499	15.3668	3	0	3		ENSG00000079263	SP140	SP140 nuclear body protein [Source:HGNC Symbol;Acc:HGNC:17133]	2.41028e-05	0.000428167	1	1.13555	1.05198	1.19016	1.1259	0.379653	0.494524	0.530844	0.46834	2.40402	1.26545	0.657558	3	0	3		ENSG00000079263
ENSG00000079308	1	1	1	UUU	3		ENSG00000079308	TNS1	tensin 1 [Source:HGNC Symbol;Acc:HGNC:11973]	8.60991e-33	3.32434e-30	5.01975e-28	9216.14	9163.41	9002.23	9127.26	6798.4	6762.12	6342.66	6634.39	1.37575	0.460217	2492.87	3	3	6		ENSG00000079308	TNS1	tensin 1 [Source:HGNC Symbol;Acc:HGNC:11973]	2.51976e-31	4.33354e-29	1.46907e-26	391.159	392.741	387.443	390.448	289.838	288.967	272.075	283.627	1.37663	0.461136	106.821	3	3	6		ENSG00000079308
ENSG00000079387	1	1	1	UUU	3		ENSG00000079387	SENP1	SUMO specific peptidase 1 [Source:HGNC Symbol;Acc:HGNC:17927]	1.39125e-05	0.00039575	0.811127	1204.86	1226.22	1131.66	1187.58	938.851	970.151	1018.06	975.687	1.21717	0.283534	211.892	3	3	6		ENSG00000079387	SENP1	SUMO specific peptidase 1 [Source:HGNC Symbol;Acc:HGNC:17927]	2.89057e-08	8.14134e-07	0.00168526	51.1376	52.5554	48.705	50.7993	40.0262	41.4576	43.6708	41.7182	1.21768	0.284132	9.08112	3	3	6		ENSG00000079387
ENSG00000080298	1	1	1	UUU	3		ENSG00000080298	RFX3	regulatory factor X3 [Source:HGNC Symbol;Acc:HGNC:9984]	0.000181824	0.00400935	1	166.772	172.837	166.984	168.864	110.677	117.653	110.551	112.96	1.4949	0.580045	55.9036	3	3	6		ENSG00000080298	RFX3	regulatory factor X3 [Source:HGNC Symbol;Acc:HGNC:9984]	7.19274e-08	1.9131e-06	0.00419351	7.07826	7.40772	7.18674	7.22424	4.71854	5.02767	4.74221	4.82947	1.49587	0.580981	2.39477	3	3	6		ENSG00000080298
ENSG00000080947	1	1	1	UUU	3		ENSG00000080947	CROCCP3	ciliary rootlet coiled-coil, rootletin pseudogene 3 [Source:HGNC Symbol;Acc:HGNC:29405]	0.00421223	0.0626164	1	260.413	244.426	233.99	246.276	193.368	193.837	189.752	192.319	1.28056	0.356778	53.9575	3	3	6		ENSG00000080947	CROCCP3	ciliary rootlet coiled-coil, rootletin pseudogene 3 [Source:HGNC Symbol;Acc:HGNC:29405]	6.04922e-05	0.000995713	1	11.0527	10.476	10.0706	10.5331	8.24389	8.28328	8.13961	8.22226	1.28105	0.357323	2.31084	3	3	6		ENSG00000080947
ENSG00000081041	1	1	1	UUU	3		ENSG00000081041	CXCL2	C-X-C motif chemokine ligand 2 [Source:HGNC Symbol;Acc:HGNC:4603]	0.000152429	0.00342332	1	330.868	351.809	391.401	358.026	309.134	253.628	214.502	259.088	1.38187	0.466623	98.9383	3	3	6		ENSG00000081041	CXCL2	C-X-C motif chemokine ligand 2 [Source:HGNC Symbol;Acc:HGNC:4603]	1.32123e-09	4.3892e-08	7.70304e-05	14.043	15.0784	16.8453	15.3223	13.1794	10.8383	9.2013	11.073	1.38375	0.468582	4.24925	3	3	6		ENSG00000081041
ENSG00000081277	1	1	1	UUU	3		ENSG00000081277	PKP1	plakophilin 1 [Source:HGNC Symbol;Acc:HGNC:9023]	0.0319701	0.328387	1	65.1034	51.1351	61.6882	59.3089	34.3482	38.5746	46.2004	39.7077	1.49364	0.578829	19.6012	3	3	6		ENSG00000081277	PKP1	plakophilin 1 [Source:HGNC Symbol;Acc:HGNC:9023]	0.00113124	0.0137203	1	2.76317	2.19163	2.65497	2.53659	1.46437	1.64841	1.98182	1.6982	1.49369	0.578884	0.838391	3	3	6		ENSG00000081277
ENSG00000081721	1	1	1	UUU	3		ENSG00000081721	DUSP12	dual specificity phosphatase 12 [Source:HGNC Symbol;Acc:HGNC:3067]	0.00055663	0.0108537	1	594.849	552.259	641.345	596.151	459.248	477.361	508.205	481.604	1.23784	0.307829	114.546	3	3	6		ENSG00000081721	DUSP12	dual specificity phosphatase 12 [Source:HGNC Symbol;Acc:HGNC:3067]	3.26805e-06	6.79749e-05	0.190533	25.2471	23.6696	27.6026	25.5064	19.5792	20.3991	21.8	20.5928	1.23861	0.308722	4.91364	3	3	6		ENSG00000081721
ENSG00000081923	1	1	1	UUU	3		ENSG00000081923	ATP8B1	ATPase phospholipid transporting 8B1 [Source:HGNC Symbol;Acc:HGNC:3706]	2.74093e-29	8.54556e-27	1.59802e-24	2122.55	1980.97	2002.74	2035.42	1337.04	1328.89	1339.81	1335.25	1.52438	0.60822	700.173	3	3	6		ENSG00000081923	ATP8B1	ATPase phospholipid transporting 8B1 [Source:HGNC Symbol;Acc:HGNC:3706]	9.18497e-41	2.51409e-38	5.35502e-36	90.087	84.9039	86.1951	87.062	57.0021	56.7879	57.4727	57.0876	1.52506	0.608866	29.9744	3	3	6		ENSG00000081923
ENSG00000082497	1	1	1	UUU	3		ENSG00000082497	SERTAD4	SERTA domain containing 4 [Source:HGNC Symbol;Acc:HGNC:25236]	4.04811e-36	1.87312e-33	2.36013e-31	785.699	758.845	744.513	763.019	347.298	383.817	367.128	366.081	2.08429	1.05956	396.938	3	3	6		ENSG00000082497	SERTAD4	SERTA domain containing 4 [Source:HGNC Symbol;Acc:HGNC:25236]	7.69776e-59	3.97163e-56	4.48795e-54	33.3473	32.5238	32.0428	32.638	14.8065	16.4017	15.7484	15.6522	2.0852	1.06019	16.9858	3	3	6		ENSG00000082497
ENSG00000082512	1	1	1	UUU	3		ENSG00000082512	TRAF5	TNF receptor associated factor 5 [Source:HGNC Symbol;Acc:HGNC:12035]	2.1338e-12	1.65873e-10	1.24405e-07	400.43	385.559	394.592	393.527	236.621	223.733	240.902	233.752	1.68352	0.751484	159.775	3	3	6		ENSG00000082512	TRAF5	TNF receptor associated factor 5 [Source:HGNC Symbol;Acc:HGNC:12035]	7.36058e-21	6.91041e-19	4.29136e-16	16.9954	16.5249	16.9827	16.8343	10.0879	9.56081	10.3338	9.99416	1.68442	0.752249	6.84017	3	3	6		ENSG00000082512
ENSG00000082781	1	1	1	UUU	3		ENSG00000082781	ITGB5	integrin subunit beta 5 [Source:HGNC Symbol;Acc:HGNC:6160]	3.44807e-66	7.7319e-63	2.01029e-61	5775.47	5985.87	6005.03	5922.13	3450.09	3684.84	3650.66	3595.19	1.64723	0.720046	2326.93	3	3	6		ENSG00000082781	ITGB5	integrin subunit beta 5 [Source:HGNC Symbol;Acc:HGNC:6160]	1.92573e-70	1.55936e-67	1.12274e-65	245.127	256.553	258.448	253.376	147.088	157.465	156.599	153.717	1.64832	0.721	99.6586	3	3	6		ENSG00000082781
ENSG00000082996	1	1	1	UUU	3		ENSG00000082996	RNF13	ring finger protein 13 [Source:HGNC Symbol;Acc:HGNC:10057]	0.000264644	0.00559436	1	841.885	754.754	800.884	799.174	596.641	717.487	632.781	648.97	1.23145	0.300359	150.204	3	3	6		ENSG00000082996	RNF13	ring finger protein 13 [Source:HGNC Symbol;Acc:HGNC:10057]	2.98182e-07	7.29525e-06	0.0173846	35.732	32.3485	34.4689	34.1831	25.4367	30.6605	27.1438	27.747	1.23196	0.300951	6.4361	3	3	6		ENSG00000082996
ENSG00000083290	1	1	1	UUU	3		ENSG00000083290	ULK2	unc-51 like autophagy activating kinase 2 [Source:HGNC Symbol;Acc:HGNC:13480]	4.16447e-09	2.1756e-07	0.000242797	1497.38	1577.01	1512.43	1528.94	1214.91	1184.24	1231.74	1210.3	1.26328	0.33717	318.642	3	3	6		ENSG00000083290	ULK2	unc-51 like autophagy activating kinase 2 [Source:HGNC Symbol;Acc:HGNC:13480]	1.40111e-12	6.61975e-11	8.16878e-08	63.553	67.59	65.0926	65.4119	51.7955	50.6063	52.8367	51.7462	1.26409	0.3381	13.6657	3	3	6		ENSG00000083290
ENSG00000083642	1	1	1	UUU	3		ENSG00000083642	PDS5B	PDS5 cohesin associated factor B [Source:HGNC Symbol;Acc:HGNC:20418]	3.86778e-36	1.80399e-33	2.25499e-31	2158.22	2156.88	2062.3	2125.8	1356.12	1260.42	1348.89	1321.81	1.60825	0.685492	803.991	3	3	6		ENSG00000083642	PDS5B	PDS5 cohesin associated factor B [Source:HGNC Symbol;Acc:HGNC:20418]	1.31552e-51	5.40123e-49	7.66975e-47	91.6011	92.4431	88.7585	90.9342	57.8157	53.862	57.862	56.5132	1.60908	0.686235	34.421	3	3	6		ENSG00000083642
ENSG00000083799	1	1	1	UUU	3		ENSG00000083799	CYLD	CYLD lysine 63 deubiquitinase [Source:HGNC Symbol;Acc:HGNC:2584]	4.9894e-07	1.87069e-05	0.0290892	1061.27	973.612	1016.79	1017.23	754.388	821.639	815.932	797.32	1.27581	0.35141	219.906	3	3	6		ENSG00000083799	CYLD	CYLD lysine 63 deubiquitinase [Source:HGNC Symbol;Acc:HGNC:2584]	8.07257e-11	3.10863e-09	4.70647e-06	45.0435	41.7287	43.7613	43.5112	32.162	35.1112	35.0003	34.0912	1.27632	0.351987	9.41997	3	3	6		ENSG00000083799
ENSG00000083844	1	1	1	UUU	3		ENSG00000083844	ZNF264	zinc finger protein 264 [Source:HGNC Symbol;Acc:HGNC:13057]	2.26189e-05	0.000610521	1	588.606	524.646	519.032	544.095	426.172	422.392	405.904	418.156	1.30118	0.379817	125.939	3	3	6		ENSG00000083844	ZNF264	zinc finger protein 264 [Source:HGNC Symbol;Acc:HGNC:13057]	1.05607e-08	3.1302e-07	0.000615711	24.9821	22.4862	22.3384	23.2689	18.1691	18.0501	17.4117	17.877	1.30161	0.3803	5.39191	3	3	6		ENSG00000083844
ENSG00000084073	1	1	1	UUU	3		ENSG00000084073	ZMPSTE24	zinc metallopeptidase STE24 [Source:HGNC Symbol;Acc:HGNC:12877]	2.24523e-19	3.52835e-17	1.30902e-14	1301.18	1345.88	1253.97	1300.34	796.369	910.36	858.008	854.912	1.52102	0.605042	445.429	3	3	6		ENSG00000084073	ZMPSTE24	zinc metallopeptidase STE24 [Source:HGNC Symbol;Acc:HGNC:12877]	4.21711e-32	7.45049e-30	2.45866e-27	55.2256	57.6838	53.9692	55.6262	33.9518	38.9026	36.8052	36.5532	1.52179	0.605767	19.073	3	3	6		ENSG00000084073
ENSG00000084093	1	1	1	UUU	3		ENSG00000084093	REST	RE1 silencing transcription factor [Source:HGNC Symbol;Acc:HGNC:9966]	4.34915e-06	0.000137064	0.253564	1513.43	1484.96	1367.78	1455.39	1247.98	1212.21	1091.48	1183.89	1.22933	0.297869	271.498	3	3	6		ENSG00000084093	REST	RE1 silencing transcription factor [Source:HGNC Symbol;Acc:HGNC:9966]	2.03727e-10	7.45618e-09	1.18777e-05	64.2343	63.645	58.8672	62.2488	53.2056	51.8014	46.8205	50.6092	1.22999	0.298648	11.6397	3	3	6		ENSG00000084093
ENSG00000084636	1	1	1	UUU	3		ENSG00000084636	COL16A1	collagen type XVI alpha 1 chain [Source:HGNC Symbol;Acc:HGNC:2193]	2.19796e-25	5.27348e-23	1.28146e-20	1563.37	1582.12	1619.85	1588.45	1076.24	1042.48	1015.58	1044.77	1.52038	0.604433	543.678	3	3	6		ENSG00000084636	COL16A1	collagen type XVI alpha 1 chain [Source:HGNC Symbol;Acc:HGNC:2193]	2.91667e-36	6.46569e-34	1.70048e-31	66.354	67.8091	69.7159	67.9597	45.8837	44.5484	43.5646	44.6656	1.52152	0.605516	23.2941	3	3	6		ENSG00000084636
ENSG00000084731	1	1	1	UUU	3		ENSG00000084731	KIF3C	kinesin family member 3C [Source:HGNC Symbol;Acc:HGNC:6321]	6.41081e-07	2.36859e-05	0.0373763	1440.3	1483.94	1529.44	1484.56	1245.44	1227.64	1169.04	1214.04	1.22283	0.290224	270.524	3	3	6		ENSG00000084731	KIF3C	kinesin family member 3C [Source:HGNC Symbol;Acc:HGNC:6321]	8.86089e-10	2.99483e-08	5.16608e-05	61.1305	63.6012	65.825	63.5189	53.0971	52.4608	50.1471	51.9017	1.22383	0.291405	11.6172	3	3	6		ENSG00000084731
ENSG00000085117	1	1	1	UUU	3		ENSG00000085117	CD82	CD82 molecule [Source:HGNC Symbol;Acc:HGNC:6210]	8.45178e-48	7.55661e-45	4.92756e-43	1342.2	1360.19	1353.95	1352.12	699.686	730.988	697.956	709.543	1.90561	0.930254	642.571	3	3	6		ENSG00000085117	CD82	CD82 molecule [Source:HGNC Symbol;Acc:HGNC:6210]	8.40122e-71	6.8987e-68	4.89808e-66	56.9668	58.2975	58.2721	57.8454	29.8299	31.2375	29.9396	30.3356	1.90685	0.931189	27.5098	3	3	6		ENSG00000085117
ENSG00000085365	1	1	1	UUU	3		ENSG00000085365	SCAMP1	secretory carrier membrane protein 1 [Source:HGNC Symbol;Acc:HGNC:10563]	1.9933e-07	7.98716e-06	0.0116213	1049.68	1163.84	1047.64	1087.05	793.825	913.253	771.382	826.153	1.3158	0.395937	260.897	3	3	6		ENSG00000085365	SCAMP1	secretory carrier membrane protein 1 [Source:HGNC Symbol;Acc:HGNC:10563]	6.5152e-14	3.54337e-12	3.79849e-09	44.5514	49.8816	45.0888	46.5073	33.8433	39.0262	33.0893	35.3196	1.31675	0.396986	11.1876	3	3	6		ENSG00000085365
ENSG00000085491	1	1	1	UUU	3		ENSG00000085491	SLC25A24	solute carrier family 25 member 24 [Source:HGNC Symbol;Acc:HGNC:20662]	2.63848e-09	1.40483e-07	0.000153829	1833.6	1817.34	1783.64	1811.53	1287.42	1511.16	1427.26	1408.62	1.28603	0.362929	402.912	3	3	6		ENSG00000085491	SLC25A24	solute carrier family 25 member 24 [Source:HGNC Symbol;Acc:HGNC:20662]	4.73378e-15	2.86593e-13	2.75989e-10	77.8231	77.8907	76.7653	77.493	54.8869	64.5767	61.224	60.2292	1.28664	0.363603	17.2638	3	3	6		ENSG00000085491
ENSG00000086619	1	1	1	UUU	3		ENSG00000086619	ERO1B	endoplasmic reticulum oxidoreductase 1 beta [Source:HGNC Symbol;Acc:HGNC:14355]	0.00279241	0.0441201	1	193.526	186.132	168.047	182.569	105.589	142.726	144.376	130.897	1.39475	0.480005	51.6714	3	3	6		ENSG00000086619	ERO1B	endoplasmic reticulum oxidoreductase 1 beta [Source:HGNC Symbol;Acc:HGNC:14355]	7.2116e-06	0.000140807	0.420451	8.21381	7.97755	7.23251	7.80796	4.5016	6.09914	6.19318	5.59797	1.39478	0.480041	2.20999	3	3	6		ENSG00000086619
ENSG00000087053	1	1	1	UUU	3		ENSG00000087053	MTMR2	myotubularin related protein 2 [Source:HGNC Symbol;Acc:HGNC:7450]	1.03297e-10	6.63992e-09	6.02241e-06	2859.2	2879.93	3029.11	2922.74	2214.82	2436.95	2346.32	2332.7	1.25295	0.325324	590.046	3	3	6		ENSG00000087053	MTMR2	myotubularin related protein 2 [Source:HGNC Symbol;Acc:HGNC:7450]	1.55232e-14	8.94303e-13	9.05035e-10	121.352	123.433	130.368	125.051	94.425	104.139	100.648	99.7372	1.25381	0.326315	25.314	3	3	6		ENSG00000087053
ENSG00000087245	1	1	1	UUU	3		ENSG00000087245	MMP2	matrix metallopeptidase 2 [Source:HGNC Symbol;Acc:HGNC:7166]	3.15253e-24	6.88385e-22	1.83799e-19	1962.02	2089.38	2264.38	2105.26	1347.21	1422.44	1359.61	1376.42	1.52952	0.613077	728.84	3	3	6		ENSG00000087245	MMP2	matrix metallopeptidase 2 [Source:HGNC Symbol;Acc:HGNC:7166]	1.61038e-41	4.62504e-39	9.38883e-37	83.2737	89.5502	97.4558	90.0932	57.436	60.7853	58.3221	58.8478	1.53095	0.61443	31.2454	3	3	6		ENSG00000087245
ENSG00000087253	1	1	1	UUU	3		ENSG00000087253	LPCAT2	lysophosphatidylcholine acyltransferase 2 [Source:HGNC Symbol;Acc:HGNC:26032]	0.000684759	0.0130042	1	711.678	711.8	651.981	691.82	573.742	603.692	541.205	572.88	1.20762	0.272164	118.94	3	3	6		ENSG00000087253	LPCAT2	lysophosphatidylcholine acyltransferase 2 [Source:HGNC Symbol;Acc:HGNC:26032]	6.54322e-06	0.00012897	0.381483	30.2056	30.5075	28.0603	29.5912	24.4605	25.7977	23.2156	24.4913	1.20823	0.2729	5.09992	3	3	6		ENSG00000087253
ENSG00000087448	1	1	1	UUU	3		ENSG00000087448	KLHL42	kelch like family member 42 [Source:HGNC Symbol;Acc:HGNC:29252]	2.46604e-07	9.74747e-06	0.0143775	1211.99	1204.74	1179.52	1198.75	1001.19	955.685	918.233	958.368	1.25083	0.322882	240.384	3	3	6		ENSG00000087448	KLHL42	kelch like family member 42 [Source:HGNC Symbol;Acc:HGNC:29252]	1.02664e-10	3.89681e-09	5.9855e-06	51.4404	51.6349	50.7649	51.2801	42.6838	40.8395	39.3886	40.9706	1.25163	0.323808	10.3094	3	3	6		ENSG00000087448
ENSG00000087494	1	1	1	UUU	3		ENSG00000087494	PTHLH	parathyroid hormone like hormone [Source:HGNC Symbol;Acc:HGNC:9607]	1.64518e-08	7.79277e-07	0.000959173	700.976	809.98	781.739	764.232	582.647	547.759	537.08	555.829	1.37494	0.45937	208.403	3	3	6		ENSG00000087494	PTHLH	parathyroid hormone like hormone [Source:HGNC Symbol;Acc:HGNC:9607]	2.22467e-14	1.26539e-12	1.29703e-09	29.7514	34.7155	33.6449	32.7039	24.8401	23.4075	23.0386	23.7621	1.37631	0.460803	8.94185	3	3	6		ENSG00000087494
ENSG00000087502	1	1	1	UUU	3		ENSG00000087502	ERGIC2	ERGIC and golgi 2 [Source:HGNC Symbol;Acc:HGNC:30208]	7.71335e-33	2.99803e-30	4.49704e-28	1174.54	1204.74	1123.15	1167.48	661.521	685.663	628.656	658.613	1.77263	0.82589	508.863	3	3	6		ENSG00000087502	ERGIC2	ERGIC and golgi 2 [Source:HGNC Symbol;Acc:HGNC:30208]	9.59018e-53	4.17259e-50	5.59127e-48	49.8507	51.6349	48.3388	49.9415	28.2028	29.3006	26.9669	28.1567	1.77369	0.826758	21.7847	3	3	6		ENSG00000087502
ENSG00000088280	1	1	1	UUU	3		ENSG00000088280	ASAP3	ArfGAP with SH3 domain, ankyrin repeat and PH domain 3 [Source:HGNC Symbol;Acc:HGNC:14987]	3.78766e-11	2.59188e-09	2.20828e-06	1269.07	1311.1	1327.36	1302.51	1001.19	975.937	982.584	986.569	1.32024	0.400804	315.942	3	3	6		ENSG00000088280	ASAP3	ArfGAP with SH3 domain, ankyrin repeat and PH domain 3 [Source:HGNC Symbol;Acc:HGNC:14987]	8.11812e-16	5.13343e-14	4.73303e-11	53.8629	56.1935	57.1277	55.728	42.6838	41.7049	42.149	42.1792	1.32122	0.40187	13.5488	3	3	6		ENSG00000088280
ENSG00000088387	1	1	1	UUU	3		ENSG00000088387	DOCK9	dedicator of cytokinesis 9 [Source:HGNC Symbol;Acc:HGNC:14132]	3.61466e-16	4.25741e-14	2.10742e-11	2066.36	1915.52	1899.57	1960.48	1358.66	1465.83	1437.16	1420.55	1.38009	0.464758	539.932	3	3	6		ENSG00000088387	DOCK9	dedicator of cytokinesis 9 [Source:HGNC Symbol;Acc:HGNC:14132]	1.72649e-24	1.97368e-22	1.00658e-19	87.7023	82.0986	81.7549	83.8519	57.9242	62.6398	61.6487	60.7375	1.38056	0.465256	23.1144	3	3	6		ENSG00000088387
ENSG00000088766	1	1	1	UUU	3		ENSG00000088766	CRLS1	cardiolipin synthase 1 [Source:HGNC Symbol;Acc:HGNC:16148]	1.33085e-23	2.79104e-21	7.7591e-19	4708.85	4700.34	4563.87	4657.68	3471.71	3521.86	3207.63	3400.4	1.36975	0.453908	1257.28	3	3	6		ENSG00000088766	CRLS1	cardiolipin synthase 1 [Source:HGNC Symbol;Acc:HGNC:16148]	4.39634e-29	6.65755e-27	2.56315e-24	199.857	201.455	196.422	199.245	148.01	150.5	137.595	145.368	1.37062	0.454827	53.8762	3	3	6		ENSG00000088766
ENSG00000088826	1	1	1	UUU	3		ENSG00000088826	SMOX	spermine oxidase [Source:HGNC Symbol;Acc:HGNC:15862]	1.23864e-20	2.10539e-18	7.2215e-16	1541.08	1558.6	1613.47	1571.05	1074.97	1111.91	1026.31	1071.06	1.46681	0.552681	499.983	3	3	6		ENSG00000088826	SMOX	spermine oxidase [Source:HGNC Symbol;Acc:HGNC:15862]	1.28704e-30	2.10778e-28	7.50369e-26	65.4077	66.801	69.4413	67.2167	45.8295	47.5156	44.0247	45.7899	1.46794	0.553789	21.4267	3	3	6		ENSG00000088826
ENSG00000088836	1	1	1	UUU	3		ENSG00000088836	SLC4A11	solute carrier family 4 member 11 [Source:HGNC Symbol;Acc:HGNC:16438]	1.64372e-06	5.63388e-05	0.0958324	304.113	258.743	305.25	289.369	199.728	193.837	181.502	191.689	1.50957	0.594142	97.6799	3	3	6		ENSG00000088836	SLC4A11	solute carrier family 4 member 11 [Source:HGNC Symbol;Acc:HGNC:16438]	6.39487e-12	2.81384e-10	3.72834e-07	12.9074	11.0897	13.1375	12.3782	8.51507	8.28328	7.78571	8.19469	1.51052	0.595042	4.18352	3	3	6		ENSG00000088836
ENSG00000088854	1	1	1	UUU	3		ENSG00000088854	C20orf194	chromosome 20 open reading frame 194 [Source:HGNC Symbol;Acc:HGNC:17721]	1.37364e-19	2.21844e-17	8.00857e-15	1371.63	1282.47	1329.49	1327.86	840.895	932.541	876.983	883.473	1.503	0.587848	444.389	3	3	6		ENSG00000088854	C20orf194	chromosome 20 open reading frame 194 [Source:HGNC Symbol;Acc:HGNC:17721]	4.34165e-31	7.33702e-29	2.53127e-26	58.2159	54.9662	57.2193	56.8004	35.8501	39.8504	37.6191	37.7732	1.50372	0.588538	19.0272	3	3	6		ENSG00000088854
ENSG00000088899	1	1	1	UUU	3		ENSG00000088899	LZTS3	leucine zipper tumor suppressor family member 3 [Source:HGNC Symbol;Acc:HGNC:30139]	1.05972e-07	4.42576e-06	0.00617835	2370.48	2549.59	2597.29	2505.79	2049.44	2048.31	2119.44	2072.4	1.20912	0.273962	433.387	3	3	6		ENSG00000088899	LZTS3	leucine zipper tumor suppressor family member 3 [Source:HGNC Symbol;Acc:HGNC:30139]	1.68952e-10	6.25414e-09	9.85027e-06	100.61	109.275	111.784	107.223	87.3744	87.5308	90.9159	88.607	1.21009	0.275118	18.6157	3	3	6		ENSG00000088899
ENSG00000089220	1	1	1	UUU	3		ENSG00000089220	PEBP1	phosphatidylethanolamine binding protein 1 [Source:HGNC Symbol;Acc:HGNC:8630]	4.11767e-30	1.3797e-27	2.40068e-25	3781.35	3904.68	3946.98	3877.67	2797.47	2711.79	2762.12	2757.13	1.40642	0.492023	1120.54	3	3	6		ENSG00000089220	PEBP1	phosphatidylethanolamine binding protein 1 [Source:HGNC Symbol;Acc:HGNC:8630]	9.53579e-33	1.77621e-30	5.55955e-28	160.491	167.353	169.873	165.906	119.265	115.884	118.484	117.878	1.40744	0.493071	48.0279	3	3	6		ENSG00000089220
ENSG00000089597	1	1	1	UUU	3		ENSG00000089597	GANAB	glucosidase II alpha subunit [Source:HGNC Symbol;Acc:HGNC:4138]	2.19053e-40	1.26448e-37	1.27712e-35	15803.2	16495.2	16980.2	16426.2	11894.7	11613.8	11779.5	11762.6	1.39647	0.481784	4663.53	3	3	6		ENSG00000089597	GANAB	glucosidase II alpha subunit [Source:HGNC Symbol;Acc:HGNC:4138]	5.67651e-35	1.17776e-32	3.30952e-30	670.732	706.977	730.804	702.838	507.108	496.297	505.293	502.899	1.39757	0.482923	199.939	3	3	6		ENSG00000089597
ENSG00000089692	1	1	1	UUU	3		ENSG00000089692	LAG3	lymphocyte activating 3 [Source:HGNC Symbol;Acc:HGNC:6476]	0.00368456	0.0558838	1	136.45	155.451	137.203	143.035	110.677	99.3295	97.3509	102.453	1.3961	0.481405	40.5818	3	3	6		ENSG00000089692	LAG3	lymphocyte activating 3 [Source:HGNC Symbol;Acc:HGNC:6476]	1.54544e-05	0.000285225	0.901025	5.79131	6.66257	5.90503	6.11963	4.71854	4.24467	4.17597	4.37973	1.39726	0.482604	1.73991	3	3	6		ENSG00000089692
ENSG00000090339	1	1	1	UUU	3		ENSG00000090339	ICAM1	intercellular adhesion molecule 1 [Source:HGNC Symbol;Acc:HGNC:5344]	4.18345e-20	6.94882e-18	2.43904e-15	2311.61	2634.48	2817.45	2587.85	1686.88	1789.86	1659.91	1712.22	1.5114	0.595887	875.631	3	3	6		ENSG00000090339	ICAM1	intercellular adhesion molecule 1 [Source:HGNC Symbol;Acc:HGNC:5344]	1.02819e-42	3.17172e-40	5.99456e-38	98.1116	112.913	121.259	110.761	71.9171	76.4865	71.2039	73.2025	1.51308	0.597488	37.5587	3	3	6		ENSG00000090339
ENSG00000090565	1	1	1	UUU	3		ENSG00000090565	RAB11FIP3	RAB11 family interacting protein 3 [Source:HGNC Symbol;Acc:HGNC:17224]	3.72637e-17	4.88213e-15	2.17255e-12	1649.88	1655.75	1649.63	1651.75	1226.36	1193.88	1157.48	1192.58	1.38503	0.469918	459.179	3	3	6		ENSG00000090565	RAB11FIP3	RAB11 family interacting protein 3 [Source:HGNC Symbol;Acc:HGNC:17224]	1.40443e-23	1.54201e-21	8.18809e-19	70.0256	70.9651	70.9976	70.6628	52.2836	51.0184	49.6516	50.9846	1.38596	0.47089	19.6782	3	3	6		ENSG00000090565
ENSG00000091039	1	1	1	UUU	3		ENSG00000091039	OSBPL8	oxysterol binding protein like 8 [Source:HGNC Symbol;Acc:HGNC:16396]	2.37361e-10	1.45823e-08	1.38386e-05	2761.1	2708.11	2581.33	2683.51	2024	2271.08	2049.32	2114.8	1.26892	0.343603	568.716	3	3	6		ENSG00000091039	OSBPL8	oxysterol binding protein like 8 [Source:HGNC Symbol;Acc:HGNC:16396]	6.16194e-16	3.92627e-14	3.59254e-11	117.189	116.069	111.097	114.785	86.2896	97.0504	87.9078	90.4159	1.26952	0.344283	24.3689	3	3	6		ENSG00000091039
ENSG00000091136	1	1	1	UUU	3		ENSG00000091136	LAMB1	laminin subunit beta 1 [Source:HGNC Symbol;Acc:HGNC:6486]	4.90184e-16	5.64797e-14	2.85787e-11	11659.8	11514.6	11239	11471.1	9495.37	9580.96	9309.38	9461.91	1.21235	0.277801	2009.2	3	3	6		ENSG00000091136	LAMB1	laminin subunit beta 1 [Source:HGNC Symbol;Acc:HGNC:6486]	1.32398e-12	6.26038e-11	7.71904e-08	494.873	493.512	483.709	490.698	404.818	409.425	399.336	404.527	1.21302	0.278601	86.1713	3	3	6		ENSG00000091136
ENSG00000091409	1	1	1	UUU	3		ENSG00000091409	ITGA6	integrin subunit alpha 6 [Source:HGNC Symbol;Acc:HGNC:6142]	2.72877e-13	2.41783e-11	1.59093e-08	2975.14	2839.02	2820.64	2878.27	2269.53	2311.58	2225.05	2268.72	1.26868	0.343323	609.548	3	3	6		ENSG00000091409	ITGA6	integrin subunit alpha 6 [Source:HGNC Symbol;Acc:HGNC:6142]	3.06308e-16	2.00882e-14	1.78584e-11	126.273	121.679	121.396	123.116	96.7572	98.7813	95.4458	96.9947	1.26931	0.344044	26.1216	3	3	6		ENSG00000091409
ENSG00000091592	1	1	1	UUU	3		ENSG00000091592	NLRP1	NLR family pyrin domain containing 1 [Source:HGNC Symbol;Acc:HGNC:14374]	2.29331e-15	2.49915e-13	1.33704e-10	755.377	897.932	831.728	828.346	534.305	535.222	510.68	526.736	1.5726	0.653154	301.61	3	3	6		ENSG00000091592	NLRP1	NLR family pyrin domain containing 1 [Source:HGNC Symbol;Acc:HGNC:14374]	1.73003e-27	2.39583e-25	1.00864e-22	32.0604	38.4851	35.7964	35.4473	22.7792	22.8718	21.9062	22.519	1.5741	0.65453	12.9282	3	3	6		ENSG00000091592
ENSG00000091844	1	1	1	UUU	3		ENSG00000091844	RGS17	regulator of G protein signaling 17 [Source:HGNC Symbol;Acc:HGNC:14088]	0.00158307	0.02717	1	75.8053	89.9978	71.2606	79.0212	44.5254	44.3608	51.9755	46.9539	1.68295	0.750995	32.0673	3	3	6		ENSG00000091844	RGS17	regulator of G protein signaling 17 [Source:HGNC Symbol;Acc:HGNC:14088]	1.68316e-06	3.66848e-05	0.0981317	3.21739	3.85728	3.06695	3.38054	1.89826	1.89568	2.22954	2.00783	1.68368	0.751618	1.37271	3	3	6		ENSG00000091844
ENSG00000092020	1	1	1	UUU	3		ENSG00000092020	PPP2R3C	protein phosphatase 2 regulatory subunit Bgamma [Source:HGNC Symbol;Acc:HGNC:17485]	0.00151349	0.0261605	1	400.43	448.966	466.916	438.771	363.837	347.171	348.153	353.054	1.24279	0.31358	85.7172	3	3	6		ENSG00000092020	PPP2R3C	protein phosphatase 2 regulatory subunit Bgamma [Source:HGNC Symbol;Acc:HGNC:17485]	1.53753e-05	0.000283943	0.896409	16.9954	19.2425	20.0954	18.7778	15.5115	14.8357	14.9344	15.0939	1.24407	0.315062	3.68389	3	3	6		ENSG00000092020
ENSG00000092051	1	1	1	UUU	3		ENSG00000092051	JPH4	junctophilin 4 [Source:HGNC Symbol;Acc:HGNC:20156]	0.000881897	0.0162317	1	20.512	26.5903	25.5262	24.2095	8.90509	7.71492	7.42507	8.01502	3.02051	1.59479	16.1945	3	0	3		ENSG00000092051	JPH4	junctophilin 4 [Source:HGNC Symbol;Acc:HGNC:20156]	7.94779e-07	1.83522e-05	0.0463372	0.870589	1.13965	1.09861	1.03628	0.379653	0.329683	0.318507	0.342614	3.02464	1.59676	0.693669	3	0	3		ENSG00000092051
ENSG00000092096	1	1	1	UUU	3		ENSG00000092096	SLC22A17	solute carrier family 22 member 17 [Source:HGNC Symbol;Acc:HGNC:23095]	3.25e-05	0.000847414	1	459.291	438.739	458.408	452.146	318.039	368.387	335.778	340.735	1.32697	0.408139	111.411	3	3	6		ENSG00000092096	SLC22A17	solute carrier family 22 member 17 [Source:HGNC Symbol;Acc:HGNC:23095]	2.34571e-08	6.67446e-07	0.0013676	19.4936	18.8042	19.7292	19.3423	13.559	15.7424	14.4036	14.5683	1.3277	0.408928	4.77402	3	3	6		ENSG00000092096
ENSG00000092201	1	1	1	UUU	3		ENSG00000092201	SUPT16H	SPT16 homolog, facilitates chromatin remodeling subunit [Source:HGNC Symbol;Acc:HGNC:11465]	1.03458e-38	5.38557e-36	6.03184e-34	8780.93	9023.3	8669.33	8824.52	6410.39	6269.33	6437.53	6372.42	1.3848	0.469676	2452.1	3	3	6		ENSG00000092201	SUPT16H	SPT16 homolog, facilitates chromatin remodeling subunit [Source:HGNC Symbol;Acc:HGNC:11465]	2.18172e-32	3.96258e-30	1.27199e-27	372.688	386.736	373.115	377.513	273.296	267.909	276.145	272.45	1.38562	0.470535	105.063	3	3	6		ENSG00000092201
ENSG00000092421	1	1	1	UUU	3		ENSG00000092421	SEMA6A	semaphorin 6A [Source:HGNC Symbol;Acc:HGNC:10738]	6.38429e-05	0.00156525	1	242.577	229.085	221.227	230.963	134.849	163.942	170.776	156.522	1.47559	0.561293	74.4406	3	3	6		ENSG00000092421	SEMA6A	semaphorin 6A [Source:HGNC Symbol;Acc:HGNC:10738]	7.58411e-09	2.28629e-07	0.000442169	10.2957	9.81852	9.52128	9.87849	5.74903	7.00576	7.32565	6.69348	1.47584	0.561534	3.18501	3	3	6		ENSG00000092421
ENSG00000092607	1	1	1	UUU	3		ENSG00000092607	TBX15	T-box 15 [Source:HGNC Symbol;Acc:HGNC:11594]	0.000169653	0.00376803	1	430.752	419.308	440.327	430.129	329.488	324.026	347.328	333.614	1.2893	0.366588	96.5146	3	3	6		ENSG00000092607	TBX15	T-box 15 [Source:HGNC Symbol;Acc:HGNC:11594]	7.21681e-07	1.68151e-05	0.0420754	18.2824	17.9714	18.951	18.4016	14.0471	13.8467	14.899	14.2643	1.29005	0.367423	4.1373	3	3	6		ENSG00000092607
ENSG00000092929	1	1	1	UUU	3		ENSG00000092929	UNC13D	unc-13 homolog D [Source:HGNC Symbol;Acc:HGNC:23147]	1.62809e-08	7.72342e-07	0.000949208	519.043	589.076	597.738	568.619	437.622	361.637	369.603	389.62	1.45942	0.545393	178.999	3	3	6		ENSG00000092929	UNC13D	unc-13 homolog D [Source:HGNC Symbol;Acc:HGNC:23147]	3.45355e-16	2.25474e-14	2.01349e-11	22.0297	25.2476	25.7258	24.3344	18.6572	15.4539	15.8545	16.6552	1.46107	0.547021	7.67914	3	3	6		ENSG00000092929
ENSG00000092964	1	1	1	UUU	3		ENSG00000092964	DPYSL2	dihydropyrimidinase like 2 [Source:HGNC Symbol;Acc:HGNC:3014]	4.89192e-10	2.89258e-08	2.85209e-05	3207.9	3321.74	3070.59	3200.07	2628.27	2545.92	2660.65	2611.61	1.22532	0.293163	588.459	3	3	6		ENSG00000092964	DPYSL2	dihydropyrimidinase like 2 [Source:HGNC Symbol;Acc:HGNC:3014]	1.8574e-12	8.67014e-11	1.0829e-07	136.152	142.369	132.154	136.892	112.052	108.795	114.132	111.66	1.22597	0.293927	25.232	3	3	6		ENSG00000092964
ENSG00000092969	1	1	1	UUU	3		ENSG00000092969	TGFB2	transforming growth factor beta 2 [Source:HGNC Symbol;Acc:HGNC:11768]	2.98302e-26	7.7296e-24	1.73916e-21	3531.64	4016.15	4069.3	3872.36	2675.34	2504.45	2573.2	2584.33	1.4984	0.583422	1288.03	3	3	6		ENSG00000092969	TGFB2	transforming growth factor beta 2 [Source:HGNC Symbol;Acc:HGNC:11768]	5.21357e-45	1.7173e-42	3.03961e-40	149.893	172.131	175.137	165.72	114.059	107.023	110.38	110.487	1.4999	0.584867	55.2327	3	3	6		ENSG00000092969
ENSG00000094975	1	1	1	UUU	3		ENSG00000094975	SUCO	SUN domain containing ossification factor [Source:HGNC Symbol;Acc:HGNC:1240]	1.33937e-13	1.22012e-11	7.80879e-09	1661.47	1675.18	1608.15	1648.27	1209.82	1235.35	1263.09	1236.09	1.33346	0.415173	412.183	3	3	6		ENSG00000094975	SUCO	SUN domain containing ossification factor [Source:HGNC Symbol;Acc:HGNC:1240]	1.29937e-18	1.03775e-16	7.57558e-14	70.5177	71.7979	69.2124	70.5093	51.5785	52.7905	54.1815	52.8502	1.33414	0.415906	17.6592	3	3	6		ENSG00000094975
ENSG00000095203	1	1	1	UUU	3		ENSG00000095203	EPB41L4B	erythrocyte membrane protein band 4.1 like 4B [Source:HGNC Symbol;Acc:HGNC:19818]	3.65412e-13	3.16556e-11	2.13043e-08	245.252	264.88	277.597	262.576	147.57	129.225	112.201	129.665	2.02503	1.01794	132.911	3	3	6		ENSG00000095203	EPB41L4B	erythrocyte membrane protein band 4.1 like 4B [Source:HGNC Symbol;Acc:HGNC:19818]	6.52653e-27	8.74735e-25	3.8051e-22	10.4092	11.3527	11.9474	11.2364	6.29139	5.52219	4.81299	5.54219	2.02743	1.01965	5.69423	3	3	6		ENSG00000095203
ENSG00000095303	1	1	1	UUU	3		ENSG00000095303	PTGS1	prostaglandin-endoperoxide synthase 1 [Source:HGNC Symbol;Acc:HGNC:9604]	9.46282e-05	0.00221745	1	61.5361	78.748	70.197	70.1604	17.8102	34.7171	42.0754	31.5342	2.2249	1.15374	38.6261	3	2	5		ENSG00000095303	PTGS1	prostaglandin-endoperoxide synthase 1 [Source:HGNC Symbol;Acc:HGNC:9604]	4.41969e-10	1.5504e-08	2.57677e-05	2.61177	3.37512	3.02118	3.00269	0.759305	1.48357	1.80487	1.34925	2.22545	1.1541	1.65344	3	2	5		ENSG00000095303
ENSG00000095587	1	1	1	UUU	3		ENSG00000095587	TLL2	tolloid like 2 [Source:HGNC Symbol;Acc:HGNC:11844]	2.62379e-08	1.20072e-06	0.00152972	301.438	349.764	397.783	349.661	206.089	219.875	223.577	216.514	1.61496	0.6915	133.148	3	3	6		ENSG00000095587	TLL2	tolloid like 2 [Source:HGNC Symbol;Acc:HGNC:11844]	3.03791e-16	1.99455e-14	1.77116e-11	12.7939	14.9908	17.12	14.9682	8.78625	9.39597	9.59058	9.2576	1.61686	0.693192	5.71062	3	3	6		ENSG00000095587
ENSG00000095637	1	1	1	UUU	3		ENSG00000095637	SORBS1	sorbin and SH3 domain containing 1 [Source:HGNC Symbol;Acc:HGNC:14565]	1.00069e-05	0.000293768	0.583424	141.8	127.838	128.694	132.778	73.785	78.1135	76.7257	76.2081	1.7423	0.800995	56.5695	3	3	6		ENSG00000095637	SORBS1	sorbin and SH3 domain containing 1 [Source:HGNC Symbol;Acc:HGNC:14565]	6.21831e-11	2.43806e-09	3.6254e-06	6.01842	5.47908	5.53882	5.67877	3.14569	3.33804	3.29123	3.25832	1.74285	0.80145	2.42045	3	3	6		ENSG00000095637
ENSG00000095713	1	1	1	UUU	3		ENSG00000095713	CRTAC1	cartilage acidic protein 1 [Source:HGNC Symbol;Acc:HGNC:14882]	1.60538e-08	7.64679e-07	0.000935967	204.228	177.95	210.591	197.59	105.589	111.866	107.251	108.235	1.82556	0.868336	89.3544	3	3	6		ENSG00000095713	CRTAC1	cartilage acidic protein 1 [Source:HGNC Symbol;Acc:HGNC:14882]	1.66366e-16	1.11105e-14	9.69948e-12	8.66803	7.62688	9.06353	8.45282	4.5016	4.7804	4.60065	4.62755	1.82663	0.869184	3.82527	3	3	6		ENSG00000095713
ENSG00000095752	1	1	1	UUU	3		ENSG00000095752	IL11	interleukin 11 [Source:HGNC Symbol;Acc:HGNC:5966]	1.83477e-15	2.01832e-13	1.06971e-10	2882.39	3732.86	4056.53	3557.26	1568.57	1475.48	1284.54	1442.86	2.46542	1.30183	2114.4	3	3	6		ENSG00000095752	IL11	interleukin 11 [Source:HGNC Symbol;Acc:HGNC:5966]	7.16958e-198	8.36002e-194	4.18001e-193	122.337	159.989	174.587	152.304	66.8731	63.0519	55.1016	61.6755	2.46945	1.30419	90.6289	3	3	6		ENSG00000095752
ENSG00000095951	1	1	1	UUU	3		ENSG00000095951	HIVEP1	human immunodeficiency virus type I enhancer binding protein 1 [Source:HGNC Symbol;Acc:HGNC:4920]	2.57392e-10	1.57136e-08	1.50065e-05	1101.41	1047.25	1002.97	1050.54	806.547	785.957	728.482	773.662	1.35788	0.441356	276.878	3	3	6		ENSG00000095951	HIVEP1	human immunodeficiency virus type I enhancer binding protein 1 [Source:HGNC Symbol;Acc:HGNC:4920]	6.68192e-17	4.59398e-15	3.89569e-12	46.7468	44.8847	43.1662	44.9326	34.3857	33.5865	31.249	33.0737	1.35856	0.442076	11.8588	3	3	6		ENSG00000095951
ENSG00000096063	1	1	1	UUU	3		ENSG00000096063	SRPK1	SRSF protein kinase 1 [Source:HGNC Symbol;Acc:HGNC:11305]	3.47728e-08	1.5655e-06	0.00202732	2559.54	2580.28	2453.7	2531.17	2051.99	2110.99	2145.02	2102.67	1.20379	0.267587	428.508	3	3	6		ENSG00000096063	SRPK1	SRSF protein kinase 1 [Source:HGNC Symbol;Acc:HGNC:11305]	3.74074e-10	1.3266e-08	2.18093e-05	108.634	110.59	105.604	108.276	87.4828	90.2095	92.013	89.9018	1.20438	0.268292	18.3742	3	3	6		ENSG00000096063
ENSG00000096093	1	1	1	UUU	3		ENSG00000096093	EFHC1	EF-hand domain containing 1 [Source:HGNC Symbol;Acc:HGNC:16406]	1.46651e-07	5.9992e-06	0.00855007	973.875	907.136	934.896	938.636	727.673	746.418	711.156	728.416	1.2886	0.365803	210.22	3	3	6		ENSG00000096093	EFHC1	EF-hand domain containing 1 [Source:HGNC Symbol;Acc:HGNC:16406]	2.76794e-11	1.13167e-09	1.61376e-06	41.334	38.8796	40.2366	40.1501	31.023	31.8968	30.5058	31.1419	1.28926	0.366545	9.00816	3	3	6		ENSG00000096093
ENSG00000096696	1	1	1	UUU	3		ENSG00000096696	DSP	desmoplakin [Source:HGNC Symbol;Acc:HGNC:3052]	3.35416e-27	9.13805e-25	1.95554e-22	7197.94	6415.41	6287.95	6633.76	4601.39	4569.16	4166.29	4445.61	1.49221	0.577446	2188.15	3	3	6		ENSG00000096696	DSP	desmoplakin [Source:HGNC Symbol;Acc:HGNC:3052]	2.94204e-47	1.03329e-44	1.71527e-42	305.501	274.962	270.624	283.696	196.172	195.255	178.718	190.048	1.49276	0.57798	93.6477	3	3	6		ENSG00000096696
ENSG00000099204	1	1	1	UUU	3		ENSG00000099204	ABLIM1	actin binding LIM protein 1 [Source:HGNC Symbol;Acc:HGNC:78]	2.84393e-11	1.96686e-09	1.65807e-06	2794.09	2838	2848.3	2826.8	2328.05	2304.83	2237.42	2290.1	1.23436	0.303758	536.697	3	3	6		ENSG00000099204	ABLIM1	actin binding LIM protein 1 [Source:HGNC Symbol;Acc:HGNC:78]	4.71708e-13	2.33658e-11	2.75015e-08	118.589	121.636	122.587	120.937	99.2521	98.4928	95.9766	97.9072	1.23522	0.304772	23.03	3	3	6		ENSG00000099204
ENSG00000099246	1	1	1	UUU	3		ENSG00000099246	RAB18	RAB18, member RAS oncogene family [Source:HGNC Symbol;Acc:HGNC:14244]	4.90198e-25	1.1524e-22	2.85795e-20	2098.47	2175.29	1988.91	2087.56	1274.7	1458.12	1333.21	1355.34	1.54024	0.623156	732.213	3	3	6		ENSG00000099246	RAB18	RAB18, member RAS oncogene family [Source:HGNC Symbol;Acc:HGNC:14244]	1.18854e-42	3.62796e-40	6.92941e-38	89.065	93.2321	85.6	89.299	54.3446	62.3101	57.1896	57.9481	1.54102	0.623884	31.3509	3	3	6		ENSG00000099246
ENSG00000099282	1	1	1	UUU	3		ENSG00000099282	TSPAN15	tetraspanin 15 [Source:HGNC Symbol;Acc:HGNC:23298]	0.0324653	0.332318	1	132.882	149.315	139.33	140.509	117.038	103.187	110.551	110.259	1.27436	0.349769	30.2502	3	3	6		ENSG00000099282	TSPAN15	tetraspanin 15 [Source:HGNC Symbol;Acc:HGNC:23298]	0.00164786	0.0190245	1	5.6399	6.39957	5.99658	6.01202	4.98972	4.40951	4.74221	4.71381	1.2754	0.350954	1.2982	3	3	6		ENSG00000099282
ENSG00000099337	1	1	1	UUU	3		ENSG00000099337	KCNK6	potassium two pore domain channel subfamily K member 6 [Source:HGNC Symbol;Acc:HGNC:6281]	4.46224e-16	5.17212e-14	2.60158e-11	799.969	875.433	840.236	838.546	522.856	562.225	542.855	542.645	1.54529	0.627881	295.901	3	3	6		ENSG00000099337	KCNK6	potassium two pore domain channel subfamily K member 6 [Source:HGNC Symbol;Acc:HGNC:6281]	1.12378e-25	1.40598e-23	6.55188e-21	33.953	37.5208	36.1626	35.8788	22.291	24.0256	23.2864	23.201	1.54643	0.628942	12.6777	3	3	6		ENSG00000099337
ENSG00000099365	1	1	1	UUU	3		ENSG00000099365	STX1B	syntaxin 1B [Source:HGNC Symbol;Acc:HGNC:18539]	1.49005e-06	5.1465e-05	0.0868729	567.202	567.6	606.247	580.349	452.887	441.679	410.029	434.865	1.33455	0.416354	145.484	3	3	6		ENSG00000099365	STX1B	syntaxin 1B [Source:HGNC Symbol;Acc:HGNC:18539]	2.17855e-10	7.94828e-09	1.27014e-05	24.0737	24.3271	26.092	24.8309	19.3081	18.8744	17.5886	18.5903	1.33569	0.417585	6.24058	3	3	6		ENSG00000099365
ENSG00000099625	1	1	1	UUU	3		ENSG00000099625	CBARP	CACN subunit beta associated regulatory protein [Source:HGNC Symbol;Acc:HGNC:28617]	1.49574e-08	7.15964e-07	0.000872044	554.716	517.487	593.484	555.229	426.172	372.245	330.003	376.14	1.47612	0.561813	179.089	3	3	6		ENSG00000099625	CBARP	CACN subunit beta associated regulatory protein [Source:HGNC Symbol;Acc:HGNC:28617]	4.10419e-17	2.86566e-15	2.39283e-12	23.5437	22.1793	25.5427	23.7553	18.1691	15.9072	14.1558	16.0774	1.47756	0.563214	7.67787	3	3	6		ENSG00000099625
ENSG00000099810	1	1	1	UUU	3		ENSG00000099810	MTAP	methylthioadenosine phosphorylase [Source:HGNC Symbol;Acc:HGNC:7413]	1.47163e-16	1.79121e-14	8.57991e-12	1177.21	1142.36	1124.21	1147.93	770.926	817.781	774.682	787.797	1.45714	0.543138	360.132	3	3	6		ENSG00000099810	MTAP	methylthioadenosine phosphorylase [Source:HGNC Symbol;Acc:HGNC:7413]	6.18625e-25	7.30103e-23	3.60671e-20	49.9642	48.9611	48.3846	49.1033	32.8671	34.9464	33.2308	33.6814	1.45787	0.543866	15.4219	3	3	6		ENSG00000099810
ENSG00000099949	1	1	1	UUU	3		ENSG00000099949	LZTR1	leucine zipper like transcription regulator 1 [Source:HGNC Symbol;Acc:HGNC:6742]	9.05354e-07	3.25225e-05	0.0527839	1790.79	1724.28	1864.47	1793.18	1517.68	1481.26	1470.16	1489.7	1.20372	0.267495	303.476	3	3	6		ENSG00000099949	LZTR1	leucine zipper like transcription regulator 1 [Source:HGNC Symbol;Acc:HGNC:6742]	3.61023e-09	1.13163e-07	0.000210484	76.0062	73.9019	80.2443	76.7174	64.7037	63.2991	63.0643	63.689	1.20456	0.26851	13.0284	3	3	6		ENSG00000099949
ENSG00000099953	1	1	1	UUU	3		ENSG00000099953	MMP11	matrix metallopeptidase 11 [Source:HGNC Symbol;Acc:HGNC:7157]	0.0193436	0.221275	1	118.613	126.815	131.885	125.771	86.5066	88.7215	105.601	93.6097	1.34357	0.42607	32.1614	3	3	6		ENSG00000099953	MMP11	matrix metallopeptidase 11 [Source:HGNC Symbol;Acc:HGNC:7157]	0.000597206	0.00777715	1	5.03427	5.43525	5.67615	5.38189	3.68805	3.79135	4.52987	4.00309	1.34443	0.426998	1.3788	3	3	6		ENSG00000099953
ENSG00000099957	1	1	1	UUU	3		ENSG00000099957	P2RX6	purinergic receptor P2X 6 [Source:HGNC Symbol;Acc:HGNC:8538]	9.1584e-06	0.000270767	0.533953	55.2933	73.6345	65.9426	64.9568	35.6204	24.1091	21.4502	27.0599	2.40048	1.26332	37.8969	3	3	6		ENSG00000099957	P2RX6	purinergic receptor P2X 6 [Source:HGNC Symbol;Acc:HGNC:8538]	3.10914e-12	1.41616e-10	1.81269e-07	2.3468	3.15595	2.83807	2.78028	1.51861	1.03026	0.92013	1.15633	2.40439	1.26567	1.62394	3	3	6		ENSG00000099957
ENSG00000100003	1	1	1	UUU	3		ENSG00000100003	SEC14L2	SEC14 like lipid binding 2 [Source:HGNC Symbol;Acc:HGNC:10699]	0.000108925	0.00252006	1	430.752	448.966	503.078	460.932	380.375	337.528	342.378	353.427	1.30418	0.383144	107.506	3	3	6		ENSG00000100003	SEC14L2	SEC14 like lipid binding 2 [Source:HGNC Symbol;Acc:HGNC:10699]	6.6191e-08	1.77021e-06	0.00385907	18.2824	19.2425	21.6518	19.7256	16.2166	14.4236	14.6867	15.109	1.30555	0.384661	4.61659	3	3	6		ENSG00000100003
ENSG00000100031	1	1	1	UUU	3		ENSG00000100031	GGT1	gamma-glutamyltransferase 1 [Source:HGNC Symbol;Acc:HGNC:4250]	1.15571e-10	7.3882e-09	6.73804e-06	1924.56	2016.77	1921.91	1954.41	1461.71	1614.35	1484.19	1520.08	1.28573	0.362587	434.332	3	3	6		ENSG00000100031	GGT1	gamma-glutamyltransferase 1 [Source:HGNC Symbol;Acc:HGNC:4250]	1.04907e-15	6.57664e-14	6.11627e-11	81.6839	86.438	82.7162	83.6127	62.3173	68.9862	63.6659	64.9898	1.28655	0.363509	18.6229	3	3	6		ENSG00000100031
ENSG00000100036	1	1	1	UUU	3		ENSG00000100036	SLC35E4	solute carrier family 35 member E4 [Source:HGNC Symbol;Acc:HGNC:17058]	0.00376899	0.0569717	1	319.274	341.582	373.32	344.726	274.786	274.844	279.678	276.436	1.24704	0.318505	68.2899	3	3	6		ENSG00000100036	SLC35E4	solute carrier family 35 member E4 [Source:HGNC Symbol;Acc:HGNC:17058]	8.23133e-05	0.00131156	1	13.5509	14.6401	16.0672	14.7527	11.715	11.745	11.9971	11.819	1.24822	0.319872	2.93372	3	3	6		ENSG00000100036
ENSG00000100055	1	1	1	UUU	3		ENSG00000100055	CYTH4	cytohesin 4 [Source:HGNC Symbol;Acc:HGNC:9505]	3.03385e-05	0.000797472	1	45.4832	33.7492	31.9077	37.0467	6.36078	11.5724	14.8501	10.9278	3.39014	1.76135	26.1189	3	0	3		ENSG00000100055	CYTH4	cytohesin 4 [Source:HGNC Symbol;Acc:HGNC:9505]	8.68097e-11	3.32535e-09	5.06118e-06	1.93044	1.44648	1.37326	1.58339	0.27118	0.494524	0.637013	0.467573	3.38641	1.75976	1.11582	3	0	3		ENSG00000100055
ENSG00000100060	1	1	1	UUU	3		ENSG00000100060	MFNG	MFNG O-fucosylpeptide 3-beta-N-acetylglucosaminyltransferase [Source:HGNC Symbol;Acc:HGNC:7038]	2.5611e-09	1.37114e-07	0.000149317	156.962	179.995	194.637	177.198	89.0509	88.7215	89.1008	88.9578	1.99193	0.99417	88.2403	3	3	6		ENSG00000100060	MFNG	MFNG O-fucosylpeptide 3-beta-N-acetylglucosaminyltransferase [Source:HGNC Symbol;Acc:HGNC:7038]	1.19184e-18	9.55798e-17	6.94865e-14	6.6619	7.71455	8.3769	7.58445	3.79653	3.79135	3.82208	3.80332	1.99417	0.995785	3.78113	3	3	6		ENSG00000100060
ENSG00000100100	1	1	1	UUU	3		ENSG00000100100	PIK3IP1	phosphoinositide-3-kinase interacting protein 1 [Source:HGNC Symbol;Acc:HGNC:24942]	0.0152883	0.182353	1	250.603	251.585	272.279	258.156	206.089	214.089	210.377	210.185	1.22823	0.296582	47.9707	3	3	6		ENSG00000100100	PIK3IP1	phosphoinositide-3-kinase interacting protein 1 [Source:HGNC Symbol;Acc:HGNC:24942]	0.000854762	0.010696	1	10.6363	10.7828	11.7185	11.0459	8.78625	9.1487	9.02435	8.98643	1.22917	0.297689	2.05945	3	3	6		ENSG00000100100
ENSG00000100147	1	1	1	UUU	3		ENSG00000100147	CCDC134	coiled-coil domain containing 134 [Source:HGNC Symbol;Acc:HGNC:26185]	0.0441437	0.421796	1	204.228	201.472	203.146	202.949	156.475	173.586	172.427	167.496	1.21167	0.276991	35.453	3	3	6		ENSG00000100147	CCDC134	coiled-coil domain containing 134 [Source:HGNC Symbol;Acc:HGNC:26185]	0.00486889	0.048791	1	8.66803	8.63504	8.7431	8.68206	6.67104	7.41787	7.39643	7.16178	1.21228	0.277719	1.52028	3	3	6		ENSG00000100147
ENSG00000100311	1	1	1	UUU	3		ENSG00000100311	PDGFB	platelet derived growth factor subunit B [Source:HGNC Symbol;Acc:HGNC:8800]	1.64853e-06	5.64704e-05	0.0961126	3743.89	4358.76	4589.39	4230.68	3581.12	3458.21	3338.8	3459.38	1.22296	0.290377	771.301	3	3	6		ENSG00000100311	PDGFB	platelet derived growth factor subunit B [Source:HGNC Symbol;Acc:HGNC:8800]	8.93829e-13	4.28906e-11	5.2112e-08	158.901	186.815	197.521	181.079	152.675	147.78	143.222	147.892	1.2244	0.292073	33.1868	3	3	6		ENSG00000100311
ENSG00000100314	1	1	1	UUU	3		ENSG00000100314	CABP7	calcium binding protein 7 [Source:HGNC Symbol;Acc:HGNC:20834]	0.00567499	0.0798919	1	45.4832	37.84	42.5436	41.9556	22.8988	14.4655	28.0502	21.8048	1.92414	0.944214	20.1507	3	1	4		ENSG00000100314	CABP7	calcium binding protein 7 [Source:HGNC Symbol;Acc:HGNC:20834]	1.821e-05	0.000331568	1	1.93044	1.62181	1.83102	1.79442	0.97625	0.618156	1.20325	0.932551	1.92421	0.944264	0.86187	3	1	4		ENSG00000100314
ENSG00000100320	1	1	1	UUU	3		ENSG00000100320	RBFOX2	RNA binding fox-1 homolog 2 [Source:HGNC Symbol;Acc:HGNC:9906]	2.60819e-16	3.11604e-14	1.52063e-11	4341.41	4422.16	4183.1	4315.56	3392.84	3344.42	3450.18	3395.81	1.27085	0.345791	919.747	3	3	6		ENSG00000100320	RBFOX2	RNA binding fox-1 homolog 2 [Source:HGNC Symbol;Acc:HGNC:9906]	2.1587e-17	1.53483e-15	1.25856e-12	184.262	189.532	180.035	184.61	144.648	142.918	147.999	145.188	1.27152	0.346554	39.4215	3	3	6		ENSG00000100320
ENSG00000100342	1	1	1	UUU	3		ENSG00000100342	APOL1	apolipoprotein L1 [Source:HGNC Symbol;Acc:HGNC:618]	6.21174e-14	5.87917e-12	3.62157e-09	933.743	976.68	983.821	964.748	636.078	610.443	707.031	651.184	1.48153	0.567087	313.564	3	3	6		ENSG00000100342	APOL1	apolipoprotein L1 [Source:HGNC Symbol;Acc:HGNC:618]	1.41433e-23	1.54997e-21	8.24583e-19	39.6307	41.8602	42.3422	41.2777	27.118	26.0862	30.3289	27.8444	1.48244	0.567978	13.4334	3	3	6		ENSG00000100342
ENSG00000100344	1	1	1	UUU	3		ENSG00000100344	PNPLA3	patatin like phospholipase domain containing 3 [Source:HGNC Symbol;Acc:HGNC:18590]	2.41589e-05	0.000647889	1	1299.39	1367.35	1250.78	1305.84	1062.25	1136.99	1059.31	1086.18	1.20223	0.265715	219.66	3	3	6		ENSG00000100344	PNPLA3	patatin like phospholipase domain containing 3 [Source:HGNC Symbol;Acc:HGNC:18590]	6.34578e-08	1.7018e-06	0.00369972	55.1499	58.6043	53.8319	55.862	45.2871	48.587	45.4402	46.4381	1.20293	0.266557	9.42388	3	3	6		ENSG00000100344
ENSG00000100351	1	1	1	UUU	3		ENSG00000100351	GRAP2	GRB2 related adaptor protein 2 [Source:HGNC Symbol;Acc:HGNC:4563]	0.0142678	0.172402	1	38.3486	40.9081	37.2257	38.8274	26.7153	16.3942	23.1002	22.0699	1.75929	0.814997	16.7575	3	2	5		ENSG00000100351	GRAP2	GRB2 related adaptor protein 2 [Source:HGNC Symbol;Acc:HGNC:4563]	0.000180571	0.00265515	1	1.62762	1.75331	1.60214	1.66102	1.13896	0.700576	0.990909	0.943481	1.76053	0.816006	0.717542	3	2	5		ENSG00000100351
ENSG00000100379	1	1	1	UUU	3		ENSG00000100379	KCTD17	potassium channel tetramerization domain containing 17 [Source:HGNC Symbol;Acc:HGNC:25705]	3.1005e-06	0.000100593	0.180765	978.334	1053.38	992.33	1008.02	756.933	819.71	832.433	803.025	1.25527	0.328001	204.991	3	3	6		ENSG00000100379	KCTD17	potassium channel tetramerization domain containing 17 [Source:HGNC Symbol;Acc:HGNC:25705]	1.82751e-09	5.95237e-08	0.000106548	41.5233	45.1477	42.7085	43.1265	32.2705	35.0288	35.7081	34.3358	1.25602	0.32886	8.79066	3	3	6		ENSG00000100379
ENSG00000100483	1	1	1	UUU	3		ENSG00000100483	VCPKMT	valosin containing protein lysine methyltransferase [Source:HGNC Symbol;Acc:HGNC:20352]	0.0408828	0.397589	1	180.149	186.132	199.955	188.745	147.57	153.334	160.876	153.927	1.2262	0.294196	34.8184	3	3	6		ENSG00000100483	VCPKMT	valosin containing protein lysine methyltransferase [Source:HGNC Symbol;Acc:HGNC:20352]	0.00392988	0.0406097	1	7.64604	7.97755	8.60578	8.07645	6.29139	6.55245	6.90097	6.5816	1.22713	0.295283	1.49485	3	3	6		ENSG00000100483
ENSG00000100503	1	1	1	UUU	3		ENSG00000100503	NIN	ninein [Source:HGNC Symbol;Acc:HGNC:14906]	2.84579e-13	2.51007e-11	1.65915e-08	3769.75	3522.18	3544.95	3612.3	2861.08	2914.31	2852.05	2875.81	1.2561	0.328946	736.482	3	3	6		ENSG00000100503	NIN	ninein [Source:HGNC Symbol;Acc:HGNC:14906]	1.41571e-15	8.79943e-14	8.25387e-11	159.999	150.96	152.569	154.509	121.977	124.538	122.342	122.952	1.25666	0.329597	31.5572	3	3	6		ENSG00000100503
ENSG00000100523	1	1	1	UUU	3		ENSG00000100523	DDHD1	DDHD domain containing 1 [Source:HGNC Symbol;Acc:HGNC:19714]	5.06176e-06	0.000157729	0.295111	796.402	663.733	730.687	730.274	595.369	555.474	524.705	558.516	1.30753	0.386839	171.758	3	3	6		ENSG00000100523	DDHD1	DDHD domain containing 1 [Source:HGNC Symbol;Acc:HGNC:19714]	7.25282e-11	2.8134e-09	4.22854e-06	33.8015	28.4474	31.4477	31.2322	25.3825	23.7372	22.5078	23.8758	1.30811	0.387485	7.3564	3	3	6		ENSG00000100523
ENSG00000100557	1	1	1	UUU	3		ENSG00000100557	CCDC198	coiled-coil domain containing 198 [Source:HGNC Symbol;Acc:HGNC:20189]	4.0347e-06	0.000127704	0.235231	279.142	256.698	259.516	265.119	185.735	186.122	157.576	176.478	1.50228	0.587151	88.6408	3	3	6		ENSG00000100557	CCDC198	coiled-coil domain containing 198 [Source:HGNC Symbol;Acc:HGNC:20189]	3.12411e-11	1.26752e-09	1.82142e-06	11.8476	11.002	11.1692	11.3396	7.91847	7.9536	6.75941	7.54383	1.50316	0.588	3.79576	3	3	6		ENSG00000100557
ENSG00000100625	1	1	1	UUU	3		ENSG00000100625	SIX4	SIX homeobox 4 [Source:HGNC Symbol;Acc:HGNC:10890]	0.00197138	0.0328668	1	305.897	306.81	290.36	301.022	230.26	243.02	234.302	235.861	1.27627	0.351936	65.1617	3	3	6		ENSG00000100625	SIX4	SIX homeobox 4 [Source:HGNC Symbol;Acc:HGNC:10890]	2.75718e-05	0.000485647	1	12.9831	13.1498	12.4967	12.8765	9.81673	10.385	10.0506	10.0841	1.27691	0.352658	2.79241	3	3	6		ENSG00000100625
ENSG00000100628	1	1	1	UUU	3		ENSG00000100628	ASB2	ankyrin repeat and SOCS box containing 2 [Source:HGNC Symbol;Acc:HGNC:16012]	4.01785e-33	1.60444e-30	2.34249e-28	700.976	575.781	651.981	642.913	253.159	302.81	245.027	266.999	2.40792	1.26779	375.914	3	3	6		ENSG00000100628	ASB2	ankyrin repeat and SOCS box containing 2 [Source:HGNC Symbol;Acc:HGNC:16012]	2.84738e-71	2.40591e-68	1.66008e-66	29.7514	24.6778	28.0603	27.4965	10.793	12.9401	10.5107	11.4146	2.40889	1.26837	16.0819	3	3	6		ENSG00000100628
ENSG00000100629	1	1	1	UUU	3		ENSG00000100629	CEP128	centrosomal protein 128 [Source:HGNC Symbol;Acc:HGNC:20359]	2.83699e-05	0.000751829	1	515.476	476.579	423.309	471.788	358.748	337.528	363.828	353.368	1.33512	0.416968	118.42	3	3	6		ENSG00000100629	CEP128	centrosomal protein 128 [Source:HGNC Symbol;Acc:HGNC:20359]	3.4892e-09	1.09842e-07	0.000203427	21.8783	20.426	18.2186	20.1743	15.2946	14.4236	15.6068	15.1083	1.33531	0.417173	5.06596	3	3	6		ENSG00000100629
ENSG00000100739	1	1	1	UUU	3		ENSG00000100739	BDKRB1	bradykinin receptor B1 [Source:HGNC Symbol;Acc:HGNC:1029]	0.0089611	0.117457	1	21.4038	13.2951	22.3354	19.0115	3.81647	9.64365	7.42507	6.96173	2.73085	1.44935	12.0497	2	0	2		ENSG00000100739	BDKRB1	bradykinin receptor B1 [Source:HGNC Symbol;Acc:HGNC:1029]	7.07157e-05	0.00114875	1	0.90844	0.569825	0.961283	0.813183	0.162708	0.412104	0.318507	0.297773	2.73088	1.44937	0.51541	2	0	2		ENSG00000100739
ENSG00000100784	1	1	1	UUU	3		ENSG00000100784	RPS6KA5	ribosomal protein S6 kinase A5 [Source:HGNC Symbol;Acc:HGNC:10434]	0.000167048	0.00372436	1	498.531	466.352	442.454	469.112	370.197	361.637	369.603	367.146	1.27773	0.35358	101.967	3	3	6		ENSG00000100784	RPS6KA5	ribosomal protein S6 kinase A5 [Source:HGNC Symbol;Acc:HGNC:10434]	4.81036e-07	1.14518e-05	0.0280454	21.1591	19.9877	19.0426	20.0631	15.7827	15.4539	15.8545	15.697	1.27815	0.354053	4.36607	3	3	6		ENSG00000100784
ENSG00000100918	1	1	1	UUU	3		ENSG00000100918	REC8	REC8 meiotic recombination protein [Source:HGNC Symbol;Acc:HGNC:16879]	5.59418e-05	0.00138906	1	449.481	489.874	453.089	464.148	362.564	350.064	357.228	356.619	1.30152	0.380202	107.529	3	3	6		ENSG00000100918	REC8	REC8 meiotic recombination protein [Source:HGNC Symbol;Acc:HGNC:16879]	9.96967e-08	2.60651e-06	0.00581252	19.0772	20.9959	19.5003	19.8578	15.4573	14.9594	15.3237	15.2468	1.30243	0.381201	4.61102	3	3	6		ENSG00000100918
ENSG00000100979	1	1	1	UUU	3		ENSG00000100979	PLTP	phospholipid transfer protein [Source:HGNC Symbol;Acc:HGNC:9093]	6.54377e-05	0.00159696	1	92.75	108.406	123.376	108.178	55.9749	57.8619	66.8256	60.2208	1.79635	0.845069	47.9569	3	3	6		ENSG00000100979	PLTP	phospholipid transfer protein [Source:HGNC Symbol;Acc:HGNC:9093]	1.33117e-09	4.41717e-08	7.76097e-05	3.93657	4.64626	5.30995	4.63093	2.38639	2.47262	2.86656	2.57519	1.79829	0.846623	2.05574	3	3	6		ENSG00000100979
ENSG00000101000	1	1	1	UUU	3		ENSG00000101000	PROCR	protein C receptor [Source:HGNC Symbol;Acc:HGNC:9452]	2.59217e-11	1.8013e-09	1.51129e-06	967.632	1046.22	1082.73	1032.2	683.148	758.955	759.832	733.978	1.4063	0.49191	298.219	3	3	6		ENSG00000101000	PROCR	protein C receptor [Source:HGNC Symbol;Acc:HGNC:9452]	4.57412e-19	3.75606e-17	2.6668e-14	41.0691	44.8408	46.5994	44.1698	29.1248	32.4326	32.5938	31.3837	1.40741	0.493042	12.786	3	3	6		ENSG00000101000
ENSG00000101017	1	1	1	UUU	3		ENSG00000101017	CD40	CD40 molecule [Source:HGNC Symbol;Acc:HGNC:11919]	1.27408e-06	4.46135e-05	0.0742814	986.361	1016.57	1013.6	1005.51	791.281	838.997	772.207	800.828	1.25559	0.328362	204.681	3	3	6		ENSG00000101017	CD40	CD40 molecule [Source:HGNC Symbol;Acc:HGNC:11919]	9.56301e-10	3.22279e-08	5.57543e-05	41.864	43.5697	43.624	43.0192	33.7349	35.853	33.1247	34.2375	1.25649	0.329403	8.78168	3	3	6		ENSG00000101017
ENSG00000101096	1	1	1	UUU	3		ENSG00000101096	NFATC2	nuclear factor of activated T cells 2 [Source:HGNC Symbol;Acc:HGNC:7776]	0.0397655	0.389256	1	99.8846	93.0659	82.9601	91.9702	73.785	60.755	71.7756	68.7719	1.33732	0.419347	23.1983	3	3	6		ENSG00000101096	NFATC2	nuclear factor of activated T cells 2 [Source:HGNC Symbol;Acc:HGNC:7776]	0.00163989	0.0189471	1	4.23939	3.98877	3.57048	3.93288	3.14569	2.59625	3.0789	2.94028	1.33759	0.419633	0.9926	3	3	6		ENSG00000101096
ENSG00000101166	1	1	1	UUU	3		ENSG00000101166	PRELID3B	PRELI domain containing 3B [Source:HGNC Symbol;Acc:HGNC:15892]	1.99775e-18	2.90455e-16	1.16473e-13	2196.57	2229.49	2276.08	2234.05	1517.68	1694.39	1612.07	1608.05	1.38929	0.474352	626.003	3	3	6		ENSG00000101166	PRELID3B	PRELI domain containing 3B [Source:HGNC Symbol;Acc:HGNC:15892]	1.49881e-26	1.9681e-24	8.73836e-22	93.2287	95.5552	97.9594	95.5811	64.7037	72.4066	69.1513	68.7539	1.39019	0.475285	26.8272	3	3	6		ENSG00000101166
ENSG00000101187	1	1	1	UUU	3		ENSG00000101187	SLCO4A1	solute carrier organic anion transporter family member 4A1 [Source:HGNC Symbol;Acc:HGNC:10953]	7.06646e-17	8.97579e-15	4.11989e-12	329.084	348.741	354.176	344	150.114	189.98	161.702	167.265	2.05662	1.04027	176.735	3	3	6		ENSG00000101187	SLCO4A1	solute carrier organic anion transporter family member 4A1 [Source:HGNC Symbol;Acc:HGNC:10953]	3.34202e-32	5.99527e-30	1.94846e-27	13.9673	14.9469	15.2432	14.7191	6.39986	8.11844	6.93636	7.15156	2.05817	1.04136	7.56758	3	3	6		ENSG00000101187
ENSG00000101194	1	1	1	UUU	3		ENSG00000101194	SLC17A9	solute carrier family 17 member 9 [Source:HGNC Symbol;Acc:HGNC:16192]	1.22188e-05	0.000351273	0.712381	1263.72	1284.51	1489.03	1345.75	1132.22	1087.8	1051.06	1090.36	1.23423	0.303608	255.393	3	3	6		ENSG00000101194	SLC17A9	solute carrier family 17 member 9 [Source:HGNC Symbol;Acc:HGNC:16192]	4.48367e-10	1.5719e-08	2.61407e-05	53.6358	55.0538	64.0856	57.5917	48.2701	46.4853	45.0864	46.6139	1.23551	0.305101	10.9778	3	3	6		ENSG00000101194
ENSG00000101198	1	1	1	UUU	3		ENSG00000101198	NKAIN4	sodium/potassium transporting ATPase interacting 4 [Source:HGNC Symbol;Acc:HGNC:16191]	3.65385e-07	1.39873e-05	0.0213027	61.5361	70.5664	97.8503	76.6509	33.0761	27.0022	26.4002	28.8262	2.65908	1.41092	47.8248	3	3	6		ENSG00000101198	NKAIN4	sodium/potassium transporting ATPase interacting 4 [Source:HGNC Symbol;Acc:HGNC:16191]	6.88106e-16	4.37015e-14	4.01179e-11	2.61177	3.02445	4.21134	3.28252	1.41014	1.15389	1.13247	1.23217	2.66402	1.41361	2.05035	3	3	6		ENSG00000101198
ENSG00000101210	1	1	1	UUU	3		ENSG00000101210	EEF1A2	eukaryotic translation elongation factor 1 alpha 2 [Source:HGNC Symbol;Acc:HGNC:3192]	2.46779e-23	5.06609e-21	1.43877e-18	361.19	398.854	452.026	404.023	188.279	172.621	148.501	169.8	2.3794	1.2506	234.223	3	3	6		ENSG00000101210	EEF1A2	eukaryotic translation elongation factor 1 alpha 2 [Source:HGNC Symbol;Acc:HGNC:3192]	1.02334e-49	3.89953e-47	5.96629e-45	15.3299	17.0947	19.4545	17.2931	8.02694	7.37666	6.37013	7.25791	2.38265	1.25257	10.0352	3	3	6		ENSG00000101210
ENSG00000101236	1	1	1	UUU	3		ENSG00000101236	RNF24	ring finger protein 24 [Source:HGNC Symbol;Acc:HGNC:13779]	2.33002e-18	3.33771e-16	1.35845e-13	1613.32	1570.87	1603.89	1596.03	1169.11	1109.98	1013.11	1097.4	1.45437	0.540393	498.625	3	3	6		ENSG00000101236	RNF24	ring finger protein 24 [Source:HGNC Symbol;Acc:HGNC:13779]	3.60731e-30	5.82586e-28	2.10314e-25	68.4737	67.327	69.0293	68.2767	49.843	47.4331	43.4584	46.9115	1.45543	0.54145	21.3651	3	3	6		ENSG00000101236
ENSG00000101294	1	1	1	UUU	3		ENSG00000101294	HM13	histocompatibility minor 13 [Source:HGNC Symbol;Acc:HGNC:16435]	1.34313e-13	1.22164e-11	7.83074e-09	7451.21	7634.47	7725.92	7603.87	6406.58	6120.82	6316.26	6281.22	1.21057	0.275689	1322.65	3	3	6		ENSG00000101294	HM13	histocompatibility minor 13 [Source:HGNC Symbol;Acc:HGNC:16435]	3.26498e-12	1.48136e-10	1.90355e-07	316.251	327.211	332.513	325.325	273.133	261.562	270.943	268.546	1.21143	0.276711	56.7787	3	3	6		ENSG00000101294
ENSG00000101298	1	1	1	UUU	3		ENSG00000101298	SNPH	syntaphilin [Source:HGNC Symbol;Acc:HGNC:15931]	0.000280457	0.00588205	1	545.798	522.601	566.894	545.097	428.716	454.216	429.004	437.312	1.24647	0.317851	107.785	3	3	6		ENSG00000101298	SNPH	syntaphilin [Source:HGNC Symbol;Acc:HGNC:15931]	2.14752e-06	4.6082e-05	0.125205	23.1652	22.3985	24.3983	23.3207	18.2776	19.4101	18.4026	18.6967	1.24731	0.318822	4.62392	3	3	6		ENSG00000101298
ENSG00000101306	1	1	1	UUU	3		ENSG00000101306	MYLK2	myosin light chain kinase 2 [Source:HGNC Symbol;Acc:HGNC:16243]	0.00779498	0.104115	1	88.2909	80.7934	87.2144	85.4329	63.6078	52.0757	56.9255	57.5363	1.48485	0.570319	27.8966	3	3	6		ENSG00000101306	MYLK2	myosin light chain kinase 2 [Source:HGNC Symbol;Acc:HGNC:16243]	5.63636e-05	0.000933819	1	3.74732	3.46278	3.75358	3.65456	2.7118	2.22536	2.44188	2.45968	1.48579	0.571226	1.19488	3	3	6		ENSG00000101306
ENSG00000101557	1	1	1	UUU	3		ENSG00000101557	USP14	ubiquitin specific peptidase 14 [Source:HGNC Symbol;Acc:HGNC:12612]	6.98268e-33	2.73225e-30	4.07104e-28	3534.31	3550.82	3422.63	3502.59	2460.35	2438.88	2347.97	2415.73	1.44991	0.535961	1086.86	3	3	6		ENSG00000101557	USP14	ubiquitin specific peptidase 14 [Source:HGNC Symbol;Acc:HGNC:12612]	6.25966e-38	1.48354e-35	3.64951e-33	150.006	152.187	147.305	149.833	104.893	104.221	100.719	103.277	1.45078	0.536828	46.5553	3	3	6		ENSG00000101557
ENSG00000101608	1	1	1	UUU	3		ENSG00000101608	MYL12A	myosin light chain 12A [Source:HGNC Symbol;Acc:HGNC:16701]	1.35291e-11	9.70199e-10	7.88772e-07	6379.24	6774.38	6973.96	6709.19	5561.86	5518.09	5500.32	5526.76	1.21395	0.279705	1182.43	3	3	6		ENSG00000101608	MYL12A	myosin light chain 12A [Source:HGNC Symbol;Acc:HGNC:16701]	2.02475e-12	9.41364e-11	1.18047e-07	270.753	290.348	300.149	287.083	237.12	235.806	235.942	236.289	1.21496	0.280914	50.7938	3	3	6		ENSG00000101608
ENSG00000101670	1	1	1	UUU	3		ENSG00000101670	LIPG	lipase G, endothelial type [Source:HGNC Symbol;Acc:HGNC:6623]	8.57101e-19	1.28192e-16	4.99707e-14	839.209	945.999	933.832	906.347	535.577	589.227	552.755	559.186	1.62083	0.696734	347.16	3	3	6		ENSG00000101670	LIPG	lipase G, endothelial type [Source:HGNC Symbol;Acc:HGNC:6623]	2.03065e-32	3.71131e-30	1.18391e-27	35.6184	40.5452	40.1908	38.7848	22.8334	25.1795	23.711	23.908	1.62225	0.697999	14.8768	3	3	6		ENSG00000101670
ENSG00000101752	1	1	1	UUU	3		ENSG00000101752	MIB1	mindbomb E3 ubiquitin protein ligase 1 [Source:HGNC Symbol;Acc:HGNC:21086]	1.74253e-24	3.90741e-22	1.01593e-19	2720.96	2431.99	2331.39	2494.78	1581.29	1695.35	1490.79	1589.14	1.56989	0.650663	905.636	3	3	6		ENSG00000101752	MIB1	mindbomb E3 ubiquitin protein ligase 1 [Source:HGNC Symbol;Acc:HGNC:21086]	2.95707e-50	1.15707e-47	1.72403e-45	115.485	104.234	100.34	106.686	67.4155	72.4478	63.949	67.9374	1.57036	0.651098	38.749	3	3	6		ENSG00000101752
ENSG00000101782	1	1	1	UUU	3		ENSG00000101782	RIOK3	RIO kinase 3 [Source:HGNC Symbol;Acc:HGNC:11451]	2.10854e-12	1.64128e-10	1.22932e-07	1941.51	2041.31	1902.76	1961.86	1502.42	1525.62	1513.06	1513.7	1.29607	0.374142	448.16	3	3	6		ENSG00000101782	RIOK3	RIO kinase 3 [Source:HGNC Symbol;Acc:HGNC:11451]	1.04673e-16	7.07966e-15	6.10267e-12	82.4031	87.49	81.8922	83.9284	64.0528	65.1948	64.9045	64.7174	1.29685	0.375006	19.211	3	3	6		ENSG00000101782
ENSG00000101842	1	1	1	UUU	3		ENSG00000101842	VSIG1	V-set and immunoglobulin domain containing 1 [Source:HGNC Symbol;Acc:HGNC:28675]	0.00633135	0.0874302	1	70.4543	67.4983	49.9888	62.6471	35.6204	45.3251	32.1753	37.7069	1.66142	0.732419	24.9402	3	3	6		ENSG00000101842	VSIG1	V-set and immunoglobulin domain containing 1 [Source:HGNC Symbol;Acc:HGNC:28675]	1.41971e-05	0.000264025	0.827718	2.99028	2.89296	2.15144	2.67823	1.51861	1.93689	1.3802	1.6119	1.66154	0.732519	1.06633	3	3	6		ENSG00000101842
ENSG00000101846	1	1	1	UUU	3		ENSG00000101846	STS	steroid sulfatase [Source:HGNC Symbol;Acc:HGNC:11425]	0.000597498	0.0115793	1	483.37	416.24	478.616	459.409	362.564	357.779	372.903	364.416	1.26067	0.334193	94.9929	3	3	6		ENSG00000101846	STS	steroid sulfatase [Source:HGNC Symbol;Acc:HGNC:11425]	2.71561e-06	5.74476e-05	0.158326	20.5156	17.8399	20.5989	19.6515	15.4573	15.289	15.9961	15.5808	1.26126	0.334867	4.07067	3	3	6		ENSG00000101846
ENSG00000101888	1	1	1	UUU	3		ENSG00000101888	NXT2	nuclear transport factor 2 like export factor 2 [Source:HGNC Symbol;Acc:HGNC:18151]	0.0183328	0.211946	1	416.483	366.127	361.621	381.41	304.045	367.423	278.027	316.498	1.20509	0.269145	64.9119	3	3	6		ENSG00000101888	NXT2	nuclear transport factor 2 like export factor 2 [Source:HGNC Symbol;Acc:HGNC:18151]	0.000276628	0.00390319	1	17.6767	15.6921	15.5636	16.3108	12.9624	15.7012	11.9263	13.53	1.20553	0.269672	2.78086	3	3	6		ENSG00000101888
ENSG00000101911	1	1	1	UUU	3		ENSG00000101911	PRPS2	phosphoribosyl pyrophosphate synthetase 2 [Source:HGNC Symbol;Acc:HGNC:9465]	2.87718e-06	9.38741e-05	0.167745	1727.47	1758.02	1742.16	1742.55	1351.03	1528.52	1452.01	1443.85	1.20688	0.271277	298.698	3	3	6		ENSG00000101911	PRPS2	phosphoribosyl pyrophosphate synthetase 2 [Source:HGNC Symbol;Acc:HGNC:9465]	5.08265e-09	1.56622e-07	0.000296329	73.3187	75.3484	74.9801	74.5491	57.5987	65.3184	62.2857	61.7343	1.20758	0.272118	12.8148	3	3	6		ENSG00000101911
ENSG00000101955	1	1	1	UUU	3		ENSG00000101955	SRPX	sushi repeat containing protein X-linked [Source:HGNC Symbol;Acc:HGNC:11309]	3.88169e-07	1.47626e-05	0.022631	453.048	448.966	470.107	457.374	274.786	342.349	334.128	317.088	1.44242	0.528492	140.286	3	3	6		ENSG00000101955	SRPX	sushi repeat containing protein X-linked [Source:HGNC Symbol;Acc:HGNC:11309]	1.95405e-12	9.09942e-11	1.13925e-07	19.2287	19.2425	20.2327	19.568	11.715	14.6297	14.3328	13.5592	1.44316	0.529227	6.00882	3	3	6		ENSG00000101955
ENSG00000101974	1	1	1	UUU	3		ENSG00000101974	ATP11C	ATPase phospholipid transporting 11C [Source:HGNC Symbol;Acc:HGNC:13554]	6.4387e-05	0.00157727	1	929.284	980.771	889.162	933.072	730.217	799.458	763.957	764.544	1.22043	0.287389	168.528	3	3	6		ENSG00000101974	ATP11C	ATPase phospholipid transporting 11C [Source:HGNC Symbol;Acc:HGNC:13554]	2.01854e-07	5.05954e-06	0.0117685	39.4414	42.0355	38.2682	39.9151	31.1315	34.1634	32.7708	32.6886	1.22107	0.288148	7.22651	3	3	6		ENSG00000101974
ENSG00000102007	1	1	1	UUU	3		ENSG00000102007	PLP2	proteolipid protein 2 [Source:HGNC Symbol;Acc:HGNC:9087]	1.67541e-14	1.68996e-12	9.76798e-10	5603.35	5589.06	5827.41	5673.27	4629.37	4406.18	4661.29	4565.62	1.24261	0.313372	1107.66	3	3	6		ENSG00000102007	PLP2	proteolipid protein 2 [Source:HGNC Symbol;Acc:HGNC:9087]	5.25076e-15	3.15923e-13	3.0613e-10	237.822	239.546	250.803	242.724	197.365	188.29	199.951	195.202	1.24345	0.314346	47.5215	3	3	6		ENSG00000102007
ENSG00000102048	1	1	1	UUU	3		ENSG00000102048	ASB9	ankyrin repeat and SOCS box containing 9 [Source:HGNC Symbol;Acc:HGNC:17184]	0.00240062	0.0387488	1	44.5913	53.1805	47.8616	48.5445	24.171	25.0735	27.2252	25.4899	1.90446	0.929382	23.0546	3	2	5		ENSG00000102048	ASB9	ankyrin repeat and SOCS box containing 9 [Source:HGNC Symbol;Acc:HGNC:17184]	6.90858e-06	0.000135773	0.402784	1.89258	2.2793	2.05989	2.07726	1.03049	1.07147	1.16786	1.08994	1.90585	0.930435	0.987321	3	2	5		ENSG00000102048
ENSG00000102057	1	1	1	UUU	3		ENSG00000102057	KCND1	potassium voltage-gated channel subfamily D member 1 [Source:HGNC Symbol;Acc:HGNC:6237]	7.29711e-05	0.00176383	1	674.221	745.55	751.958	723.91	610.635	581.512	550.28	580.809	1.24638	0.317746	143.101	3	3	6		ENSG00000102057	KCND1	potassium voltage-gated channel subfamily D member 1 [Source:HGNC Symbol;Acc:HGNC:6237]	1.14039e-07	2.96551e-06	0.00664867	28.6159	31.954	32.3632	30.9777	26.0333	24.8499	23.6049	24.8293	1.24762	0.319184	6.14835	3	3	6		ENSG00000102057
ENSG00000102098	1	1	1	UUU	3		ENSG00000102098	SCML2	Scm polycomb group protein like 2 [Source:HGNC Symbol;Acc:HGNC:10581]	0.000118289	0.00271943	1	325.517	344.651	300.996	323.721	239.165	242.055	237.602	239.608	1.35105	0.434078	84.1135	3	3	6		ENSG00000102098	SCML2	Scm polycomb group protein like 2 [Source:HGNC Symbol;Acc:HGNC:10581]	1.35493e-07	3.48612e-06	0.00789954	13.8159	14.7716	12.9544	13.8473	10.1964	10.3438	10.1922	10.2441	1.35173	0.434807	3.60317	3	3	6		ENSG00000102098
ENSG00000102174	1	1	1	UUU	3		ENSG00000102174	PHEX	phosphate regulating endopeptidase homolog X-linked [Source:HGNC Symbol;Acc:HGNC:8918]	0.00735706	0.0991519	1	47.2668	38.8627	43.6072	43.2456	24.171	22.1804	25.5752	23.9755	1.80374	0.85099	19.27	3	2	5		ENSG00000102174	PHEX	phosphate regulating endopeptidase homolog X-linked [Source:HGNC Symbol;Acc:HGNC:8918]	5.78975e-05	0.000956515	1	2.00614	1.66564	1.87679	1.84952	1.03049	0.947839	1.09708	1.02513	1.80418	0.851341	0.82439	3	2	5		ENSG00000102174
ENSG00000102189	1	1	1	UUU	3		ENSG00000102189	EEA1	early endosome antigen 1 [Source:HGNC Symbol;Acc:HGNC:3185]	1.24493e-15	1.39849e-13	7.25817e-11	1580.32	1547.35	1342.25	1489.97	1086.42	931.576	966.909	994.969	1.49751	0.582562	495.003	3	3	6		ENSG00000102189	EEA1	early endosome antigen 1 [Source:HGNC Symbol;Acc:HGNC:3185]	1.37702e-33	2.67611e-31	8.02833e-29	67.0732	66.3188	57.7686	63.7202	46.3176	39.8092	41.4766	42.5345	1.49808	0.583117	21.1857	3	3	6		ENSG00000102189
ENSG00000102218	1	1	1	UUU	3		ENSG00000102218	RP2	RP2, ARL3 GTPase activating protein [Source:HGNC Symbol;Acc:HGNC:10274]	1.01978e-17	1.37947e-15	5.94551e-13	716.137	742.481	743.45	734.023	417.267	446.501	477.679	447.149	1.64156	0.715069	286.874	3	3	6		ENSG00000102218	RP2	RP2, ARL3 GTPase activating protein [Source:HGNC Symbol;Acc:HGNC:10274]	8.98534e-29	1.31955e-26	5.23863e-24	30.3949	31.8225	31.997	31.4048	17.7894	19.0804	20.4906	19.1201	1.6425	0.715892	12.2847	3	3	6		ENSG00000102218
ENSG00000102271	1	1	1	UUU	3		ENSG00000102271	KLHL4	kelch like family member 4 [Source:HGNC Symbol;Acc:HGNC:6355]	0.00196136	0.0327279	1	90.0745	111.475	82.9601	94.8364	50.8862	59.7906	66.0006	58.8925	1.61033	0.687357	35.9439	3	3	6		ENSG00000102271	KLHL4	kelch like family member 4 [Source:HGNC Symbol;Acc:HGNC:6355]	2.12262e-06	4.5598e-05	0.123753	3.82302	4.77776	3.57048	4.05709	2.16944	2.55504	2.83117	2.51855	1.61088	0.68785	1.53854	3	3	6		ENSG00000102271
ENSG00000102312	1	1	1	UUU	3		ENSG00000102312	PORCN	porcupine O-acyltransferase [Source:HGNC Symbol;Acc:HGNC:17652]	1.8321e-10	1.13997e-08	1.06815e-05	1609.75	1748.82	1777.26	1711.94	1334.49	1212.21	1353.84	1300.18	1.3167	0.396925	411.764	3	3	6		ENSG00000102312	PORCN	porcupine O-acyltransferase [Source:HGNC Symbol;Acc:HGNC:17652]	1.74927e-17	1.2622e-15	1.01986e-12	68.3223	74.9539	76.4907	73.2556	56.8937	51.8014	58.0743	55.5898	1.31779	0.398119	17.6658	3	3	6		ENSG00000102312
ENSG00000102384	1	1	1	UUU	3		ENSG00000102384	CENPI	centromere protein I [Source:HGNC Symbol;Acc:HGNC:3968]	7.19394e-06	0.000217721	0.419421	771.43	785.435	708.351	755.072	548.299	599.835	615.456	587.863	1.28444	0.361134	167.209	3	3	6		ENSG00000102384	CENPI	centromere protein I [Source:HGNC Symbol;Acc:HGNC:3968]	2.68377e-09	8.56897e-08	0.000156469	32.7417	33.6635	30.4864	32.2972	23.3758	25.6329	26.4006	25.1364	1.28488	0.36163	7.16079	3	3	6		ENSG00000102384
ENSG00000102452	1	1	1	UUU	3		ENSG00000102452	NALCN	sodium leak channel, non-selective [Source:HGNC Symbol;Acc:HGNC:19082]	0.014605	0.175868	1	98.101	86.9296	70.197	85.0759	52.1584	41.4677	74.2507	55.9589	1.52033	0.604382	29.117	3	3	6		ENSG00000102452	NALCN	sodium leak channel, non-selective [Source:HGNC Symbol;Acc:HGNC:19082]	5.17736e-05	0.000863856	1	4.16368	3.72578	3.02118	3.63688	2.22368	1.77205	3.18506	2.3936	1.51942	0.603521	1.24328	3	3	6		ENSG00000102452
ENSG00000102531	1	1	1	UUU	3		ENSG00000102531	FNDC3A	fibronectin type III domain containing 3A [Source:HGNC Symbol;Acc:HGNC:20296]	1.52486e-08	7.29254e-07	0.000889025	2838.68	2760.27	2602.61	2733.85	2190.65	2325.08	2214.32	2243.35	1.21865	0.285281	490.503	3	3	6		ENSG00000102531	FNDC3A	fibronectin type III domain containing 3A [Source:HGNC Symbol;Acc:HGNC:20296]	1.41353e-11	6.01547e-10	8.24119e-07	120.482	118.304	112.012	116.933	93.3946	99.3582	94.9857	95.9128	1.21916	0.285885	21.0201	3	3	6		ENSG00000102531
ENSG00000102547	1	1	1	UUU	3		ENSG00000102547	CAB39L	calcium binding protein 39 like [Source:HGNC Symbol;Acc:HGNC:20290]	0.00068468	0.0130042	1	270.224	295.561	273.343	279.709	197.184	211.196	221.102	209.827	1.33304	0.414724	69.8817	3	3	6		ENSG00000102547	CAB39L	calcium binding protein 39 like [Source:HGNC Symbol;Acc:HGNC:20290]	2.84237e-06	5.989e-05	0.165716	11.4691	12.6676	11.7643	11.967	8.40659	9.02507	9.48442	8.97203	1.33381	0.415555	2.99497	3	3	6		ENSG00000102547
ENSG00000102781	1	1	1	UUU	3		ENSG00000102781	KATNAL1	katanin catalytic subunit A1 like 1 [Source:HGNC Symbol;Acc:HGNC:28361]	1.12067e-28	3.35063e-26	6.53372e-24	1806.84	1795.86	1696.43	1766.38	1138.58	1106.13	1162.43	1135.71	1.5553	0.637195	630.664	3	3	6		ENSG00000102781	KATNAL1	katanin catalytic subunit A1 like 1 [Source:HGNC Symbol;Acc:HGNC:28361]	1.26925e-41	3.66337e-39	7.4e-37	76.6875	76.9702	73.0118	75.5565	48.5413	47.2683	49.864	48.5579	1.55601	0.637851	26.9986	3	3	6		ENSG00000102781
ENSG00000102854	1	1	1	UUU	3		ENSG00000102854	MSLN	mesothelin [Source:HGNC Symbol;Acc:HGNC:7371]	2.29524e-05	0.000618664	1	131.99	171.814	187.192	163.665	115.766	94.5077	76.7257	95.6665	1.71079	0.774663	67.9989	3	3	6		ENSG00000102854	MSLN	mesothelin [Source:HGNC Symbol;Acc:HGNC:7371]	1.47314e-12	6.93194e-11	8.58868e-08	5.60205	7.36389	8.05647	7.00747	4.93548	4.03862	3.29123	4.08844	1.71397	0.777341	2.91902	3	3	6		ENSG00000102854
ENSG00000102931	1	1	1	UUU	3		ENSG00000102931	ARL2BP	ADP ribosylation factor like GTPase 2 binding protein [Source:HGNC Symbol;Acc:HGNC:17146]	0.000536479	0.0104889	1	128.423	142.155	128.694	133.091	92.8674	84.8641	84.9758	87.5691	1.51984	0.60392	45.522	3	3	6		ENSG00000102931	ARL2BP	ADP ribosylation factor like GTPase 2 binding protein [Source:HGNC Symbol;Acc:HGNC:17146]	2.95656e-07	7.2365e-06	0.0172374	5.45064	6.09274	5.53882	5.69407	3.95924	3.62651	3.64513	3.74363	1.521	0.605024	1.95044	3	3	6		ENSG00000102931
ENSG00000102934	1	1	1	UUU	3		ENSG00000102934	PLLP	plasmolipin [Source:HGNC Symbol;Acc:HGNC:18553]	0.00105891	0.019155	1	186.392	150.337	164.857	167.195	101.772	116.688	127.051	115.171	1.45172	0.537761	52.0246	3	3	6		ENSG00000102934	PLLP	plasmolipin [Source:HGNC Symbol;Acc:HGNC:18553]	8.75125e-07	2.00478e-05	0.0510215	7.911	6.4434	7.09519	7.14986	4.33889	4.98646	5.45	4.92511	1.45172	0.537759	2.22475	3	3	6		ENSG00000102934
ENSG00000102996	1	1	1	UUU	3		ENSG00000102996	MMP15	matrix metallopeptidase 15 [Source:HGNC Symbol;Acc:HGNC:7161]	0.00108613	0.0195806	1	298.762	298.629	336.095	311.162	235.349	253.628	229.352	239.443	1.29952	0.377983	71.7189	3	3	6		ENSG00000102996	MMP15	matrix metallopeptidase 15 [Source:HGNC Symbol;Acc:HGNC:7161]	6.07533e-06	0.000120436	0.354204	12.6803	12.7991	14.465	13.3148	10.0337	10.8383	9.83831	10.2368	1.30069	0.379273	3.07805	3	3	6		ENSG00000102996
ENSG00000103034	1	1	1	UUU	3		ENSG00000103034	NDRG4	NDRG family member 4 [Source:HGNC Symbol;Acc:HGNC:14466]	4.75237e-12	3.58936e-10	2.77072e-07	1115.68	1083.04	1129.53	1109.42	840.895	791.743	801.907	811.515	1.36709	0.451111	297.901	3	3	6		ENSG00000103034	NDRG4	NDRG family member 4 [Source:HGNC Symbol;Acc:HGNC:14466]	7.31355e-18	5.4596e-16	4.26395e-13	47.3525	46.4188	48.6135	47.4616	35.8501	33.8337	34.3987	34.6942	1.368	0.452067	12.7674	3	3	6		ENSG00000103034
ENSG00000103253	1	1	1	UUU	3		ENSG00000103253	HAGHL	hydroxyacylglutathione hydrolase like [Source:HGNC Symbol;Acc:HGNC:14177]	7.52417e-05	0.00181195	1	362.974	332.378	409.482	368.278	279.874	282.559	249.152	270.528	1.36133	0.445015	97.7496	3	3	6		ENSG00000103253	HAGHL	hydroxyacylglutathione hydrolase like [Source:HGNC Symbol;Acc:HGNC:14177]	1.21723e-08	3.58601e-07	0.000709672	15.4056	14.2456	17.6235	15.7583	11.9319	12.0746	10.6877	11.5647	1.36261	0.446375	4.19351	3	3	6		ENSG00000103253
ENSG00000103266	1	1	1	UUU	3		ENSG00000103266	STUB1	STIP1 homology and U-box containing protein 1 [Source:HGNC Symbol;Acc:HGNC:11427]	5.68947e-07	2.11548e-05	0.0331707	1580.32	1656.78	1777.26	1671.45	1286.15	1417.62	1342.29	1348.68	1.23932	0.309549	322.767	3	3	6		ENSG00000103266	STUB1	STIP1 homology and U-box containing protein 1 [Source:HGNC Symbol;Acc:HGNC:11427]	4.3611e-11	1.73794e-09	2.54261e-06	67.0732	71.0089	76.4907	71.5243	54.8327	60.5792	57.5789	57.6636	1.24037	0.310772	13.8607	3	3	6		ENSG00000103266
ENSG00000103449	1	1	1	UUU	3		ENSG00000103449	SALL1	spalt like transcription factor 1 [Source:HGNC Symbol;Acc:HGNC:10524]	1.30899e-10	8.30435e-09	7.63169e-06	469.993	429.535	412.673	437.4	295.14	253.628	275.553	274.774	1.59186	0.670711	162.627	3	3	6		ENSG00000103449	SALL1	spalt like transcription factor 1 [Source:HGNC Symbol;Acc:HGNC:10524]	3.72781e-19	3.08282e-17	2.17339e-14	19.9478	18.4097	17.7609	18.7061	12.5828	10.8383	11.8201	11.7471	1.59241	0.67121	6.95906	3	3	6		ENSG00000103449
ENSG00000103522	1	1	1	UUU	3		ENSG00000103522	IL21R	interleukin 21 receptor [Source:HGNC Symbol;Acc:HGNC:6006]	0.0225761	0.248768	1	25.863	29.6583	29.7805	28.434	21.6267	14.4655	9.90009	15.3307	1.8547	0.891188	13.1032	3	0	3		ENSG00000103522	IL21R	interleukin 21 receptor [Source:HGNC Symbol;Acc:HGNC:6006]	0.000344316	0.00473227	1	1.0977	1.27115	1.28171	1.21685	0.922014	0.618156	0.424675	0.654948	1.85794	0.893702	0.561904	3	0	3		ENSG00000103522
ENSG00000103642	1	1	1	UUU	3		ENSG00000103642	LACTB	lactamase beta [Source:HGNC Symbol;Acc:HGNC:16468]	5.78705e-09	2.94927e-07	0.000337397	1566.94	1672.12	1498.6	1579.22	1265.8	1211.24	1247.41	1241.48	1.27204	0.347147	337.736	3	3	6		ENSG00000103642	LACTB	lactamase beta [Source:HGNC Symbol;Acc:HGNC:16468]	1.56708e-13	8.18672e-12	9.13638e-09	66.5054	71.6664	64.4975	67.5565	53.9649	51.7602	53.5091	53.0781	1.27278	0.347978	14.4784	3	3	6		ENSG00000103642
ENSG00000103647	1	1	1	UUU	3		ENSG00000103647	CORO2B	coronin 2B [Source:HGNC Symbol;Acc:HGNC:2256]	7.38919e-15	7.66556e-13	4.30805e-10	1435.84	1406.21	1477.33	1439.79	1073.7	1037.66	1030.43	1047.26	1.37482	0.459239	392.531	3	3	6		ENSG00000103647	CORO2B	coronin 2B [Source:HGNC Symbol;Acc:HGNC:2256]	3.27141e-21	3.15777e-19	1.9073e-16	60.9412	60.2699	63.582	61.5977	45.7753	44.3424	44.2016	44.7731	1.37578	0.460245	16.8246	3	3	6		ENSG00000103647
ENSG00000103742	1	1	1	UUU	3		ENSG00000103742	IGDCC4	immunoglobulin superfamily DCC subclass member 4 [Source:HGNC Symbol;Acc:HGNC:13770]	1.40767e-26	3.73046e-24	8.20701e-22	620.712	643.279	641.345	635.112	320.583	329.813	337.428	329.275	1.92882	0.94772	305.837	3	3	6		ENSG00000103742	IGDCC4	immunoglobulin superfamily DCC subclass member 4 [Source:HGNC Symbol;Acc:HGNC:13770]	4.48798e-43	1.39924e-40	2.61658e-38	26.3448	27.5708	27.6026	27.1727	13.6675	14.0939	14.4743	14.0786	1.93007	0.948654	13.0941	3	3	6		ENSG00000103742
ENSG00000103769	1	1	1	UUU	3		ENSG00000103769	RAB11A	RAB11A, member RAS oncogene family [Source:HGNC Symbol;Acc:HGNC:9760]	2.4342e-09	1.308e-07	0.000141919	3049.16	3121.29	3089.73	3086.72	2501.06	2612.46	2580.62	2564.72	1.20354	0.267278	522.009	3	3	6		ENSG00000103769	RAB11A	RAB11A, member RAS oncogene family [Source:HGNC Symbol;Acc:HGNC:9760]	1.74912e-10	6.46242e-09	1.01977e-05	129.415	133.777	132.978	132.057	106.628	111.639	110.699	109.655	1.20429	0.268181	22.4013	3	3	6		ENSG00000103769
ENSG00000103888	1	1	1	UUU	3		ENSG00000103888	CEMIP	cell migration inducing hyaluronidase 1 [Source:HGNC Symbol;Acc:HGNC:29213]	1.46734e-07	5.9992e-06	0.00855486	276.466	308.856	333.967	306.43	194.64	182.265	206.252	194.386	1.5764	0.656636	112.044	3	3	6		ENSG00000103888	CEMIP	cell migration inducing hyaluronidase 1 [Source:HGNC Symbol;Acc:HGNC:29213]	6.84357e-14	3.71157e-12	3.98994e-09	11.734	13.2375	14.3735	13.115	8.29812	7.78876	8.8474	8.31143	1.57795	0.658048	4.80356	3	3	6		ENSG00000103888
ENSG00000103942	1	1	1	UUU	3		ENSG00000103942	HOMER2	homer scaffold protein 2 [Source:HGNC Symbol;Acc:HGNC:17513]	7.71414e-28	2.18838e-25	4.4975e-23	2051.2	2164.04	2229.29	2148.18	1460.43	1417.62	1377.76	1418.6	1.51429	0.598639	729.571	3	3	6		ENSG00000103942	HOMER2	homer scaffold protein 2 [Source:HGNC Symbol;Acc:HGNC:17513]	1.57815e-40	4.24006e-38	9.20093e-36	87.0589	92.7499	95.9452	91.918	62.263	60.5792	59.1006	60.6476	1.51561	0.599896	31.2704	3	3	6		ENSG00000103942
ENSG00000104131	1	1	1	UUU	3		ENSG00000104131	EIF3J	eukaryotic translation initiation factor 3 subunit J [Source:HGNC Symbol;Acc:HGNC:3270]	1.48153e-09	8.20284e-08	8.63759e-05	2421.31	2669.25	2367.55	2486.04	1886.61	1996.23	2018.79	1967.21	1.26374	0.337696	518.827	3	3	6		ENSG00000104131	EIF3J	eukaryotic translation initiation factor 3 subunit J [Source:HGNC Symbol;Acc:HGNC:3270]	5.23641e-15	3.15385e-13	3.05293e-10	102.767	114.403	101.896	106.356	80.4321	85.3055	86.5984	84.112	1.26445	0.338512	22.2436	3	3	6		ENSG00000104131
ENSG00000104331	1	1	1	UUU	3		ENSG00000104331	IMPAD1	inositol monophosphatase domain containing 1 [Source:HGNC Symbol;Acc:HGNC:26019]	2.20967e-16	2.65078e-14	1.28828e-11	3214.14	3045.61	3040.8	3100.18	2273.34	2462.99	2262.17	2332.83	1.32894	0.410271	767.352	3	3	6		ENSG00000104331	IMPAD1	inositol monophosphatase domain containing 1 [Source:HGNC Symbol;Acc:HGNC:26019]	1.35129e-22	1.40433e-20	7.87829e-18	136.417	130.534	130.872	132.608	96.9199	105.251	97.0383	99.7365	1.32958	0.410971	32.8712	3	3	6		ENSG00000104331
ENSG00000104343	1	1	1	UUU	3		ENSG00000104343	UBE2W	ubiquitin conjugating enzyme E2 W [Source:HGNC Symbol;Acc:HGNC:25616]	0.000376814	0.00763608	1	554.716	562.486	538.177	551.793	457.976	476.396	377.853	437.409	1.26151	0.335146	114.385	3	3	6		ENSG00000104343	UBE2W	ubiquitin conjugating enzyme E2 W [Source:HGNC Symbol;Acc:HGNC:25616]	2.37794e-07	5.90454e-06	0.0138639	23.5437	24.108	23.1624	23.6047	19.525	20.3579	16.2084	18.6971	1.26248	0.336257	4.90757	3	3	6		ENSG00000104343
ENSG00000104368	1	1	1	UUU	3		ENSG00000104368	PLAT	plasminogen activator, tissue type [Source:HGNC Symbol;Acc:HGNC:9051]	6.94619e-16	7.92518e-14	4.04977e-11	759.837	676.006	673.253	703.032	396.913	436.857	452.929	428.9	1.63915	0.71295	274.132	3	3	6		ENSG00000104368	PLAT	plasminogen activator, tissue type [Source:HGNC Symbol;Acc:HGNC:9051]	3.61356e-28	5.16367e-26	2.10678e-23	32.2496	28.9734	28.9758	30.0663	16.9217	18.6683	19.4289	18.3396	1.63942	0.713183	11.7267	3	3	6		ENSG00000104368
ENSG00000104419	1	1	1	UUU	3		ENSG00000104419	NDRG1	N-myc downstream regulated 1 [Source:HGNC Symbol;Acc:HGNC:7679]	5.93502e-19	9.05821e-17	3.46024e-14	1032.74	1018.61	1028.49	1026.61	648.799	681.806	684.756	671.787	1.52818	0.611816	354.826	3	3	6		ENSG00000104419	NDRG1	N-myc downstream regulated 1 [Source:HGNC Symbol;Acc:HGNC:7679]	2.46755e-28	3.56097e-26	1.43863e-23	43.8322	43.6573	44.2648	43.9181	27.6604	29.1357	29.3734	28.7232	1.52901	0.612602	15.195	3	3	6		ENSG00000104419
ENSG00000104427	1	1	1	UUU	3		ENSG00000104427	ZC2HC1A	zinc finger C2HC-type containing 1A [Source:HGNC Symbol;Acc:HGNC:24277]	0.00303315	0.0473591	1	302.329	257.721	280.788	280.279	216.267	212.16	227.702	218.71	1.28151	0.357849	61.5698	3	3	6		ENSG00000104427	ZC2HC1A	zinc finger C2HC-type containing 1A [Source:HGNC Symbol;Acc:HGNC:24277]	3.10208e-05	0.000541976	1	12.8317	11.0458	12.0847	11.9874	9.22014	9.06628	9.76753	9.35132	1.2819	0.35828	2.6361	3	3	6		ENSG00000104427
ENSG00000104497	1	1	1	UUU	3		ENSG00000104497	SNX16	sorting nexin 16 [Source:HGNC Symbol;Acc:HGNC:14980]	0.000188719	0.00413325	1	264.873	274.084	292.487	277.148	179.374	210.232	210.377	199.994	1.38578	0.470699	77.1539	3	3	6		ENSG00000104497	SNX16	sorting nexin 16 [Source:HGNC Symbol;Acc:HGNC:14980]	1.82049e-07	4.58877e-06	0.0106138	11.2419	11.7472	12.5882	11.8591	7.64729	8.98386	9.02435	8.55183	1.38673	0.47169	3.30728	3	3	6		ENSG00000104497
ENSG00000104635	1	1	1	UUU	3		ENSG00000104635	SLC39A14	solute carrier family 39 member 14 [Source:HGNC Symbol;Acc:HGNC:20858]	1.41178e-11	1.00993e-09	8.23096e-07	3452.26	3380.03	3623.65	3485.32	2761.85	2852.59	2837.2	2817.21	1.23715	0.30702	668.101	3	3	6		ENSG00000104635	SLC39A14	solute carrier family 39 member 14 [Source:HGNC Symbol;Acc:HGNC:20858]	1.32181e-13	6.96785e-12	7.70644e-09	146.524	144.867	155.957	149.116	117.747	121.9	121.705	120.451	1.23798	0.307993	28.6653	3	3	6		ENSG00000104635
ENSG00000104660	1	1	1	UUU	3		ENSG00000104660	LEPROTL1	leptin receptor overlapping transcript like 1 [Source:HGNC Symbol;Acc:HGNC:6555]	6.34868e-10	3.69402e-08	3.70141e-05	1050.57	1142.36	1084.86	1092.6	760.749	872.75	773.032	802.177	1.36204	0.445769	290.42	3	3	6		ENSG00000104660	LEPROTL1	leptin receptor overlapping transcript like 1 [Source:HGNC Symbol;Acc:HGNC:6555]	5.94585e-17	4.10728e-15	3.46655e-12	44.5893	48.9611	46.6909	46.7471	32.4332	37.2954	33.1601	34.2962	1.36304	0.446827	12.4509	3	3	6		ENSG00000104660
ENSG00000104689	1	1	1	UUU	3		ENSG00000104689	TNFRSF10A	TNF receptor superfamily member 10a [Source:HGNC Symbol;Acc:HGNC:11904]	0.00324844	0.0503163	1	429.861	447.943	429.69	435.832	332.033	353.922	381.978	355.978	1.22432	0.291984	79.8539	3	3	6		ENSG00000104689	TNFRSF10A	TNF receptor superfamily member 10a [Source:HGNC Symbol;Acc:HGNC:11904]	8.90431e-05	0.00140764	1	18.2445	19.1987	18.4933	18.6455	14.1556	15.1242	16.3854	15.2217	1.22493	0.292694	3.42376	3	3	6		ENSG00000104689
ENSG00000104722	1	1	1	UUU	3		ENSG00000104722	NEFM	neurofilament medium [Source:HGNC Symbol;Acc:HGNC:7734]	6.98317e-06	0.000211718	0.407133	147.151	181.018	206.337	178.169	115.766	106.08	94.0508	105.299	1.69203	0.758752	72.8697	3	3	6		ENSG00000104722	NEFM	neurofilament medium [Source:HGNC Symbol;Acc:HGNC:7734]	1.65467e-12	7.76111e-11	9.64705e-08	6.24553	7.75838	8.88043	7.62811	4.93548	4.53314	4.03442	4.50101	1.69475	0.761076	3.1271	3	3	6		ENSG00000104722
ENSG00000104756	1	1	1	UUU	3		ENSG00000104756	KCTD9	potassium channel tetramerization domain containing 9 [Source:HGNC Symbol;Acc:HGNC:22401]	4.62018e-08	2.0453e-06	0.00269366	1331.5	1322.35	1180.59	1278.14	979.56	1007.76	1005.68	997.668	1.28113	0.35742	280.477	3	3	6		ENSG00000104756	KCTD9	potassium channel tetramerization domain containing 9 [Source:HGNC Symbol;Acc:HGNC:22401]	7.22048e-13	3.50515e-11	4.20969e-08	56.5126	56.6756	50.8107	54.6663	41.7618	43.0648	43.1399	42.6555	1.28158	0.357919	12.0108	3	3	6		ENSG00000104756
ENSG00000104783	1	1	1	UUU	3		ENSG00000104783	KCNN4	potassium calcium-activated channel subfamily N member 4 [Source:HGNC Symbol;Acc:HGNC:6293]	8.85041e-21	1.52662e-18	5.15997e-16	429.861	409.081	431.818	423.586	202.273	220.839	206.252	209.788	2.01912	1.01372	213.798	3	3	6		ENSG00000104783	KCNN4	potassium calcium-activated channel subfamily N member 4 [Source:HGNC Symbol;Acc:HGNC:6293]	5.47813e-36	1.2098e-33	3.19386e-31	18.2445	17.5331	18.5848	18.1208	8.62354	9.43718	8.8474	8.96937	2.0203	1.01457	9.15143	3	3	6		ENSG00000104783
ENSG00000104826	1	1	1	UUU	3		ENSG00000104826	LHB	luteinizing hormone beta polypeptide [Source:HGNC Symbol;Acc:HGNC:6584]	0.0394877	0.387187	1	109.695	97.1567	85.0872	97.3129	67.4243	81.0066	70.1256	72.8522	1.33576	0.417659	24.4607	3	3	6		ENSG00000104826	LHB	luteinizing hormone beta polypeptide [Source:HGNC Symbol;Acc:HGNC:6584]	0.00149458	0.0174868	1	4.65576	4.1641	3.66203	4.16063	2.87451	3.46167	3.00812	3.11477	1.33578	0.417678	1.04586	3	3	6		ENSG00000104826
ENSG00000104833	1	1	1	UUU	3		ENSG00000104833	TUBB4A	tubulin beta 4A class IVa [Source:HGNC Symbol;Acc:HGNC:20774]	0.0485707	0.452649	1	98.9928	122.724	119.122	113.613	94.1395	81.0066	89.1008	88.0823	1.28985	0.367204	25.5307	3	3	6		ENSG00000104833	TUBB4A	tubulin beta 4A class IVa [Source:HGNC Symbol;Acc:HGNC:20774]	0.00296046	0.0317515	1	4.20154	5.25992	5.12685	4.86277	4.01347	3.46167	3.82208	3.76574	1.29132	0.368844	1.09703	3	3	6		ENSG00000104833
ENSG00000104848	1	1	1	UUU	3		ENSG00000104848	KCNA7	potassium voltage-gated channel subfamily A member 7 [Source:HGNC Symbol;Acc:HGNC:6226]	0.00415663	0.0619162	1	158.745	165.678	124.44	149.621	124.671	94.5077	100.651	106.61	1.40344	0.48897	43.011	3	3	6		ENSG00000104848	KCNA7	potassium voltage-gated channel subfamily A member 7 [Source:HGNC Symbol;Acc:HGNC:6226]	4.02527e-06	8.25181e-05	0.234681	6.7376	7.10089	5.35572	6.39807	5.31514	4.03862	4.31753	4.5571	1.40398	0.489522	1.84098	3	3	6		ENSG00000104848
ENSG00000104856	1	1	1	UUU	3		ENSG00000104856	RELB	RELB proto-oncogene, NF-kB subunit [Source:HGNC Symbol;Acc:HGNC:9956]	6.4337e-09	3.26172e-07	0.000375098	1139.76	1184.29	1313.53	1212.53	880.332	978.83	834.908	898.023	1.35022	0.433191	314.503	3	3	6		ENSG00000104856	RELB	RELB proto-oncogene, NF-kB subunit [Source:HGNC Symbol;Acc:HGNC:9956]	2.71893e-17	1.91911e-15	1.58519e-12	48.3744	50.7582	56.5326	51.8884	37.5314	41.8285	35.8143	38.3914	1.35156	0.43463	13.497	3	3	6		ENSG00000104856
ENSG00000104951	1	1	1	UUU	3		ENSG00000104951	IL4I1	interleukin 4 induced 1 [Source:HGNC Symbol;Acc:HGNC:19094]	7.92214e-19	1.19657e-16	4.61876e-14	224.74	194.313	230.799	216.618	81.418	82.9353	76.7257	80.3597	2.6956	1.43061	136.258	3	3	6		ENSG00000104951	IL4I1	interleukin 4 induced 1 [Source:HGNC Symbol;Acc:HGNC:19094]	7.00057e-39	1.7517e-36	4.08147e-34	9.53862	8.32821	9.93326	9.2667	3.47111	3.54409	3.29123	3.43548	2.69735	1.43154	5.83122	3	3	6		ENSG00000104951
ENSG00000105048	1	1	1	UUU	3		ENSG00000105048	TNNT1	troponin T1, slow skeletal type [Source:HGNC Symbol;Acc:HGNC:11948]	1.9e-18	2.77629e-16	1.10774e-13	1508.97	1671.1	1733.65	1637.91	1158.93	1053.09	1095.61	1102.54	1.48557	0.571017	535.363	3	3	6		ENSG00000105048	TNNT1	troponin T1, slow skeletal type [Source:HGNC Symbol;Acc:HGNC:11948]	4.31546e-33	8.27632e-31	2.516e-28	64.045	71.6226	74.6139	70.0938	49.4091	45.0017	46.9974	47.1361	1.48705	0.572456	22.9578	3	3	6		ENSG00000105048
ENSG00000105246	1	1	1	UUU	3		ENSG00000105246	EBI3	Epstein-Barr virus induced 3 [Source:HGNC Symbol;Acc:HGNC:3129]	0.0133991	0.163807	1	231.875	201.472	212.718	215.355	165.38	179.372	168.302	171.018	1.25926	0.332571	44.3373	3	3	6		ENSG00000105246	EBI3	Epstein-Barr virus induced 3 [Source:HGNC Symbol;Acc:HGNC:3129]	0.000396104	0.00537061	1	9.84144	8.63504	9.15508	9.21052	7.05069	7.66513	7.21948	7.31177	1.25968	0.333062	1.89875	3	3	6		ENSG00000105246
ENSG00000105255	1	1	1	UUU	3		ENSG00000105255	FSD1	fibronectin type III and SPRY domain containing 1 [Source:HGNC Symbol;Acc:HGNC:13745]	7.40085e-14	6.90375e-12	4.31485e-09	1113	1165.88	1328.42	1202.43	830.718	819.71	822.532	824.32	1.4587	0.544682	378.115	3	3	6		ENSG00000105255	FSD1	fibronectin type III and SPRY domain containing 1 [Source:HGNC Symbol;Acc:HGNC:13745]	1.42975e-25	1.78495e-23	8.3357e-21	47.2389	49.9692	57.1735	51.4605	35.4162	35.0288	35.2834	35.2428	1.46017	0.546138	16.2177	3	3	6		ENSG00000105255
ENSG00000105376	1	1	1	UUU	3		ENSG00000105376	ICAM5	intercellular adhesion molecule 5 [Source:HGNC Symbol;Acc:HGNC:5348]	1.25419e-09	7.01072e-08	7.31218e-05	272.899	278.175	337.158	296.077	184.463	164.906	163.351	170.907	1.73239	0.792764	125.171	3	3	6		ENSG00000105376	ICAM5	intercellular adhesion molecule 5 [Source:HGNC Symbol;Acc:HGNC:5348]	4.30298e-19	3.54339e-17	2.50872e-14	11.5826	11.9225	14.5108	12.672	7.86423	7.04697	7.00714	7.30612	1.73443	0.794464	5.36585	3	3	6		ENSG00000105376
ENSG00000105419	1	1	1	UUU	3		ENSG00000105419	MEIS3	Meis homeobox 3 [Source:HGNC Symbol;Acc:HGNC:29537]	1.82571e-07	7.37137e-06	0.0106443	233.659	221.926	257.389	237.658	143.754	152.37	137.776	144.633	1.64318	0.716488	93.0248	3	3	6		ENSG00000105419	MEIS3	Meis homeobox 3 [Source:HGNC Symbol;Acc:HGNC:29537]	7.22438e-14	3.91082e-12	4.21196e-09	9.91714	9.51169	11.0776	10.1688	6.12868	6.51124	5.91006	6.18333	1.64456	0.717698	3.9855	3	3	6		ENSG00000105419
ENSG00000105426	1	1	1	UUU	3		ENSG00000105426	PTPRS	protein tyrosine phosphatase, receptor type S [Source:HGNC Symbol;Acc:HGNC:9681]	1.64045e-13	1.48052e-11	9.56414e-09	3332.76	3404.57	3465.18	3400.84	2754.22	2704.08	2713.45	2723.91	1.24851	0.320208	676.922	3	3	6		ENSG00000105426	PTPRS	protein tyrosine phosphatase, receptor type S [Source:HGNC Symbol;Acc:HGNC:9681]	1.07156e-14	6.23494e-13	6.24741e-10	141.452	145.919	149.136	145.502	117.421	115.554	116.396	116.457	1.24941	0.321243	29.0452	3	3	6		ENSG00000105426
ENSG00000105509	1	1	1	UUU	3		ENSG00000105509	HAS1	hyaluronan synthase 1 [Source:HGNC Symbol;Acc:HGNC:4818]	0.00525535	0.0750422	1	60.6442	62.3848	62.7518	61.927	38.1647	35.6815	38.7754	37.5405	1.6496	0.72212	24.3865	3	3	6		ENSG00000105509	HAS1	hyaluronan synthase 1 [Source:HGNC Symbol;Acc:HGNC:4818]	3.09881e-05	0.000541568	1	2.57391	2.67379	2.70075	2.64949	1.62708	1.52478	1.66331	1.60506	1.65071	0.723085	1.04443	3	3	6		ENSG00000105509
ENSG00000105639	1	1	1	UUU	3		ENSG00000105639	JAK3	Janus kinase 3 [Source:HGNC Symbol;Acc:HGNC:6193]	8.75914e-06	0.000259886	0.510675	309.464	330.333	393.529	344.442	263.336	230.483	216.977	236.932	1.45376	0.539786	107.51	3	3	6		ENSG00000105639	JAK3	Janus kinase 3 [Source:HGNC Symbol;Acc:HGNC:6193]	2.4668e-11	1.01496e-09	1.43819e-06	13.1345	14.158	16.9369	14.7431	11.2269	9.84928	9.30747	10.1279	1.4557	0.541711	4.61526	3	3	6		ENSG00000105639
ENSG00000105643	1	1	1	UUU	3		ENSG00000105643	ARRDC2	arrestin domain containing 2 [Source:HGNC Symbol;Acc:HGNC:25225]	6.34778e-08	2.74139e-06	0.00370088	411.132	403.967	444.581	419.893	290.051	293.167	277.202	286.807	1.46403	0.549943	133.086	3	3	6		ENSG00000105643	ARRDC2	arrestin domain containing 2 [Source:HGNC Symbol;Acc:HGNC:25225]	4.07162e-13	2.02892e-11	2.37383e-08	17.4496	17.3139	19.1341	17.9659	12.3658	12.528	11.8909	12.2616	1.46522	0.551117	5.70432	3	3	6		ENSG00000105643
ENSG00000105696	1	1	1	UUU	3		ENSG00000105696	TMEM59L	transmembrane protein 59 like [Source:HGNC Symbol;Acc:HGNC:13237]	0.0082467	0.109223	1	23.1875	18.4086	31.9077	24.5013	10.1772	12.5367	9.07508	10.5964	2.31224	1.20929	13.9049	2	0	2		ENSG00000105696	TMEM59L	transmembrane protein 59 like [Source:HGNC Symbol;Acc:HGNC:13237]	6.40517e-05	0.00104927	1	0.984144	0.788988	1.37326	1.0488	0.433889	0.535735	0.389286	0.45297	2.31538	1.21125	0.595828	2	0	2		ENSG00000105696
ENSG00000105711	1	1	1	UUU	3		ENSG00000105711	SCN1B	sodium voltage-gated channel beta subunit 1 [Source:HGNC Symbol;Acc:HGNC:10586]	3.98006e-05	0.00101685	1	469.101	431.58	453.089	451.257	287.507	361.637	353.928	334.357	1.34962	0.432558	116.9	3	3	6		ENSG00000105711	SCN1B	sodium voltage-gated channel beta subunit 1 [Source:HGNC Symbol;Acc:HGNC:10586]	6.99361e-09	2.11594e-07	0.000407741	19.91	18.4974	19.5003	19.3026	12.2574	15.4539	15.1821	14.2978	1.35004	0.433	5.00477	3	3	6		ENSG00000105711
ENSG00000105778	1	1	1	UUU	3		ENSG00000105778	AVL9	AVL9 cell migration associated [Source:HGNC Symbol;Acc:HGNC:28994]	1.42548e-06	4.95283e-05	0.0831085	1570.51	1627.12	1518.81	1572.14	1298.87	1312.5	1296.09	1302.49	1.20703	0.271466	269.658	3	3	6		ENSG00000105778	AVL9	AVL9 cell migration associated [Source:HGNC Symbol;Acc:HGNC:28994]	6.95869e-09	2.10866e-07	0.000405705	66.6568	69.7378	65.3673	67.254	55.3751	56.0873	55.5971	55.6865	1.20772	0.272292	11.5675	3	3	6		ENSG00000105778
ENSG00000105835	1	1	1	UUU	3		ENSG00000105835	NAMPT	nicotinamide phosphoribosyltransferase [Source:HGNC Symbol;Acc:HGNC:30092]	1.79815e-10	1.12069e-08	1.04836e-05	3115.15	3089.58	3091.86	3098.86	2525.23	2600.89	2525.35	2550.49	1.21501	0.280965	548.374	3	3	6		ENSG00000105835	NAMPT	nicotinamide phosphoribosyltransferase [Source:HGNC Symbol;Acc:HGNC:30092]	1.65967e-11	6.97635e-10	9.6762e-07	132.216	132.419	133.069	132.568	107.659	111.144	108.328	109.044	1.21573	0.281827	23.5243	3	3	6		ENSG00000105835
ENSG00000105855	1	1	1	UUU	3		ENSG00000105855	ITGB8	integrin subunit beta 8 [Source:HGNC Symbol;Acc:HGNC:6163]	4.85747e-57	7.26155e-54	2.83201e-52	2579.16	2414.6	2395.21	2462.99	1320.5	1318.29	1151.71	1263.5	1.94934	0.962987	1199.49	3	3	6		ENSG00000105855	ITGB8	integrin subunit beta 8 [Source:HGNC Symbol;Acc:HGNC:6163]	2.83342e-102	7.18235e-99	1.65194e-97	109.467	103.489	103.086	105.347	56.2971	56.3346	49.4039	54.0118	1.95045	0.963807	51.3356	3	3	6		ENSG00000105855
ENSG00000105928	1	1	1	UUU	3		ENSG00000105928	GSDME	gasdermin E [Source:HGNC Symbol;Acc:HGNC:2810]	2.66723e-07	1.05e-05	0.0155505	1508.08	1622.01	1601.77	1577.28	1253.07	1313.46	1282.06	1282.87	1.2295	0.298071	294.417	3	3	6		ENSG00000105928	GSDME	gasdermin E [Source:HGNC Symbol;Acc:HGNC:2810]	3.02888e-10	1.0899e-08	1.7659e-05	64.0072	69.5186	68.9378	67.4879	53.4226	56.1285	54.9954	54.8488	1.23043	0.299167	12.639	3	3	6		ENSG00000105928
ENSG00000105971	1	1	1	UUU	3		ENSG00000105971	CAV2	caveolin 2 [Source:HGNC Symbol;Acc:HGNC:1528]	3.49623e-08	1.57282e-06	0.00203837	2728.1	2952.54	2879.14	2853.26	2171.57	2463.95	2322.4	2319.31	1.23022	0.298918	533.954	3	3	6		ENSG00000105971	CAV2	caveolin 2 [Source:HGNC Symbol;Acc:HGNC:1528]	2.03e-12	9.43051e-11	1.18353e-07	115.788	126.545	123.914	122.082	92.581	105.293	99.6217	99.1651	1.2311	0.299951	22.9173	3	3	6		ENSG00000105971
ENSG00000106003	1	1	1	UUU	3		ENSG00000106003	LFNG	LFNG O-fucosylpeptide 3-beta-N-acetylglucosaminyltransferase [Source:HGNC Symbol;Acc:HGNC:6560]	3.49312e-15	3.74367e-13	2.03656e-10	1640.96	1742.68	1820.87	1734.84	1305.23	1242.1	1220.19	1255.84	1.38142	0.466148	478.998	3	3	6		ENSG00000106003	LFNG	LFNG O-fucosylpeptide 3-beta-N-acetylglucosaminyltransferase [Source:HGNC Symbol;Acc:HGNC:6560]	1.16333e-23	1.28944e-21	6.78243e-19	69.6471	74.6909	78.3675	74.2352	55.6462	53.079	52.3412	53.6888	1.38269	0.467481	20.5463	3	3	6		ENSG00000106003
ENSG00000106034	1	1	1	UUU	3		ENSG00000106034	CPED1	cadherin like and PC-esterase domain containing 1 [Source:HGNC Symbol;Acc:HGNC:26159]	4.06128e-19	6.26404e-17	2.36781e-14	396.863	383.513	349.921	376.766	167.924	180.336	193.877	180.713	2.08489	1.05997	196.053	3	3	6		ENSG00000106034	CPED1	cadherin like and PC-esterase domain containing 1 [Source:HGNC Symbol;Acc:HGNC:26159]	1.87342e-35	4.00089e-33	1.09224e-30	16.844	16.4373	15.0601	16.1138	7.15916	7.70634	8.31656	7.72735	2.08529	1.06025	8.38643	3	3	6		ENSG00000106034
ENSG00000106070	1	1	1	UUU	3		ENSG00000106070	GRB10	growth factor receptor bound protein 10 [Source:HGNC Symbol;Acc:HGNC:4564]	1.52769e-15	1.69008e-13	8.90672e-11	883.801	945.999	982.758	937.519	657.705	595.013	604.73	619.149	1.51421	0.598561	318.37	3	3	6		ENSG00000106070	GRB10	growth factor receptor bound protein 10 [Source:HGNC Symbol;Acc:HGNC:4564]	4.27979e-26	5.42435e-24	2.4952e-21	37.511	40.5452	42.2965	40.1176	28.0401	25.4268	25.9406	26.4691	1.51564	0.599922	13.6484	3	3	6		ENSG00000106070
ENSG00000106080	1	1	1	UUU	3		ENSG00000106080	FKBP14	FK506 binding protein 14 [Source:HGNC Symbol;Acc:HGNC:18625]	4.58127e-09	2.37843e-07	0.000267097	1149.57	1083.04	1037	1089.87	838.351	839.962	810.157	829.49	1.3139	0.393859	260.379	3	3	6		ENSG00000106080	FKBP14	FK506 binding protein 14 [Source:HGNC Symbol;Acc:HGNC:18625]	4.58205e-14	2.52498e-12	2.67143e-09	48.7908	46.4188	44.631	46.6135	35.7416	35.8942	34.7526	35.4628	1.31443	0.394443	11.1507	3	3	6		ENSG00000106080
ENSG00000106089	1	1	1	UUU	3		ENSG00000106089	STX1A	syntaxin 1A [Source:HGNC Symbol;Acc:HGNC:11433]	5.212e-05	0.00130137	1	280.925	211.699	247.817	246.814	188.279	161.049	150.976	166.768	1.47998	0.56558	80.0457	3	3	6		ENSG00000106089	STX1A	syntaxin 1A [Source:HGNC Symbol;Acc:HGNC:11433]	2.0368e-10	7.45618e-09	1.18749e-05	11.9233	9.07336	10.6657	10.5541	8.02694	6.88213	6.4763	7.12846	1.48056	0.566142	3.42565	3	3	6		ENSG00000106089
ENSG00000106327	1	1	1	UUU	3		ENSG00000106327	TFR2	transferrin receptor 2 [Source:HGNC Symbol;Acc:HGNC:11762]	0.00314945	0.0489782	1	56.1851	56.2486	61.6882	58.0406	26.7153	37.6102	33.8253	32.7169	1.77402	0.827026	25.3237	3	3	6		ENSG00000106327	TFR2	transferrin receptor 2 [Source:HGNC Symbol;Acc:HGNC:11762]	9.64923e-06	0.00018457	0.56257	2.38466	2.4108	2.65497	2.48348	1.13896	1.6072	1.45097	1.39905	1.77512	0.827918	1.08443	3	3	6		ENSG00000106327
ENSG00000106366	1	1	1	UUU	3		ENSG00000106366	SERPINE1	serpin family E member 1 [Source:HGNC Symbol;Acc:HGNC:8583]	1.55899e-31	5.63817e-29	9.08924e-27	19013.8	21118.8	22373.7	20835.4	14271	14192.5	13807.3	14090.3	1.47871	0.564335	6745.1	3	3	6		ENSG00000106366	SERPINE1	serpin family E member 1 [Source:HGNC Symbol;Acc:HGNC:8583]	1.41409e-47	5.05793e-45	8.24442e-43	806.998	905.145	962.931	891.691	608.421	606.493	592.28	602.398	1.48024	0.565827	289.293	3	3	6		ENSG00000106366
ENSG00000106415	1	1	1	UUU	3		ENSG00000106415	GLCCI1	glucocorticoid induced 1 [Source:HGNC Symbol;Acc:HGNC:18713]	0.0240442	0.261485	1	148.935	143.178	132.949	141.687	106.861	110.902	111.376	109.713	1.29144	0.368977	31.9744	3	3	6		ENSG00000106415	GLCCI1	glucocorticoid induced 1 [Source:HGNC Symbol;Acc:HGNC:18713]	0.000975616	0.0120331	1	6.32123	6.13657	5.72193	6.05991	4.55583	4.73919	4.7776	4.69087	1.29185	0.36944	1.36904	3	3	6		ENSG00000106415
ENSG00000106546	1	1	1	UUU	3		ENSG00000106546	AHR	aryl hydrocarbon receptor [Source:HGNC Symbol;Acc:HGNC:348]	5.76412e-06	0.00017706	0.33606	545.798	606.462	637.091	596.45	408.362	481.218	443.854	444.478	1.34191	0.42429	151.972	3	3	6		ENSG00000106546	AHR	aryl hydrocarbon receptor [Source:HGNC Symbol;Acc:HGNC:348]	2.64908e-10	9.58107e-09	1.54447e-05	23.1652	25.9928	27.4195	25.5258	17.4098	20.564	19.0396	19.0045	1.34315	0.42562	6.52137	3	3	6		ENSG00000106546
ENSG00000106615	1	1	1	UUU	3		ENSG00000106615	RHEB	Ras homolog, mTORC1 binding [Source:HGNC Symbol;Acc:HGNC:10011]	5.16667e-08	2.26487e-06	0.00301227	2314.29	2484.14	2427.11	2408.52	1979.47	1985.63	2022.09	1995.73	1.20683	0.271227	412.784	3	3	6		ENSG00000106615	RHEB	Ras homolog, mTORC1 binding [Source:HGNC Symbol;Acc:HGNC:10011]	3.10634e-10	1.11587e-08	1.81106e-05	98.2251	106.47	104.459	103.051	84.3914	84.8522	86.7399	85.3278	1.20771	0.272276	17.7236	3	3	6		ENSG00000106615
ENSG00000106617	1	1	1	UUU	3		ENSG00000106617	PRKAG2	protein kinase AMP-activated non-catalytic subunit gamma 2 [Source:HGNC Symbol;Acc:HGNC:9386]	6.08455e-17	7.79652e-15	3.54742e-12	1318.12	1394.96	1395.43	1369.51	949.028	992.331	890.183	943.847	1.45098	0.537029	425.658	3	3	6		ENSG00000106617	PRKAG2	protein kinase AMP-activated non-catalytic subunit gamma 2 [Source:HGNC Symbol;Acc:HGNC:9386]	3.14029e-27	4.28771e-25	1.83085e-22	55.9448	59.7878	60.0573	58.5966	40.4601	42.4055	38.1854	40.3503	1.4522	0.538237	18.2463	3	3	6		ENSG00000106617
ENSG00000106624	1	1	1	UUU	3		ENSG00000106624	AEBP1	AE binding protein 1 [Source:HGNC Symbol;Acc:HGNC:303]	0.0456423	0.432127	1	17.8365	26.5903	18.081	20.8359	11.4494	8.67928	12.3751	10.8346	1.92309	0.943429	10.0013	2	0	2		ENSG00000106624	AEBP1	AE binding protein 1 [Source:HGNC Symbol;Acc:HGNC:303]	0.00279449	0.0302384	1	0.757034	1.13965	0.778182	0.891622	0.488125	0.370893	0.530844	0.463287	1.92455	0.944524	0.428334	2	0	2		ENSG00000106624
ENSG00000106665	1	1	1	UUU	3		ENSG00000106665	CLIP2	CAP-Gly domain containing linker protein 2 [Source:HGNC Symbol;Acc:HGNC:2586]	8.34806e-07	3.02116e-05	0.0486709	1409.98	1542.23	1513.49	1488.57	1231.45	1188.1	1224.31	1214.62	1.22554	0.293421	273.949	3	3	6		ENSG00000106665	CLIP2	CAP-Gly domain containing linker protein 2 [Source:HGNC Symbol;Acc:HGNC:2586]	7.91837e-10	2.69502e-08	4.61657e-05	59.8435	66.0997	65.1384	63.6939	52.5005	50.7712	52.5182	51.93	1.22653	0.294587	11.7639	3	3	6		ENSG00000106665
ENSG00000106688	1	1	1	UUU	3		ENSG00000106688	SLC1A1	solute carrier family 1 member 1 [Source:HGNC Symbol;Acc:HGNC:10939]	3.52165e-06	0.000113186	0.205319	279.142	283.288	278.661	280.364	180.646	178.407	204.602	187.885	1.49221	0.577448	92.4785	3	3	6		ENSG00000106688	SLC1A1	solute carrier family 1 member 1 [Source:HGNC Symbol;Acc:HGNC:10939]	1.17731e-10	4.44269e-09	6.86396e-06	11.8476	12.1417	11.9932	11.9941	7.70153	7.62392	8.77662	8.03402	1.49292	0.578134	3.9601	3	3	6		ENSG00000106688
ENSG00000106723	1	1	1	UUU	3		ENSG00000106723	SPIN1	spindlin 1 [Source:HGNC Symbol;Acc:HGNC:11243]	4.71828e-10	2.79843e-08	2.75085e-05	3842.88	3887.29	3685.34	3805.17	3198.2	3180.47	3102.03	3160.23	1.20408	0.26793	644.937	3	3	6		ENSG00000106723	SPIN1	spindlin 1 [Source:HGNC Symbol;Acc:HGNC:11243]	5.47068e-11	2.16092e-09	3.18952e-06	163.103	166.608	158.612	162.774	136.35	135.912	133.065	135.109	1.20476	0.268751	27.6655	3	3	6		ENSG00000106723
ENSG00000106771	1	1	1	UUU	3		ENSG00000106771	TMEM245	transmembrane protein 245 [Source:HGNC Symbol;Acc:HGNC:1363]	9.78122e-33	3.75174e-30	5.70265e-28	5708.58	5457.14	5286.05	5483.92	3838.09	3903.75	3889.91	3877.25	1.41438	0.500174	1606.67	3	3	6		ENSG00000106771	TMEM245	transmembrane protein 245 [Source:HGNC Symbol;Acc:HGNC:1363]	2.85285e-35	6.02633e-33	1.66327e-30	242.289	233.891	227.504	234.561	163.63	166.82	166.862	165.771	1.41497	0.500776	68.7905	3	3	6		ENSG00000106771
ENSG00000106772	1	1	1	UUU	3		ENSG00000106772	PRUNE2	prune homolog 2 [Source:HGNC Symbol;Acc:HGNC:25209]	0.00021514	0.00465593	1	296.978	250.562	309.505	285.682	242.982	189.016	179.027	203.675	1.40264	0.488143	82.0071	3	3	6		ENSG00000106772	PRUNE2	prune homolog 2 [Source:HGNC Symbol;Acc:HGNC:25209]	3.90115e-09	1.21758e-07	0.000227445	12.6046	10.739	13.3206	12.2214	10.3591	8.07723	7.67955	8.70529	1.40391	0.489447	3.51613	3	3	6		ENSG00000106772
ENSG00000106799	1	1	1	UUU	3		ENSG00000106799	TGFBR1	transforming growth factor beta receptor 1 [Source:HGNC Symbol;Acc:HGNC:11772]	2.26472e-50	2.40069e-47	1.32038e-45	2093.12	2160.97	2037.84	2097.31	1074.97	1210.28	1159.13	1148.13	1.82672	0.869256	949.181	3	3	6		ENSG00000106799	TGFBR1	transforming growth factor beta receptor 1 [Source:HGNC Symbol;Acc:HGNC:11772]	4.75829e-78	4.78307e-75	2.77418e-73	88.8379	92.6184	87.7057	89.7207	45.8295	51.719	49.7224	49.0903	1.82767	0.870002	40.6304	3	3	6		ENSG00000106799
ENSG00000106868	1	1	1	UUU	3		ENSG00000106868	SUSD1	sushi domain containing 1 [Source:HGNC Symbol;Acc:HGNC:25413]	5.16956e-06	0.000160488	0.301396	1426.92	1365.31	1456.06	1416.1	1171.65	1168.81	1191.31	1177.26	1.20288	0.266487	238.836	3	3	6		ENSG00000106868	SUSD1	sushi domain containing 1 [Source:HGNC Symbol;Acc:HGNC:25413]	3.21068e-08	8.99084e-07	0.00187189	60.5627	58.5166	62.6665	60.5819	49.9514	49.947	51.1026	50.3337	1.20361	0.267364	10.2483	3	3	6		ENSG00000106868
ENSG00000107020	1	1	1	UUU	3		ENSG00000107020	PLGRKT	plasminogen receptor with a C-terminal lysine [Source:HGNC Symbol;Acc:HGNC:23633]	2.17022e-05	0.00058905	1	489.613	577.827	523.287	530.242	399.457	378.995	422.404	400.285	1.32466	0.405622	129.957	3	3	6		ENSG00000107020	PLGRKT	plasminogen receptor with a C-terminal lysine [Source:HGNC Symbol;Acc:HGNC:23633]	4.44885e-09	1.37893e-07	0.000259377	20.7806	24.7655	22.5215	22.6892	17.0301	16.1957	18.1195	17.1151	1.32568	0.406735	5.57408	3	3	6		ENSG00000107020
ENSG00000107249	1	1	1	UUU	3		ENSG00000107249	GLIS3	GLIS family zinc finger 3 [Source:HGNC Symbol;Acc:HGNC:28510]	9.36161e-17	1.17376e-14	5.45801e-12	3391.62	3480.25	3603.44	3491.77	2713.51	2708.9	2488.22	2636.88	1.32421	0.405129	854.895	3	3	6		ENSG00000107249	GLIS3	GLIS family zinc finger 3 [Source:HGNC Symbol;Acc:HGNC:28510]	1.11956e-22	1.17397e-20	6.52725e-18	143.95	149.163	155.087	149.4	115.686	115.76	106.735	112.727	1.32533	0.406347	36.673	3	3	6		ENSG00000107249
ENSG00000107281	1	1	1	UUU	3		ENSG00000107281	NPDC1	neural proliferation, differentiation and control 1 [Source:HGNC Symbol;Acc:HGNC:7899]	1.75225e-09	9.59246e-08	0.00010216	981.01	939.863	1019.98	980.285	732.762	710.737	753.232	732.243	1.33874	0.420878	248.042	3	3	6		ENSG00000107281	NPDC1	neural proliferation, differentiation and control 1 [Source:HGNC Symbol;Acc:HGNC:7899]	1.84004e-14	1.05278e-12	1.07278e-09	41.6368	40.2822	43.8986	41.9392	31.24	30.372	32.3107	31.3076	1.33959	0.421788	10.6316	3	3	6		ENSG00000107281
ENSG00000107331	1	1	1	UUU	3		ENSG00000107331	ABCA2	ATP binding cassette subfamily A member 2 [Source:HGNC Symbol;Acc:HGNC:32]	7.74654e-10	4.44089e-08	4.51639e-05	1665.04	1653.71	1648.57	1655.77	1333.22	1337.57	1225.96	1298.92	1.27473	0.350193	356.854	3	3	6		ENSG00000107331	ABCA2	ATP binding cassette subfamily A member 2 [Source:HGNC Symbol;Acc:HGNC:32]	3.6701e-14	2.04174e-12	2.13974e-09	70.6691	70.8774	70.9519	70.8328	56.8394	57.1588	52.589	55.5291	1.2756	0.351175	15.3037	3	3	6		ENSG00000107331
ENSG00000107551	1	1	1	UUU	3		ENSG00000107551	RASSF4	Ras association domain family member 4 [Source:HGNC Symbol;Acc:HGNC:20793]	1.83963e-07	7.41731e-06	0.0107254	1261.93	1242.58	1309.28	1271.27	1041.89	1021.26	998.259	1020.47	1.24576	0.317029	250.794	3	3	6		ENSG00000107551	RASSF4	Ras association domain family member 4 [Source:HGNC Symbol;Acc:HGNC:20793]	1.46691e-10	5.45083e-09	8.55236e-06	53.5601	53.2567	56.3495	54.3888	44.4194	43.6418	42.8214	43.6275	1.24666	0.31807	10.7613	3	3	6		ENSG00000107551
ENSG00000107562	1	1	1	UUU	3		ENSG00000107562	CXCL12	C-X-C motif chemokine ligand 12 [Source:HGNC Symbol;Acc:HGNC:10672]	8.10248e-17	1.02249e-14	4.72391e-12	274.683	261.812	347.794	294.763	131.032	134.047	119.626	128.235	2.29862	1.20077	166.528	3	3	6		ENSG00000107562	CXCL12	C-X-C motif chemokine ligand 12 [Source:HGNC Symbol;Acc:HGNC:10672]	4.68387e-37	1.06256e-34	2.73079e-32	11.6583	11.2212	14.9686	12.616	5.58632	5.72824	5.13149	5.48202	2.30134	1.20248	7.134	3	3	6		ENSG00000107562
ENSG00000107643	1	1	1	UUU	3		ENSG00000107643	MAPK8	mitogen-activated protein kinase 8 [Source:HGNC Symbol;Acc:HGNC:6881]	3.00395e-06	9.77868e-05	0.175136	1243.21	1208.83	1217.81	1223.28	1001.19	990.402	1021.36	1004.32	1.21803	0.284546	218.968	3	3	6		ENSG00000107643	MAPK8	mitogen-activated protein kinase 8 [Source:HGNC Symbol;Acc:HGNC:6881]	1.41198e-08	4.12846e-07	0.000823215	52.7652	51.8102	52.4128	52.3294	42.6838	42.3231	43.8123	42.9397	1.21867	0.285309	9.3897	3	3	6		ENSG00000107643
ENSG00000107679	1	1	1	UUU	3		ENSG00000107679	PLEKHA1	pleckstrin homology domain containing A1 [Source:HGNC Symbol;Acc:HGNC:14335]	3.4323e-22	6.62616e-20	2.0011e-17	1232.51	1081	1066.78	1126.76	664.065	701.093	689.706	684.955	1.64501	0.7181	441.806	3	3	6		ENSG00000107679	PLEKHA1	pleckstrin homology domain containing A1 [Source:HGNC Symbol;Acc:HGNC:14335]	2.89794e-40	7.71486e-38	1.68955e-35	52.311	46.3311	45.9127	48.185	28.3112	29.9599	29.5857	29.2856	1.64534	0.71839	18.8993	3	3	6		ENSG00000107679
ENSG00000107798	1	1	1	UUU	3		ENSG00000107798	LIPA	lipase A, lysosomal acid type [Source:HGNC Symbol;Acc:HGNC:6617]	6.48033e-50	6.62835e-47	3.77816e-45	1986.1	2071.99	2037.84	2031.98	1153.85	1170.74	1167.39	1163.99	1.7457	0.803806	867.987	3	3	6		ENSG00000107798	LIPA	lipase A, lysosomal acid type [Source:HGNC Symbol;Acc:HGNC:6617]	3.38021e-67	2.37438e-64	1.97073e-62	84.2957	88.805	87.7057	86.9355	49.1921	50.0294	50.0763	49.7659	1.74689	0.804786	37.1695	3	3	6		ENSG00000107798
ENSG00000107897	1	1	1	UUU	3		ENSG00000107897	ACBD5	acyl-CoA binding domain containing 5 [Source:HGNC Symbol;Acc:HGNC:23338]	3.08092e-11	2.12321e-09	1.79623e-06	1465.27	1505.42	1447.55	1472.74	1030.45	1152.42	1139.34	1107.4	1.32991	0.411333	365.346	3	3	6		ENSG00000107897	ACBD5	acyl-CoA binding domain containing 5 [Source:HGNC Symbol;Acc:HGNC:23338]	3.62577e-17	2.53769e-15	2.1139e-12	62.1903	64.5217	62.3003	63.0041	43.9312	49.2464	48.873	47.3502	1.3306	0.412075	15.6539	3	3	6		ENSG00000107897
ENSG00000107938	1	1	1	UUU	3		ENSG00000107938	EDRF1	erythroid differentiation regulatory factor 1 [Source:HGNC Symbol;Acc:HGNC:24640]	0.000755224	0.0141898	1	684.031	651.461	697.715	677.736	572.47	550.652	570.905	564.676	1.20022	0.2633	113.06	3	3	6		ENSG00000107938	EDRF1	erythroid differentiation regulatory factor 1 [Source:HGNC Symbol;Acc:HGNC:24640]	1.85808e-05	0.000337582	1	29.0322	27.9214	30.0287	28.9941	24.4062	23.5311	24.4896	24.1423	1.20097	0.264195	4.85178	3	3	6		ENSG00000107938
ENSG00000108094	1	1	1	UUU	3		ENSG00000108094	CUL2	cullin 2 [Source:HGNC Symbol;Acc:HGNC:2552]	1.53915e-19	2.45851e-17	8.97355e-15	1536.62	1590.3	1503.92	1543.61	1063.52	1056.94	1090.66	1070.38	1.44212	0.528194	473.237	3	3	6		ENSG00000108094	CUL2	cullin 2 [Source:HGNC Symbol;Acc:HGNC:2552]	7.93841e-28	1.12064e-25	4.62825e-23	65.2184	68.1598	64.7264	66.0349	45.3414	45.1666	46.7851	45.7643	1.44293	0.529005	20.2706	3	3	6		ENSG00000108094
ENSG00000108179	1	1	1	UUU	3		ENSG00000108179	PPIF	peptidylprolyl isomerase F [Source:HGNC Symbol;Acc:HGNC:9259]	5.23823e-18	7.32372e-16	3.05399e-13	4033.73	4014.1	4268.19	4105.34	3090.07	3217.12	3152.35	3153.18	1.30197	0.380695	952.162	3	3	6		ENSG00000108179	PPIF	peptidylprolyl isomerase F [Source:HGNC Symbol;Acc:HGNC:9259]	1.68757e-20	1.54943e-18	9.83889e-16	171.203	172.043	183.697	175.648	131.739	137.478	135.224	134.814	1.30289	0.381718	40.834	3	3	6		ENSG00000108179
ENSG00000108352	1	1	1	UUU	3		ENSG00000108352	RAPGEFL1	Rap guanine nucleotide exchange factor like 1 [Source:HGNC Symbol;Acc:HGNC:17428]	3.11869e-07	1.20654e-05	0.0181826	638.548	611.576	595.611	615.245	433.805	487.004	438.904	453.238	1.35744	0.440893	162.007	3	3	6		ENSG00000108352	RAPGEFL1	Rap guanine nucleotide exchange factor like 1 [Source:HGNC Symbol;Acc:HGNC:17428]	1.32268e-11	5.64119e-10	7.71151e-07	27.1018	26.2119	25.6342	26.316	18.4945	20.8112	18.8273	19.3777	1.35806	0.441544	6.93832	3	3	6		ENSG00000108352
ENSG00000108370	1	1	1	UUU	3		ENSG00000108370	RGS9	regulator of G protein signaling 9 [Source:HGNC Symbol;Acc:HGNC:10004]	6.92514e-05	0.00167949	1	202.445	206.586	205.273	204.768	142.481	140.797	134.476	139.252	1.47049	0.556295	65.5162	3	3	6		ENSG00000108370	RGS9	regulator of G protein signaling 9 [Source:HGNC Symbol;Acc:HGNC:10004]	1.69998e-08	4.92605e-07	0.000991121	8.59233	8.8542	8.83465	8.76039	6.07444	6.01671	5.76851	5.95322	1.47154	0.557325	2.80717	3	3	6		ENSG00000108370
ENSG00000108379	1	1	1	UUU	3		ENSG00000108379	WNT3	Wnt family member 3 [Source:HGNC Symbol;Acc:HGNC:12782]	2.17814e-06	7.28572e-05	0.12699	517.26	509.305	511.587	512.717	393.096	378.031	377.028	382.719	1.33967	0.42188	129.999	3	3	6		ENSG00000108379	WNT3	Wnt family member 3 [Source:HGNC Symbol;Acc:HGNC:12782]	8.40654e-10	2.85118e-08	4.90118e-05	21.954	21.8287	22.018	21.9335	16.759	16.1545	16.173	16.3622	1.3405	0.422776	5.57138	3	3	6		ENSG00000108379
ENSG00000108448	1	1	1	UUU	3		ENSG00000108448	TRIM16L	tripartite motif containing 16 like [Source:HGNC Symbol;Acc:HGNC:32670]	5.30908e-05	0.00132391	1	796.402	868.274	967.867	877.514	675.515	725.202	699.606	700.108	1.2534	0.325846	177.406	3	3	6		ENSG00000108448	TRIM16L	tripartite motif containing 16 like [Source:HGNC Symbol;Acc:HGNC:32670]	1.30661e-08	3.83574e-07	0.000761779	33.8015	37.2139	41.6556	37.557	28.7994	30.9902	30.0104	29.9333	1.25469	0.327331	7.62372	3	3	6		ENSG00000108448
ENSG00000108515	1	1	1	UUU	3		ENSG00000108515	ENO3	enolase 3 [Source:HGNC Symbol;Acc:HGNC:3354]	4.4004e-06	0.000138526	0.256552	657.277	747.595	796.629	733.834	591.552	544.866	539.555	558.658	1.31357	0.393488	175.176	3	3	6		ENSG00000108515	ENO3	enolase 3 [Source:HGNC Symbol;Acc:HGNC:3354]	8.464e-11	3.2487e-09	4.93468e-06	27.8967	32.0417	34.2858	31.408	25.2198	23.2839	23.1448	23.8828	1.31509	0.395161	7.52523	3	3	6		ENSG00000108515
ENSG00000108551	1	1	1	UUU	3		ENSG00000108551	RASD1	ras related dexamethasone induced 1 [Source:HGNC Symbol;Acc:HGNC:15828]	1.76446e-05	0.000490099	1	82.9399	70.5664	74.4513	75.9859	40.709	38.5746	28.8753	36.0529	2.10762	1.07561	39.9329	3	3	6		ENSG00000108551	RASD1	ras related dexamethasone induced 1 [Source:HGNC Symbol;Acc:HGNC:15828]	2.69375e-11	1.10289e-09	1.57051e-06	3.52021	3.02445	3.20428	3.24965	1.73556	1.64841	1.23864	1.54087	2.10897	1.07654	1.70878	3	3	6		ENSG00000108551
ENSG00000108561	1	1	1	UUU	3		ENSG00000108561	C1QBP	complement C1q binding protein [Source:HGNC Symbol;Acc:HGNC:1243]	6.56447e-14	6.19291e-12	3.82722e-09	3584.25	3610.14	3740.65	3645.01	2758.03	2883.45	2975.8	2872.43	1.26897	0.343653	772.584	3	3	6		ENSG00000108561	C1QBP	complement C1q binding protein [Source:HGNC Symbol;Acc:HGNC:1243]	1.23133e-16	8.29932e-15	7.17891e-12	152.126	154.729	160.992	155.949	117.584	123.219	127.65	122.818	1.26976	0.344557	33.1314	3	3	6		ENSG00000108561
ENSG00000108582	1	1	1	UUU	3		ENSG00000108582	CPD	carboxypeptidase D [Source:HGNC Symbol;Acc:HGNC:2301]	1.42386e-34	6.01551e-32	8.3014e-30	3300.65	3016.97	2969.55	3095.72	2002.37	1989.48	2007.24	1999.7	1.54809	0.630492	1096.02	3	3	6		ENSG00000108582	CPD	carboxypeptidase D [Source:HGNC Symbol;Acc:HGNC:2301]	4.02654e-50	1.55467e-47	2.34756e-45	140.089	129.306	127.805	132.4	85.3676	85.017	86.1029	85.4958	1.54861	0.630978	46.9043	3	3	6		ENSG00000108582
ENSG00000108691	1	1	1	UUU	3		ENSG00000108691	CCL2	C-C motif chemokine ligand 2 [Source:HGNC Symbol;Acc:HGNC:10618]	6.35496e-12	4.71983e-10	3.70507e-07	532.421	490.897	476.488	499.935	326.944	324.991	287.928	313.288	1.59577	0.674254	186.648	3	3	6		ENSG00000108691	CCL2	C-C motif chemokine ligand 2 [Source:HGNC Symbol;Acc:HGNC:10618]	2.73608e-21	2.65422e-19	1.59519e-16	22.5975	21.0397	20.5074	21.3815	13.9387	13.8879	12.351	13.3925	1.59653	0.674936	7.98899	3	3	6		ENSG00000108691
ENSG00000108774	1	1	1	UUU	3		ENSG00000108774	RAB5C	RAB5C, member RAS oncogene family [Source:HGNC Symbol;Acc:HGNC:9785]	6.4003e-14	6.04782e-12	3.7315e-09	2271.48	2242.78	2393.08	2302.45	1764.48	1778.29	1771.29	1771.35	1.29983	0.378317	531.096	3	3	6		ENSG00000108774	RAB5C	RAB5C, member RAS oncogene family [Source:HGNC Symbol;Acc:HGNC:9785]	4.65436e-18	3.52872e-16	2.71359e-13	96.4082	96.1251	102.995	98.5093	75.2255	75.9919	75.9815	75.733	1.30075	0.379339	22.7764	3	3	6		ENSG00000108774
ENSG00000108797	1	1	1	UUU	3		ENSG00000108797	CNTNAP1	contactin associated protein 1 [Source:HGNC Symbol;Acc:HGNC:8011]	5.47757e-13	4.59502e-11	3.19354e-08	2597.89	2690.73	2663.23	2650.62	2144.85	2092.67	2027.04	2088.19	1.26934	0.344075	562.427	3	3	6		ENSG00000108797	CNTNAP1	contactin associated protein 1 [Source:HGNC Symbol;Acc:HGNC:8011]	4.18861e-16	2.71037e-14	2.44204e-11	110.262	115.324	114.622	113.402	91.4421	89.4265	86.9523	89.2736	1.27028	0.345146	24.1288	3	3	6		ENSG00000108797
ENSG00000108830	1	1	1	UUU	3		ENSG00000108830	RND2	Rho family GTPase 2 [Source:HGNC Symbol;Acc:HGNC:18315]	0.0178079	0.206944	1	78.4808	91.0205	98.9139	89.4717	57.247	63.6481	66.8256	62.5736	1.42986	0.515879	26.8982	3	3	6		ENSG00000108830	RND2	Rho family GTPase 2 [Source:HGNC Symbol;Acc:HGNC:18315]	0.000427224	0.00575243	1	3.33095	3.90111	4.25711	3.82972	2.44062	2.71988	2.86656	2.67569	1.4313	0.51733	1.15403	3	3	6		ENSG00000108830
ENSG00000108846	1	1	1	UUU	3		ENSG00000108846	ABCC3	ATP binding cassette subfamily C member 3 [Source:HGNC Symbol;Acc:HGNC:54]	7.86617e-10	4.50062e-08	4.58614e-05	1528.59	1501.33	1699.62	1576.51	1155.12	1274.89	1140.98	1190.33	1.32443	0.405373	386.181	3	3	6		ENSG00000108846	ABCC3	ATP binding cassette subfamily C member 3 [Source:HGNC Symbol;Acc:HGNC:54]	1.68557e-17	1.22077e-15	9.82721e-13	64.8778	64.3464	73.1491	67.4577	49.2464	54.4801	48.9438	50.8901	1.32556	0.406599	16.5676	3	3	6		ENSG00000108846
ENSG00000108932	1	1	1	UUU	3		ENSG00000108932	SLC16A6	solute carrier family 16 member 6 [Source:HGNC Symbol;Acc:HGNC:10927]	0.0171353	0.200647	1	70.4543	61.3621	61.6882	64.5016	38.1647	47.2539	42.0754	42.498	1.51776	0.60194	22.0036	3	3	6		ENSG00000108932	SLC16A6	solute carrier family 16 member 6 [Source:HGNC Symbol;Acc:HGNC:10927]	0.000305604	0.00425742	1	2.99028	2.62996	2.65497	2.75841	1.62708	2.01931	1.80487	1.81709	1.51804	0.602207	0.941318	3	3	6		ENSG00000108932
ENSG00000108946	1	1	1	UUU	3		ENSG00000108946	PRKAR1A	protein kinase cAMP-dependent type I regulatory subunit alpha [Source:HGNC Symbol;Acc:HGNC:9388]	5.11881e-09	2.62708e-07	0.000298437	4256.69	4458.98	4207.56	4307.74	3511.15	3757.16	3484.01	3584.11	1.2019	0.265319	723.638	3	3	6		ENSG00000108946	PRKAR1A	protein kinase cAMP-dependent type I regulatory subunit alpha [Source:HGNC Symbol;Acc:HGNC:9388]	6.66426e-11	2.60415e-09	3.8854e-06	180.666	191.11	181.087	184.288	149.692	160.556	149.45	153.233	1.20267	0.26624	31.0555	3	3	6		ENSG00000108946
ENSG00000108960	1	1	1	UUU	3		ENSG00000108960	MMD	monocyte to macrophage differentiation associated [Source:HGNC Symbol;Acc:HGNC:7153]	1.45251e-10	9.15503e-09	8.4684e-06	578.796	611.576	563.703	584.691	381.647	421.427	372.078	391.717	1.49264	0.577862	192.974	3	3	6		ENSG00000108960	MMD	monocyte to macrophage differentiation associated [Source:HGNC Symbol;Acc:HGNC:7153]	9.67054e-18	7.1009e-16	5.63812e-13	24.5657	26.2119	24.261	25.0129	16.2708	18.0089	15.9607	16.7468	1.49359	0.578784	8.26606	3	3	6		ENSG00000108960
ENSG00000109046	1	1	1	UUU	3		ENSG00000109046	WSB1	WD repeat and SOCS box containing 1 [Source:HGNC Symbol;Acc:HGNC:19221]	8.74493e-13	7.12077e-11	5.09847e-08	4965.69	5014.31	4993.56	4991.19	4125.6	4176.66	3902.28	4068.18	1.22688	0.294998	923.003	3	3	6		ENSG00000109046	WSB1	WD repeat and SOCS box containing 1 [Source:HGNC Symbol;Acc:HGNC:19221]	2.06567e-13	1.06483e-11	1.20432e-08	210.758	214.912	214.916	213.528	175.888	178.482	167.393	173.921	1.22773	0.295997	39.6075	3	3	6		ENSG00000109046
ENSG00000109089	1	1	1	UUU	3		ENSG00000109089	CDR2L	cerebellar degeneration related protein 2 like [Source:HGNC Symbol;Acc:HGNC:29999]	1.04627e-11	7.61541e-10	6.09994e-07	2970.68	3207.19	3237.57	3138.48	2452.72	2531.46	2504.72	2496.3	1.25725	0.330275	642.181	3	3	6		ENSG00000109089	CDR2L	cerebellar degeneration related protein 2 like [Source:HGNC Symbol;Acc:HGNC:29999]	3.38147e-15	2.06005e-13	1.97147e-10	126.084	137.459	139.34	134.295	104.567	108.177	107.443	106.729	1.25827	0.331447	27.5654	3	3	6		ENSG00000109089
ENSG00000109099	1	1	1	UUU	3		ENSG00000109099	PMP22	peripheral myelin protein 22 [Source:HGNC Symbol;Acc:HGNC:9118]	1.1054e-05	0.000321112	0.644473	263.089	261.812	288.233	271.045	169.197	184.194	197.177	183.522	1.4769	0.562574	87.5222	3	3	6		ENSG00000109099	PMP22	peripheral myelin protein 22 [Source:HGNC Symbol;Acc:HGNC:9118]	7.34126e-10	2.5118e-08	4.2801e-05	11.1662	11.2212	12.4051	11.5975	7.2134	7.87118	8.45812	7.84757	1.47785	0.563498	3.74995	3	3	6		ENSG00000109099
ENSG00000109107	1	1	1	UUU	3		ENSG00000109107	ALDOC	aldolase, fructose-bisphosphate C [Source:HGNC Symbol;Acc:HGNC:418]	0.0128927	0.15838	1	82.9399	104.316	107.423	98.226	76.3293	65.5768	65.1756	69.0272	1.423	0.50894	29.1988	3	3	6		ENSG00000109107	ALDOC	aldolase, fructose-bisphosphate C [Source:HGNC Symbol;Acc:HGNC:418]	0.000137366	0.00207748	1	3.52021	4.47093	4.62332	4.20482	3.25417	2.80231	2.79578	2.95075	1.425	0.510962	1.25407	3	3	6		ENSG00000109107
ENSG00000109133	1	1	1	UUU	3		ENSG00000109133	TMEM33	transmembrane protein 33 [Source:HGNC Symbol;Acc:HGNC:25541]	1.6256e-08	7.72271e-07	0.000947758	1596.37	1528.94	1545.4	1556.9	1208.55	1266.21	1263.09	1245.95	1.24957	0.321434	310.954	3	3	6		ENSG00000109133	TMEM33	transmembrane protein 33 [Source:HGNC Symbol;Acc:HGNC:25541]	1.22776e-11	5.24401e-10	7.15807e-07	67.7545	65.5298	66.5117	66.5987	51.5243	54.1092	54.1815	53.2717	1.25017	0.322125	13.327	3	3	6		ENSG00000109133
ENSG00000109189	1	1	1	UUU	3		ENSG00000109189	USP46	ubiquitin specific peptidase 46 [Source:HGNC Symbol;Acc:HGNC:20075]	1.21949e-09	6.82983e-08	7.10985e-05	820.481	806.912	770.039	799.144	530.489	594.049	597.305	573.948	1.39236	0.477536	225.196	3	3	6		ENSG00000109189	USP46	ubiquitin specific peptidase 46 [Source:HGNC Symbol;Acc:HGNC:20075]	2.0402e-15	1.25737e-13	1.18948e-10	34.8235	34.584	33.1414	34.183	22.6165	25.3856	25.6221	24.5414	1.39287	0.478062	9.6416	3	3	6		ENSG00000109189
ENSG00000109339	1	1	1	UUU	3		ENSG00000109339	MAPK10	mitogen-activated protein kinase 10 [Source:HGNC Symbol;Acc:HGNC:6872]	0.00771534	0.103241	1	134.666	122.724	132.949	130.113	95.4117	96.4365	92.4008	94.7497	1.37323	0.457572	35.3633	3	3	6		ENSG00000109339	MAPK10	mitogen-activated protein kinase 10 [Source:HGNC Symbol;Acc:HGNC:6872]	8.66078e-05	0.00137361	1	5.7156	5.25992	5.72193	5.56582	4.06771	4.12104	3.96364	4.05079	1.37401	0.458389	1.51502	3	3	6		ENSG00000109339
ENSG00000109458	1	1	1	UUU	3		ENSG00000109458	GAB1	GRB2 associated binding protein 1 [Source:HGNC Symbol;Acc:HGNC:4066]	3.20119e-06	0.000103523	0.186636	532.421	501.124	511.587	515.044	400.729	388.639	366.303	385.224	1.337	0.418999	129.82	3	3	6		ENSG00000109458	GAB1	GRB2 associated binding protein 1 [Source:HGNC Symbol;Acc:HGNC:4066]	7.4163e-10	2.53598e-08	4.32385e-05	22.5975	21.478	22.018	22.0311	17.0844	16.6078	15.713	16.4684	1.33778	0.419846	5.56276	3	3	6		ENSG00000109458
ENSG00000109736	1	1	1	UUU	3		ENSG00000109736	MFSD10	major facilitator superfamily domain containing 10 [Source:HGNC Symbol;Acc:HGNC:16894]	1.71825e-14	1.73018e-12	1.00177e-09	2969.78	3059.92	3226.93	3085.55	2396.74	2434.06	2324.05	2384.95	1.29376	0.371569	700.599	3	3	6		ENSG00000109736	MFSD10	major facilitator superfamily domain containing 10 [Source:HGNC Symbol;Acc:HGNC:16894]	7.31944e-19	5.91049e-17	4.26738e-14	126.046	131.147	138.883	132.025	102.181	104.015	99.6925	101.963	1.29484	0.372772	30.0626	3	3	6		ENSG00000109736
ENSG00000109790	1	1	1	UUU	3		ENSG00000109790	KLHL5	kelch like family member 5 [Source:HGNC Symbol;Acc:HGNC:6356]	8.32803e-15	8.60888e-13	4.85541e-10	1625.8	1691.55	1700.68	1672.68	1170.38	1267.17	1240.81	1226.12	1.3642	0.448055	446.554	3	3	6		ENSG00000109790	KLHL5	kelch like family member 5 [Source:HGNC Symbol;Acc:HGNC:6356]	2.84408e-21	2.75442e-19	1.65816e-16	69.0036	72.4992	73.1949	71.5659	49.8972	54.1504	53.226	52.4245	1.36512	0.44903	19.1414	3	3	6		ENSG00000109790
ENSG00000109927	1	1	1	UUU	3		ENSG00000109927	TECTA	tectorin alpha [Source:HGNC Symbol;Acc:HGNC:11720]	0.0271376	0.28835	1	86.5072	70.5664	64.879	73.9842	44.5254	50.147	58.5755	51.0826	1.44832	0.534384	22.9016	3	3	6		ENSG00000109927	TECTA	tectorin alpha [Source:HGNC Symbol;Acc:HGNC:11720]	0.000635142	0.00822159	1	3.67161	3.02445	2.7923	3.16279	1.89826	2.14294	2.51266	2.18462	1.44775	0.533814	0.978167	3	3	6		ENSG00000109927
ENSG00000109929	1	1	1	UUU	3		ENSG00000109929	SC5D	sterol-C5-desaturase [Source:HGNC Symbol;Acc:HGNC:10547]	4.03392e-15	4.29955e-13	2.35186e-10	2699.56	2899.36	2867.44	2822.12	2169.03	2167.89	2176.37	2171.1	1.29986	0.378356	651.024	3	3	6		ENSG00000109929	SC5D	sterol-C5-desaturase [Source:HGNC Symbol;Acc:HGNC:10547]	4.19515e-19	3.45948e-17	2.44585e-14	114.577	124.266	123.41	120.751	92.4725	92.6409	93.3578	92.8237	1.30086	0.37947	27.9273	3	3	6		ENSG00000109929
ENSG00000110031	1	1	1	UUU	3		ENSG00000110031	LPXN	leupaxin [Source:HGNC Symbol;Acc:HGNC:14061]	9.21469e-06	0.000272294	0.537235	289.844	258.743	298.869	282.485	189.551	208.303	179.027	192.293	1.46903	0.554866	90.1919	3	3	6		ENSG00000110031	LPXN	leupaxin [Source:HGNC Symbol;Acc:HGNC:14061]	2.24949e-10	8.19685e-09	1.3115e-05	12.3018	11.0897	12.8629	12.0848	8.08118	8.90144	7.67955	8.22072	1.47004	0.555855	3.86406	3	3	6		ENSG00000110031
ENSG00000110076	1	1	1	UUU	3		ENSG00000110076	NRXN2	neurexin 2 [Source:HGNC Symbol;Acc:HGNC:8009]	0.0475488	0.444975	1	16.0529	22.4994	22.3354	20.2959	3.81647	12.5367	13.2001	9.85111	2.06027	1.04283	10.4448	2	0	2		ENSG00000110076	NRXN2	neurexin 2 [Source:HGNC Symbol;Acc:HGNC:8009]	0.00306165	0.0326804	1	0.68133	0.964319	0.961283	0.868977	0.162708	0.535735	0.566234	0.421559	2.06134	1.04358	0.447418	2	0	2		ENSG00000110076
ENSG00000110090	1	1	1	UUU	3		ENSG00000110090	CPT1A	carnitine palmitoyltransferase 1A [Source:HGNC Symbol;Acc:HGNC:2328]	2.00174e-15	2.19372e-13	1.16706e-10	451.264	463.284	429.69	448.08	251.887	265.2	248.327	255.138	1.75622	0.812477	192.942	3	3	6		ENSG00000110090	CPT1A	carnitine palmitoyltransferase 1A [Source:HGNC Symbol;Acc:HGNC:2328]	3.09032e-26	3.96854e-24	1.80172e-21	19.1529	19.8562	18.4933	19.1675	10.7387	11.3329	10.6523	10.908	1.7572	0.813279	8.25951	3	3	6		ENSG00000110090
ENSG00000110092	1	1	1	UUU	3		ENSG00000110092	CCND1	cyclin D1 [Source:HGNC Symbol;Acc:HGNC:1582]	4.36957e-254	2.54755e-249	2.54755e-249	7708.06	7650.83	7750.38	7703.09	2843.27	2986.64	2733.25	2854.39	2.69869	1.43226	4848.71	3	3	6		ENSG00000110092	CCND1	cyclin D1 [Source:HGNC Symbol;Acc:HGNC:1582]	1.28666e-264	3.75075e-260	7.5015e-260	327.152	327.912	333.565	329.543	121.218	127.629	117.246	122.031	2.7005	1.43322	207.513	3	3	6		ENSG00000110092
ENSG00000110427	1	1	1	UUU	3		ENSG00000110427	KIAA1549L	KIAA1549 like [Source:HGNC Symbol;Acc:HGNC:24836]	3.20081e-07	1.23667e-05	0.0186613	314.815	236.244	244.626	265.228	152.659	178.407	146.851	159.306	1.6649	0.735436	105.922	3	3	6		ENSG00000110427	KIAA1549L	KIAA1549 like [Source:HGNC Symbol;Acc:HGNC:24836]	5.67121e-16	3.62945e-14	3.30643e-11	13.3616	10.1253	10.5283	11.3384	6.50833	7.62392	6.29935	6.81053	1.66484	0.735383	4.52791	3	3	6		ENSG00000110427
ENSG00000110446	1	1	1	UUU	3		ENSG00000110446	SLC15A3	solute carrier family 15 member 3 [Source:HGNC Symbol;Acc:HGNC:18068]	0.00567255	0.0798919	1	106.127	112.497	135.076	117.9	96.6838	65.5768	81.6757	81.3121	1.44997	0.536024	36.5881	3	3	6		ENSG00000110446	SLC15A3	solute carrier family 15 member 3 [Source:HGNC Symbol;Acc:HGNC:18068]	1.09448e-05	0.000207109	0.638102	4.50435	4.82159	5.81348	5.04647	4.12194	2.80231	3.50357	3.47594	1.45183	0.537872	1.57053	3	3	6		ENSG00000110446
ENSG00000110492	1	1	1	UUU	3		ENSG00000110492	MDK	midkine [Source:HGNC Symbol;Acc:HGNC:6972]	1.75199e-06	5.9664e-05	0.102145	1589.24	1735.53	1840.01	1721.59	1441.35	1388.68	1386.01	1405.35	1.22503	0.292813	316.241	3	3	6		ENSG00000110492	MDK	midkine [Source:HGNC Symbol;Acc:HGNC:6972]	2.05043e-10	7.49964e-09	1.19544e-05	67.4517	74.384	79.1914	73.6757	61.4495	59.3429	59.4545	60.0823	1.22625	0.294249	13.5934	3	3	6		ENSG00000110492
ENSG00000110619	1	1	1	UUU	3		ENSG00000110619	CARS	cysteinyl-tRNA synthetase [Source:HGNC Symbol;Acc:HGNC:1493]	1.69767e-10	1.06313e-08	9.89775e-06	2270.59	2328.69	2498.37	2365.89	1908.23	1800.47	1895.04	1867.91	1.26659	0.340952	497.971	3	3	6		ENSG00000110619	CARS	cysteinyl-tRNA synthetase [Source:HGNC Symbol;Acc:HGNC:1493]	3.42842e-15	2.08429e-13	1.99884e-10	96.3704	99.807	107.526	101.235	81.3541	76.9398	81.2899	79.8613	1.26763	0.342134	21.3733	3	3	6		ENSG00000110619
ENSG00000110628	1	1	1	UUU	3		ENSG00000110628	SLC22A18	solute carrier family 22 member 18 [Source:HGNC Symbol;Acc:HGNC:10964]	3.18225e-15	3.41679e-13	1.85532e-10	1121.92	1167.92	1171.01	1153.62	762.021	852.498	763.132	792.551	1.45558	0.541592	361.068	3	3	6		ENSG00000110628	SLC22A18	solute carrier family 22 member 18 [Source:HGNC Symbol;Acc:HGNC:10964]	1.03334e-24	1.20491e-22	6.02456e-20	47.6174	50.0569	50.3987	49.3577	32.4874	36.43	32.7354	33.8843	1.45666	0.542659	15.4734	3	3	6		ENSG00000110628
ENSG00000110660	1	1	1	UUU	3		ENSG00000110660	SLC35F2	solute carrier family 35 member F2 [Source:HGNC Symbol;Acc:HGNC:23615]	2.60287e-09	1.3884e-07	0.000151752	1363.6	1356.1	1370.97	1363.56	1001.19	1108.06	1064.26	1057.83	1.28901	0.366263	305.724	3	3	6		ENSG00000110660	SLC35F2	solute carrier family 35 member F2 [Source:HGNC Symbol;Acc:HGNC:23615]	1.28674e-13	6.80759e-12	7.50196e-09	57.8752	58.1221	59.0045	58.3339	42.6838	47.3507	45.6526	45.229	1.28975	0.367086	13.1049	3	3	6		ENSG00000110660
ENSG00000110675	1	1	1	UUU	3		ENSG00000110675	ELMOD1	ELMO domain containing 1 [Source:HGNC Symbol;Acc:HGNC:25334]	0.000343032	0.00703462	1	64.2115	70.5664	60.6247	65.1342	27.9874	36.6459	35.4753	33.3695	1.95191	0.964884	31.7647	3	3	6		ENSG00000110675	ELMOD1	ELMO domain containing 1 [Source:HGNC Symbol;Acc:HGNC:25334]	6.94617e-08	1.85174e-06	0.00404976	2.72532	3.02445	2.6092	2.78632	1.19319	1.56599	1.52175	1.42698	1.9526	0.965398	1.35934	3	3	6		ENSG00000110675
ENSG00000110697	1	1	1	UUU	3		ENSG00000110697	PITPNM1	phosphatidylinositol transfer protein membrane associated 1 [Source:HGNC Symbol;Acc:HGNC:9003]	1.31668e-17	1.76878e-15	7.6765e-13	3829.51	4126.6	4361.78	4105.96	3074.8	3088.86	2998.08	3053.91	1.34449	0.427062	1052.05	3	3	6		ENSG00000110697	PITPNM1	phosphatidylinositol transfer protein membrane associated 1 [Source:HGNC Symbol;Acc:HGNC:9003]	2.23602e-25	2.73875e-23	1.30365e-20	162.535	176.865	187.725	175.708	131.089	131.997	128.606	130.564	1.34577	0.428428	45.1445	3	3	6		ENSG00000110697
ENSG00000110719	1	1	1	UUU	3		ENSG00000110719	TCIRG1	T cell immune regulator 1, ATPase H+ transporting V0 subunit a3 [Source:HGNC Symbol;Acc:HGNC:11647]	4.53032e-11	3.05702e-09	2.64127e-06	3023.29	3087.54	3150.36	3087.06	2602.83	2462.02	2405.72	2490.19	1.23969	0.309978	596.87	3	3	6		ENSG00000110719	TCIRG1	T cell immune regulator 1, ATPase H+ transporting V0 subunit a3 [Source:HGNC Symbol;Acc:HGNC:11647]	8.26057e-14	4.45384e-12	4.81608e-09	128.317	132.331	135.587	132.078	110.967	105.21	103.196	106.458	1.24066	0.311112	25.6205	3	3	6		ENSG00000110719
ENSG00000110799	1	1	1	UUU	3		ENSG00000110799	VWF	von Willebrand factor [Source:HGNC Symbol;Acc:HGNC:12726]	0.00170748	0.0290655	1	69.5625	89.9978	85.0872	81.5492	58.5192	49.1826	39.6004	49.1007	1.66086	0.731926	32.4485	3	3	6		ENSG00000110799	VWF	von Willebrand factor [Source:HGNC Symbol;Acc:HGNC:12726]	7.02147e-07	1.63896e-05	0.0409366	2.95243	3.85728	3.66203	3.49058	2.49486	2.10173	1.6987	2.09843	1.66342	0.734156	1.39215	3	3	6		ENSG00000110799
ENSG00000110811	1	1	1	UUU	3		ENSG00000110811	P3H3	prolyl 3-hydroxylase 3 [Source:HGNC Symbol;Acc:HGNC:19318]	5.15588e-10	3.03942e-08	3.00598e-05	2686.18	2966.86	2872.76	2841.93	2211.01	2288.44	2338.07	2279.17	1.24691	0.318363	562.761	3	3	6		ENSG00000110811	P3H3	prolyl 3-hydroxylase 3 [Source:HGNC Symbol;Acc:HGNC:19318]	6.41863e-14	3.49411e-12	3.74219e-09	114.009	127.159	123.639	121.602	94.2623	97.7922	100.294	97.4496	1.24785	0.319444	24.1528	3	3	6		ENSG00000110811
ENSG00000110876	1	1	1	UUU	3		ENSG00000110876	SELPLG	selectin P ligand [Source:HGNC Symbol;Acc:HGNC:10722]	0.0183978	0.212444	1	31.2139	61.3621	47.8616	46.8125	29.2596	22.1804	30.5253	27.3218	1.71338	0.776845	19.4908	3	3	6		ENSG00000110876	SELPLG	selectin P ligand [Source:HGNC Symbol;Acc:HGNC:10722]	0.000185607	0.00272096	1	1.32481	2.62996	2.05989	2.00489	1.24743	0.947839	1.30941	1.16823	1.71618	0.779199	0.836659	3	3	6		ENSG00000110876
ENSG00000110881	1	1	1	UUU	3		ENSG00000110881	ASIC1	acid sensing ion channel subunit 1 [Source:HGNC Symbol;Acc:HGNC:100]	1.03417e-16	1.28013e-14	6.0294e-12	500.315	511.351	555.194	522.287	290.051	314.383	289.578	298.004	1.75262	0.80951	224.283	3	3	6		ENSG00000110881	ASIC1	acid sensing ion channel subunit 1 [Source:HGNC Symbol;Acc:HGNC:100]	7.0814e-29	1.04787e-26	4.1286e-24	21.2348	21.9163	23.8948	22.3486	12.3658	13.4346	12.4217	12.7407	1.75411	0.810739	9.60791	3	3	6		ENSG00000110881
ENSG00000110944	1	1	1	UUU	3		ENSG00000110944	IL23A	interleukin 23 subunit alpha [Source:HGNC Symbol;Acc:HGNC:15488]	0.00199626	0.0332056	1	100.776	133.974	124.44	119.73	81.418	86.7928	69.3006	79.1705	1.51231	0.596752	40.5597	3	3	6		ENSG00000110944	IL23A	interleukin 23 subunit alpha [Source:HGNC Symbol;Acc:HGNC:15488]	1.57031e-06	3.43793e-05	0.0915521	4.27724	5.74208	5.35572	5.12501	3.47111	3.70893	2.97273	3.38426	1.51437	0.598717	1.74076	3	3	6		ENSG00000110944
ENSG00000111181	1	1	1	UUU	3		ENSG00000111181	SLC6A12	solute carrier family 6 member 12 [Source:HGNC Symbol;Acc:HGNC:11045]	0.00935461	0.121875	1	19.6202	15.3405	24.4626	19.8078	6.36078	8.67928	8.25007	7.76338	2.55144	1.35131	12.0444	2	0	2		ENSG00000111181	SLC6A12	solute carrier family 6 member 12 [Source:HGNC Symbol;Acc:HGNC:11045]	0.000107881	0.00167235	1	0.832737	0.65749	1.05283	0.847687	0.27118	0.370893	0.353896	0.33199	2.55335	1.35239	0.515697	2	0	2		ENSG00000111181
ENSG00000111186	1	1	1	UUU	3		ENSG00000111186	WNT5B	Wnt family member 5B [Source:HGNC Symbol;Acc:HGNC:16265]	0.000202372	0.0044025	1	781.24	762.936	772.167	772.114	594.097	635.516	669.906	633.173	1.21944	0.286215	138.941	3	3	6		ENSG00000111186	WNT5B	Wnt family member 5B [Source:HGNC Symbol;Acc:HGNC:16265]	1.82148e-06	3.94927e-05	0.106196	33.1581	32.6992	33.2329	33.0301	25.3283	27.1576	28.7364	27.0741	1.21999	0.286867	5.95598	3	3	6		ENSG00000111186
ENSG00000111196	1	1	1	UUU	3		ENSG00000111196	MAGOHB	mago homolog B, exon junction complex subunit [Source:HGNC Symbol;Acc:HGNC:25504]	7.09423e-05	0.00171835	1	519.043	492.942	474.361	495.449	379.102	392.496	384.454	385.351	1.28571	0.362564	110.098	3	3	6		ENSG00000111196	MAGOHB	mago homolog B, exon junction complex subunit [Source:HGNC Symbol;Acc:HGNC:25504]	1.71792e-07	4.34715e-06	0.0100158	22.0297	21.1273	20.4158	21.191	16.1624	16.7726	16.4916	16.4755	1.28621	0.363125	4.71544	3	3	6		ENSG00000111196
ENSG00000111224	1	1	1	UUU	3		ENSG00000111224	PARP11	poly(ADP-ribose) polymerase family member 11 [Source:HGNC Symbol;Acc:HGNC:1186]	5.9831e-17	7.6834e-15	3.48827e-12	379.026	376.354	333.967	363.116	192.095	185.158	174.077	183.777	1.97585	0.982477	179.339	3	3	6		ENSG00000111224	PARP11	poly(ADP-ribose) polymerase family member 11 [Source:HGNC Symbol;Acc:HGNC:1186]	2.19254e-31	3.79316e-29	1.27829e-26	16.087	16.1304	14.3735	15.5303	8.18965	7.91239	7.46721	7.85642	1.97676	0.983141	7.67387	3	3	6		ENSG00000111224
ENSG00000111252	1	1	1	UUU	3		ENSG00000111252	SH2B3	SH2B adaptor protein 3 [Source:HGNC Symbol;Acc:HGNC:29605]	4.47071e-08	1.98667e-06	0.00260651	2417.74	2469.82	2601.54	2496.37	2039.27	2120.64	2033.64	2064.51	1.20918	0.274029	431.854	3	3	6		ENSG00000111252	SH2B3	SH2B adaptor protein 3 [Source:HGNC Symbol;Acc:HGNC:29605]	1.45421e-10	5.41424e-09	8.4783e-06	102.616	105.856	111.967	106.813	86.9405	90.6216	87.2354	88.2658	1.21013	0.275158	18.547	3	3	6		ENSG00000111252
ENSG00000111348	1	1	1	UUU	3		ENSG00000111348	ARHGDIB	Rho GDP dissociation inhibitor beta [Source:HGNC Symbol;Acc:HGNC:679]	5.98125e-06	0.00018344	0.348719	441.454	442.83	476.488	453.591	353.659	307.632	339.078	333.457	1.36027	0.443893	120.134	3	3	6		ENSG00000111348	ARHGDIB	Rho GDP dissociation inhibitor beta [Source:HGNC Symbol;Acc:HGNC:679]	8.19193e-10	2.78325e-08	4.77606e-05	18.7366	18.9795	20.5074	19.4078	15.0776	13.1461	14.5451	14.2563	1.36135	0.445041	5.15155	3	3	6		ENSG00000111348
ENSG00000111358	1	1	1	UUU	3		ENSG00000111358	GTF2H3	general transcription factor IIH subunit 3 [Source:HGNC Symbol;Acc:HGNC:4657]	8.463e-06	0.000251749	0.49341	1226.26	1279.4	1215.68	1240.45	973.199	1042.48	1046.93	1020.87	1.21509	0.281062	219.578	3	3	6		ENSG00000111358	GTF2H3	general transcription factor IIH subunit 3 [Source:HGNC Symbol;Acc:HGNC:4657]	2.69229e-08	7.6123e-07	0.00156966	52.0461	54.8347	52.3213	53.0673	41.4906	44.5484	44.9094	43.6495	1.21576	0.28186	9.41786	3	3	6		ENSG00000111358
ENSG00000111664	1	1	1	UUU	3		ENSG00000111664	GNB3	G protein subunit beta 3 [Source:HGNC Symbol;Acc:HGNC:4400]	1.44071e-06	4.99681e-05	0.0839965	362.082	424.421	393.529	393.344	262.064	301.846	246.677	270.196	1.45577	0.541786	123.148	3	3	6		ENSG00000111664	GNB3	G protein subunit beta 3 [Source:HGNC Symbol;Acc:HGNC:4400]	3.98055e-12	1.79624e-10	2.32074e-07	15.3678	18.1906	16.9369	16.8317	11.1726	12.8988	10.5815	11.551	1.45717	0.543168	5.28075	3	3	6		ENSG00000111664
ENSG00000111674	1	1	1	UUU	3		ENSG00000111674	ENO2	enolase 2 [Source:HGNC Symbol;Acc:HGNC:3353]	6.51292e-11	4.32479e-09	3.79716e-06	2635.35	2632.43	2704.71	2657.5	2188.11	2152.46	2120.27	2153.61	1.23397	0.30331	503.885	3	3	6		ENSG00000111674	ENO2	enolase 2 [Source:HGNC Symbol;Acc:HGNC:3353]	7.26688e-13	3.52474e-11	4.23673e-08	111.852	112.825	116.407	113.695	93.2861	91.9816	90.9513	92.073	1.23483	0.304314	21.6216	3	3	6		ENSG00000111674
ENSG00000111711	1	1	1	UUU	3		ENSG00000111711	GOLT1B	golgi transport 1B [Source:HGNC Symbol;Acc:HGNC:20175]	5.27313e-18	7.35488e-16	3.07434e-13	840.101	865.206	849.809	851.705	497.413	581.512	495.829	524.918	1.62255	0.698262	326.787	3	3	6		ENSG00000111711	GOLT1B	golgi transport 1B [Source:HGNC Symbol;Acc:HGNC:20175]	2.22719e-31	3.8417e-29	1.2985e-26	35.6563	37.0824	36.5745	36.4378	21.2063	24.8499	21.2691	22.4418	1.62366	0.699247	13.996	3	3	6		ENSG00000111711
ENSG00000111859	1	1	1	UUU	3		ENSG00000111859	NEDD9	neural precursor cell expressed, developmentally down-regulated 9 [Source:HGNC Symbol;Acc:HGNC:7733]	1.60095e-20	2.69765e-18	9.33386e-16	1003.3	1177.13	1315.66	1165.37	674.242	693.378	596.48	654.7	1.78	0.831876	510.665	3	3	6		ENSG00000111859	NEDD9	neural precursor cell expressed, developmentally down-regulated 9 [Source:HGNC Symbol;Acc:HGNC:7733]	4.64275e-53	2.0352e-50	2.70682e-48	42.5831	50.4514	56.6242	49.8862	28.7451	29.6303	25.5867	27.9874	1.78246	0.833867	21.8989	3	3	6		ENSG00000111859
ENSG00000111885	1	1	1	UUU	3		ENSG00000111885	MAN1A1	mannosidase alpha class 1A member 1 [Source:HGNC Symbol;Acc:HGNC:6821]	7.56832e-07	2.75673e-05	0.0441248	338.002	387.604	372.257	365.954	250.615	252.663	250.802	251.36	1.4559	0.541908	114.594	3	3	6		ENSG00000111885	MAN1A1	mannosidase alpha class 1A member 1 [Source:HGNC Symbol;Acc:HGNC:6821]	1.93342e-11	8.04585e-10	1.12722e-06	14.3458	16.6126	16.0214	15.6599	10.6845	10.7971	10.7584	10.7467	1.45719	0.543185	4.91323	3	3	6		ENSG00000111885
ENSG00000111962	1	1	1	UUU	3		ENSG00000111962	UST	uronyl 2-sulfotransferase [Source:HGNC Symbol;Acc:HGNC:17223]	0.0225602	0.248639	1	151.611	115.565	134.012	133.729	101.772	95.4721	107.251	101.499	1.31755	0.397858	32.2309	3	3	6		ENSG00000111962	UST	uronyl 2-sulfotransferase [Source:HGNC Symbol;Acc:HGNC:17223]	0.000484562	0.00643237	1	6.43479	4.95309	5.7677	5.71853	4.33889	4.07983	4.60065	4.33979	1.3177	0.398019	1.37874	3	3	6		ENSG00000111962
ENSG00000112149	1	1	1	UUU	3		ENSG00000112149	CD83	CD83 molecule [Source:HGNC Symbol;Acc:HGNC:1703]	2.39279e-05	0.00064199	1	346.029	352.832	365.875	354.912	262.064	267.129	249.152	259.448	1.36795	0.452014	95.4636	3	3	6		ENSG00000112149	CD83	CD83 molecule [Source:HGNC Symbol;Acc:HGNC:1703]	1.59419e-08	4.63563e-07	0.000929445	14.6865	15.1223	15.7467	15.1852	11.1726	11.4153	10.6877	11.0919	1.36904	0.453161	4.0933	3	3	6		ENSG00000112149
ENSG00000112182	1	1	1	UUU	3		ENSG00000112182	BACH2	BTB domain and CNC homolog 2 [Source:HGNC Symbol;Acc:HGNC:14078]	4.54449e-11	3.06304e-09	2.64953e-06	272.007	256.698	264.834	264.513	142.481	137.904	153.451	144.612	1.82912	0.871149	119.901	3	3	6		ENSG00000112182	BACH2	BTB domain and CNC homolog 2 [Source:HGNC Symbol;Acc:HGNC:14078]	2.38627e-20	2.16705e-18	1.39124e-15	11.5448	11.002	11.3981	11.3149	6.07444	5.89308	6.58247	6.18333	1.82991	0.871774	5.13162	3	3	6		ENSG00000112182
ENSG00000112200	1	1	1	UUU	3		ENSG00000112200	ZNF451	zinc finger protein 451 [Source:HGNC Symbol;Acc:HGNC:21091]	1.40341e-10	8.86475e-09	8.18217e-06	1191.48	1184.29	1118.9	1164.89	896.87	843.819	881.108	873.932	1.33293	0.414599	290.957	3	3	6		ENSG00000112200	ZNF451	zinc finger protein 451 [Source:HGNC Symbol;Acc:HGNC:21091]	7.04911e-16	4.47201e-14	4.10977e-11	50.5698	50.7582	48.1557	49.8279	38.2364	36.0591	37.7961	37.3639	1.33359	0.415311	12.4641	3	3	6		ENSG00000112200
ENSG00000112208	1	1	1	UUU	3		ENSG00000112208	BAG2	BCL2 associated athanogene 2 [Source:HGNC Symbol;Acc:HGNC:938]	1.78552e-06	6.06566e-05	0.1041	564.527	526.691	505.205	532.141	400.729	394.425	391.053	395.403	1.34582	0.428487	136.739	3	3	6		ENSG00000112208	BAG2	BCL2 associated athanogene 2 [Source:HGNC Symbol;Acc:HGNC:938]	2.49409e-10	9.03169e-09	1.4541e-05	23.9601	22.5738	21.7433	22.7591	17.0844	16.855	16.7747	16.9047	1.34632	0.429019	5.85439	3	3	6		ENSG00000112208
ENSG00000112210	1	1	1	UUU	3		ENSG00000112210	RAB23	RAB23, member RAS oncogene family [Source:HGNC Symbol;Acc:HGNC:14263]	1.16056e-18	1.71733e-16	6.76629e-14	617.144	623.848	616.883	619.292	333.305	378.031	365.478	358.938	1.72534	0.786884	260.354	3	3	6		ENSG00000112210	RAB23	RAB23, member RAS oncogene family [Source:HGNC Symbol;Acc:HGNC:14263]	1.08866e-30	1.79296e-28	6.34708e-26	26.1934	26.7379	26.5497	26.4937	14.2099	16.1545	15.6776	15.3473	1.72628	0.787663	11.1464	3	3	6		ENSG00000112210
ENSG00000112276	1	1	1	UUU	3		ENSG00000112276	BVES	blood vessel epicardial substance [Source:HGNC Symbol;Acc:HGNC:1152]	4.39328e-08	1.95375e-06	0.00256137	461.075	389.649	382.893	411.205	269.697	269.058	278.853	272.536	1.50881	0.593414	138.67	3	3	6		ENSG00000112276	BVES	blood vessel epicardial substance [Source:HGNC Symbol;Acc:HGNC:1152]	9.16325e-15	5.38002e-13	5.34236e-10	19.5693	16.7002	16.4791	17.5829	11.4981	11.4977	11.9617	11.6525	1.50894	0.593537	5.93043	3	3	6		ENSG00000112276
ENSG00000112299	1	1	1	UUU	3		ENSG00000112299	VNN1	vanin 1 [Source:HGNC Symbol;Acc:HGNC:12705]	0.00558909	0.0789569	1	30.3221	40.9081	18.081	29.7704	16.538	12.5367	10.7251	13.2666	2.24401	1.16608	16.5038	2	0	2		ENSG00000112299	VNN1	vanin 1 [Source:HGNC Symbol;Acc:HGNC:12705]	7.87466e-06	0.000152985	0.459108	1.28696	1.75331	0.778182	1.27282	0.705069	0.535735	0.460065	0.566956	2.245	1.16671	0.705859	2	0	2		ENSG00000112299
ENSG00000112357	1	1	1	UUU	3		ENSG00000112357	PEX7	peroxisomal biogenesis factor 7 [Source:HGNC Symbol;Acc:HGNC:8860]	0.00710499	0.0961548	1	156.962	179.995	176.556	171.171	119.583	137.904	127.051	128.179	1.3354	0.417275	42.9917	3	3	6		ENSG00000112357	PEX7	peroxisomal biogenesis factor 7 [Source:HGNC Symbol;Acc:HGNC:8860]	9.82037e-05	0.00153775	1	6.6619	7.71455	7.59872	7.32505	5.09819	5.89308	5.45	5.48043	1.33658	0.418552	1.84463	3	3	6		ENSG00000112357
ENSG00000112379	1	1	1	UUU	3		ENSG00000112379	ARFGEF3	ARFGEF family member 3 [Source:HGNC Symbol;Acc:HGNC:21213]	3.66814e-06	0.000117377	0.21386	941.769	838.615	817.901	866.095	683.148	664.447	689.706	679.1	1.27536	0.350901	186.995	3	3	6		ENSG00000112379	ARFGEF3	ARFGEF family member 3 [Source:HGNC Symbol;Acc:HGNC:21213]	4.52648e-10	1.58596e-08	2.63903e-05	39.9714	35.9428	35.2013	37.0385	29.1248	28.3939	29.5857	29.0348	1.27566	0.351241	8.00367	3	3	6		ENSG00000112379
ENSG00000112531	1	1	1	UUU	3		ENSG00000112531	QKI	QKI, KH domain containing RNA binding [Source:HGNC Symbol;Acc:HGNC:21100]	4.33189e-12	3.28852e-10	2.52558e-07	6109.02	5934.74	6166.7	6070.15	4953.77	5160.31	4683.57	4932.55	1.23063	0.299398	1137.6	3	3	6		ENSG00000112531	QKI	QKI, KH domain containing RNA binding [Source:HGNC Symbol;Acc:HGNC:21100]	5.77746e-14	3.16875e-12	3.36838e-09	259.284	254.361	265.406	259.684	211.195	220.517	200.907	210.873	1.23147	0.300381	48.8106	3	3	6		ENSG00000112531
ENSG00000112541	1	1	1	UUU	3		ENSG00000112541	PDE10A	phosphodiesterase 10A [Source:HGNC Symbol;Acc:HGNC:8772]	2.57437e-09	1.37498e-07	0.000150091	898.962	890.773	823.219	870.985	637.35	672.162	607.206	638.906	1.36324	0.447044	232.079	3	3	6		ENSG00000112541	PDE10A	phosphodiesterase 10A [Source:HGNC Symbol;Acc:HGNC:8772]	4.10562e-15	2.48821e-13	2.39366e-10	38.1545	38.1783	35.4302	37.2543	27.1723	28.7236	26.0467	27.3142	1.36392	0.447755	9.94008	3	3	6		ENSG00000112541
ENSG00000112576	1	1	1	UUU	3		ENSG00000112576	CCND3	cyclin D3 [Source:HGNC Symbol;Acc:HGNC:1585]	1.05456e-32	4.0185e-30	6.14831e-28	1745.31	1862.34	1857.03	1821.56	1101.69	1109.02	1169.86	1126.86	1.6165	0.69287	694.703	3	3	6		ENSG00000112576	CCND3	cyclin D3 [Source:HGNC Symbol;Acc:HGNC:1585]	1.25012e-48	4.64231e-46	7.28843e-44	74.0757	79.8193	79.9239	77.9396	46.9685	47.3919	50.1825	48.181	1.61764	0.693894	29.7587	3	3	6		ENSG00000112576
ENSG00000112697	1	1	1	UUU	3		ENSG00000112697	TMEM30A	transmembrane protein 30A [Source:HGNC Symbol;Acc:HGNC:16667]	1.44335e-57	2.27432e-54	8.415e-53	4028.38	4058.08	4072.49	4052.98	2497.24	2581.6	2512.97	2530.61	1.60159	0.679501	1522.38	3	3	6		ENSG00000112697	TMEM30A	transmembrane protein 30A [Source:HGNC Symbol;Acc:HGNC:16667]	3.21646e-60	1.72042e-57	1.87526e-55	170.976	173.928	175.274	173.393	106.465	110.32	107.797	108.194	1.60261	0.680421	65.1986	3	3	6		ENSG00000112697
ENSG00000112893	1	1	1	UUU	3		ENSG00000112893	MAN2A1	mannosidase alpha class 2A member 1 [Source:HGNC Symbol;Acc:HGNC:6824]	9.72882e-57	1.3505e-53	5.6721e-52	2459.66	2262.22	2206.95	2309.61	1239.08	1248.85	1192.14	1226.69	1.8828	0.912879	1082.92	3	3	6		ENSG00000112893	MAN2A1	mannosidase alpha class 2A member 1 [Source:HGNC Symbol;Acc:HGNC:6824]	5.50787e-90	8.91999e-87	3.21119e-85	104.395	96.9579	94.984	98.7789	52.826	53.3674	51.138	52.4438	1.88352	0.913431	46.3351	3	3	6		ENSG00000112893
ENSG00000113083	1	1	1	UUU	3		ENSG00000113083	LOX	lysyl oxidase [Source:HGNC Symbol;Acc:HGNC:6664]	2.58453e-13	2.2935e-11	1.50683e-08	821.373	827.366	878.526	842.421	577.559	572.833	581.63	577.341	1.45914	0.54512	265.081	3	3	6		ENSG00000113083	LOX	lysyl oxidase [Source:HGNC Symbol;Acc:HGNC:6664]	2.35709e-20	2.14723e-18	1.37423e-15	34.8614	35.4606	37.8105	36.0442	24.6232	24.479	24.9497	24.6839	1.46023	0.546193	11.3602	3	3	6		ENSG00000113083
ENSG00000113231	1	1	1	UUU	3		ENSG00000113231	PDE8B	phosphodiesterase 8B [Source:HGNC Symbol;Acc:HGNC:8794]	0.000204512	0.00444408	1	92.75	95.1113	99.9775	95.9463	47.0698	59.7906	57.7505	54.8703	1.7486	0.806201	41.076	3	3	6		ENSG00000113231	PDE8B	phosphodiesterase 8B [Source:HGNC Symbol;Acc:HGNC:8794]	3.24757e-08	9.0854e-07	0.0018934	3.93657	4.07644	4.30289	4.1053	2.00674	2.55504	2.47727	2.34635	1.74965	0.807069	1.75895	3	3	6		ENSG00000113231
ENSG00000113441	1	1	1	UUU	3		ENSG00000113441	LNPEP	leucyl and cystinyl aminopeptidase [Source:HGNC Symbol;Acc:HGNC:6656]	0.0286363	0.300929	1	2451.63	1975.86	1883.62	2103.7	1800.1	1778.29	1624.44	1734.28	1.21302	0.278598	369.428	3	3	6		ENSG00000113441	LNPEP	leucyl and cystinyl aminopeptidase [Source:HGNC Symbol;Acc:HGNC:6656]	9.51246e-11	3.62955e-09	5.54596e-06	104.054	84.6847	81.0682	89.9357	76.7441	75.9919	69.6821	74.1394	1.21306	0.278655	15.7964	3	3	6		ENSG00000113441
ENSG00000113448	1	1	1	UUU	3		ENSG00000113448	PDE4D	phosphodiesterase 4D [Source:HGNC Symbol;Acc:HGNC:8783]	0.000248479	0.0052949	1	366.541	341.582	319.077	342.4	263.336	270.022	243.377	258.912	1.32246	0.403222	83.4883	3	3	6		ENSG00000113448	PDE4D	phosphodiesterase 4D [Source:HGNC Symbol;Acc:HGNC:8783]	3.57958e-07	8.65243e-06	0.0208697	15.557	14.6401	13.7326	14.6433	11.2269	11.5389	10.4399	11.0686	1.32296	0.403768	3.57469	3	3	6		ENSG00000113448
ENSG00000113578	1	1	1	UUU	3		ENSG00000113578	FGF1	fibroblast growth factor 1 [Source:HGNC Symbol;Acc:HGNC:3665]	0.000203489	0.00442368	1	95.4255	104.316	122.313	107.351	61.0635	70.3986	57.7505	63.0709	1.70207	0.767294	44.2805	3	3	6		ENSG00000113578	FGF1	fibroblast growth factor 1 [Source:HGNC Symbol;Acc:HGNC:3665]	1.47519e-08	4.30465e-07	0.000860068	4.05013	4.47093	5.26417	4.59508	2.60333	3.00836	2.47727	2.69632	1.7042	0.769097	1.89876	3	3	6		ENSG00000113578
ENSG00000113583	1	1	1	UUU	3		ENSG00000113583	C5orf15	chromosome 5 open reading frame 15 [Source:HGNC Symbol;Acc:HGNC:20656]	1.74521e-49	1.7543e-46	1.0175e-44	3033.1	3186.74	3228	3149.28	1903.14	1939.34	1947.02	1929.83	1.63189	0.706546	1219.45	3	3	6		ENSG00000113583	C5orf15	chromosome 5 open reading frame 15 [Source:HGNC Symbol;Acc:HGNC:20656]	8.09261e-62	4.62564e-59	4.71815e-57	128.734	136.583	138.928	134.748	81.1372	82.8741	83.5195	82.5102	1.63311	0.707621	52.2379	3	3	6		ENSG00000113583
ENSG00000113594	1	1	1	UUU	3		ENSG00000113594	LIFR	LIF receptor alpha [Source:HGNC Symbol;Acc:HGNC:6597]	1.27846e-05	0.000365916	0.745371	546.69	455.102	417.991	473.261	320.583	357.779	345.678	341.347	1.38645	0.471398	131.914	3	3	6		ENSG00000113594	LIFR	LIF receptor alpha [Source:HGNC Symbol;Acc:HGNC:6597]	4.20472e-11	1.67792e-09	2.45144e-06	23.2031	19.5055	17.9897	20.2328	13.6675	15.289	14.8283	14.5949	1.38629	0.471228	5.63785	3	3	6		ENSG00000113594
ENSG00000113595	1	1	1	UUU	3		ENSG00000113595	TRIM23	tripartite motif containing 23 [Source:HGNC Symbol;Acc:HGNC:660]	0.0116197	0.145563	1	318.382	357.946	326.522	334.283	265.88	282.559	278.853	275.764	1.21221	0.277638	58.5194	3	3	6		ENSG00000113595	TRIM23	tripartite motif containing 23 [Source:HGNC Symbol;Acc:HGNC:660]	0.000674803	0.00868293	1	13.513	15.3414	14.053	14.3025	11.3353	12.0746	11.9617	11.7906	1.21305	0.278637	2.51195	3	3	6		ENSG00000113595
ENSG00000113615	1	1	1	UUU	3		ENSG00000113615	SEC24A	SEC24 homolog A, COPII coat complex component [Source:HGNC Symbol;Acc:HGNC:10703]	3.10386e-47	2.62263e-44	1.80961e-42	1793.46	1721.21	1728.33	1747.67	980.832	995.224	977.634	984.563	1.77507	0.827876	763.105	3	3	6		ENSG00000113615	SEC24A	SEC24 homolog A, COPII coat complex component [Source:HGNC Symbol;Acc:HGNC:10703]	1.97562e-66	1.35509e-63	1.15182e-61	76.1197	73.7704	74.385	74.7584	41.816	42.5291	41.9367	42.0939	1.77599	0.828623	32.6644	3	3	6		ENSG00000113615
ENSG00000113638	1	1	1	UUU	3		ENSG00000113638	TTC33	tetratricopeptide repeat domain 33 [Source:HGNC Symbol;Acc:HGNC:29959]	6.95981e-10	4.03351e-08	4.05771e-05	335.327	326.242	314.823	325.464	206.089	189.98	198.827	198.299	1.64128	0.714823	127.165	3	3	6		ENSG00000113638	TTC33	tetratricopeptide repeat domain 33 [Source:HGNC Symbol;Acc:HGNC:29959]	3.50925e-17	2.45909e-15	2.04596e-12	14.2322	13.9826	13.5495	13.9215	8.78625	8.11844	8.5289	8.47786	1.6421	0.715538	5.4436	3	3	6		ENSG00000113638
ENSG00000113657	1	1	1	UUU	3		ENSG00000113657	DPYSL3	dihydropyrimidinase like 3 [Source:HGNC Symbol;Acc:HGNC:3015]	9.13427e-28	2.56032e-25	5.32546e-23	5905.68	6019.62	6216.69	6047.33	4474.17	4566.27	4393.99	4478.14	1.35041	0.433398	1569.19	3	3	6		ENSG00000113657	DPYSL3	dihydropyrimidinase like 3 [Source:HGNC Symbol;Acc:HGNC:3015]	3.07418e-27	4.2073e-25	1.79231e-22	250.654	257.999	267.557	258.737	190.748	195.131	188.485	191.455	1.35142	0.434481	67.2819	3	3	6		ENSG00000113657
ENSG00000113658	1	1	1	UUU	3		ENSG00000113658	SMAD5	SMAD family member 5 [Source:HGNC Symbol;Acc:HGNC:6771]	5.5453e-44	3.71612e-41	3.23302e-39	2149.3	2054.61	1935.73	2046.55	1122.04	1181.35	1188.84	1164.08	1.75809	0.814009	882.474	3	3	6		ENSG00000113658	SMAD5	SMAD family member 5 [Source:HGNC Symbol;Acc:HGNC:6771]	6.29582e-69	4.767e-66	3.67059e-64	91.2225	88.0598	83.3112	87.5312	47.8362	50.4827	50.9964	49.7718	1.75865	0.814469	37.7594	3	3	6		ENSG00000113658
ENSG00000113721	1	1	1	UUU	3		ENSG00000113721	PDGFRB	platelet derived growth factor receptor beta [Source:HGNC Symbol;Acc:HGNC:8804]	3.24842e-38	1.60499e-35	1.89389e-33	1573.18	1655.75	1683.66	1637.53	977.015	906.503	963.609	949.042	1.72546	0.78698	688.491	3	3	6		ENSG00000113721	PDGFRB	platelet derived growth factor receptor beta [Source:HGNC Symbol;Acc:HGNC:8804]	9.89605e-59	4.97379e-56	5.76959e-54	66.7704	70.9651	72.4625	70.066	41.6533	38.7378	41.3351	40.5754	1.72681	0.788109	29.4906	3	3	6		ENSG00000113721
ENSG00000113739	1	1	1	UUU	3		ENSG00000113739	STC2	stanniocalcin 2 [Source:HGNC Symbol;Acc:HGNC:11374]	2.27505e-08	1.0502e-06	0.0013264	5868.22	6553.47	6674.03	6365.24	5171.31	5369.58	5308.1	5283	1.20485	0.268859	1082.24	3	3	6		ENSG00000113739	STC2	stanniocalcin 2 [Source:HGNC Symbol;Acc:HGNC:11374]	1.69116e-11	7.09337e-10	9.85979e-07	249.064	280.88	287.241	272.395	220.47	229.459	227.697	225.875	1.20595	0.270173	46.5195	3	3	6		ENSG00000113739
ENSG00000113971	1	1	1	UUU	3		ENSG00000113971	NPHP3	nephrocystin 3 [Source:HGNC Symbol;Acc:HGNC:7907]	0.0072365	0.0976852	1	211.363	199.427	212.718	207.836	166.652	174.55	141.076	160.76	1.29284	0.370541	47.0764	3	3	6		ENSG00000113971	NPHP3	nephrocystin 3 [Source:HGNC Symbol;Acc:HGNC:7907]	7.38139e-05	0.00119177	1	8.97085	8.54737	9.15508	8.8911	7.10493	7.45908	6.05162	6.87188	1.29384	0.371658	2.01922	3	3	6		ENSG00000113971
ENSG00000114268	1	1	1	UUU	3		ENSG00000114268	PFKFB4	6-phosphofructo-2-kinase/fructose-2,6-biphosphatase 4 [Source:HGNC Symbol;Acc:HGNC:8875]	7.21699e-24	1.53564e-21	4.20765e-19	1581.21	1602.57	1543.27	1575.68	1046.98	961.471	1073.34	1027.26	1.53387	0.617172	548.421	3	3	6		ENSG00000114268	PFKFB4	6-phosphofructo-2-kinase/fructose-2,6-biphosphatase 4 [Source:HGNC Symbol;Acc:HGNC:8875]	3.01588e-37	6.89537e-35	1.75832e-32	67.111	68.6858	66.4201	67.4056	44.6363	41.0867	46.0419	43.9216	1.53468	0.617937	23.484	3	3	6		ENSG00000114268
ENSG00000114270	1	1	1	UUU	3		ENSG00000114270	COL7A1	collagen type VII alpha 1 chain [Source:HGNC Symbol;Acc:HGNC:2214]	2.18897e-23	4.54169e-21	1.27622e-18	22718.4	25301.6	25785.7	24601.9	14361.4	14434.6	12599.5	13798.5	1.78294	0.834259	10803.4	3	3	6		ENSG00000114270	COL7A1	collagen type VII alpha 1 chain [Source:HGNC Symbol;Acc:HGNC:2214]	3.95144e-101	9.21507e-98	2.30377e-96	964.234	1084.42	1109.78	1052.81	612.271	616.837	540.47	589.859	1.78485	0.835803	462.952	3	3	6		ENSG00000114270
ENSG00000114315	1	1	1	UUU	3		ENSG00000114315	HES1	hes family bHLH transcription factor 1 [Source:HGNC Symbol;Acc:HGNC:5192]	6.17014e-08	2.66863e-06	0.00359732	313.031	281.243	298.869	297.714	164.108	216.018	163.351	181.159	1.64339	0.716672	116.555	3	3	6		ENSG00000114315	HES1	hes family bHLH transcription factor 1 [Source:HGNC Symbol;Acc:HGNC:5192]	4.33101e-16	2.79631e-14	2.52507e-11	13.2859	12.054	12.8629	12.7343	6.99646	9.23112	7.00714	7.74491	1.64421	0.717397	4.98936	3	3	6		ENSG00000114315
ENSG00000114450	1	1	1	UUU	3		ENSG00000114450	GNB4	G protein subunit beta 4 [Source:HGNC Symbol;Acc:HGNC:20731]	1.0172e-08	4.97108e-07	0.00059305	1610.64	1644.5	1590.07	1615.07	1253.07	1350.11	1257.31	1286.83	1.25508	0.327774	328.239	3	3	6		ENSG00000114450	GNB4	G protein subunit beta 4 [Source:HGNC Symbol;Acc:HGNC:20731]	2.88678e-12	1.32004e-10	1.68305e-07	68.3601	70.4829	68.4342	69.0924	53.4226	57.6945	53.9338	55.0169	1.25584	0.328652	14.0755	3	3	6		ENSG00000114450
ENSG00000114529	1	1	1	UUU	3		ENSG00000114529	C3orf52	chromosome 3 open reading frame 52 [Source:HGNC Symbol;Acc:HGNC:26255]	8.35193e-11	5.44061e-09	4.86934e-06	735.757	730.209	782.803	749.59	499.957	535.222	537.905	524.361	1.42953	0.515539	225.228	3	3	6		ENSG00000114529	C3orf52	chromosome 3 open reading frame 52 [Source:HGNC Symbol;Acc:HGNC:26255]	8.35813e-17	5.69271e-15	4.87296e-12	31.2276	31.2965	33.6907	32.0716	21.3148	22.8718	23.074	22.4202	1.43048	0.516499	9.65143	3	3	6		ENSG00000114529
ENSG00000114541	1	1	1	UUU	3		ENSG00000114541	FRMD4B	FERM domain containing 4B [Source:HGNC Symbol;Acc:HGNC:24886]	0.000237005	0.00508384	1	275.575	256.698	259.516	263.93	180.646	179.372	211.202	190.407	1.38614	0.47107	73.523	3	3	6		ENSG00000114541	FRMD4B	FERM domain containing 4B [Source:HGNC Symbol;Acc:HGNC:24886]	2.01279e-07	5.04729e-06	0.0117349	11.6962	11.002	11.1692	11.2891	7.70153	7.66513	9.05974	8.14213	1.38651	0.471455	3.14699	3	3	6		ENSG00000114541
ENSG00000114626	1	1	1	UUU	3		ENSG00000114626	ABTB1	ankyrin repeat and BTB domain containing 1 [Source:HGNC Symbol;Acc:HGNC:18275]	4.08654e-06	0.000129205	0.238253	536.88	516.464	542.431	531.925	399.457	408.891	396.004	401.45	1.32501	0.406002	130.475	3	3	6		ENSG00000114626	ABTB1	ankyrin repeat and BTB domain containing 1 [Source:HGNC Symbol;Acc:HGNC:18275]	2.53374e-09	8.1166e-08	0.000147722	22.7867	22.1355	23.3455	22.7559	17.0301	17.4732	16.987	17.1634	1.32583	0.4069	5.59244	3	3	6		ENSG00000114626
ENSG00000114648	1	1	1	UUU	3		ENSG00000114648	KLHL18	kelch like family member 18 [Source:HGNC Symbol;Acc:HGNC:29120]	9.75102e-07	3.48348e-05	0.0568504	791.942	738.391	860.445	796.926	616.995	606.585	608.856	610.812	1.3047	0.383717	186.114	3	3	6		ENSG00000114648	KLHL18	kelch like family member 18 [Source:HGNC Symbol;Acc:HGNC:29120]	6.79748e-11	2.65265e-09	3.96307e-06	33.6123	31.6472	37.0323	34.0973	26.3045	25.9213	26.1175	26.1145	1.30569	0.384807	7.98281	3	3	6		ENSG00000114648
ENSG00000114739	1	1	1	UUU	3		ENSG00000114739	ACVR2B	activin A receptor type 2B [Source:HGNC Symbol;Acc:HGNC:174]	1.63384e-10	1.02426e-08	9.52561e-06	483.37	409.081	406.292	432.914	268.425	274.844	265.652	269.64	1.60552	0.683044	163.274	3	3	6		ENSG00000114739	ACVR2B	activin A receptor type 2B [Source:HGNC Symbol;Acc:HGNC:174]	2.05076e-19	1.74545e-17	1.19563e-14	20.5156	17.5331	17.4862	18.5116	11.4438	11.745	11.3955	11.5281	1.60579	0.68328	6.98355	3	3	6		ENSG00000114739
ENSG00000114744	1	1	1	UUU	3		ENSG00000114744	COMMD2	COMM domain containing 2 [Source:HGNC Symbol;Acc:HGNC:24993]	5.16376e-06	0.000160393	0.301058	1132.62	1188.38	1132.72	1151.24	922.313	914.218	978.459	938.33	1.2269	0.295023	212.911	3	3	6		ENSG00000114744	COMMD2	COMM domain containing 2 [Source:HGNC Symbol;Acc:HGNC:24993]	1.09558e-08	3.24235e-07	0.000638743	48.0716	50.9336	48.7508	49.252	39.3212	39.0674	41.9721	40.1202	1.22761	0.295853	9.13177	3	3	6		ENSG00000114744
ENSG00000114978	1	1	1	UUU	3		ENSG00000114978	MOB1A	MOB kinase activator 1A [Source:HGNC Symbol;Acc:HGNC:16015]	6.66767e-16	7.6373e-14	3.88739e-11	4426.14	4399.66	4217.14	4347.65	3231.28	3493.89	3427.91	3384.36	1.28463	0.361352	963.287	3	3	6		ENSG00000114978	MOB1A	MOB kinase activator 1A [Source:HGNC Symbol;Acc:HGNC:16015]	9.64872e-19	7.75916e-17	5.62539e-14	187.858	188.568	181.499	185.975	137.76	149.305	147.044	144.703	1.28522	0.362016	41.2723	3	3	6		ENSG00000114978
ENSG00000114999	1	1	1	UUU	3		ENSG00000114999	TTL	tubulin tyrosine ligase [Source:HGNC Symbol;Acc:HGNC:21586]	2.32632e-11	1.6243e-09	1.35629e-06	4402.06	4477.39	4564.93	4481.46	3680.35	3726.3	3750.48	3719.05	1.205	0.269036	762.414	3	3	6		ENSG00000114999	TTL	tubulin tyrosine ligase [Source:HGNC Symbol;Acc:HGNC:21586]	3.41656e-11	1.37754e-09	1.99192e-06	186.836	191.899	196.468	191.734	156.905	159.237	160.881	159.008	1.20582	0.270013	32.7268	3	3	6		ENSG00000114999
ENSG00000115008	1	1	1	UUU	3		ENSG00000115008	IL1A	interleukin 1 alpha [Source:HGNC Symbol;Acc:HGNC:5991]	1.43017e-05	0.000406147	0.83382	66.887	67.4983	65.9426	66.776	26.7153	33.7528	28.0502	29.5061	2.26313	1.17832	37.2699	3	3	6		ENSG00000115008	IL1A	interleukin 1 alpha [Source:HGNC Symbol;Acc:HGNC:5991]	6.91951e-11	2.69487e-09	4.03421e-06	2.83888	2.89296	2.83807	2.85664	1.13896	1.44236	1.20325	1.26152	2.26443	1.17915	1.59511	3	3	6		ENSG00000115008
ENSG00000115041	1	1	1	UUU	3		ENSG00000115041	KCNIP3	potassium voltage-gated channel interacting protein 3 [Source:HGNC Symbol;Acc:HGNC:15523]	1.22254e-20	2.0841e-18	7.12764e-16	570.769	561.463	543.495	558.576	296.412	305.704	315.978	306.031	1.82522	0.868074	252.545	3	3	6		ENSG00000115041	KCNIP3	potassium voltage-gated channel interacting protein 3 [Source:HGNC Symbol;Acc:HGNC:15523]	4.30123e-34	8.50069e-32	2.5077e-29	24.2251	24.0641	23.3912	23.8935	12.637	13.0637	13.5542	13.085	1.82602	0.868706	10.8085	3	3	6		ENSG00000115041
ENSG00000115084	1	1	1	UUU	3		ENSG00000115084	SLC35F5	solute carrier family 35 member F5 [Source:HGNC Symbol;Acc:HGNC:23617]	2.82674e-12	2.1742e-10	1.64805e-07	1474.19	1433.83	1451.8	1453.27	1071.15	1141.81	1049.41	1087.46	1.3364	0.418347	365.816	3	3	6		ENSG00000115084	SLC35F5	solute carrier family 35 member F5 [Source:HGNC Symbol;Acc:HGNC:23617]	5.32793e-18	4.02574e-16	3.10629e-13	62.5688	61.4534	62.4834	62.1686	45.6668	48.7931	45.0156	46.4918	1.33719	0.419208	15.6767	3	3	6		ENSG00000115084
ENSG00000115091	1	1	1	UUU	3		ENSG00000115091	ACTR3	ARP3 actin related protein 3 homolog [Source:HGNC Symbol;Acc:HGNC:170]	4.79307e-14	4.60372e-12	2.79446e-09	8232.45	8654.1	8586.37	8490.97	6859.46	7162.34	6834.36	6952.05	1.22136	0.288491	1538.92	3	3	6		ENSG00000115091	ACTR3	ARP3 actin related protein 3 homolog [Source:HGNC Symbol;Acc:HGNC:170]	2.89071e-13	1.4732e-11	1.68534e-08	349.409	370.912	369.545	363.289	292.441	306.069	293.168	297.226	1.22226	0.289556	66.0626	3	3	6		ENSG00000115091
ENSG00000115107	1	1	1	UUU	3		ENSG00000115107	STEAP3	STEAP3 metalloreductase [Source:HGNC Symbol;Acc:HGNC:24592]	2.92032e-25	6.97788e-23	1.7026e-20	1672.18	1751.89	1695.36	1706.48	1102.96	1140.84	1155.01	1132.94	1.50624	0.590951	573.538	3	3	6		ENSG00000115107	STEAP3	STEAP3 metalloreductase [Source:HGNC Symbol;Acc:HGNC:24592]	1.74947e-35	3.74991e-33	1.01998e-30	70.9719	75.0854	72.966	73.0078	47.0227	48.7519	49.5455	48.44	1.50718	0.591851	24.5677	3	3	6		ENSG00000115107
ENSG00000115109	1	1	1	UUU	3		ENSG00000115109	EPB41L5	erythrocyte membrane protein band 4.1 like 5 [Source:HGNC Symbol;Acc:HGNC:19819]	0.00154855	0.026673	1	505.666	483.738	511.587	500.33	410.906	382.853	433.129	408.963	1.22341	0.290912	91.3676	3	3	6		ENSG00000115109	EPB41L5	erythrocyte membrane protein band 4.1 like 5 [Source:HGNC Symbol;Acc:HGNC:19819]	2.60805e-05	0.00046175	1	21.4619	20.7329	22.018	21.4042	17.5183	16.3605	18.5795	17.4861	1.22407	0.291688	3.91813	3	3	6		ENSG00000115109
ENSG00000115232	1	1	1	UUU	3		ENSG00000115232	ITGA4	integrin subunit alpha 4 [Source:HGNC Symbol;Acc:HGNC:6140]	6.93822e-18	9.56293e-16	4.04512e-13	1640.07	1683.37	1641.12	1654.85	1195.83	1204.49	1152.54	1184.28	1.39734	0.482687	470.568	3	3	6		ENSG00000115232	ITGA4	integrin subunit alpha 4 [Source:HGNC Symbol;Acc:HGNC:6140]	1.23102e-24	1.4297e-22	7.17712e-20	69.6092	72.1486	70.6314	70.7964	50.9819	51.4718	49.4393	50.631	1.39828	0.483656	20.1654	3	3	6		ENSG00000115232
ENSG00000115306	1	1	1	UUU	3		ENSG00000115306	SPTBN1	spectrin beta, non-erythrocytic 1 [Source:HGNC Symbol;Acc:HGNC:11275]	3.49243e-34	1.43391e-31	2.03616e-29	20585.2	20208.6	19407.3	20067	14951.6	14828.1	14003.7	14594.5	1.37498	0.459405	5472.56	3	3	6		ENSG00000115306	SPTBN1	spectrin beta, non-erythrocytic 1 [Source:HGNC Symbol;Acc:HGNC:11275]	3.41676e-32	6.11055e-30	1.99204e-27	873.692	866.134	835.264	858.363	637.437	633.651	600.703	623.93	1.37574	0.460204	234.433	3	3	6		ENSG00000115306
ENSG00000115318	1	1	1	UUU	3		ENSG00000115318	LOXL3	lysyl oxidase like 3 [Source:HGNC Symbol;Acc:HGNC:13869]	8.51216e-05	0.00201985	1	478.019	500.101	520.096	499.405	412.178	387.675	367.128	388.994	1.28384	0.360464	110.412	3	3	6		ENSG00000115318	LOXL3	lysyl oxidase like 3 [Source:HGNC Symbol;Acc:HGNC:13869]	1.36999e-07	3.52019e-06	0.00798732	20.2885	21.4342	22.3842	21.3689	17.5725	16.5666	15.7484	16.6291	1.28503	0.361802	4.7398	3	3	6		ENSG00000115318
ENSG00000115363	1	1	1	UUU	3		ENSG00000115363	EVA1A	eva-1 homolog A, regulator of programmed cell death [Source:HGNC Symbol;Acc:HGNC:25816]	1.63814e-15	1.80542e-13	9.55067e-11	680.464	653.506	716.86	683.61	412.178	446.501	427.354	428.678	1.59469	0.67328	254.932	3	3	6		ENSG00000115363	EVA1A	eva-1 homolog A, regulator of programmed cell death [Source:HGNC Symbol;Acc:HGNC:25816]	3.74271e-25	4.50842e-23	2.18207e-20	28.8808	28.0091	30.8526	29.2475	17.5725	19.0804	18.3318	18.3282	1.59576	0.674246	10.9193	3	3	6		ENSG00000115363
ENSG00000115414	1	1	1	UUU	3		ENSG00000115414	FN1	fibronectin 1 [Source:HGNC Symbol;Acc:HGNC:3778]	1.77502e-30	6.08747e-28	1.03487e-25	153232	150606	144180	149340	114205	107072	102242	107840	1.38483	0.469707	41499.8	3	3	6		ENSG00000115414	FN1	fibronectin 1 [Source:HGNC Symbol;Acc:HGNC:3778]	8.65412e-35	1.76417e-32	5.04552e-30	6503.6	6454.93	6205.31	6387.95	4868.94	4575.51	4385.8	4610.08	1.38565	0.470561	1777.87	3	3	6		ENSG00000115414
ENSG00000115486	1	1	1	UUU	3		ENSG00000115486	GGCX	gamma-glutamyl carboxylase [Source:HGNC Symbol;Acc:HGNC:4247]	3.90679e-06	0.000123925	0.227774	741.108	731.232	750.895	741.078	558.476	601.764	579.98	580.073	1.27756	0.353391	161.005	3	3	6		ENSG00000115486	GGCX	gamma-glutamyl carboxylase [Source:HGNC Symbol;Acc:HGNC:4247]	5.71173e-09	1.75174e-07	0.000333005	31.4547	31.3404	32.3174	31.7042	23.8096	25.7153	24.8789	24.8013	1.27833	0.354259	6.90291	3	3	6		ENSG00000115486
ENSG00000115594	1	1	1	UUU	3		ENSG00000115594	IL1R1	interleukin 1 receptor type 1 [Source:HGNC Symbol;Acc:HGNC:5993]	3.74918e-23	7.6162e-21	2.18585e-18	562.743	510.328	479.679	517.583	258.248	261.343	249.977	256.522	2.01769	1.01271	261.061	3	3	6		ENSG00000115594	IL1R1	interleukin 1 receptor type 1 [Source:HGNC Symbol;Acc:HGNC:5993]	1.87859e-42	5.70445e-40	1.09525e-37	23.8844	21.8725	20.6447	22.1339	11.0099	11.168	10.7231	10.967	2.01823	1.01309	11.1669	3	3	6		ENSG00000115594
ENSG00000115648	1	1	1	UUU	3		ENSG00000115648	MLPH	melanophilin [Source:HGNC Symbol;Acc:HGNC:29643]	5.23644e-37	2.5231e-34	3.05295e-32	1084.46	1060.54	1199.73	1114.91	563.565	604.657	557.705	575.309	1.93793	0.95452	539.602	3	3	6		ENSG00000115648	MLPH	melanophilin [Source:HGNC Symbol;Acc:HGNC:29643]	4.49786e-65	2.91371e-62	2.62234e-60	46.0276	45.4545	51.6347	47.7056	24.0266	25.8389	23.9234	24.5963	1.93954	0.955718	23.1093	3	3	6		ENSG00000115648
ENSG00000115756	1	1	1	UUU	3		ENSG00000115756	HPCAL1	hippocalcin like 1 [Source:HGNC Symbol;Acc:HGNC:5145]	7.24382e-10	4.19394e-08	4.22329e-05	1228.94	1188.38	1229.51	1215.61	943.939	922.897	934.733	933.857	1.30171	0.380407	281.753	3	3	6		ENSG00000115756	HPCAL1	hippocalcin like 1 [Source:HGNC Symbol;Acc:HGNC:5145]	5.88928e-14	3.22704e-12	3.43357e-09	52.1596	50.9336	52.9164	52.0032	40.2432	39.4383	40.0964	39.926	1.30249	0.381272	12.0772	3	3	6		ENSG00000115756
ENSG00000115902	1	1	1	UUU	3		ENSG00000115902	SLC1A4	solute carrier family 1 member 4 [Source:HGNC Symbol;Acc:HGNC:10942]	5.86463e-05	0.00145251	1	872.207	947.022	979.567	932.932	739.122	772.456	775.507	762.362	1.22374	0.291296	170.57	3	3	6		ENSG00000115902	SLC1A4	solute carrier family 1 member 4 [Source:HGNC Symbol;Acc:HGNC:10942]	1.74664e-07	4.41216e-06	0.0101833	37.0189	40.5891	42.1591	39.9224	31.5112	33.0095	33.2662	32.5956	1.22478	0.292519	7.32674	3	3	6		ENSG00000115902
ENSG00000115935	1	1	1	UUU	3		ENSG00000115935	WIPF1	WAS/WASL interacting protein family member 1 [Source:HGNC Symbol;Acc:HGNC:12736]	3.40154e-10	2.0382e-08	1.98317e-05	908.772	978.726	945.532	944.343	678.059	644.196	729.307	683.854	1.38091	0.465623	260.489	3	3	6		ENSG00000115935	WIPF1	WAS/WASL interacting protein family member 1 [Source:HGNC Symbol;Acc:HGNC:12736]	1.33606e-16	8.99477e-15	7.78947e-12	38.5709	41.9479	40.6943	40.4044	28.9078	27.5285	31.2844	29.2403	1.38181	0.466555	11.1641	3	3	6		ENSG00000115935
ENSG00000115993	1	1	1	UUU	3		ENSG00000115993	TRAK2	trafficking kinesin protein 2 [Source:HGNC Symbol;Acc:HGNC:13206]	4.91916e-09	2.53803e-07	0.000286797	2036.93	2029.04	2026.14	2030.7	1652.53	1604.7	1692.91	1650.05	1.23069	0.299471	380.655	3	3	6		ENSG00000115993	TRAK2	trafficking kinesin protein 2 [Source:HGNC Symbol;Acc:HGNC:13206]	1.73701e-11	7.26999e-10	1.01271e-06	86.4532	86.964	87.2021	86.8731	70.4527	68.5741	72.6195	70.5487	1.23139	0.30029	16.3244	3	3	6		ENSG00000115993
ENSG00000116191	1	1	1	UUU	3		ENSG00000116191	RALGPS2	Ral GEF with PH domain and SH3 binding motif 2 [Source:HGNC Symbol;Acc:HGNC:30279]	2.55538e-14	2.52944e-12	1.48984e-09	2094.01	2102.68	1901.7	2032.8	1469.34	1570.95	1440.46	1493.58	1.36102	0.444686	539.211	3	3	6		ENSG00000116191	RALGPS2	Ral GEF with PH domain and SH3 binding motif 2 [Source:HGNC Symbol;Acc:HGNC:30279]	3.60872e-23	3.87469e-21	2.10395e-18	88.8757	90.12	81.8464	86.9474	62.6427	67.1317	61.7903	63.8549	1.36164	0.445346	23.0925	3	3	6		ENSG00000116191
ENSG00000116337	1	1	1	UUU	3		ENSG00000116337	AMPD2	adenosine monophosphate deaminase 2 [Source:HGNC Symbol;Acc:HGNC:469]	1.26554e-19	2.04954e-17	7.37835e-15	4189.8	4524.43	4707.45	4473.9	3268.17	3392.64	3197.73	3286.18	1.36143	0.445121	1187.72	3	3	6		ENSG00000116337	AMPD2	adenosine monophosphate deaminase 2 [Source:HGNC Symbol;Acc:HGNC:469]	1.07072e-27	1.50422e-25	6.24251e-23	177.827	193.916	202.602	191.448	139.333	144.978	137.17	140.494	1.36268	0.446451	50.9547	3	3	6		ENSG00000116337
ENSG00000116396	1	1	1	UUU	3		ENSG00000116396	KCNC4	potassium voltage-gated channel subfamily C member 4 [Source:HGNC Symbol;Acc:HGNC:6236]	0.00139455	0.0243355	1	49.9423	56.2486	53.1795	53.1235	31.8039	27.0022	25.5752	28.1271	1.88869	0.917388	24.9964	3	3	6		ENSG00000116396	KCNC4	potassium voltage-gated channel subfamily C member 4 [Source:HGNC Symbol;Acc:HGNC:6236]	1.66052e-06	3.62319e-05	0.0968117	2.11969	2.4108	2.28877	2.27309	1.3559	1.15389	1.09708	1.20229	1.89063	0.918868	1.0708	3	3	6		ENSG00000116396
ENSG00000116406	1	1	1	UUU	3		ENSG00000116406	EDEM3	ER degradation enhancing alpha-mannosidase like protein 3 [Source:HGNC Symbol;Acc:HGNC:16787]	4.70725e-16	5.44528e-14	2.74442e-11	862.397	849.865	792.375	834.879	526.672	550.652	550.28	542.535	1.53885	0.621851	292.344	3	3	6		ENSG00000116406	EDEM3	ER degradation enhancing alpha-mannosidase like protein 3 [Source:HGNC Symbol;Acc:HGNC:16787]	2.15743e-25	2.65364e-23	1.25782e-20	36.6026	36.425	34.1027	35.7101	22.4537	23.5311	23.6049	23.1966	1.53945	0.622419	12.5135	3	3	6		ENSG00000116406
ENSG00000116675	1	1	1	UUU	3		ENSG00000116675	DNAJC6	DnaJ heat shock protein family (Hsp40) member C6 [Source:HGNC Symbol;Acc:HGNC:15469]	6.85207e-08	2.92679e-06	0.00399489	552.933	553.282	570.085	558.766	403.273	381.888	419.104	401.422	1.39197	0.477126	157.344	3	3	6		ENSG00000116675	DNAJC6	DnaJ heat shock protein family (Hsp40) member C6 [Source:HGNC Symbol;Acc:HGNC:15469]	2.14693e-12	9.96578e-11	1.2517e-07	23.468	23.7135	24.5356	23.9057	17.1928	16.3193	17.9779	17.1634	1.39283	0.478024	6.74235	3	3	6		ENSG00000116675
ENSG00000116678	1	1	1	UUU	3		ENSG00000116678	LEPR	leptin receptor [Source:HGNC Symbol;Acc:HGNC:6554]	1.58446e-05	0.000445764	0.92377	299.654	325.219	294.615	306.496	194.64	213.125	231.827	213.197	1.43762	0.523679	93.2987	3	3	6		ENSG00000116678	LEPR	leptin receptor [Source:HGNC Symbol;Acc:HGNC:6554]	1.80946e-09	5.9068e-08	0.000105495	12.7182	13.9388	12.6798	13.1122	8.29812	9.10749	9.94448	9.1167	1.43827	0.524332	3.99555	3	3	6		ENSG00000116678
ENSG00000116701	1	1	1	UUU	3		ENSG00000116701	NCF2	neutrophil cytosolic factor 2 [Source:HGNC Symbol;Acc:HGNC:7661]	7.56523e-09	3.79577e-07	0.000441068	438.779	536.918	543.495	506.397	346.026	297.024	346.503	329.851	1.53523	0.618454	176.546	3	3	6		ENSG00000116701	NCF2	neutrophil cytosolic factor 2 [Source:HGNC Symbol;Acc:HGNC:7661]	7.48467e-18	5.57307e-16	4.36371e-13	18.623	23.0122	23.3912	21.6755	14.7522	12.6928	14.8636	14.1029	1.53695	0.620073	7.57259	3	3	6		ENSG00000116701
ENSG00000116761	1	1	1	UUU	3		ENSG00000116761	CTH	cystathionine gamma-lyase [Source:HGNC Symbol;Acc:HGNC:2501]	0.00485503	0.0703774	1	281.817	319.083	354.176	318.359	270.969	224.697	258.227	251.298	1.26686	0.341255	67.0608	3	3	6		ENSG00000116761	CTH	cystathionine gamma-lyase [Source:HGNC Symbol;Acc:HGNC:2501]	3.43689e-05	0.000594416	1	11.9611	13.6758	15.2432	13.6267	11.5523	9.60202	11.077	10.7438	1.26834	0.34294	2.88296	3	3	6		ENSG00000116761
ENSG00000116774	1	1	1	UUU	3		ENSG00000116774	OLFML3	olfactomedin like 3 [Source:HGNC Symbol;Acc:HGNC:24956]	0.000790734	0.0147761	1	177.474	227.04	251.007	218.507	169.197	144.655	147.676	153.843	1.42033	0.506224	64.6643	3	3	6		ENSG00000116774	OLFML3	olfactomedin like 3 [Source:HGNC Symbol;Acc:HGNC:24956]	1.38568e-07	3.55582e-06	0.00807882	7.53248	9.73085	10.803	9.35544	7.2134	6.18156	6.33474	6.57657	1.42254	0.508472	2.77888	3	3	6		ENSG00000116774
ENSG00000116815	1	1	1	UUU	3		ENSG00000116815	CD58	CD58 molecule [Source:HGNC Symbol;Acc:HGNC:1688]	7.65044e-06	0.000230515	0.446036	430.752	418.285	410.546	419.861	295.14	307.632	320.928	307.9	1.36363	0.44745	111.961	3	3	6		ENSG00000116815	CD58	CD58 molecule [Source:HGNC Symbol;Acc:HGNC:1688]	3.13863e-09	9.95585e-08	0.000182989	18.2824	17.9276	17.6693	17.9597	12.5828	13.1461	13.7666	13.1651	1.36419	0.448043	4.7946	3	3	6		ENSG00000116815
ENSG00000116852	1	1	1	UUU	3		ENSG00000116852	KIF21B	kinesin family member 21B [Source:HGNC Symbol;Acc:HGNC:29442]	1.15842e-14	1.18074e-12	6.7538e-10	1040.76	1057.47	1078.48	1058.9	725.129	752.204	743.332	740.222	1.43053	0.516545	318.684	3	3	6		ENSG00000116852	KIF21B	kinesin family member 21B [Source:HGNC Symbol;Acc:HGNC:29442]	1.48737e-21	1.46234e-19	8.67169e-17	44.1729	45.323	46.4163	45.3041	30.9146	32.1441	31.886	31.6482	1.43149	0.517515	13.6558	3	3	6		ENSG00000116852
ENSG00000116984	1	1	1	UUU	3		ENSG00000116984	MTR	5-methyltetrahydrofolate-homocysteine methyltransferase [Source:HGNC Symbol;Acc:HGNC:7468]	8.22875e-13	6.75708e-11	4.79752e-08	2667.45	2393.12	2330.33	2463.63	1896.78	1856.4	1841.42	1864.87	1.32108	0.401715	598.767	3	3	6		ENSG00000116984	MTR	5-methyltetrahydrofolate-homocysteine methyltransferase [Source:HGNC Symbol;Acc:HGNC:7468]	7.12913e-21	6.70391e-19	4.15642e-16	113.214	102.568	100.294	105.359	80.866	79.33	78.9896	79.7285	1.32147	0.402144	25.6304	3	3	6		ENSG00000116984
ENSG00000116985	1	1	1	UUU	3		ENSG00000116985	BMP8B	bone morphogenetic protein 8b [Source:HGNC Symbol;Acc:HGNC:1075]	0.0121773	0.151152	1	103.452	83.8615	94.6595	93.991	77.6015	56.8975	62.7006	65.7332	1.42989	0.515901	28.2578	3	3	6		ENSG00000116985	BMP8B	bone morphogenetic protein 8b [Source:HGNC Symbol;Acc:HGNC:1075]	8.04178e-05	0.00128558	1	4.39079	3.59428	4.07401	4.01969	3.3084	2.43141	2.68961	2.80981	1.43059	0.516614	1.20989	3	3	6		ENSG00000116985
ENSG00000117013	1	1	1	UUU	3		ENSG00000117013	KCNQ4	potassium voltage-gated channel subfamily Q member 4 [Source:HGNC Symbol;Acc:HGNC:6298]	2.26748e-06	7.53698e-05	0.132199	112.37	131.929	129.758	124.686	59.7913	74.2561	62.7006	65.5827	1.9012	0.926909	59.1029	3	3	6		ENSG00000117013	KCNQ4	potassium voltage-gated channel subfamily Q member 4 [Source:HGNC Symbol;Acc:HGNC:6298]	1.10562e-12	5.25813e-11	6.44601e-08	4.76931	5.65441	5.5846	5.33611	2.5491	3.1732	2.68961	2.80397	1.90306	0.928318	2.53214	3	3	6		ENSG00000117013
ENSG00000117016	1	1	1	UUU	3		ENSG00000117016	RIMS3	regulating synaptic membrane exocytosis 3 [Source:HGNC Symbol;Acc:HGNC:21292]	0.00568619	0.0799991	1	373.675	370.218	355.239	366.378	292.596	313.418	296.178	300.731	1.21829	0.284859	65.6469	3	3	6		ENSG00000117016	RIMS3	regulating synaptic membrane exocytosis 3 [Source:HGNC Symbol;Acc:HGNC:21292]	0.000231425	0.00332001	1	15.8599	15.8674	15.289	15.6721	12.4743	13.3934	12.7049	12.8575	1.2189	0.285586	2.81457	3	3	6		ENSG00000117016
ENSG00000117036	1	1	1	UUU	3		ENSG00000117036	ETV3	ETS variant 3 [Source:HGNC Symbol;Acc:HGNC:3492]	4.56578e-05	0.00115523	1	832.074	819.184	831.728	827.662	716.224	667.34	639.381	674.315	1.22741	0.295619	153.347	3	3	6		ENSG00000117036	ETV3	ETS variant 3 [Source:HGNC Symbol;Acc:HGNC:3492]	1.38075e-07	3.54472e-06	0.00805006	35.3156	35.11	35.7964	35.4073	30.5349	28.5176	27.4269	28.8265	1.22829	0.296653	6.58084	3	3	6		ENSG00000117036
ENSG00000117122	1	1	1	UUU	3		ENSG00000117122	MFAP2	microfibril associated protein 2 [Source:HGNC Symbol;Acc:HGNC:7033]	0.00362741	0.0551893	1	450.373	429.535	432.881	437.596	343.482	336.563	392.704	357.583	1.22376	0.291322	80.0133	3	3	6		ENSG00000117122	MFAP2	microfibril associated protein 2 [Source:HGNC Symbol;Acc:HGNC:7033]	7.77848e-05	0.00124897	1	19.1151	18.4097	18.6306	18.7185	14.6437	14.3824	16.8454	15.2905	1.22419	0.291823	3.42793	3	3	6		ENSG00000117122
ENSG00000117174	1	1	1	UUU	3		ENSG00000117174	ZNHIT6	zinc finger HIT-type containing 6 [Source:HGNC Symbol;Acc:HGNC:26089]	1.49499e-15	1.65705e-13	8.7161e-11	1792.57	1939.04	1807.04	1846.22	1273.43	1387.72	1354.66	1338.6	1.37921	0.463844	507.615	3	3	6		ENSG00000117174	ZNHIT6	zinc finger HIT-type containing 6 [Source:HGNC Symbol;Acc:HGNC:26089]	1.26613e-23	1.39279e-21	7.3818e-19	76.0819	83.1067	77.7724	78.987	54.2903	59.3017	58.1097	57.2339	1.38007	0.464745	21.7531	3	3	6		ENSG00000117174
ENSG00000117226	1	1	1	UUU	3		ENSG00000117226	GBP3	guanylate binding protein 3 [Source:HGNC Symbol;Acc:HGNC:4184]	4.06348e-27	1.0968e-24	2.36909e-22	1142.43	1263.04	1211.43	1205.63	713.679	711.701	743.332	722.904	1.66776	0.737914	482.728	3	3	6		ENSG00000117226	GBP3	guanylate binding protein 3 [Source:HGNC Symbol;Acc:HGNC:4184]	1.24974e-43	3.91733e-41	7.28624e-39	48.488	54.1334	52.1382	51.5865	30.4265	30.4133	31.886	30.9086	1.669	0.738986	20.6779	3	3	6		ENSG00000117226
ENSG00000117228	1	1	1	UUU	3		ENSG00000117228	GBP1	guanylate binding protein 1 [Source:HGNC Symbol;Acc:HGNC:4182]	1.34975e-64	2.91457e-61	7.86933e-60	1752.44	2017.79	2020.82	1930.35	816.724	875.643	899.258	863.875	2.23453	1.15997	1066.48	3	3	6		ENSG00000117228	GBP1	guanylate binding protein 1 [Source:HGNC Symbol;Acc:HGNC:4182]	5.33054e-125	1.82813e-121	3.10781e-120	74.3785	86.4819	86.9733	82.6112	34.8196	37.419	38.5747	36.9378	2.2365	1.16124	45.6735	3	3	6		ENSG00000117228
ENSG00000117407	1	1	1	UUU	3		ENSG00000117407	ARTN	artemin [Source:HGNC Symbol;Acc:HGNC:727]	0.000450566	0.00899927	1	48.1587	40.9081	43.6072	44.2246	21.6267	19.2873	18.9752	19.963	2.21533	1.14752	24.2616	3	2	5		ENSG00000117407	ARTN	artemin [Source:HGNC Symbol;Acc:HGNC:727]	1.29005e-07	3.3324e-06	0.00752123	2.04399	1.75331	1.87679	1.89136	0.922014	0.824207	0.813961	0.853394	2.21628	1.14814	1.03797	3	2	5		ENSG00000117407
ENSG00000117461	1	1	1	UUU	3		ENSG00000117461	PIK3R3	phosphoinositide-3-kinase regulatory subunit 3 [Source:HGNC Symbol;Acc:HGNC:8981]	1.95267e-05	0.000537257	1	476.236	507.26	503.078	495.525	375.286	364.53	391.053	376.956	1.31454	0.394559	118.568	3	3	6		ENSG00000117461	PIK3R3	phosphoinositide-3-kinase regulatory subunit 3 [Source:HGNC Symbol;Acc:HGNC:8981]	2.16556e-08	6.20426e-07	0.00126257	20.2128	21.741	21.6518	21.2019	15.9996	15.5775	16.7747	16.1173	1.31547	0.395582	5.08457	3	3	6		ENSG00000117461
ENSG00000117472	1	1	1	UUU	3		ENSG00000117472	TSPAN1	tetraspanin 1 [Source:HGNC Symbol;Acc:HGNC:20657]	0.00222318	0.0363047	1	85.6154	66.4756	77.6421	76.5777	43.2533	42.432	51.9755	45.8869	1.66883	0.738841	30.6908	3	3	6		ENSG00000117472	TSPAN1	tetraspanin 1 [Source:HGNC Symbol;Acc:HGNC:20657]	2.78803e-06	5.88514e-05	0.162548	3.63376	2.84912	3.3416	3.27483	1.84403	1.81326	2.22954	1.96228	1.66889	0.738892	1.31255	3	3	6		ENSG00000117472
ENSG00000117500	1	1	1	UUU	3		ENSG00000117500	TMED5	transmembrane p24 trafficking protein 5 [Source:HGNC Symbol;Acc:HGNC:24251]	3.39404e-10	2.03579e-08	1.97879e-05	1408.19	1419.51	1330.55	1386.09	971.927	1136.02	974.334	1027.43	1.34908	0.43198	358.658	3	3	6		ENSG00000117500	TMED5	transmembrane p24 trafficking protein 5 [Source:HGNC Symbol;Acc:HGNC:24251]	1.61489e-18	1.27923e-16	9.41513e-14	59.7678	60.8397	57.265	59.2909	41.4364	48.5458	41.7951	43.9258	1.3498	0.432742	15.3651	3	3	6		ENSG00000117500
ENSG00000117505	1	1	1	UUU	3		ENSG00000117505	DR1	down-regulator of transcription 1 [Source:HGNC Symbol;Acc:HGNC:3017]	3.62805e-28	1.0683e-25	2.11523e-23	1898.7	1921.66	1746.42	1855.59	1118.22	1226.67	1056.84	1133.91	1.63645	0.710572	721.68	3	3	6		ENSG00000117505	DR1	down-regulator of transcription 1 [Source:HGNC Symbol;Acc:HGNC:3017]	4.41146e-52	1.86375e-49	2.57197e-47	80.5862	82.3616	75.1632	79.3703	47.6735	52.4196	45.3341	48.4757	1.63732	0.711337	30.8946	3	3	6		ENSG00000117505
ENSG00000117597	1	1	1	UUU	3		ENSG00000117597	UTP25	UTP25, small subunit processor component [Source:HGNC Symbol;Acc:HGNC:28440]	3.07201e-25	7.31039e-23	1.79105e-20	900.745	870.319	952.977	908.014	547.027	520.757	509.03	525.605	1.72756	0.788737	382.409	3	3	6		ENSG00000117597	UTP25	UTP25, small subunit processor component [Source:HGNC Symbol;Acc:HGNC:28440]	5.0567e-41	1.41738e-38	2.94816e-36	38.2302	37.3016	41.0148	38.8489	23.3215	22.2536	21.8354	22.4702	1.72891	0.789861	16.3787	3	3	6		ENSG00000117597
ENSG00000117758	1	1	1	UUU	3		ENSG00000117758	STX12	syntaxin 12 [Source:HGNC Symbol;Acc:HGNC:11430]	1.70541e-12	1.34727e-10	9.94289e-08	1255.69	1359.17	1411.38	1342.08	938.851	1003.9	979.284	974.013	1.37789	0.462461	368.07	3	3	6		ENSG00000117758	STX12	syntaxin 12 [Source:HGNC Symbol;Acc:HGNC:11430]	2.89945e-20	2.6087e-18	1.69044e-15	53.2952	58.2536	60.744	57.4309	40.0262	42.9	42.0075	41.6446	1.37907	0.463699	15.7863	3	3	6		ENSG00000117758
ENSG00000118257	1	1	1	UUU	3		ENSG00000118257	NRP2	neuropilin 2 [Source:HGNC Symbol;Acc:HGNC:8005]	2.08557e-95	9.35332e-92	1.21593e-90	8387.63	8851.48	9155.39	8798.17	4386.39	4638.59	4087.09	4370.69	2.01299	1.00934	4427.48	3	3	6		ENSG00000118257	NRP2	neuropilin 2 [Source:HGNC Symbol;Acc:HGNC:8005]	8.71179e-139	3.62796e-135	5.07915e-134	355.995	379.372	394.035	376.467	187.006	198.222	175.32	186.849	2.01482	1.01065	189.618	3	3	6		ENSG00000118257
ENSG00000118263	1	1	1	UUU	3		ENSG00000118263	KLF7	Kruppel like factor 7 [Source:HGNC Symbol;Acc:HGNC:6350]	1.66346e-08	7.86562e-07	0.000969831	2173.38	2300.06	2082.51	2185.32	1768.3	1749.36	1805.94	1774.53	1.23149	0.300404	410.785	3	3	6		ENSG00000118263	KLF7	Kruppel like factor 7 [Source:HGNC Symbol;Acc:HGNC:6350]	7.4568e-12	3.26141e-10	4.34746e-07	92.2445	98.5797	89.6282	93.4842	75.3882	74.7556	77.4678	75.8705	1.23215	0.301182	17.6136	3	3	6		ENSG00000118263
ENSG00000118276	1	1	1	UUU	3		ENSG00000118276	B4GALT6	beta-1,4-galactosyltransferase 6 [Source:HGNC Symbol;Acc:HGNC:929]	2.05011e-07	8.19231e-06	0.0119526	369.216	408.058	335.031	370.769	227.716	248.806	259.052	245.191	1.51216	0.59661	125.577	3	3	6		ENSG00000118276	B4GALT6	beta-1,4-galactosyltransferase 6 [Source:HGNC Symbol;Acc:HGNC:929]	2.32616e-13	1.197e-11	1.3562e-08	15.6706	17.4892	14.4193	15.8597	9.70826	10.6323	11.1123	10.4843	1.51271	0.597136	5.3754	3	3	6		ENSG00000118276
ENSG00000118402	1	1	1	UUU	3		ENSG00000118402	ELOVL4	ELOVL fatty acid elongase 4 [Source:HGNC Symbol;Acc:HGNC:14415]	0.0437471	0.418327	1	193.526	161.587	199.955	185.023	160.292	145.619	147.676	151.196	1.22373	0.291286	33.8271	3	3	6		ENSG00000118402	ELOVL4	ELOVL fatty acid elongase 4 [Source:HGNC Symbol;Acc:HGNC:14415]	0.00264671	0.0287996	1	8.21381	6.92556	8.60578	7.91505	6.83375	6.22277	6.33474	6.46375	1.22453	0.292227	1.4513	3	3	6		ENSG00000118402
ENSG00000118496	1	1	1	UUU	3		ENSG00000118496	FBXO30	F-box protein 30 [Source:HGNC Symbol;Acc:HGNC:15600]	0.000218796	0.00472979	1	481.587	498.056	441.39	473.678	362.564	384.781	367.953	371.766	1.27413	0.349509	101.911	3	3	6		ENSG00000118496	FBXO30	F-box protein 30 [Source:HGNC Symbol;Acc:HGNC:15600]	7.42161e-07	1.72595e-05	0.0432695	20.4399	21.3465	18.9968	20.2611	15.4573	16.4429	15.7838	15.8947	1.27471	0.350168	4.36641	3	3	6		ENSG00000118496
ENSG00000118503	1	1	1	UUU	3		ENSG00000118503	TNFAIP3	TNF alpha induced protein 3 [Source:HGNC Symbol;Acc:HGNC:11896]	4.0316e-13	3.47194e-11	2.3505e-08	656.385	666.802	740.259	687.815	435.077	460.002	449.629	448.236	1.53449	0.617762	239.579	3	3	6		ENSG00000118503	TNFAIP3	TNF alpha induced protein 3 [Source:HGNC Symbol;Acc:HGNC:11896]	1.11727e-21	1.10593e-19	6.5139e-17	27.8588	28.5789	31.8597	29.4325	18.5487	19.6573	19.2873	19.1645	1.53578	0.618974	10.268	3	3	6		ENSG00000118503
ENSG00000118596	1	1	1	UUU	3		ENSG00000118596	SLC16A7	solute carrier family 16 member 7 [Source:HGNC Symbol;Acc:HGNC:10928]	4.21389e-16	4.89399e-14	2.45678e-11	560.959	546.123	526.477	544.52	337.121	328.848	282.978	316.316	1.72144	0.783619	228.204	3	3	6		ENSG00000118596	SLC16A7	solute carrier family 16 member 7 [Source:HGNC Symbol;Acc:HGNC:10928]	4.4118e-29	6.66365e-27	2.57217e-24	23.8087	23.4066	22.6588	23.2914	14.3726	14.0527	12.1386	13.5213	1.72257	0.784562	9.77008	3	3	6		ENSG00000118596
ENSG00000118777	1	1	1	UUU	3		ENSG00000118777	ABCG2	ATP binding cassette subfamily G member 2 (Junior blood group) [Source:HGNC Symbol;Acc:HGNC:74]	9.38911e-05	0.00220194	1	117.721	84.8842	98.9139	100.506	43.2533	46.2895	69.3006	52.9478	1.89822	0.924645	47.5586	3	3	6		ENSG00000118777	ABCG2	ATP binding cassette subfamily G member 2 (Junior blood group) [Source:HGNC Symbol;Acc:HGNC:74]	2.33236e-10	8.47763e-09	1.35981e-05	4.99642	3.63811	4.25711	4.29722	1.84403	1.9781	2.97273	2.26495	1.89727	0.923922	2.03226	3	3	6		ENSG00000118777
ENSG00000118971	1	1	1	UUU	3		ENSG00000118971	CCND2	cyclin D2 [Source:HGNC Symbol;Acc:HGNC:1583]	0.00210816	0.0347105	1	55.2933	59.3167	68.0698	60.8933	41.9811	28.9309	32.1753	34.3625	1.77209	0.825449	26.5308	3	3	6		ENSG00000118971	CCND2	cyclin D2 [Source:HGNC Symbol;Acc:HGNC:1583]	2.11402e-06	4.543e-05	0.123251	2.3468	2.5423	2.92963	2.60624	1.78979	1.23631	1.3802	1.46877	1.77444	0.827367	1.13748	3	3	6		ENSG00000118971
ENSG00000119042	1	1	1	UUU	3		ENSG00000119042	SATB2	SATB homeobox 2 [Source:HGNC Symbol;Acc:HGNC:21637]	6.16705e-05	0.00151837	1	946.228	963.385	946.596	952.07	823.085	784.993	760.657	789.578	1.2058	0.269985	162.492	3	3	6		ENSG00000119042	SATB2	SATB homeobox 2 [Source:HGNC Symbol;Acc:HGNC:21637]	4.5653e-07	1.08861e-05	0.0266166	40.1606	41.2904	40.7401	40.7304	35.0908	33.5452	32.6292	33.7551	1.20664	0.271001	6.9753	3	3	6		ENSG00000119042
ENSG00000119138	1	1	1	UUU	3		ENSG00000119138	KLF9	Kruppel like factor 9 [Source:HGNC Symbol;Acc:HGNC:1123]	2.37246e-08	1.09257e-06	0.00138319	606.442	619.757	664.744	630.314	428.716	471.574	455.404	451.898	1.39482	0.480074	178.416	3	3	6		ENSG00000119138	KLF9	Kruppel like factor 9 [Source:HGNC Symbol;Acc:HGNC:1123]	2.73658e-13	1.39709e-11	1.59548e-08	25.7391	26.5626	28.6096	26.9705	18.2776	20.1519	19.5351	19.3215	1.39588	0.481173	7.64896	3	3	6		ENSG00000119138
ENSG00000119314	1	1	1	UUU	3		ENSG00000119314	PTBP3	polypyrimidine tract binding protein 3 [Source:HGNC Symbol;Acc:HGNC:10253]	1.43069e-16	1.74503e-14	8.34124e-12	8680.15	8645.92	8462.99	8596.35	6882.36	6947.28	6222.21	6683.95	1.28612	0.363024	1912.4	3	3	6		ENSG00000119314	PTBP3	polypyrimidine tract binding protein 3 [Source:HGNC Symbol;Acc:HGNC:10253]	3.50268e-20	3.14174e-18	2.04213e-15	368.41	370.561	364.235	367.736	293.417	296.88	266.908	285.735	1.28698	0.363991	82.0005	3	3	6		ENSG00000119314
ENSG00000119487	1	1	1	UUU	3		ENSG00000119487	MAPKAP1	mitogen-activated protein kinase associated protein 1 [Source:HGNC Symbol;Acc:HGNC:18752]	1.63842e-25	3.98014e-23	9.55234e-21	3830.4	3863.77	3938.47	3877.55	2805.1	2855.48	2896.6	2852.4	1.3594	0.44297	1025.15	3	3	6		ENSG00000119487	MAPKAP1	mitogen-activated protein kinase associated protein 1 [Source:HGNC Symbol;Acc:HGNC:18752]	7.73848e-27	1.03242e-24	4.51169e-22	162.573	165.6	169.506	165.893	119.591	122.024	124.253	121.956	1.36027	0.443895	43.9372	3	3	6		ENSG00000119487
ENSG00000119514	1	1	1	UUU	3		ENSG00000119514	GALNT12	polypeptide N-acetylgalactosaminyltransferase 12 [Source:HGNC Symbol;Acc:HGNC:19877]	1.8186e-07	7.34775e-06	0.0106028	552.933	595.212	633.9	594.015	421.084	412.748	452.104	428.645	1.3858	0.470715	165.37	3	3	6		ENSG00000119514	GALNT12	polypeptide N-acetylgalactosaminyltransferase 12 [Source:HGNC Symbol;Acc:HGNC:19877]	2.28698e-12	1.0557e-10	1.33335e-07	23.468	25.5106	27.2821	25.4203	17.9521	17.638	19.3935	18.3279	1.38697	0.471938	7.09237	3	3	6		ENSG00000119514
ENSG00000119537	1	1	1	UUU	3		ENSG00000119537	KDSR	3-ketodihydrosphingosine reductase [Source:HGNC Symbol;Acc:HGNC:4021]	2.27095e-12	1.75598e-10	1.32401e-07	1348.44	1259.97	1387.99	1332.13	954.117	1016.44	956.184	975.58	1.36548	0.449405	356.552	3	3	6		ENSG00000119537	KDSR	3-ketodihydrosphingosine reductase [Source:HGNC Symbol;Acc:HGNC:4021]	1.79759e-19	1.53895e-17	1.04803e-14	57.2317	54.0019	59.7369	56.9902	40.6771	43.4357	41.0166	41.7098	1.36635	0.450327	15.2804	3	3	6		ENSG00000119537
ENSG00000119681	1	1	1	UUU	3		ENSG00000119681	LTBP2	latent transforming growth factor beta binding protein 2 [Source:HGNC Symbol;Acc:HGNC:6715]	6.22515e-17	7.94613e-15	3.62939e-12	3686.81	3357.53	3069.52	3371.29	2335.68	2323.15	2491.52	2383.45	1.41446	0.500248	987.837	3	3	6		ENSG00000119681	LTBP2	latent transforming growth factor beta binding protein 2 [Source:HGNC Symbol;Acc:HGNC:6715]	5.92011e-33	1.12063e-30	3.45154e-28	156.479	143.903	132.108	144.163	99.5775	99.2758	106.877	101.91	1.41461	0.500407	42.2531	3	3	6		ENSG00000119681
ENSG00000119698	1	1	1	UUU	3		ENSG00000119698	PPP4R4	protein phosphatase 4 regulatory subunit 4 [Source:HGNC Symbol;Acc:HGNC:23788]	5.03149e-16	5.78592e-14	2.93346e-11	607.334	607.485	581.784	598.868	348.571	390.568	334.953	358.03	1.67267	0.742155	240.837	3	3	6		ENSG00000119698	PPP4R4	protein phosphatase 4 regulatory subunit 4 [Source:HGNC Symbol;Acc:HGNC:23788]	1.13658e-27	1.58909e-25	6.62651e-23	25.777	26.0366	25.0391	25.6176	14.8607	16.6902	14.3682	15.3064	1.67366	0.743003	10.3112	3	3	6		ENSG00000119698
ENSG00000119714	1	1	1	UUU	3		ENSG00000119714	GPR68	G protein-coupled receptor 68 [Source:HGNC Symbol;Acc:HGNC:4519]	2.77796e-19	4.3305e-17	1.61961e-14	228.308	224.994	249.944	234.415	86.5066	98.3652	85.8008	90.2242	2.59814	1.37748	144.191	3	3	6		ENSG00000119714	GPR68	G protein-coupled receptor 68 [Source:HGNC Symbol;Acc:HGNC:4519]	1.32646e-38	3.29087e-36	7.73354e-34	9.69003	9.64319	10.7572	10.0301	3.68805	4.20346	3.68052	3.85734	2.60027	1.37866	6.1728	3	3	6		ENSG00000119714
ENSG00000119729	1	1	1	UUU	3		ENSG00000119729	RHOQ	ras homolog family member Q [Source:HGNC Symbol;Acc:HGNC:17736]	6.22497e-11	4.13829e-09	3.62928e-06	1265.5	1229.29	1194.41	1229.73	882.876	967.258	901.733	917.289	1.34062	0.422898	312.445	3	3	6		ENSG00000119729	RHOQ	ras homolog family member Q [Source:HGNC Symbol;Acc:HGNC:17736]	9.70872e-17	6.57419e-15	5.66038e-12	53.7115	52.6869	51.4058	52.6014	37.6399	41.334	38.6808	39.2182	1.34125	0.423577	13.3832	3	3	6		ENSG00000119729
ENSG00000119772	1	1	1	UUU	3		ENSG00000119772	DNMT3A	DNA methyltransferase 3 alpha [Source:HGNC Symbol;Acc:HGNC:2978]	0.00983712	0.127139	1	177.474	166.7	196.764	180.313	139.937	134.047	141.076	138.353	1.30328	0.382144	41.9594	3	3	6		ENSG00000119772	DNMT3A	DNA methyltransferase 3 alpha [Source:HGNC Symbol;Acc:HGNC:2978]	0.000191031	0.00279066	1	7.53248	7.14473	8.46845	7.71522	5.96597	5.72824	6.05162	5.91528	1.30429	0.383261	1.79994	3	3	6		ENSG00000119772
ENSG00000119801	1	1	1	UUU	3		ENSG00000119801	YPEL5	yippee like 5 [Source:HGNC Symbol;Acc:HGNC:18329]	1.85264e-05	0.000511903	1	921.257	934.749	1043.38	966.463	787.464	787.886	768.082	781.144	1.23724	0.307126	185.319	3	3	6		ENSG00000119801	YPEL5	yippee like 5 [Source:HGNC Symbol;Acc:HGNC:18329]	1.66242e-08	4.8196e-07	0.000969222	39.1008	40.0631	44.9057	41.3565	33.5721	33.6689	32.9477	33.3962	1.23836	0.308428	7.96026	3	3	6		ENSG00000119801
ENSG00000119900	1	1	1	UUU	3		ENSG00000119900	OGFRL1	opioid growth factor receptor like 1 [Source:HGNC Symbol;Acc:HGNC:21378]	2.28258e-18	3.30221e-16	1.33079e-13	5513.27	5606.45	5478.55	5532.76	4205.75	4471.76	4040.89	4239.46	1.30506	0.384117	1293.3	3	3	6		ENSG00000119900	OGFRL1	opioid growth factor receptor like 1 [Source:HGNC Symbol;Acc:HGNC:21378]	1.1116e-21	1.10219e-19	6.48086e-17	233.999	240.291	235.789	236.693	179.305	191.092	173.338	181.245	1.30593	0.385075	55.4479	3	3	6		ENSG00000119900
ENSG00000120137	1	1	1	UUU	3		ENSG00000120137	PANK3	pantothenate kinase 3 [Source:HGNC Symbol;Acc:HGNC:19365]	3.64592e-07	1.39753e-05	0.0212564	4088.14	3875.02	3599.19	3854.11	3172.76	3361.78	3091.3	3208.61	1.20118	0.26445	645.503	3	3	6		ENSG00000120137	PANK3	pantothenate kinase 3 [Source:HGNC Symbol;Acc:HGNC:19365]	9.05039e-11	3.46231e-09	5.27656e-06	173.512	166.082	154.904	164.833	135.265	143.659	132.605	137.176	1.20161	0.264971	27.6563	3	3	6		ENSG00000120137
ENSG00000120217	1	1	1	UUU	3		ENSG00000120217	CD274	CD274 molecule [Source:HGNC Symbol;Acc:HGNC:17635]	5.3066e-34	2.14851e-31	3.09385e-29	1958.45	2218.24	2397.33	2191.34	1277.24	1225.71	1122.84	1208.6	1.81313	0.858483	982.746	3	3	6		ENSG00000120217	CD274	CD274 molecule [Source:HGNC Symbol;Acc:HGNC:17635]	8.99601e-79	9.36581e-76	5.24485e-74	83.1223	95.0731	103.178	93.791	54.453	52.3784	48.1653	51.6656	1.81535	0.860247	42.1255	3	3	6		ENSG00000120217
ENSG00000120318	1	1	1	UUU	3		ENSG00000120318	ARAP3	ArfGAP with RhoGAP domain, ankyrin repeat and PH domain 3 [Source:HGNC Symbol;Acc:HGNC:24097]	2.64507e-14	2.60856e-12	1.54213e-09	1407.3	1497.23	1506.04	1470.19	1030.45	1114.81	1039.51	1061.59	1.3849	0.469784	408.607	3	3	6		ENSG00000120318	ARAP3	ArfGAP with RhoGAP domain, ankyrin repeat and PH domain 3 [Source:HGNC Symbol;Acc:HGNC:24097]	5.83583e-22	5.88652e-20	3.40241e-17	59.7299	64.171	64.818	62.9063	43.9312	47.6392	44.5909	45.3871	1.386	0.470922	17.5192	3	3	6		ENSG00000120318
ENSG00000120500	1	1	1	UUU	3		ENSG00000120500	ARR3	arrestin 3 [Source:HGNC Symbol;Acc:HGNC:710]	0.0103388	0.132232	1	24.9712	38.8627	35.0985	32.9774	16.538	14.4655	18.9752	16.6595	1.97949	0.985129	16.3179	3	1	4		ENSG00000120500	ARR3	arrestin 3 [Source:HGNC Symbol;Acc:HGNC:710]	0.000110019	0.00170052	1	1.05985	1.66564	1.51059	1.41203	0.705069	0.618156	0.813961	0.712395	1.98208	0.987016	0.69963	3	1	4		ENSG00000120500
ENSG00000120549	1	1	1	UUU	3		ENSG00000120549	KIAA1217	KIAA1217 [Source:HGNC Symbol;Acc:HGNC:25428]	2.52573e-09	1.35469e-07	0.000147255	1736.39	1750.87	1862.35	1783.2	1450.26	1427.26	1374.46	1417.33	1.25814	0.331296	365.873	3	3	6		ENSG00000120549	KIAA1217	KIAA1217 [Source:HGNC Symbol;Acc:HGNC:25428]	3.90115e-13	1.95399e-11	2.27445e-08	73.6972	75.0415	80.1527	76.2972	61.8292	60.9914	58.9591	60.5932	1.25917	0.332474	15.704	3	3	6		ENSG00000120549
ENSG00000120708	1	1	1	UUU	3		ENSG00000120708	TGFBI	transforming growth factor beta induced [Source:HGNC Symbol;Acc:HGNC:11771]	1.68713e-23	3.52556e-21	9.83632e-19	21823.9	23172.4	24423.2	23139.8	17496	17535	17532.2	17521.1	1.32069	0.401287	5618.76	3	3	6		ENSG00000120708	TGFBI	transforming growth factor beta induced [Source:HGNC Symbol;Acc:HGNC:11771]	4.3861e-25	5.21875e-23	2.55719e-20	926.268	993.161	1051.14	990.19	745.909	749.328	752.064	749.101	1.32184	0.402546	241.089	3	3	6		ENSG00000120708
ENSG00000120742	1	1	1	UUU	3		ENSG00000120742	SERP1	stress associated endoplasmic reticulum protein 1 [Source:HGNC Symbol;Acc:HGNC:10759]	1.76516e-14	1.77435e-12	1.02913e-09	2029.8	2030.06	2010.19	2023.35	1419.73	1570.95	1545.24	1511.97	1.33822	0.420314	511.378	3	3	6		ENSG00000120742	SERP1	stress associated endoplasmic reticulum protein 1 [Source:HGNC Symbol;Acc:HGNC:10759]	1.64773e-20	1.51524e-18	9.60662e-16	86.1504	87.0079	86.5155	86.5579	60.5275	67.1317	66.2847	64.648	1.33891	0.421061	21.91	3	3	6		ENSG00000120742
ENSG00000120820	1	1	1	UUU	3		ENSG00000120820	GLT8D2	glycosyltransferase 8 domain containing 2 [Source:HGNC Symbol;Acc:HGNC:24890]	0.0474641	0.444447	1	164.096	132.951	156.348	151.132	127.216	130.189	106.426	121.277	1.24617	0.317502	29.8548	3	3	6		ENSG00000120820	GLT8D2	glycosyltransferase 8 domain containing 2 [Source:HGNC Symbol;Acc:HGNC:24890]	0.00208327	0.0232992	1	6.96471	5.69825	6.72898	6.46398	5.42361	5.5634	4.56526	5.18409	1.24689	0.318332	1.27989	3	3	6		ENSG00000120820
ENSG00000120885	1	1	1	UUU	3		ENSG00000120885	CLU	clusterin [Source:HGNC Symbol;Acc:HGNC:2095]	6.34755e-13	5.25674e-11	3.70075e-08	167.663	152.383	220.163	180.07	64.8799	71.363	75.9007	70.7145	2.54643	1.34848	109.355	3	3	6		ENSG00000120885	CLU	clusterin [Source:HGNC Symbol;Acc:HGNC:2095]	6.74677e-30	1.06889e-27	3.9335e-25	7.11612	6.53107	9.47551	7.70756	2.76604	3.04957	3.25584	3.02382	2.54895	1.3499	4.68375	3	3	6		ENSG00000120885
ENSG00000120913	1	1	1	UUU	3		ENSG00000120913	PDLIM2	PDZ and LIM domain 2 [Source:HGNC Symbol;Acc:HGNC:13992]	3.51165e-05	0.000907029	1	838.317	918.386	938.087	898.263	748.028	711.701	727.657	729.128	1.23197	0.300966	169.135	3	3	6		ENSG00000120913	PDLIM2	PDZ and LIM domain 2 [Source:HGNC Symbol;Acc:HGNC:13992]	6.7072e-08	1.79131e-06	0.00391043	35.5806	39.3617	40.3739	38.4387	31.8908	30.4133	31.2136	31.1726	1.2331	0.302284	7.26617	3	3	6		ENSG00000120913
ENSG00000120937	1	1	1	UUU	3		ENSG00000120937	NPPB	natriuretic peptide B [Source:HGNC Symbol;Acc:HGNC:7940]	0.00188158	0.031632	1	85.6154	106.361	113.804	101.927	76.3293	58.8262	60.2255	65.127	1.56505	0.646206	36.7998	3	3	6		ENSG00000120937	NPPB	natriuretic peptide B [Source:HGNC Symbol;Acc:HGNC:7940]	1.18541e-06	2.65609e-05	0.0691115	3.63376	4.5586	4.89797	4.36344	3.25417	2.51383	2.58344	2.78381	1.56743	0.648404	1.57963	3	3	6		ENSG00000120937
ENSG00000120963	1	1	1	UUU	3		ENSG00000120963	ZNF706	zinc finger protein 706 [Source:HGNC Symbol;Acc:HGNC:24992]	1.87533e-05	0.000517442	1	1202.18	1182.24	1214.62	1199.68	927.401	998.117	1040.33	988.618	1.21349	0.279167	211.064	3	3	6		ENSG00000120963	ZNF706	zinc finger protein 706 [Source:HGNC Symbol;Acc:HGNC:24992]	5.54188e-08	1.49932e-06	0.00323103	51.0241	50.6706	52.2755	51.3234	39.5381	42.6527	44.6263	42.2724	1.21411	0.279901	9.051	3	3	6		ENSG00000120963
ENSG00000120992	1	1	1	UUU	3		ENSG00000120992	LYPLA1	lysophospholipase I [Source:HGNC Symbol;Acc:HGNC:6737]	1.68337e-29	5.39251e-27	9.81436e-25	1782.76	1901.2	1861.28	1848.42	977.015	1181.35	911.633	1023.33	1.80627	0.853015	825.084	3	3	6		ENSG00000120992	LYPLA1	lysophospholipase I [Source:HGNC Symbol;Acc:HGNC:6737]	7.4599e-72	6.39599e-69	4.34927e-67	75.6655	81.4849	80.107	79.0858	41.6533	50.4827	39.1055	43.7472	1.80779	0.854229	35.3386	3	3	6		ENSG00000120992
ENSG00000121060	1	1	1	UUU	3		ENSG00000121060	TRIM25	tripartite motif containing 25 [Source:HGNC Symbol;Acc:HGNC:12932]	4.9589e-08	2.18034e-06	0.00289114	2262.57	2291.88	2337.77	2297.4	1862.44	1913.3	1945.37	1907.03	1.2047	0.268674	390.37	3	3	6		ENSG00000121060	TRIM25	tripartite motif containing 25 [Source:HGNC Symbol;Acc:HGNC:12932]	6.91923e-10	2.37997e-08	4.03405e-05	96.0297	98.229	100.614	98.291	79.4016	81.7614	83.4487	81.5372	1.20547	0.269601	16.7538	3	3	6		ENSG00000121060
ENSG00000121281	1	1	1	UUU	3		ENSG00000121281	ADCY7	adenylate cyclase 7 [Source:HGNC Symbol;Acc:HGNC:238]	1.57278e-07	6.41231e-06	0.00916961	584.147	591.122	591.356	588.875	398.185	436.857	449.629	428.224	1.37516	0.459597	160.651	3	3	6		ENSG00000121281	ADCY7	adenylate cyclase 7 [Source:HGNC Symbol;Acc:HGNC:238]	8.827e-12	3.84054e-10	5.14632e-07	24.7928	25.3353	25.4511	25.1931	16.9759	18.6683	19.2873	18.3105	1.37588	0.460356	6.88258	3	3	6		ENSG00000121281
ENSG00000121297	1	1	1	UUU	3		ENSG00000121297	TSHZ3	teashirt zinc finger homeobox 3 [Source:HGNC Symbol;Acc:HGNC:30700]	1.04593e-07	4.37133e-06	0.006098	725.947	754.754	765.785	748.829	553.388	573.797	566.78	564.655	1.32617	0.407266	184.174	3	3	6		ENSG00000121297	TSHZ3	teashirt zinc finger homeobox 3 [Source:HGNC Symbol;Acc:HGNC:30700]	2.13501e-11	8.82804e-10	1.24475e-06	30.8113	32.3485	32.9583	32.0394	23.5927	24.5202	24.3127	24.1418	1.32713	0.408309	7.89751	3	3	6		ENSG00000121297
ENSG00000121440	1	1	1	UUU	3		ENSG00000121440	PDZRN3	PDZ domain containing ring finger 3 [Source:HGNC Symbol;Acc:HGNC:17704]	7.85876e-05	0.00187933	1	115.046	159.542	160.602	145.063	83.9623	93.5434	84.1508	87.2188	1.66321	0.73397	57.8443	3	3	6		ENSG00000121440	PDZRN3	PDZ domain containing ring finger 3 [Source:HGNC Symbol;Acc:HGNC:17704]	7.63664e-10	2.60827e-08	4.45231e-05	4.88287	6.8379	6.91209	6.21095	3.57958	3.99741	3.60974	3.72891	1.66562	0.73606	2.48204	3	3	6		ENSG00000121440
ENSG00000121481	1	1	1	UUU	3		ENSG00000121481	RNF2	ring finger protein 2 [Source:HGNC Symbol;Acc:HGNC:10061]	0.000120854	0.00277185	1	768.755	800.775	850.872	806.801	620.812	713.63	619.581	651.341	1.23868	0.3088	155.46	3	3	6		ENSG00000121481	RNF2	ring finger protein 2 [Source:HGNC Symbol;Acc:HGNC:10061]	1.31909e-07	3.4014e-06	0.00769057	32.6281	34.321	36.6203	34.5232	26.4672	30.4957	26.5776	27.8468	1.23975	0.310051	6.67632	3	3	6		ENSG00000121481
ENSG00000121577	1	1	1	UUU	3		ENSG00000121577	POPDC2	popeye domain containing 2 [Source:HGNC Symbol;Acc:HGNC:17648]	0.0330687	0.337058	1	21.4038	24.5448	22.3354	22.7614	8.90509	14.4655	11.5501	11.6402	1.95541	0.967469	11.1211	3	0	3		ENSG00000121577	POPDC2	popeye domain containing 2 [Source:HGNC Symbol;Acc:HGNC:17648]	0.0016755	0.0192929	1	0.90844	1.05198	0.961283	0.973903	0.379653	0.618156	0.495455	0.497754	1.95659	0.968344	0.476148	3	0	3		ENSG00000121577
ENSG00000121578	1	1	1	UUU	3		ENSG00000121578	B4GALT4	beta-1,4-galactosyltransferase 4 [Source:HGNC Symbol;Acc:HGNC:927]	1.91647e-07	7.69519e-06	0.0111734	766.079	790.548	760.467	772.365	526.672	579.583	622.881	576.379	1.34003	0.422266	195.986	3	3	6		ENSG00000121578	B4GALT4	beta-1,4-galactosyltransferase 4 [Source:HGNC Symbol;Acc:HGNC:927]	4.83652e-12	2.1591e-10	2.81979e-07	32.5146	33.8827	32.7294	33.0422	22.4537	24.7674	26.7191	24.6468	1.34063	0.422912	8.39544	3	3	6		ENSG00000121578
ENSG00000121691	1	1	1	UUU	3		ENSG00000121691	CAT	catalase [Source:HGNC Symbol;Acc:HGNC:1516]	3.86643e-05	0.000990426	1	1013.12	1038.04	1063.59	1038.25	870.154	840.926	872.858	861.313	1.20543	0.269544	176.937	3	3	6		ENSG00000121691	CAT	catalase [Source:HGNC Symbol;Acc:HGNC:1516]	3.40473e-07	8.26061e-06	0.0198502	42.9995	44.4902	45.7754	44.4217	37.0975	35.9354	37.4422	36.825	1.20629	0.270577	7.59664	3	3	6		ENSG00000121691
ENSG00000121753	1	1	1	UUU	3		ENSG00000121753	ADGRB2	adhesion G protein-coupled receptor B2 [Source:HGNC Symbol;Acc:HGNC:944]	8.52763e-30	2.80892e-27	4.97178e-25	1776.52	1762.12	1886.81	1808.48	1179.29	1143.74	1150.88	1157.97	1.56177	0.643181	650.511	3	3	6		ENSG00000121753	ADGRB2	adhesion G protein-coupled receptor B2 [Source:HGNC Symbol;Acc:HGNC:944]	7.89042e-43	2.44695e-40	4.60027e-38	75.4005	75.5237	81.2056	77.3766	50.2769	48.8755	49.3685	49.507	1.56294	0.644266	27.8696	3	3	6		ENSG00000121753
ENSG00000121769	1	1	1	UUU	3		ENSG00000121769	FABP3	fatty acid binding protein 3 [Source:HGNC Symbol;Acc:HGNC:3557]	0.0139799	0.169697	1	120.397	145.224	178.683	148.101	111.95	112.831	103.951	109.577	1.35157	0.434637	38.5241	3	3	6		ENSG00000121769	FABP3	fatty acid binding protein 3 [Source:HGNC Symbol;Acc:HGNC:3557]	0.00012044	0.00184389	1	5.10998	6.22424	7.69027	6.34149	4.77278	4.82161	4.45909	4.68449	1.35372	0.43693	1.657	3	3	6		ENSG00000121769
ENSG00000121858	1	1	1	UUU	3		ENSG00000121858	TNFSF10	TNF superfamily member 10 [Source:HGNC Symbol;Acc:HGNC:11925]	2.99277e-83	1.02638e-79	1.74484e-78	2235.81	2298.01	2522.84	2352.22	1012.64	1053.09	924.833	996.852	2.35965	1.23857	1355.37	3	3	6		ENSG00000121858	TNFSF10	TNF superfamily member 10 [Source:HGNC Symbol;Acc:HGNC:11925]	1.71407e-155	9.99336e-152	9.99336e-151	94.8942	98.492	108.579	100.655	43.1719	45.0017	39.6718	42.6151	2.36196	1.23998	58.04	3	3	6		ENSG00000121858
ENSG00000121957	1	1	1	UUU	3		ENSG00000121957	GPSM2	G protein signaling modulator 2 [Source:HGNC Symbol;Acc:HGNC:29501]	8.59022e-07	3.10302e-05	0.0500827	928.392	964.408	849.809	914.203	646.255	704.951	749.107	700.104	1.30581	0.384945	214.099	3	3	6		ENSG00000121957	GPSM2	G protein signaling modulator 2 [Source:HGNC Symbol;Acc:HGNC:29501]	1.26221e-11	5.38723e-10	7.35896e-07	39.4036	41.3342	36.5745	39.1041	27.5519	30.1248	32.1338	29.9368	1.30622	0.385399	9.16729	3	3	6		ENSG00000121957
ENSG00000122042	1	1	1	UUU	3		ENSG00000122042	UBL3	ubiquitin like 3 [Source:HGNC Symbol;Acc:HGNC:12504]	5.65246e-07	2.10441e-05	0.032955	744.676	797.707	742.386	761.59	538.122	598.87	597.305	578.099	1.3174	0.397697	183.49	3	3	6		ENSG00000122042	UBL3	ubiquitin like 3 [Source:HGNC Symbol;Acc:HGNC:12504]	6.63722e-11	2.59707e-09	3.86963e-06	31.6062	34.1895	31.9512	32.5823	22.9419	25.5916	25.6221	24.7185	1.31813	0.398495	7.86376	3	3	6		ENSG00000122042
ENSG00000122203	1	1	1	UUU	3		ENSG00000122203	KIAA1191	KIAA1191 [Source:HGNC Symbol;Acc:HGNC:29209]	2.65849e-08	1.21565e-06	0.00154995	2792.31	2885.04	2957.84	2878.4	2364.94	2359.8	2466.77	2397.17	1.20075	0.263934	481.229	3	3	6		ENSG00000122203	KIAA1191	KIAA1191 [Source:HGNC Symbol;Acc:HGNC:29209]	4.05625e-10	1.43152e-08	2.36488e-05	118.514	123.652	127.301	123.156	100.825	100.842	105.815	102.494	1.20159	0.264945	20.6618	3	3	6		ENSG00000122203
ENSG00000122482	1	1	1	UUU	3		ENSG00000122482	ZNF644	zinc finger protein 644 [Source:HGNC Symbol;Acc:HGNC:29222]	5.03161e-12	3.77545e-10	2.93353e-07	1634.72	1584.16	1578.37	1599.08	1180.56	1241.14	1235.04	1218.91	1.3119	0.391653	380.173	3	3	6		ENSG00000122482	ZNF644	zinc finger protein 644 [Source:HGNC Symbol;Acc:HGNC:29222]	1.43179e-16	9.62817e-15	8.34763e-12	69.3821	67.8968	67.9307	68.4032	50.3311	53.0378	52.9782	52.1157	1.31253	0.392346	16.2875	3	3	6		ENSG00000122482
ENSG00000122490	1	1	1	UUU	3		ENSG00000122490	PQLC1	PQ loop repeat containing 1 [Source:HGNC Symbol;Acc:HGNC:26188]	2.85119e-07	1.1134e-05	0.016623	786.591	759.867	863.635	803.365	625.901	595.977	608.856	610.245	1.31646	0.396668	193.12	3	3	6		ENSG00000122490	PQLC1	PQ loop repeat containing 1 [Source:HGNC Symbol;Acc:HGNC:26188]	1.34077e-11	5.70996e-10	7.81693e-07	33.3852	32.5677	37.1696	34.3742	26.6842	25.468	26.1175	26.0899	1.31753	0.397833	8.28426	3	3	6		ENSG00000122490
ENSG00000122557	1	1	1	UUU	3		ENSG00000122557	HERPUD2	HERPUD family member 2 [Source:HGNC Symbol;Acc:HGNC:21915]	1.155e-13	1.06045e-11	6.73387e-09	1095.16	1087.13	1155.06	1112.45	804.002	775.349	796.957	792.103	1.40443	0.489983	320.349	3	3	6		ENSG00000122557	HERPUD2	HERPUD family member 2 [Source:HGNC Symbol;Acc:HGNC:21915]	1.99384e-20	1.82202e-18	1.16245e-15	46.4819	46.5941	49.7121	47.596	34.2772	33.1331	34.1864	33.8656	1.40544	0.491022	13.7305	3	3	6		ENSG00000122557
ENSG00000122566	1	1	1	UUU	3		ENSG00000122566	HNRNPA2B1	heterogeneous nuclear ribonucleoprotein A2/B1 [Source:HGNC Symbol;Acc:HGNC:5033]	6.20308e-26	1.55215e-23	3.61652e-21	17963.2	19973.4	18556.5	18831	14059.9	14162.7	13576.3	13933	1.35154	0.434609	4898.05	3	3	6		ENSG00000122566	HNRNPA2B1	heterogeneous nuclear ribonucleoprotein A2/B1 [Source:HGNC Symbol;Acc:HGNC:5033]	5.83104e-29	8.69466e-27	3.39961e-24	762.409	856.052	798.643	805.701	599.417	605.216	582.371	595.668	1.3526	0.435737	210.033	3	3	6		ENSG00000122566
ENSG00000122591	1	1	1	UUU	3		ENSG00000122591	FAM126A	family with sequence similarity 126 member A [Source:HGNC Symbol;Acc:HGNC:24587]	2.78436e-18	3.97876e-16	1.62334e-13	1866.59	1869.5	1777.26	1837.78	1293.78	1366.51	1255.66	1305.32	1.40792	0.493568	532.468	3	3	6		ENSG00000122591	FAM126A	family with sequence similarity 126 member A [Source:HGNC Symbol;Acc:HGNC:24587]	8.095e-27	1.07752e-24	4.71955e-22	79.2236	80.1261	76.4907	78.6135	55.1581	58.3951	53.863	55.8054	1.40871	0.494372	22.8081	3	3	6		ENSG00000122591
ENSG00000122641	1	1	1	UUU	3		ENSG00000122641	INHBA	inhibin subunit beta A [Source:HGNC Symbol;Acc:HGNC:6066]	7.91021e-62	1.48768e-58	4.61181e-57	8722.96	9143.98	9135.18	9000.7	5166.22	5621.28	4915.39	5234.3	1.71956	0.782041	3766.4	3	3	6		ENSG00000122641	INHBA	inhibin subunit beta A [Source:HGNC Symbol;Acc:HGNC:6066]	2.08444e-85	2.70059e-82	1.21527e-80	370.227	391.908	393.165	385.1	220.253	240.215	210.851	223.773	1.72094	0.783197	161.327	3	3	6		ENSG00000122641
ENSG00000122694	1	1	1	UUU	3		ENSG00000122694	GLIPR2	GLI pathogenesis related 2 [Source:HGNC Symbol;Acc:HGNC:18007]	7.01326e-41	4.21533e-38	4.08887e-36	1441.19	1555.53	1637.93	1544.88	875.243	811.995	792.832	826.69	1.86876	0.90208	718.194	3	3	6		ENSG00000122694	GLIPR2	GLI pathogenesis related 2 [Source:HGNC Symbol;Acc:HGNC:18007]	3.65436e-73	3.17994e-70	2.13056e-68	61.1683	66.6695	70.4941	66.1106	37.3144	34.6991	34.0094	35.341	1.87065	0.90354	30.7696	3	3	6		ENSG00000122694
ENSG00000122786	1	1	1	UUU	3		ENSG00000122786	CALD1	caldesmon 1 [Source:HGNC Symbol;Acc:HGNC:1441]	3.8507e-31	1.34433e-28	2.24503e-26	15253.8	16564.7	16638.8	16152.4	11796.7	11788.4	11163.2	11582.8	1.39452	0.479773	4569.68	3	3	6		ENSG00000122786	CALD1	caldesmon 1 [Source:HGNC Symbol;Acc:HGNC:1441]	1.01686e-34	2.05139e-32	5.9285e-30	647.415	709.958	716.11	691.161	502.931	503.756	478.857	495.181	1.39577	0.481065	195.98	3	3	6		ENSG00000122786
ENSG00000122861	1	1	1	UUU	3		ENSG00000122861	PLAU	plasminogen activator, urokinase [Source:HGNC Symbol;Acc:HGNC:9052]	3.76218e-85	1.37089e-81	2.19343e-80	3251.6	3195.94	3647.05	3364.86	1398.1	1509.23	1260.61	1389.31	2.42196	1.27618	1975.55	3	3	6		ENSG00000122861	PLAU	plasminogen activator, urokinase [Source:HGNC Symbol;Acc:HGNC:9052]	4.41097e-188	4.28614e-184	2.57169e-183	138.007	136.977	156.964	143.983	59.6055	64.4942	54.0753	59.3917	2.42429	1.27756	84.5911	3	3	6		ENSG00000122861
ENSG00000122862	1	1	1	UUU	3		ENSG00000122862	SRGN	serglycin [Source:HGNC Symbol;Acc:HGNC:9361]	0.000988859	0.0180164	1	230.983	235.221	256.325	240.843	176.83	200.588	152.626	176.681	1.36315	0.446946	64.162	3	3	6		ENSG00000122862	SRGN	serglycin [Source:HGNC Symbol;Acc:HGNC:9361]	8.84662e-07	2.02424e-05	0.0515776	9.80358	10.0815	11.0319	10.3057	7.53882	8.57176	6.54708	7.55255	1.36453	0.448401	2.75311	3	3	6		ENSG00000122862
ENSG00000123094	1	1	1	UUU	3		ENSG00000123094	RASSF8	Ras association domain family member 8 [Source:HGNC Symbol;Acc:HGNC:13232]	3.90767e-16	4.5565e-14	2.27825e-11	1928.13	1885.86	1826.18	1880.06	1357.39	1430.15	1355.49	1381.01	1.36137	0.445054	499.049	3	3	6		ENSG00000123094	RASSF8	Ras association domain family member 8 [Source:HGNC Symbol;Acc:HGNC:13232]	2.01154e-22	2.0757e-20	1.17277e-17	81.8353	80.8274	78.5964	80.4197	57.8699	61.115	58.1451	59.0433	1.36205	0.445775	21.3764	3	3	6		ENSG00000123094
ENSG00000123095	1	1	1	UUU	3		ENSG00000123095	BHLHE41	basic helix-loop-helix family member e41 [Source:HGNC Symbol;Acc:HGNC:16617]	1.08771e-17	1.46796e-15	6.34158e-13	816.022	880.546	904.052	866.873	569.926	553.545	501.604	541.692	1.60031	0.678349	325.181	3	3	6		ENSG00000123095	BHLHE41	basic helix-loop-helix family member e41 [Source:HGNC Symbol;Acc:HGNC:16617]	1.01071e-30	1.68361e-28	5.89264e-26	34.6343	37.7399	38.9091	37.0944	24.2978	23.6548	21.5169	23.1565	1.6019	0.679788	13.938	3	3	6		ENSG00000123095
ENSG00000123096	1	1	1	UUU	3		ENSG00000123096	SSPN	sarcospan [Source:HGNC Symbol;Acc:HGNC:11322]	1.48411e-07	6.06354e-06	0.00865267	140.909	126.815	132.949	133.558	67.4243	70.3986	66.0006	67.9411	1.96578	0.975103	65.6163	3	3	6		ENSG00000123096	SSPN	sarcospan [Source:HGNC Symbol;Acc:HGNC:11322]	6.5551e-15	3.89181e-13	3.82176e-10	5.98057	5.43525	5.72193	5.71258	2.87451	3.00836	2.83117	2.90468	1.96668	0.975764	2.8079	3	3	6		ENSG00000123096
ENSG00000123104	1	1	1	UUU	3		ENSG00000123104	ITPR2	inositol 1,4,5-trisphosphate receptor type 2 [Source:HGNC Symbol;Acc:HGNC:6181]	7.87085e-18	1.07973e-15	4.58886e-13	2168.92	1951.32	1831.5	1983.91	1389.19	1366.51	1219.36	1325.02	1.49727	0.582335	658.894	3	3	6		ENSG00000123104	ITPR2	inositol 1,4,5-trisphosphate receptor type 2 [Source:HGNC Symbol;Acc:HGNC:6181]	5.30727e-38	1.26296e-35	3.09425e-33	92.0553	83.6327	78.8252	84.8378	59.2258	58.3951	52.3058	56.6423	1.49778	0.582828	28.1955	3	3	6		ENSG00000123104
ENSG00000123146	1	1	1	UUU	3		ENSG00000123146	ADGRE5	adhesion G protein-coupled receptor E5 [Source:HGNC Symbol;Acc:HGNC:1711]	7.74482e-09	3.87254e-07	0.000451538	1669.5	1587.23	1692.17	1649.63	1293.78	1308.64	1346.41	1316.28	1.25326	0.325682	333.356	3	3	6		ENSG00000123146	ADGRE5	adhesion G protein-coupled receptor E5 [Source:HGNC Symbol;Acc:HGNC:1711]	3.46762e-12	1.57208e-10	2.02169e-07	70.8583	68.0283	72.8287	70.5718	55.1581	55.9225	57.7558	56.2788	1.25397	0.326499	14.293	3	3	6		ENSG00000123146
ENSG00000123219	1	1	1	UUU	3		ENSG00000123219	CENPK	centromere protein K [Source:HGNC Symbol;Acc:HGNC:29479]	2.33494e-06	7.73916e-05	0.136132	1037.19	1045.2	928.514	1003.64	781.104	835.14	760.657	792.3	1.26674	0.341119	211.337	3	3	6		ENSG00000123219	CENPK	centromere protein K [Source:HGNC Symbol;Acc:HGNC:29479]	1.77072e-10	6.53396e-09	1.03237e-05	44.0215	44.797	39.9619	42.9268	33.301	35.6882	32.6292	33.8728	1.26729	0.341752	9.05402	3	3	6		ENSG00000123219
ENSG00000123342	1	1	1	UUU	3		ENSG00000123342	MMP19	matrix metallopeptidase 19 [Source:HGNC Symbol;Acc:HGNC:7165]	0.0103124	0.131994	1	141.8	143.178	179.747	154.909	119.583	128.261	95.7009	114.515	1.35274	0.435884	40.3938	3	3	6		ENSG00000123342	MMP19	matrix metallopeptidase 19 [Source:HGNC Symbol;Acc:HGNC:7165]	4.83807e-05	0.000812411	1	6.01842	6.13657	7.73604	6.63034	5.09819	5.48098	4.10519	4.89479	1.35457	0.437837	1.73556	3	3	6		ENSG00000123342
ENSG00000123444	1	1	1	UUU	3		ENSG00000123444	KBTBD4	kelch repeat and BTB domain containing 4 [Source:HGNC Symbol;Acc:HGNC:23761]	1.11138e-06	3.91987e-05	0.0647955	282.709	263.857	240.371	262.312	166.652	170.692	171.601	169.649	1.54621	0.628735	92.6637	3	3	6		ENSG00000123444	KBTBD4	kelch repeat and BTB domain containing 4 [Source:HGNC Symbol;Acc:HGNC:23761]	4.40873e-12	1.98026e-10	2.57038e-07	11.999	11.3088	10.3452	11.2177	7.10493	7.29424	7.36104	7.2534	1.54654	0.629045	3.96428	3	3	6		ENSG00000123444
ENSG00000123453	1	1	1	UUU	3		ENSG00000123453	SARDH	sarcosine dehydrogenase [Source:HGNC Symbol;Acc:HGNC:10536]	0.00944569	0.122842	1	59.7524	65.4529	82.9601	69.3885	49.6141	41.4677	42.0754	44.3857	1.56331	0.6446	25.0027	3	3	6		ENSG00000123453	SARDH	sarcosine dehydrogenase [Source:HGNC Symbol;Acc:HGNC:10536]	6.00104e-05	0.000989179	1	2.53606	2.80529	3.57048	2.97061	2.11521	1.77205	1.80487	1.89737	1.56564	0.646755	1.07324	3	3	6		ENSG00000123453
ENSG00000123552	1	1	1	UUU	3		ENSG00000123552	USP45	ubiquitin specific peptidase 45 [Source:HGNC Symbol;Acc:HGNC:20080]	2.12815e-06	7.14308e-05	0.124075	618.036	637.143	643.472	632.884	484.691	506.291	453.754	481.579	1.31419	0.394168	151.305	3	3	6		ENSG00000123552	USP45	ubiquitin specific peptidase 45 [Source:HGNC Symbol;Acc:HGNC:20080]	6.78241e-10	2.33566e-08	3.95428e-05	26.2312	27.3078	27.6941	27.0777	20.664	21.6354	19.4643	20.5879	1.31522	0.395309	6.4898	3	3	6		ENSG00000123552
ENSG00000123570	1	1	1	UUU	3		ENSG00000123570	RAB9B	RAB9B, member RAS oncogene family [Source:HGNC Symbol;Acc:HGNC:14090]	0.0111275	0.140575	1	143.584	154.428	126.567	141.526	94.1395	109.938	109.726	104.601	1.35301	0.436175	36.9254	3	3	6		ENSG00000123570	RAB9B	RAB9B, member RAS oncogene family [Source:HGNC Symbol;Acc:HGNC:14090]	0.000163965	0.00243554	1	6.09412	6.61873	5.44727	6.05338	4.01347	4.69798	4.70682	4.47276	1.35339	0.436576	1.58062	3	3	6		ENSG00000123570
ENSG00000123572	1	1	1	UUU	3		ENSG00000123572	NRK	Nik related kinase [Source:HGNC Symbol;Acc:HGNC:25391]	4.64307e-13	3.95183e-11	2.707e-08	5113.74	4738.18	4475.59	4775.83	3700.7	3826.6	3649.83	3725.71	1.28186	0.358237	1050.12	3	3	6		ENSG00000123572	NRK	Nik related kinase [Source:HGNC Symbol;Acc:HGNC:25391]	7.58987e-19	6.12039e-17	4.42504e-14	217.042	203.077	192.623	204.247	157.773	163.523	156.564	159.286	1.28226	0.358692	44.9607	3	3	6		ENSG00000123572
ENSG00000123685	1	1	1	UUU	3		ENSG00000123685	BATF3	basic leucine zipper ATF-like transcription factor 3 [Source:HGNC Symbol;Acc:HGNC:28915]	1.89747e-10	1.17813e-08	1.10626e-05	185.5	195.336	220.163	200.333	91.5952	102.223	104.776	99.5313	2.01277	1.00918	100.802	3	3	6		ENSG00000123685	BATF3	basic leucine zipper ATF-like transcription factor 3 [Source:HGNC Symbol;Acc:HGNC:28915]	1.263e-20	1.18005e-18	7.36353e-16	7.87315	8.37204	9.47551	8.57357	3.905	4.3683	4.49448	4.25593	2.0145	1.01042	4.31764	3	3	6		ENSG00000123685
ENSG00000123689	1	1	1	UUU	3		ENSG00000123689	G0S2	G0/G1 switch 2 [Source:HGNC Symbol;Acc:HGNC:30229]	1.46634e-20	2.47798e-18	8.54905e-16	1021.14	983.839	1130.6	1045.19	643.711	649.982	528.83	607.507	1.72046	0.782795	437.685	3	3	6		ENSG00000123689	G0S2	G0/G1 switch 2 [Source:HGNC Symbol;Acc:HGNC:30229]	3.68039e-45	1.21917e-42	2.14574e-40	43.3402	42.167	48.6593	44.7222	27.4435	27.7758	22.6847	25.968	1.7222	0.784255	18.7542	3	3	6		ENSG00000123689
ENSG00000123908	1	1	1	UUU	3		ENSG00000123908	AGO2	argonaute 2, RISC catalytic component [Source:HGNC Symbol;Acc:HGNC:3263]	2.69057e-08	1.22839e-06	0.00156866	2008.39	1667	1627.29	1767.56	1419.73	1313.46	1266.39	1333.19	1.32581	0.406878	434.372	3	3	6		ENSG00000123908	AGO2	argonaute 2, RISC catalytic component [Source:HGNC Symbol;Acc:HGNC:3263]	2.75448e-19	2.29745e-17	1.60592e-14	85.242	71.4473	70.0364	75.5752	60.5275	56.1285	54.3231	56.993	1.32604	0.407128	18.5822	3	3	6		ENSG00000123908
ENSG00000123983	1	1	1	UUU	3		ENSG00000123983	ACSL3	acyl-CoA synthetase long chain family member 3 [Source:HGNC Symbol;Acc:HGNC:3570]	2.12884e-09	1.15242e-07	0.000124116	5045.06	5462.25	4921.23	5142.85	4348.23	4163.16	4252.91	4254.77	1.20873	0.273488	888.082	3	3	6		ENSG00000123983	ACSL3	acyl-CoA synthetase long chain family member 3 [Source:HGNC Symbol;Acc:HGNC:3570]	9.3699e-12	4.06461e-10	5.46284e-07	214.127	234.11	211.803	220.013	185.379	177.905	182.433	181.906	1.20949	0.274399	38.1075	3	3	6		ENSG00000123983
ENSG00000124126	1	1	1	UUU	3		ENSG00000124126	PREX1	phosphatidylinositol-3,4,5-trisphosphate dependent Rac exchange factor 1 [Source:HGNC Symbol;Acc:HGNC:32594]	7.72294e-10	4.43172e-08	4.50263e-05	264.873	231.131	239.308	245.104	136.121	137.904	136.126	136.717	1.79278	0.8422	108.387	3	3	6		ENSG00000124126	PREX1	phosphatidylinositol-3,4,5-trisphosphate dependent Rac exchange factor 1 [Source:HGNC Symbol;Acc:HGNC:32594]	1.49548e-18	1.19112e-16	8.71897e-14	11.2419	9.90618	10.2995	10.4825	5.80326	5.89308	5.83929	5.84521	1.79335	0.842661	4.63732	3	3	6		ENSG00000124126
ENSG00000124143	1	1	1	UUU	3		ENSG00000124143	ARHGAP40	Rho GTPase activating protein 40 [Source:HGNC Symbol;Acc:HGNC:16226]	2.66563e-12	2.05571e-10	1.55412e-07	932.851	1083.04	1123.15	1046.35	746.755	717.487	684.756	716.333	1.4607	0.54666	330.015	3	3	6		ENSG00000124143	ARHGAP40	Rho GTPase activating protein 40 [Source:HGNC Symbol;Acc:HGNC:16226]	7.98139e-24	8.93149e-22	4.65331e-19	39.5929	46.4188	48.3388	44.7835	31.8366	30.6605	29.3734	30.6235	1.46239	0.548328	14.16	3	3	6		ENSG00000124143
ENSG00000124212	1	1	1	UUU	3		ENSG00000124212	PTGIS	prostaglandin I2 synthase [Source:HGNC Symbol;Acc:HGNC:9603]	5.82244e-07	2.16079e-05	0.033946	887.368	1074.86	1215.68	1059.3	683.148	648.053	602.255	644.485	1.64364	0.716897	414.818	3	3	6		ENSG00000124212	PTGIS	prostaglandin I2 synthase [Source:HGNC Symbol;Acc:HGNC:9603]	1.82082e-38	4.46038e-36	1.06157e-33	37.6624	46.0681	52.3213	45.3506	29.1248	27.6934	25.8344	27.5509	1.64607	0.719025	17.7998	3	3	6		ENSG00000124212
ENSG00000124216	1	1	1	UUU	3		ENSG00000124216	SNAI1	snail family transcriptional repressor 1 [Source:HGNC Symbol;Acc:HGNC:11128]	0.0117462	0.147035	1	413.808	451.012	446.708	437.176	310.406	392.496	384.454	362.452	1.20616	0.270424	74.7238	3	3	6		ENSG00000124216	SNAI1	snail family transcriptional repressor 1 [Source:HGNC Symbol;Acc:HGNC:11128]	0.000404595	0.0054781	1	17.5632	19.3302	19.2257	18.7064	13.2336	16.7726	16.4916	15.4993	1.20692	0.271329	3.20709	3	3	6		ENSG00000124216
ENSG00000124224	1	1	1	UUU	3		ENSG00000124224	PPP4R1L	protein phosphatase 4 regulatory subunit 1 like (pseudogene) [Source:HGNC Symbol;Acc:HGNC:15755]	6.49158e-05	0.00158688	1	743.784	596.235	686.016	675.345	533.033	543.902	508.205	528.38	1.27814	0.354049	146.965	3	3	6		ENSG00000124224	PPP4R1L	protein phosphatase 4 regulatory subunit 1 like (pseudogene) [Source:HGNC Symbol;Acc:HGNC:15755]	9.08226e-09	2.71129e-07	0.000529514	31.5683	25.5544	29.5251	28.8826	22.7249	23.2427	21.8	22.5892	1.2786	0.354569	6.29344	3	3	6		ENSG00000124224
ENSG00000124225	1	1	1	UUU	3		ENSG00000124225	PMEPA1	prostate transmembrane protein, androgen induced 1 [Source:HGNC Symbol;Acc:HGNC:14107]	6.62388e-21	1.15972e-18	3.86186e-16	5111.06	5230.1	5382.83	5241.33	3827.92	4100.48	3998.81	3975.74	1.31833	0.398711	1265.59	3	3	6		ENSG00000124225	PMEPA1	prostate transmembrane protein, androgen induced 1 [Source:HGNC Symbol;Acc:HGNC:14107]	6.14067e-23	6.52119e-21	3.58013e-18	216.928	224.16	231.669	224.253	163.196	175.227	171.533	169.985	1.31925	0.399713	54.2671	3	3	6		ENSG00000124225
ENSG00000124333	1	1	1	UUU	3		ENSG00000124333	VAMP7	vesicle associated membrane protein 7 [Source:HGNC Symbol;Acc:HGNC:11486]	0.00851561	0.112198	1	57.0769	144.201	55.3067	85.5282	11.4494	40.5033	9.90009	20.6176	4.14831	2.05252	64.9106	3	1	4		ENSG00000124333	VAMP7	vesicle associated membrane protein 7 [Source:HGNC Symbol;Acc:HGNC:11486]	2.81935e-28	4.03867e-26	1.64374e-23	2.42251	6.18041	2.38032	3.66108	0.488125	1.73084	0.424675	0.881212	4.15459	2.05471	2.77987	3	1	4		ENSG00000124333
ENSG00000124508	1	1	1	UUU	3		ENSG00000124508	BTN2A2	butyrophilin subfamily 2 member A2 [Source:HGNC Symbol;Acc:HGNC:1137]	2.37648e-09	1.27935e-07	0.000138553	1632.93	1800.98	1790.02	1741.31	1307.78	1350.11	1415.71	1357.87	1.28239	0.358833	383.446	3	3	6		ENSG00000124508	BTN2A2	butyrophilin subfamily 2 member A2 [Source:HGNC Symbol;Acc:HGNC:1137]	1.64544e-14	9.46078e-13	9.59323e-10	69.3064	77.1893	77.04	74.5119	55.7547	57.6945	60.7286	58.0593	1.28338	0.359945	16.4527	3	3	6		ENSG00000124508
ENSG00000124532	1	1	1	UUU	3		ENSG00000124532	MRS2	magnesium transporter MRS2 [Source:HGNC Symbol;Acc:HGNC:13785]	3.65161e-29	1.10883e-26	2.12896e-24	1274.42	1293.72	1340.12	1302.75	763.293	795.601	810.982	789.959	1.64914	0.721715	512.795	3	3	6		ENSG00000124532	MRS2	magnesium transporter MRS2 [Source:HGNC Symbol;Acc:HGNC:13785]	5.64778e-44	1.79933e-41	3.29277e-39	54.09	55.4483	57.677	55.7385	32.5417	33.9986	34.788	33.7761	1.65024	0.722672	21.9624	3	3	6		ENSG00000124532
ENSG00000124772	1	1	1	UUU	3		ENSG00000124772	CPNE5	copine 5 [Source:HGNC Symbol;Acc:HGNC:2318]	0.0128848	0.158316	1	23.1875	21.4767	24.4626	23.0423	11.4494	9.64365	10.7251	10.606	2.17256	1.1194	12.4362	3	0	3		ENSG00000124772	CPNE5	copine 5 [Source:HGNC Symbol;Acc:HGNC:2318]	0.000235218	0.00336863	1	0.984144	0.920486	1.05283	0.985821	0.488125	0.412104	0.460065	0.453431	2.17414	1.12044	0.53239	3	0	3		ENSG00000124772
ENSG00000124785	1	1	1	UUU	3		ENSG00000124785	NRN1	neuritin 1 [Source:HGNC Symbol;Acc:HGNC:17972]	1.26963e-05	0.000363924	0.740222	504.774	507.26	470.107	494.047	389.28	369.352	365.478	374.703	1.3185	0.3989	119.344	3	3	6		ENSG00000124785	NRN1	neuritin 1 [Source:HGNC Symbol;Acc:HGNC:17972]	7.60011e-09	2.28993e-07	0.000443101	21.4241	21.741	20.2327	21.1326	16.5962	15.7836	15.6776	16.0191	1.31921	0.399673	5.11346	3	3	6		ENSG00000124785
ENSG00000124787	1	1	1	UUU	3		ENSG00000124787	RPP40	ribonuclease P/MRP subunit p40 [Source:HGNC Symbol;Acc:HGNC:20992]	0.0304459	0.316318	1	214.93	221.926	207.4	214.752	173.013	175.514	179.852	176.126	1.21931	0.286062	38.6259	3	3	6		ENSG00000124787	RPP40	ribonuclease P/MRP subunit p40 [Source:HGNC Symbol;Acc:HGNC:20992]	0.00250266	0.0274215	1	9.12225	9.51169	8.9262	9.18672	7.37611	7.50029	7.71493	7.53044	1.21994	0.286814	1.65627	3	3	6		ENSG00000124787
ENSG00000124788	1	1	1	UUU	3		ENSG00000124788	ATXN1	ataxin 1 [Source:HGNC Symbol;Acc:HGNC:10548]	2.01311e-22	3.99212e-20	1.17368e-17	1824.68	1706.89	1627.29	1719.62	1109.32	1188.1	1058.48	1118.63	1.53725	0.620352	600.986	3	3	6		ENSG00000124788	ATXN1	ataxin 1 [Source:HGNC Symbol;Acc:HGNC:10548]	1.6849e-39	4.30846e-37	9.82328e-35	77.4445	73.1567	70.0364	73.5459	47.2939	50.7712	45.4049	47.8233	1.53787	0.620931	25.7226	3	3	6		ENSG00000124788
ENSG00000124813	1	1	1	UUU	3		ENSG00000124813	RUNX2	runt related transcription factor 2 [Source:HGNC Symbol;Acc:HGNC:10472]	4.49528e-40	2.52004e-37	2.62084e-35	6100.99	6164.85	6160.32	6142.05	4436.01	4283.71	4295.81	4338.51	1.41571	0.501521	1803.54	3	3	6		ENSG00000124813	RUNX2	runt related transcription factor 2 [Source:HGNC Symbol;Acc:HGNC:10472]	7.00919e-36	1.54207e-33	4.0865e-31	258.943	264.223	265.131	262.766	189.121	183.056	184.274	185.484	1.41665	0.502485	77.2821	3	3	6		ENSG00000124813
ENSG00000124831	1	1	1	UUU	3		ENSG00000124831	LRRFIP1	LRR binding FLII interacting protein 1 [Source:HGNC Symbol;Acc:HGNC:6702]	2.62563e-21	4.75402e-19	1.53079e-16	7632.26	7946.39	7736.56	7771.73	6116.52	6190.26	6043.18	6116.65	1.27059	0.345494	1655.08	3	3	6		ENSG00000124831	LRRFIP1	LRR binding FLII interacting protein 1 [Source:HGNC Symbol;Acc:HGNC:6702]	2.93513e-18	2.27559e-16	1.71124e-13	323.935	340.58	332.97	332.495	260.767	264.529	259.229	261.508	1.27145	0.346475	70.9865	3	3	6		ENSG00000124831
ENSG00000124875	1	1	1	UUU	3		ENSG00000124875	CXCL6	C-X-C motif chemokine ligand 6 [Source:HGNC Symbol;Acc:HGNC:10643]	2.2009e-06	7.35342e-05	0.128317	44.5913	38.8627	37.2257	40.2266	10.1772	14.4655	8.25007	10.9643	3.66888	1.87534	29.2623	3	0	3		ENSG00000124875	CXCL6	C-X-C motif chemokine ligand 6 [Source:HGNC Symbol;Acc:HGNC:10643]	3.92758e-13	1.96386e-11	2.28986e-08	1.89258	1.66564	1.60214	1.72012	0.433889	0.618156	0.353896	0.468647	3.6704	1.87594	1.25147	3	0	3		ENSG00000124875
ENSG00000124920	1	1	1	UUU	3		ENSG00000124920	MYRF	myelin regulatory factor [Source:HGNC Symbol;Acc:HGNC:1181]	2.03351e-23	4.23421e-21	1.18558e-18	3457.61	3605.02	3692.79	3585.14	2620.64	2652.97	2609.5	2627.7	1.36436	0.448228	957.439	3	3	6		ENSG00000124920	MYRF	myelin regulatory factor [Source:HGNC Symbol;Acc:HGNC:1181]	3.65748e-27	4.97059e-25	2.13238e-22	146.751	154.51	158.932	153.398	111.726	113.37	111.937	112.344	1.36542	0.449348	41.0533	3	3	6		ENSG00000124920
ENSG00000125170	1	1	1	UUU	3		ENSG00000125170	DOK4	docking protein 4 [Source:HGNC Symbol;Acc:HGNC:19868]	1.08075e-06	3.82574e-05	0.0630099	1482.22	1559.62	1513.49	1518.44	1284.88	1217.99	1254.01	1252.29	1.21253	0.278019	266.148	3	3	6		ENSG00000125170	DOK4	docking protein 4 [Source:HGNC Symbol;Acc:HGNC:19868]	3.77712e-09	1.1795e-07	0.000220214	62.9095	66.8448	65.1384	64.9642	54.7785	52.0487	53.7922	53.5398	1.21338	0.279034	11.4245	3	3	6		ENSG00000125170
ENSG00000125247	1	1	1	UUU	3		ENSG00000125247	TMTC4	transmembrane and tetratricopeptide repeat containing 4 [Source:HGNC Symbol;Acc:HGNC:25904]	1.00252e-05	0.00029405	0.584491	613.577	680.097	644.536	646.07	503.774	487.004	513.155	501.311	1.28876	0.365985	144.759	3	3	6		ENSG00000125247	TMTC4	transmembrane and tetratricopeptide repeat containing 4 [Source:HGNC Symbol;Acc:HGNC:25904]	1.03588e-08	3.0766e-07	0.000603936	26.042	29.1487	27.7399	27.6435	21.4775	20.8112	22.0123	21.4337	1.28972	0.367061	6.20984	3	3	6		ENSG00000125247
ENSG00000125249	1	1	1	UUU	3		ENSG00000125249	RAP2A	RAP2A, member of RAS oncogene family [Source:HGNC Symbol;Acc:HGNC:9861]	0.00031021	0.0064271	1	735.757	750.663	644.536	710.319	585.192	581.512	574.205	580.303	1.22405	0.29166	130.016	3	3	6		ENSG00000125249	RAP2A	RAP2A, member of RAS oncogene family [Source:HGNC Symbol;Acc:HGNC:9861]	1.22426e-06	2.73475e-05	0.071377	31.2276	32.1732	27.7399	30.3802	24.9486	24.8499	24.6312	24.8099	1.22452	0.292219	5.57036	3	3	6		ENSG00000125249
ENSG00000125347	1	1	1	UUU	3		ENSG00000125347	IRF1	interferon regulatory factor 1 [Source:HGNC Symbol;Acc:HGNC:6116]	3.54241e-13	3.07794e-11	2.0653e-08	1134.4	1208.83	1191.22	1178.15	834.534	862.142	854.708	850.461	1.38531	0.470209	327.692	3	3	6		ENSG00000125347	IRF1	interferon regulatory factor 1 [Source:HGNC Symbol;Acc:HGNC:6116]	1.67148e-19	1.44157e-17	9.74504e-15	48.1473	51.8102	51.2685	50.4087	35.5789	36.8421	36.6636	36.3615	1.38632	0.471259	14.0471	3	3	6		ENSG00000125347
ENSG00000125355	1	1	1	UUU	3		ENSG00000125355	TMEM255A	transmembrane protein 255A [Source:HGNC Symbol;Acc:HGNC:26086]	0.000106972	0.00247981	1	46.375	47.0443	49.9888	47.8027	21.6267	19.2873	19.8002	20.238	2.36202	1.24002	27.5646	3	2	5		ENSG00000125355	TMEM255A	transmembrane protein 255A [Source:HGNC Symbol;Acc:HGNC:26086]	7.92849e-09	2.38517e-07	0.000462246	1.96829	2.0163	2.15144	2.04534	0.922014	0.824207	0.849351	0.865191	2.36404	1.24125	1.18015	3	2	5		ENSG00000125355
ENSG00000125384	1	1	1	UUU	3		ENSG00000125384	PTGER2	prostaglandin E receptor 2 [Source:HGNC Symbol;Acc:HGNC:9594]	0.000496796	0.00980176	1	28.5385	38.8627	37.2257	34.8756	17.8102	8.67928	14.0251	13.5049	2.58245	1.36874	21.3707	3	0	3		ENSG00000125384	PTGER2	prostaglandin E receptor 2 [Source:HGNC Symbol;Acc:HGNC:9594]	8.40793e-08	2.21709e-06	0.00490199	1.21125	1.66564	1.60214	1.49301	0.759305	0.370893	0.601623	0.577274	2.58631	1.3709	0.915737	3	0	3		ENSG00000125384
ENSG00000125398	1	1	1	UUU	3		ENSG00000125398	SOX9	SRY-box 9 [Source:HGNC Symbol;Acc:HGNC:11204]	1.9338e-08	9.07035e-07	0.00112744	521.719	494.988	547.749	521.485	342.21	357.779	382.803	360.931	1.44483	0.530904	160.554	3	3	6		ENSG00000125398	SOX9	SRY-box 9 [Source:HGNC Symbol;Acc:HGNC:11204]	5.93663e-14	3.24688e-12	3.46117e-09	22.1432	21.215	23.5743	22.3109	14.5895	15.289	16.4208	15.4331	1.44565	0.531717	6.87775	3	3	6		ENSG00000125398
ENSG00000125618	1	1	1	UUU	3		ENSG00000125618	PAX8	paired box 8 [Source:HGNC Symbol;Acc:HGNC:8622]	5.68826e-33	2.25604e-30	3.31637e-28	12002.2	11899.1	12616.3	12172.5	8959.79	8424.69	7972.05	8452.18	1.44017	0.526237	3720.37	3	3	6		ENSG00000125618	PAX8	paired box 8 [Source:HGNC Symbol;Acc:HGNC:8622]	6.12137e-41	1.69141e-38	3.56888e-36	509.408	509.993	542.988	520.796	381.985	360.014	341.97	361.323	1.44136	0.527431	159.473	3	3	6		ENSG00000125618
ENSG00000125730	1	1	1	UUU	3		ENSG00000125730	C3	complement C3 [Source:HGNC Symbol;Acc:HGNC:1318]	1.81545e-05	0.000502825	1	361.19	240.335	228.672	276.732	193.368	171.657	153.451	172.825	1.60123	0.679176	103.907	3	3	6		ENSG00000125730	C3	complement C3 [Source:HGNC Symbol;Acc:HGNC:1318]	2.83145e-15	1.73403e-13	1.65079e-10	15.3299	10.3007	9.84171	11.8241	8.24389	7.33545	6.58247	7.38727	1.60061	0.678619	4.43684	3	3	6		ENSG00000125730
ENSG00000125826	1	1	1	UUU	3		ENSG00000125826	RBCK1	RANBP2-type and C3HC4-type zinc finger containing 1 [Source:HGNC Symbol;Acc:HGNC:15864]	3.07526e-14	3.00324e-12	1.79294e-09	6429.18	6792.78	7146.26	6789.41	5564.41	5206.6	5261.07	5344.03	1.27047	0.345359	1445.38	3	3	6		ENSG00000125826	RBCK1	RANBP2-type and C3HC4-type zinc finger containing 1 [Source:HGNC Symbol;Acc:HGNC:15864]	3.59945e-18	2.77219e-16	2.09855e-13	272.873	291.137	307.565	290.525	237.229	222.495	225.679	228.468	1.27162	0.346671	62.0571	3	3	6		ENSG00000125826
ENSG00000125845	1	1	1	UUU	3		ENSG00000125845	BMP2	bone morphogenetic protein 2 [Source:HGNC Symbol;Acc:HGNC:1069]	0.0327598	0.334553	1	126.639	164.655	151.03	147.441	106.861	121.51	115.501	114.624	1.2863	0.363233	32.8174	3	3	6		ENSG00000125845	BMP2	bone morphogenetic protein 2 [Source:HGNC Symbol;Acc:HGNC:1069]	0.00153277	0.0178799	1	5.37494	7.05706	6.50011	6.3107	4.55583	5.19251	4.95455	4.90096	1.28765	0.364736	1.40974	3	3	6		ENSG00000125845
ENSG00000125872	1	1	1	UUU	3		ENSG00000125872	LRRN4	leucine rich repeat neuronal 4 [Source:HGNC Symbol;Acc:HGNC:16208]	7.48081e-32	2.76042e-29	4.36146e-27	8713.15	8839.21	9145.81	8899.39	6400.22	6681.12	6192.51	6424.61	1.3852	0.470097	2474.78	3	3	6		ENSG00000125872	LRRN4	leucine rich repeat neuronal 4 [Source:HGNC Symbol;Acc:HGNC:16208]	1.74133e-32	3.19254e-30	1.01523e-27	369.811	378.846	393.623	380.76	272.862	285.505	265.634	274.667	1.38626	0.471196	106.093	3	3	6		ENSG00000125872
ENSG00000126500	1	1	1	UUU	3		ENSG00000126500	FLRT1	fibronectin leucine rich transmembrane protein 1 [Source:HGNC Symbol;Acc:HGNC:3760]	0.00263777	0.0419725	1	38.3486	29.6583	29.7805	32.5958	11.4494	18.3229	13.2001	14.3241	2.27558	1.18624	18.2717	3	0	3		ENSG00000126500	FLRT1	fibronectin leucine rich transmembrane protein 1 [Source:HGNC Symbol;Acc:HGNC:3760]	4.31041e-06	8.78384e-05	0.251306	1.62762	1.27115	1.28171	1.39349	0.488125	0.782997	0.566234	0.612452	2.27527	1.18604	0.781042	3	0	3		ENSG00000126500
ENSG00000126562	1	1	1	UUU	3		ENSG00000126562	WNK4	WNK lysine deficient protein kinase 4 [Source:HGNC Symbol;Acc:HGNC:14544]	1.70282e-09	9.36567e-08	9.92776e-05	577.904	567.6	589.229	578.244	413.451	392.496	404.254	403.4	1.43343	0.519467	174.844	3	3	6		ENSG00000126562	WNK4	WNK lysine deficient protein kinase 4 [Source:HGNC Symbol;Acc:HGNC:14544]	8.79833e-15	5.17619e-13	5.1296e-10	24.5279	24.3271	25.3596	24.7382	17.6267	16.7726	17.3409	17.2468	1.43437	0.520416	7.49144	3	3	6		ENSG00000126562
ENSG00000126790	1	1	1	UUU	3		ENSG00000126790	L3HYPDH	trans-L-3-hydroxyproline dehydratase [Source:HGNC Symbol;Acc:HGNC:20488]	9.48291e-07	3.39394e-05	0.0552873	810.671	950.09	940.214	900.325	656.432	736.774	654.231	682.479	1.3192	0.39966	217.846	3	3	6		ENSG00000126790	L3HYPDH	trans-L-3-hydroxyproline dehydratase [Source:HGNC Symbol;Acc:HGNC:20488]	2.16067e-12	1.00136e-10	1.25972e-07	34.4072	40.7206	40.4655	38.5311	27.9858	31.4847	28.064	29.1782	1.32054	0.401133	9.35289	3	3	6		ENSG00000126790
ENSG00000126821	1	1	1	UUU	3		ENSG00000126821	SGPP1	sphingosine-1-phosphate phosphatase 1 [Source:HGNC Symbol;Acc:HGNC:17720]	0.000440149	0.00880328	1	542.231	582.94	583.911	569.694	409.634	475.432	480.979	455.348	1.25112	0.323216	114.346	3	3	6		ENSG00000126821	SGPP1	sphingosine-1-phosphate phosphatase 1 [Source:HGNC Symbol;Acc:HGNC:17720]	2.2356e-06	4.78311e-05	0.13034	23.0138	24.9846	25.1307	24.3764	17.464	20.3167	20.6321	19.471	1.25194	0.32416	4.90542	3	3	6		ENSG00000126821
ENSG00000127124	1	1	1	UUU	3		ENSG00000127124	HIVEP3	human immunodeficiency virus type I enhancer binding protein 3 [Source:HGNC Symbol;Acc:HGNC:13561]	1.94228e-07	7.78808e-06	0.0113239	465.534	442.83	458.408	455.59	332.033	328.848	305.253	322.045	1.41468	0.500477	133.546	3	3	6		ENSG00000127124	HIVEP3	human immunodeficiency virus type I enhancer binding protein 3 [Source:HGNC Symbol;Acc:HGNC:13561]	4.41635e-12	1.98122e-10	2.57482e-07	19.7586	18.9795	19.7292	19.4891	14.1556	14.0527	13.0942	13.7675	1.41559	0.501401	5.7216	3	3	6		ENSG00000127124
ENSG00000127129	1	1	1	UUU	3		ENSG00000127129	EDN2	endothelin 2 [Source:HGNC Symbol;Acc:HGNC:3177]	1.39956e-06	4.86857e-05	0.0815973	334.435	447.943	502.015	428.131	279.874	278.701	281.327	279.968	1.52922	0.612792	148.163	3	3	6		ENSG00000127129	EDN2	endothelin 2 [Source:HGNC Symbol;Acc:HGNC:3177]	2.43154e-15	1.49382e-13	1.41763e-10	14.1944	19.1987	21.606	18.333	11.9319	11.9098	12.0679	11.9699	1.5316	0.615038	6.36316	3	3	6		ENSG00000127129
ENSG00000127329	1	1	1	UUU	3		ENSG00000127329	PTPRB	protein tyrosine phosphatase, receptor type B [Source:HGNC Symbol;Acc:HGNC:9665]	6.64282e-08	2.85401e-06	0.00387289	558.284	482.715	511.587	517.529	380.375	358.744	353.103	364.074	1.42149	0.507408	153.455	3	3	6		ENSG00000127329	PTPRB	protein tyrosine phosphatase, receptor type B [Source:HGNC Symbol;Acc:HGNC:9665]	1.54939e-13	8.10157e-12	9.03324e-09	23.6952	20.689	22.018	22.134	16.2166	15.3303	15.1468	15.5645	1.42208	0.508005	6.56951	3	3	6		ENSG00000127329
ENSG00000127334	1	1	1	UUU	3		ENSG00000127334	DYRK2	dual specificity tyrosine phosphorylation regulated kinase 2 [Source:HGNC Symbol;Acc:HGNC:3093]	2.80387e-10	1.70283e-08	1.63472e-05	2054.77	2204.95	2170.79	2143.5	1698.33	1727.18	1701.16	1708.89	1.25432	0.326909	434.611	3	3	6		ENSG00000127334	DYRK2	dual specificity tyrosine phosphorylation regulated kinase 2 [Source:HGNC Symbol;Acc:HGNC:3093]	1.36769e-13	7.20315e-12	7.97389e-09	87.2103	94.5032	93.4276	91.7137	72.4052	73.8078	72.9734	73.0621	1.25528	0.328014	18.6516	3	3	6		ENSG00000127334
ENSG00000127483	1	1	1	UUU	3		ENSG00000127483	HP1BP3	heterochromatin protein 1 binding protein 3 [Source:HGNC Symbol;Acc:HGNC:24973]	6.1282e-18	8.48661e-16	3.57286e-13	7359.36	7545.49	7186.68	7363.84	5823.93	5968.45	5888.08	5893.49	1.24949	0.321338	1470.36	3	3	6		ENSG00000127483	HP1BP3	heterochromatin protein 1 binding protein 3 [Source:HGNC Symbol;Acc:HGNC:24973]	5.96492e-16	3.80906e-14	3.47767e-11	312.352	323.397	309.304	315.018	248.293	255.051	252.576	251.973	1.2502	0.322164	63.0448	3	3	6		ENSG00000127483
ENSG00000127533	1	1	1	UUU	3		ENSG00000127533	F2RL3	F2R like thrombin or trypsin receptor 3 [Source:HGNC Symbol;Acc:HGNC:3540]	0.00908897	0.118946	1	20.512	13.2951	26.5898	20.1323	3.81647	12.5367	5.77505	7.37609	2.7294	1.44858	12.7562	2	0	2		ENSG00000127533	F2RL3	F2R like thrombin or trypsin receptor 3 [Source:HGNC Symbol;Acc:HGNC:3540]	4.19973e-05	0.000715735	1	0.870589	0.569825	1.14439	0.861599	0.162708	0.535735	0.247727	0.31539	2.73185	1.44988	0.546209	2	0	2		ENSG00000127533
ENSG00000127561	1	1	1	UUU	3		ENSG00000127561	SYNGR3	synaptogyrin 3 [Source:HGNC Symbol;Acc:HGNC:11501]	3.36575e-34	1.39795e-31	1.9623e-29	549.365	613.621	660.49	607.825	267.153	256.521	254.927	259.534	2.34199	1.22774	348.292	3	3	6		ENSG00000127561	SYNGR3	synaptogyrin 3 [Source:HGNC Symbol;Acc:HGNC:11501]	1.6219e-64	1.03912e-61	9.45599e-60	23.3166	26.2996	28.4265	26.0143	11.3896	10.962	10.9354	11.0956	2.34455	1.22931	14.9186	3	3	6		ENSG00000127561
ENSG00000127946	1	1	1	UUU	3		ENSG00000127946	HIP1	huntingtin interacting protein 1 [Source:HGNC Symbol;Acc:HGNC:4913]	2.28915e-07	9.09141e-06	0.0133462	1372.52	1202.7	1280.56	1285.26	1005	989.438	1048.58	1014.34	1.26709	0.341517	270.919	3	3	6		ENSG00000127946	HIP1	huntingtin interacting protein 1 [Source:HGNC Symbol;Acc:HGNC:4913]	6.15336e-12	2.71166e-10	3.58753e-07	58.2537	51.5472	55.1136	54.9715	42.8465	42.2818	44.9802	43.3695	1.26751	0.342003	11.602	3	3	6		ENSG00000127946
ENSG00000127955	1	1	1	UUU	3		ENSG00000127955	GNAI1	G protein subunit alpha i1 [Source:HGNC Symbol;Acc:HGNC:4384]	0.00241992	0.039028	1	575.228	579.872	581.784	578.961	445.255	503.398	498.305	482.319	1.20037	0.263479	96.6423	3	3	6		ENSG00000127955	GNAI1	G protein subunit alpha i1 [Source:HGNC Symbol;Acc:HGNC:4384]	8.16032e-05	0.0013031	1	24.4143	24.8531	25.0391	24.7689	18.9826	21.5118	21.3753	20.6233	1.20102	0.264256	4.14561	3	3	6		ENSG00000127955
ENSG00000128059	1	1	1	UUU	3		ENSG00000128059	PPAT	phosphoribosyl pyrophosphate amidotransferase [Source:HGNC Symbol;Acc:HGNC:9238]	5.6949e-09	2.91141e-07	0.000332024	869.531	861.115	912.561	881.069	656.432	665.412	659.181	660.342	1.33426	0.416042	220.727	3	3	6		ENSG00000128059	PPAT	phosphoribosyl pyrophosphate amidotransferase [Source:HGNC Symbol;Acc:HGNC:9238]	2.90557e-13	1.47948e-11	1.694e-08	36.9054	36.9071	39.2753	37.6959	27.9858	28.4352	28.2763	28.2324	1.3352	0.417056	9.4635	3	3	6		ENSG00000128059
ENSG00000128165	1	1	1	UUU	3		ENSG00000128165	ADM2	adrenomedullin 2 [Source:HGNC Symbol;Acc:HGNC:28898]	0.00752119	0.100921	1	473.56	552.259	562.639	529.486	396.913	450.358	471.904	439.725	1.20413	0.267991	89.7611	3	3	6		ENSG00000128165	ADM2	adrenomedullin 2 [Source:HGNC Symbol;Acc:HGNC:28898]	0.000159347	0.00237239	1	20.0992	23.6696	24.2152	22.6614	16.9217	19.2452	20.2429	18.8033	1.20518	0.269252	3.8581	3	3	6		ENSG00000128165
ENSG00000128203	1	1	1	UUU	3		ENSG00000128203	ASPHD2	aspartate beta-hydroxylase domain containing 2 [Source:HGNC Symbol;Acc:HGNC:30437]	0.00957279	0.124191	1	277.358	296.584	331.84	301.927	207.361	249.77	263.177	240.103	1.25749	0.330548	61.8243	3	3	6		ENSG00000128203	ASPHD2	aspartate beta-hydroxylase domain containing 2 [Source:HGNC Symbol;Acc:HGNC:30437]	0.000204899	0.00297387	1	11.7719	12.7115	14.2819	12.9218	8.84048	10.6735	11.2893	10.2678	1.25848	0.331682	2.65401	3	3	6		ENSG00000128203
ENSG00000128266	1	1	1	UUU	3		ENSG00000128266	GNAZ	G protein subunit alpha z [Source:HGNC Symbol;Acc:HGNC:4395]	0.00604601	0.0839272	1	215.822	236.244	264.834	238.967	174.285	175.514	202.127	183.976	1.29891	0.377296	54.9913	3	3	6		ENSG00000128266	GNAZ	G protein subunit alpha z [Source:HGNC Symbol;Acc:HGNC:4395]	7.45561e-05	0.00120176	1	9.16011	10.1253	11.3981	10.2278	7.43035	7.50029	8.67045	7.86703	1.30009	0.378611	2.36081	3	3	6		ENSG00000128266
ENSG00000128274	1	1	1	UUU	3		ENSG00000128274	A4GALT	alpha 1,4-galactosyltransferase (P blood group) [Source:HGNC Symbol;Acc:HGNC:18149]	1.4254e-14	1.4478e-12	8.31038e-10	1178.1	1194.52	1191.22	1187.95	829.446	857.32	855.533	847.433	1.40182	0.487299	340.514	3	3	6		ENSG00000128274	A4GALT	alpha 1,4-galactosyltransferase (P blood group) [Source:HGNC Symbol;Acc:HGNC:18149]	6.62998e-21	6.25471e-19	3.86541e-16	50.0021	51.1966	51.2685	50.8224	35.3619	36.636	36.699	36.2323	1.40268	0.488186	14.59	3	3	6		ENSG00000128274
ENSG00000128284	1	1	1	UUU	3		ENSG00000128284	APOL3	apolipoprotein L3 [Source:HGNC Symbol;Acc:HGNC:14868]	2.51343e-05	0.000671577	1	96.3173	105.338	86.1508	95.9355	61.0635	48.2182	42.0754	50.4524	1.90151	0.927143	45.4831	3	3	6		ENSG00000128284	APOL3	apolipoprotein L3 [Source:HGNC Symbol;Acc:HGNC:14868]	4.22464e-11	1.68471e-09	2.46305e-06	4.08798	4.51477	3.70781	4.10352	2.60333	2.06052	1.80487	2.15624	1.90309	0.928343	1.94728	3	3	6		ENSG00000128284
ENSG00000128294	1	1	1	UUU	3		ENSG00000128294	TPST2	tyrosylprotein sulfotransferase 2 [Source:HGNC Symbol;Acc:HGNC:12021]	2.09533e-06	7.04104e-05	0.122162	1010.44	1003.27	1092.31	1035.34	798.914	863.106	811.807	824.609	1.25555	0.328321	210.73	3	3	6		ENSG00000128294	TPST2	tyrosylprotein sulfotransferase 2 [Source:HGNC Symbol;Acc:HGNC:12021]	8.71668e-10	2.94951e-08	5.082e-05	42.886	42.9999	47.0113	44.299	34.0603	36.8833	34.8234	35.2556	1.25651	0.329422	9.04341	3	3	6		ENSG00000128294
ENSG00000128335	1	1	1	UUU	3		ENSG00000128335	APOL2	apolipoprotein L2 [Source:HGNC Symbol;Acc:HGNC:619]	3.46183e-13	3.01692e-11	2.01832e-08	1451	1560.64	1598.58	1536.74	1106.78	1173.63	1099.73	1126.71	1.36391	0.447752	410.027	3	3	6		ENSG00000128335	APOL2	apolipoprotein L2 [Source:HGNC Symbol;Acc:HGNC:619]	1.30928e-20	1.21939e-18	7.63335e-16	61.5847	66.8887	68.8004	65.7579	47.1854	50.153	47.1743	48.1709	1.3651	0.449002	17.587	3	3	6		ENSG00000128335
ENSG00000128340	1	1	1	UUU	3		ENSG00000128340	RAC2	Rac family small GTPase 2 [Source:HGNC Symbol;Acc:HGNC:9802]	3.22181e-09	1.70452e-07	0.000187838	3092.86	3148.9	3283.3	3175.02	2640.99	2618.25	2653.22	2637.49	1.2038	0.2676	537.53	3	3	6		ENSG00000128340	RAC2	Rac family small GTPase 2 [Source:HGNC Symbol;Acc:HGNC:9802]	1.34193e-10	5.02487e-09	7.82372e-06	131.27	134.961	141.309	135.846	112.594	111.886	113.813	112.764	1.20469	0.268664	23.0819	3	3	6		ENSG00000128340
ENSG00000128342	1	1	1	UUU	3		ENSG00000128342	LIF	LIF, interleukin 6 family cytokine [Source:HGNC Symbol;Acc:HGNC:6596]	1.31218e-09	7.29987e-08	7.65026e-05	4299.5	4521.36	4846.78	4555.88	3843.18	3673.26	3366.86	3627.77	1.25584	0.328648	928.114	3	3	6		ENSG00000128342	LIF	LIF, interleukin 6 family cytokine [Source:HGNC Symbol;Acc:HGNC:6596]	3.47715e-16	2.26762e-14	2.02725e-11	182.483	193.784	208.599	194.955	163.847	156.97	144.425	155.081	1.25712	0.330122	39.8744	3	3	6		ENSG00000128342
ENSG00000128512	1	1	1	UUU	3		ENSG00000128512	DOCK4	dedicator of cytokinesis 4 [Source:HGNC Symbol;Acc:HGNC:19192]	0.0313849	0.323859	1	230.091	177.95	222.29	210.111	161.564	187.087	160.051	169.567	1.2391	0.309291	40.5433	3	3	6		ENSG00000128512	DOCK4	dedicator of cytokinesis 4 [Source:HGNC Symbol;Acc:HGNC:19192]	0.00101913	0.0125063	1	9.76573	7.62688	9.56706	8.98656	6.88798	7.99481	6.86558	7.24946	1.23962	0.309895	1.7371	3	3	6		ENSG00000128512
ENSG00000128573	1	1	1	UUU	3		ENSG00000128573	FOXP2	forkhead box P2 [Source:HGNC Symbol;Acc:HGNC:13875]	0.0412403	0.400131	1	68.6707	50.1124	53.1795	57.3209	43.2533	34.7171	40.4254	39.4653	1.45244	0.538477	17.8556	3	3	6		ENSG00000128573	FOXP2	forkhead box P2 [Source:HGNC Symbol;Acc:HGNC:13875]	0.00132449	0.0157754	1	2.91458	2.1478	2.28877	2.45038	1.84403	1.48357	1.73409	1.68723	1.45231	0.53835	0.763153	3	3	6		ENSG00000128573
ENSG00000128596	1	1	1	UUU	3		ENSG00000128596	CCDC136	coiled-coil domain containing 136 [Source:HGNC Symbol;Acc:HGNC:22225]	4.40274e-06	0.000138526	0.256688	567.202	509.305	458.408	511.638	384.191	379.96	361.353	375.168	1.36376	0.447588	136.47	3	3	6		ENSG00000128596	CCDC136	coiled-coil domain containing 136 [Source:HGNC Symbol;Acc:HGNC:22225]	5.38874e-11	2.12999e-09	3.14174e-06	24.0737	21.8287	19.7292	21.8772	16.3793	16.2369	15.5007	16.0389	1.364	0.447847	5.83823	3	3	6		ENSG00000128596
ENSG00000128606	1	1	1	UUU	3		ENSG00000128606	LRRC17	leucine rich repeat containing 17 [Source:HGNC Symbol;Acc:HGNC:16895]	1.4019e-13	1.27311e-11	8.17336e-09	560.959	618.735	656.235	611.976	363.837	366.459	404.254	378.183	1.6182	0.694392	233.793	3	3	6		ENSG00000128606	LRRC17	leucine rich repeat containing 17 [Source:HGNC Symbol;Acc:HGNC:16895]	2.46524e-24	2.80172e-22	1.43728e-19	23.8087	26.5188	28.2434	26.1903	15.5115	15.6599	17.3409	16.1708	1.61961	0.695642	10.0195	3	3	6		ENSG00000128606
ENSG00000128607	1	1	1	UUU	3		ENSG00000128607	KLHDC10	kelch domain containing 10 [Source:HGNC Symbol;Acc:HGNC:22194]	1.67276e-26	4.39303e-24	9.75252e-22	1056.82	1040.09	1021.05	1039.32	590.28	621.051	639.381	616.904	1.68473	0.752517	422.413	3	3	6		ENSG00000128607	KLHDC10	kelch domain containing 10 [Source:HGNC Symbol;Acc:HGNC:22194]	6.19669e-41	1.70415e-38	3.6128e-36	44.8542	44.5778	43.9444	44.4588	25.1655	26.5395	27.4269	26.3773	1.68549	0.753171	18.0815	3	3	6		ENSG00000128607
ENSG00000128805	1	1	1	UUU	3		ENSG00000128805	ARHGAP22	Rho GTPase activating protein 22 [Source:HGNC Symbol;Acc:HGNC:30320]	2.04225e-09	1.10864e-07	0.000119067	418.267	422.376	422.245	420.963	270.969	270.022	287.103	276.031	1.52505	0.608861	144.931	3	3	6		ENSG00000128805	ARHGAP22	Rho GTPase activating protein 22 [Source:HGNC Symbol;Acc:HGNC:30320]	2.50299e-15	1.5361e-13	1.45929e-10	17.7524	18.1029	18.1728	18.0094	11.5523	11.5389	12.3156	11.8023	1.52593	0.609686	6.20713	3	3	6		ENSG00000128805
ENSG00000128881	1	1	1	UUU	3		ENSG00000128881	TTBK2	tau tubulin kinase 2 [Source:HGNC Symbol;Acc:HGNC:19141]	3.62688e-06	0.000116311	0.211454	1028.28	925.545	833.855	929.226	756.933	731.953	627.006	705.297	1.3175	0.397798	223.929	3	3	6		ENSG00000128881	TTBK2	tau tubulin kinase 2 [Source:HGNC Symbol;Acc:HGNC:19141]	1.61658e-13	8.43022e-12	9.42499e-09	43.643	39.6686	35.8879	39.7332	32.2705	31.2787	26.8961	30.1484	1.31792	0.398261	9.58474	3	3	6		ENSG00000128881
ENSG00000128923	1	1	1	UUU	3		ENSG00000128923	MINDY2	MINDY lysine 48 deubiquitinase 2 [Source:HGNC Symbol;Acc:HGNC:26954]	2.24249e-15	2.44834e-13	1.30741e-10	904.312	901	781.739	862.351	568.654	551.616	551.93	557.4	1.54709	0.629561	304.951	3	3	6		ENSG00000128923	MINDY2	MINDY lysine 48 deubiquitinase 2 [Source:HGNC Symbol;Acc:HGNC:26954]	6.07067e-27	8.15513e-25	3.53932e-22	38.3816	38.6166	33.6449	36.881	24.2435	23.5723	23.6757	23.8305	1.54764	0.63007	13.0505	3	3	6		ENSG00000128923
ENSG00000128951	1	1	1	UUU	3		ENSG00000128951	DUT	deoxyuridine triphosphatase [Source:HGNC Symbol;Acc:HGNC:3078]	3.13728e-09	1.66433e-07	0.00018291	2360.67	2343.01	2521.77	2408.48	1936.22	2021.31	1857.92	1938.48	1.24246	0.313197	470.001	3	3	6		ENSG00000128951	DUT	deoxyuridine triphosphatase [Source:HGNC Symbol;Acc:HGNC:3078]	3.14478e-13	1.59155e-11	1.83347e-08	100.193	100.421	108.533	103.049	82.5473	86.3769	79.6974	82.8739	1.24345	0.314343	20.1753	3	3	6		ENSG00000128951
ENSG00000129038	1	1	1	UUU	3		ENSG00000129038	LOXL1	lysyl oxidase like 1 [Source:HGNC Symbol;Acc:HGNC:6665]	5.92129e-15	6.22023e-13	3.45223e-10	7238.96	7747.99	8854.39	7947.11	4953.77	5014.7	4745.44	4904.64	1.62033	0.696284	3042.48	3	3	6		ENSG00000129038	LOXL1	lysyl oxidase like 1 [Source:HGNC Symbol;Acc:HGNC:6665]	6.3475e-68	4.6259e-65	3.70072e-63	307.242	332.076	381.08	340.133	211.195	214.294	203.561	209.683	1.62213	0.697886	130.449	3	3	6		ENSG00000129038
ENSG00000129292	1	1	1	UUU	3		ENSG00000129292	PHF20L1	PHD finger protein 20 like 1 [Source:HGNC Symbol;Acc:HGNC:24280]	1.26417e-11	9.12171e-10	7.37034e-07	1337.74	1341.79	1230.57	1303.37	907.047	1002.94	963.609	957.865	1.3607	0.444349	345.502	3	3	6		ENSG00000129292	PHF20L1	PHD finger protein 20 like 1 [Source:HGNC Symbol;Acc:HGNC:24280]	9.84324e-19	7.90469e-17	5.73881e-14	56.7775	57.5085	52.9621	55.7494	38.6703	42.8588	41.3351	40.9547	1.36124	0.444926	14.7946	3	3	6		ENSG00000129292
ENSG00000129347	1	1	1	UUU	3		ENSG00000129347	KRI1	KRI1 homolog [Source:HGNC Symbol;Acc:HGNC:25769]	1.75593e-06	5.97602e-05	0.102374	1392.14	1427.69	1428.4	1416.08	1184.38	1189.06	1133.56	1169	1.21136	0.276627	247.079	3	3	6		ENSG00000129347	KRI1	KRI1 homolog [Source:HGNC Symbol;Acc:HGNC:25769]	7.75506e-09	2.33541e-07	0.000452135	59.0865	61.1904	61.4764	60.5844	50.4938	50.8124	48.6253	49.9772	1.21224	0.277677	10.6072	3	3	6		ENSG00000129347
ENSG00000129667	1	1	1	UUU	3		ENSG00000129667	RHBDF2	rhomboid 5 homolog 2 [Source:HGNC Symbol;Acc:HGNC:20788]	2.16801e-06	7.25599e-05	0.126399	1746.2	1753.93	1925.1	1808.41	1475.7	1557.45	1441.29	1491.48	1.21249	0.277978	316.931	3	3	6		ENSG00000129667	RHBDF2	rhomboid 5 homolog 2 [Source:HGNC Symbol;Acc:HGNC:20788]	1.05556e-09	3.53888e-08	6.15412e-05	74.1136	75.173	82.8535	77.38	62.9139	66.5548	61.8256	63.7648	1.21352	0.279202	13.6153	3	3	6		ENSG00000129667
ENSG00000129757	1	1	1	UUU	3		ENSG00000129757	CDKN1C	cyclin dependent kinase inhibitor 1C [Source:HGNC Symbol;Acc:HGNC:1786]	3.21299e-21	5.7995e-19	1.87324e-16	1850.54	2088.36	2062.3	2000.4	1395.56	1343.36	1329.09	1356	1.47522	0.560931	644.399	3	3	6		ENSG00000129757	CDKN1C	cyclin dependent kinase inhibitor 1C [Source:HGNC Symbol;Acc:HGNC:1786]	6.68922e-35	1.37322e-32	3.89995e-30	78.5422	89.5063	88.7585	85.6024	59.497	57.406	57.0127	57.9719	1.47662	0.562297	27.6305	3	3	6		ENSG00000129757
ENSG00000130024	1	1	1	UUU	3		ENSG00000130024	PHF10	PHD finger protein 10 [Source:HGNC Symbol;Acc:HGNC:18250]	1.9329e-14	1.93296e-12	1.12692e-09	2030.69	1999.38	1936.8	1988.96	1469.34	1550.7	1481.71	1500.58	1.32546	0.406488	488.373	3	3	6		ENSG00000130024	PHF10	PHD finger protein 10 [Source:HGNC Symbol;Acc:HGNC:18250]	1.79632e-19	1.53895e-17	1.04729e-14	86.1883	85.6929	83.357	85.0794	62.6427	66.2663	63.5597	64.1562	1.32613	0.40722	20.9232	3	3	6		ENSG00000130024
ENSG00000130158	1	1	1	UUU	3		ENSG00000130158	DOCK6	dedicator of cytokinesis 6 [Source:HGNC Symbol;Acc:HGNC:19189]	4.11146e-07	1.55754e-05	0.0239706	1211.1	1169.97	1181.65	1187.57	970.655	964.365	933.083	956.034	1.24219	0.312883	231.539	3	3	6		ENSG00000130158	DOCK6	dedicator of cytokinesis 6 [Source:HGNC Symbol;Acc:HGNC:19189]	5.26311e-10	1.83085e-08	3.0685e-05	51.4026	50.1446	50.8565	50.8012	41.3821	41.2104	40.0256	40.8727	1.24291	0.313725	9.92849	3	3	6		ENSG00000130158
ENSG00000130164	1	1	1	UUU	3		ENSG00000130164	LDLR	low density lipoprotein receptor [Source:HGNC Symbol;Acc:HGNC:6547]	1.79253e-12	1.40657e-10	1.04508e-07	11705.2	12471.9	11834.6	12003.9	10149.3	9572.28	10067.6	9929.7	1.20889	0.273679	2074.18	3	3	6		ENSG00000130164	LDLR	low density lipoprotein receptor [Source:HGNC Symbol;Acc:HGNC:6547]	2.63921e-12	1.20968e-10	1.53871e-07	496.803	534.539	509.343	513.562	432.696	409.054	431.859	424.536	1.2097	0.27465	89.0255	3	3	6		ENSG00000130164
ENSG00000130176	1	1	1	UUU	3		ENSG00000130176	CNN1	calponin 1 [Source:HGNC Symbol;Acc:HGNC:2155]	1.58962e-05	0.00044683	0.926778	8730.09	10895.9	12166.4	10597.5	7270.37	6870.13	6425.98	6855.49	1.54583	0.628385	3741.96	3	3	6		ENSG00000130176	CNN1	calponin 1 [Source:HGNC Symbol;Acc:HGNC:2155]	6.95784e-57	3.35253e-54	4.05656e-52	370.53	466.993	523.625	453.716	309.959	293.583	275.65	293.064	1.54818	0.630575	160.652	3	3	6		ENSG00000130176
ENSG00000130270	1	1	1	UUU	3		ENSG00000130270	ATP8B3	ATPase phospholipid transporting 8B3 [Source:HGNC Symbol;Acc:HGNC:13535]	4.48322e-17	5.80794e-15	2.6138e-12	1153.13	1140.31	1078.48	1123.97	790.009	746.418	749.932	762.12	1.4748	0.560521	361.856	3	3	6		ENSG00000130270	ATP8B3	ATPase phospholipid transporting 8B3 [Source:HGNC Symbol;Acc:HGNC:13535]	2.50483e-26	3.24525e-24	1.46036e-21	48.9422	48.8734	46.4163	48.0773	33.6806	31.8968	32.1692	32.5822	1.47557	0.561272	15.4951	3	3	6		ENSG00000130270
ENSG00000130433	1	1	1	UUU	3		ENSG00000130433	CACNG6	calcium voltage-gated channel auxiliary subunit gamma 6 [Source:HGNC Symbol;Acc:HGNC:13625]	0.0112254	0.141567	1	147.151	118.633	120.186	128.657	104.317	86.7928	92.4008	94.5035	1.3614	0.445089	34.1534	3	3	6		ENSG00000130433	CACNG6	calcium voltage-gated channel auxiliary subunit gamma 6 [Source:HGNC Symbol;Acc:HGNC:13625]	7.98055e-05	0.00127684	1	6.24553	5.08459	5.17262	5.50091	4.44736	3.70893	3.96364	4.03998	1.36162	0.445324	1.46094	3	3	6		ENSG00000130433
ENSG00000130449	1	1	1	UUU	3		ENSG00000130449	ZSWIM6	zinc finger SWIM-type containing 6 [Source:HGNC Symbol;Acc:HGNC:29316]	7.58477e-10	4.36102e-08	4.42207e-05	1536.62	1588.26	1462.44	1529.1	1190.74	1219.92	1158.31	1189.66	1.28533	0.362141	339.447	3	3	6		ENSG00000130449	ZSWIM6	zinc finger SWIM-type containing 6 [Source:HGNC Symbol;Acc:HGNC:29316]	2.2863e-14	1.29918e-12	1.33296e-09	65.2184	68.0721	62.9412	65.4106	50.765	52.1311	49.687	50.861	1.28606	0.362963	14.5495	3	3	6		ENSG00000130449
ENSG00000130540	1	1	1	UUU	3		ENSG00000130540	SULT4A1	sulfotransferase family 4A member 1 [Source:HGNC Symbol;Acc:HGNC:14903]	0.00949556	0.123381	1	115.046	114.543	95.7231	108.437	63.6078	92.579	69.3006	75.1625	1.4427	0.528775	33.2747	3	3	6		ENSG00000130540	SULT4A1	sulfotransferase family 4A member 1 [Source:HGNC Symbol;Acc:HGNC:14903]	4.58227e-05	0.000774589	1	4.88287	4.90926	4.11979	4.6373	2.7118	3.9562	2.97273	3.21358	1.44304	0.529107	1.42373	3	3	6		ENSG00000130540
ENSG00000130635	1	1	1	UUU	3		ENSG00000130635	COL5A1	collagen type V alpha 1 chain [Source:HGNC Symbol;Acc:HGNC:2209]	4.26543e-17	5.5386e-15	2.48683e-12	6723.48	6976.87	7089.89	6930.08	5428.29	5661.78	5468.97	5519.68	1.25552	0.328287	1410.4	3	3	6		ENSG00000130635	COL5A1	collagen type V alpha 1 chain [Source:HGNC Symbol;Acc:HGNC:2209]	1.65663e-16	1.10763e-14	9.65851e-12	285.364	299.026	305.139	296.51	231.425	241.946	234.598	235.99	1.25645	0.329355	60.52	3	3	6		ENSG00000130635
ENSG00000130720	1	1	1	UUU	3		ENSG00000130720	FIBCD1	fibrinogen C domain containing 1 [Source:HGNC Symbol;Acc:HGNC:25922]	4.30621e-06	0.000135929	0.251061	181.041	138.065	145.712	154.939	104.317	75.2204	83.3257	87.621	1.76829	0.822354	67.3182	3	3	6		ENSG00000130720	FIBCD1	fibrinogen C domain containing 1 [Source:HGNC Symbol;Acc:HGNC:25922]	1.4342e-13	7.53303e-12	8.36166e-09	7.68389	5.91741	6.27123	6.62418	4.44736	3.21441	3.57435	3.74537	1.76863	0.822632	2.8788	3	3	6		ENSG00000130720
ENSG00000130762	1	1	1	UUU	3		ENSG00000130762	ARHGEF16	Rho guanine nucleotide exchange factor 16 [Source:HGNC Symbol;Acc:HGNC:15515]	2.87578e-05	0.000761416	1	438.779	438.739	458.408	445.308	328.216	359.708	318.453	335.459	1.32746	0.408669	109.849	3	3	6		ENSG00000130762	ARHGEF16	Rho guanine nucleotide exchange factor 16 [Source:HGNC Symbol;Acc:HGNC:15515]	2.02589e-08	5.83276e-07	0.00118114	18.623	18.8042	19.7292	19.0521	13.9929	15.3715	13.6604	14.3416	1.32845	0.409749	4.71056	3	3	6		ENSG00000130762
ENSG00000130775	1	1	1	UUU	3		ENSG00000130775	THEMIS2	thymocyte selection associated family member 2 [Source:HGNC Symbol;Acc:HGNC:16839]	0.00555152	0.0785022	1	47.2668	44.9989	43.6072	45.291	33.0761	23.1447	18.9752	25.0653	1.80692	0.853531	20.2256	3	3	6		ENSG00000130775	THEMIS2	thymocyte selection associated family member 2 [Source:HGNC Symbol;Acc:HGNC:16839]	1.44228e-05	0.00026771	0.840878	2.00614	1.92864	1.87679	1.93719	1.41014	0.989049	0.813961	1.07105	1.80868	0.85494	0.86614	3	3	6		ENSG00000130775
ENSG00000130779	1	1	1	UUU	3		ENSG00000130779	CLIP1	CAP-Gly domain containing linker protein 1 [Source:HGNC Symbol;Acc:HGNC:10461]	1.04608e-15	1.17738e-13	6.09884e-11	3645.79	3662.3	3502.4	3603.5	2883.98	2816.91	2662.3	2787.73	1.29263	0.370307	815.767	3	3	6		ENSG00000130779	CLIP1	CAP-Gly domain containing linker protein 1 [Source:HGNC Symbol;Acc:HGNC:10461]	2.06842e-19	1.75643e-17	1.20593e-14	154.738	156.965	150.738	154.147	122.953	120.375	114.202	119.177	1.29343	0.371201	34.97	3	3	6		ENSG00000130779
ENSG00000130962	1	1	1	UUU	3		ENSG00000130962	PRRG1	proline rich and Gla domain 1 [Source:HGNC Symbol;Acc:HGNC:9469]	1.07678e-05	0.000313735	0.627783	509.233	510.328	483.934	501.165	362.564	378.031	394.354	378.316	1.32472	0.405693	122.849	3	3	6		ENSG00000130962	PRRG1	proline rich and Gla domain 1 [Source:HGNC Symbol;Acc:HGNC:9469]	8.07766e-09	2.4288e-07	0.000470943	21.6133	21.8725	20.8278	21.4379	15.4573	16.1545	16.9162	16.176	1.32529	0.406307	5.26188	3	3	6		ENSG00000130962
ENSG00000131015	1	1	1	UUU	3		ENSG00000131015	ULBP2	UL16 binding protein 2 [Source:HGNC Symbol;Acc:HGNC:14894]	0.00825701	0.109306	1	197.094	174.882	194.637	188.871	146.298	135.975	152.626	144.967	1.30286	0.381681	43.9044	3	3	6		ENSG00000131015	ULBP2	UL16 binding protein 2 [Source:HGNC Symbol;Acc:HGNC:14894]	0.00013721	0.00207567	1	8.36522	7.49539	8.3769	8.07917	6.23715	5.81066	6.54708	6.1983	1.30345	0.382335	1.88087	3	3	6		ENSG00000131015
ENSG00000131016	1	1	1	UUU	3		ENSG00000131016	AKAP12	A-kinase anchoring protein 12 [Source:HGNC Symbol;Acc:HGNC:370]	9.00314e-49	8.60494e-46	5.24901e-44	19339.3	19257.5	19637.1	19411.3	13710	13840.6	12922.1	13490.9	1.43884	0.524909	5920.38	3	3	6		ENSG00000131016	AKAP12	A-kinase anchoring protein 12 [Source:HGNC Symbol;Acc:HGNC:370]	2.28345e-41	6.49414e-39	1.3313e-36	820.814	825.369	845.151	830.445	584.502	591.451	554.307	576.754	1.43986	0.525929	253.691	3	3	6		ENSG00000131016
ENSG00000131095	1	1	1	UUU	3		ENSG00000131095	GFAP	glial fibrillary acidic protein [Source:HGNC Symbol;Acc:HGNC:4235]	0.00623761	0.0862788	1	40.1322	54.2032	44.6708	46.3354	17.8102	27.9666	28.8753	24.884	1.86206	0.896896	21.4514	3	2	5		ENSG00000131095	GFAP	glial fibrillary acidic protein [Source:HGNC Symbol;Acc:HGNC:4235]	3.69622e-05	0.000635685	1	1.70333	2.32313	1.92257	1.98301	0.759305	1.1951	1.23864	1.06435	1.86312	0.897721	0.918661	3	2	5		ENSG00000131095
ENSG00000131187	1	1	1	UUU	3		ENSG00000131187	F12	coagulation factor XII [Source:HGNC Symbol;Acc:HGNC:3530]	0.00239009	0.0386217	1	188.175	187.154	185.065	186.798	128.488	137.904	145.201	137.198	1.36153	0.445224	49.6005	3	3	6		ENSG00000131187	F12	coagulation factor XII [Source:HGNC Symbol;Acc:HGNC:3530]	1.62805e-05	0.000299428	0.949188	7.9867	8.02138	7.96492	7.991	5.47785	5.89308	6.22857	5.8665	1.36214	0.445876	2.1245	3	3	6		ENSG00000131187
ENSG00000131386	1	1	1	UUU	3		ENSG00000131386	GALNT15	polypeptide N-acetylgalactosaminyltransferase 15 [Source:HGNC Symbol;Acc:HGNC:21531]	0.000249813	0.00531749	1	32.1058	26.5903	26.5898	28.4286	16.538	4.82182	4.95005	8.76996	3.24159	1.6967	19.6586	3	0	3		ENSG00000131386	GALNT15	polypeptide N-acetylgalactosaminyltransferase 15 [Source:HGNC Symbol;Acc:HGNC:21531]	3.10467e-09	9.86421e-08	0.000181008	1.36266	1.13965	1.14439	1.21557	0.705069	0.206052	0.212338	0.374486	3.24595	1.69864	0.841079	3	0	3		ENSG00000131386
ENSG00000131435	1	1	1	UUU	3		ENSG00000131435	PDLIM4	PDZ and LIM domain 4 [Source:HGNC Symbol;Acc:HGNC:16501]	3.81881e-06	0.000121266	0.222644	62.4279	87.9523	87.2144	79.1982	31.8039	33.7528	37.1253	34.2273	2.31389	1.21032	44.9709	3	3	6		ENSG00000131435	PDLIM4	PDZ and LIM domain 4 [Source:HGNC Symbol;Acc:HGNC:16501]	1.04742e-12	4.99321e-11	6.10669e-08	2.64962	3.76961	3.75358	3.39094	1.3559	1.44236	1.59253	1.4636	2.31685	1.21216	1.92734	3	3	6		ENSG00000131435
ENSG00000131459	1	1	1	UUU	3		ENSG00000131459	GFPT2	glutamine-fructose-6-phosphate transaminase 2 [Source:HGNC Symbol;Acc:HGNC:4242]	0.00389958	0.0586416	1	50.8341	49.0897	69.1334	56.3524	30.5317	30.8597	33.8253	31.7389	1.7755	0.828225	24.6135	3	3	6		ENSG00000131459	GFPT2	glutamine-fructose-6-phosphate transaminase 2 [Source:HGNC Symbol;Acc:HGNC:4242]	1.1631e-05	0.000219029	0.678114	2.15755	2.10397	2.9754	2.41231	1.30167	1.31873	1.45097	1.35712	1.77751	0.82986	1.05518	3	3	6		ENSG00000131459
ENSG00000131711	1	1	1	UUU	3		ENSG00000131711	MAP1B	microtubule associated protein 1B [Source:HGNC Symbol;Acc:HGNC:6836]	1.1714e-05	0.000337759	0.682949	14657.2	12643.7	11592.1	12964.3	9849.03	8978.23	8669.18	9165.48	1.41447	0.500262	3798.82	3	3	6		ENSG00000131711	MAP1B	microtubule associated protein 1B [Source:HGNC Symbol;Acc:HGNC:6836]	2.56286e-37	5.88267e-35	1.4942e-32	622.092	541.903	498.906	554.301	419.896	383.669	371.874	391.813	1.41471	0.500504	162.488	3	3	6		ENSG00000131711
ENSG00000131732	1	1	1	UUU	3		ENSG00000131732	ZCCHC9	zinc finger CCHC-type containing 9 [Source:HGNC Symbol;Acc:HGNC:25424]	0.000861749	0.0159245	1	523.502	486.806	507.333	505.88	441.438	409.855	380.328	410.541	1.23223	0.301272	95.3399	3	3	6		ENSG00000131732	ZCCHC9	zinc finger CCHC-type containing 9 [Source:HGNC Symbol;Acc:HGNC:25424]	5.52277e-06	0.000110044	0.321989	22.2189	20.8644	21.8349	21.6394	18.8199	17.5144	16.3146	17.5496	1.23304	0.302217	4.08974	3	3	6		ENSG00000131732
ENSG00000131737	1	1	1	UUU	3		ENSG00000131737	KRT34	keratin 34 [Source:HGNC Symbol;Acc:HGNC:6452]	4.68357e-08	2.06731e-06	0.00273061	181.933	178.973	196.764	185.89	86.5066	97.4008	115.501	99.8028	1.86257	0.897296	86.0871	3	3	6		ENSG00000131737	KRT34	keratin 34 [Source:HGNC Symbol;Acc:HGNC:6452]	6.14976e-16	3.92279e-14	3.58543e-11	7.72174	7.67072	8.46845	7.95364	3.68805	4.16225	4.95455	4.26828	1.86343	0.897959	3.68535	3	3	6		ENSG00000131737
ENSG00000131738	1	1	1	UUU	3		ENSG00000131738	KRT33B	keratin 33B [Source:HGNC Symbol;Acc:HGNC:6451]	1.38784e-05	0.000395086	0.809136	20.512	25.5675	25.5262	23.8686	6.36078	4.82182	1.65002	4.27754	5.57998	2.48026	19.591	3	0	3		ENSG00000131738	KRT33B	keratin 33B [Source:HGNC Symbol;Acc:HGNC:6451]	2.03302e-11	8.43623e-10	1.18529e-06	0.870589	1.09582	1.09861	1.02167	0.27118	0.206052	0.0707792	0.182671	5.59298	2.48362	0.839001	3	0	3		ENSG00000131738
ENSG00000131778	1	1	1	UUU	3		ENSG00000131778	CHD1L	chromodomain helicase DNA binding protein 1 like [Source:HGNC Symbol;Acc:HGNC:1916]	1.64728e-05	0.000460623	0.960399	1249.45	1310.08	1243.34	1267.62	1031.72	1044.41	1087.36	1054.49	1.20211	0.265573	213.128	3	3	6		ENSG00000131778	CHD1L	chromodomain helicase DNA binding protein 1 like [Source:HGNC Symbol;Acc:HGNC:1916]	1.04759e-07	2.73029e-06	0.00610765	53.0302	56.1497	53.5114	54.2304	43.9855	44.6308	46.6435	45.0866	1.20281	0.266404	9.14383	3	3	6		ENSG00000131778
ENSG00000131791	1	1	1	UUU	3		ENSG00000131791	PRKAB2	protein kinase AMP-activated non-catalytic subunit beta 2 [Source:HGNC Symbol;Acc:HGNC:9379]	0.000871735	0.0160733	1	6511.23	5573.73	5524.29	5869.75	4860.91	4899.94	4317.26	4692.7	1.25082	0.322879	1177.05	3	3	6		ENSG00000131791	PRKAB2	protein kinase AMP-activated non-catalytic subunit beta 2 [Source:HGNC Symbol;Acc:HGNC:9379]	4.54083e-16	2.92854e-14	2.6474e-11	276.355	238.888	237.757	251	207.236	209.39	185.194	200.607	1.25121	0.323319	50.3936	3	3	6		ENSG00000131791
ENSG00000131873	1	1	1	UUU	3		ENSG00000131873	CHSY1	chondroitin sulfate synthase 1 [Source:HGNC Symbol;Acc:HGNC:17198]	3.74254e-13	3.23735e-11	2.18198e-08	1447.43	1364.28	1449.67	1420.46	1025.36	1079.12	1038.68	1047.72	1.35576	0.439107	372.742	3	3	6		ENSG00000131873	CHSY1	chondroitin sulfate synthase 1 [Source:HGNC Symbol;Acc:HGNC:17198]	2.71859e-19	2.27402e-17	1.58499e-14	61.4333	58.4728	62.3919	60.766	43.7143	46.1144	44.5555	44.7947	1.35654	0.439935	15.9712	3	3	6		ENSG00000131873
ENSG00000131941	1	1	1	UUU	3		ENSG00000131941	RHPN2	rhophilin Rho GTPase binding protein 2 [Source:HGNC Symbol;Acc:HGNC:19974]	2.463e-05	0.000659612	1	943.553	970.544	961.486	958.528	730.217	789.815	817.582	779.205	1.23014	0.298817	179.323	3	3	6		ENSG00000131941	RHPN2	rhophilin Rho GTPase binding protein 2 [Source:HGNC Symbol;Acc:HGNC:19974]	7.35437e-08	1.95252e-06	0.00428774	40.0471	41.5972	41.381	41.0084	31.1315	33.7513	35.0711	33.318	1.23082	0.299619	7.69044	3	3	6		ENSG00000131941
ENSG00000131981	1	1	1	UUU	3		ENSG00000131981	LGALS3	galectin 3 [Source:HGNC Symbol;Acc:HGNC:6563]	2.76726e-10	1.68234e-08	1.61337e-05	1084.46	1082.02	1126.34	1097.61	833.262	805.244	837.383	825.296	1.32996	0.411378	272.311	3	3	6		ENSG00000131981	LGALS3	galectin 3 [Source:HGNC Symbol;Acc:HGNC:6563]	5.88893e-15	3.50701e-13	3.43336e-10	46.0276	46.375	48.4762	46.9596	35.5246	34.4107	35.9205	35.2853	1.33086	0.412354	11.6743	3	3	6		ENSG00000131981
ENSG00000132000	1	1	1	UUU	3		ENSG00000132000	PODNL1	podocan like 1 [Source:HGNC Symbol;Acc:HGNC:26275]	0.0222396	0.24627	1	166.772	154.428	162.729	161.31	141.209	123.439	116.326	126.991	1.27024	0.345103	34.3183	3	3	6		ENSG00000132000	PODNL1	podocan like 1 [Source:HGNC Symbol;Acc:HGNC:26275]	0.000631199	0.008176	1	7.07826	6.61873	7.00364	6.90021	6.02021	5.27493	4.98993	5.42836	1.27114	0.346125	1.47186	3	3	6		ENSG00000132000
ENSG00000132031	1	1	1	UUU	3		ENSG00000132031	MATN3	matrilin 3 [Source:HGNC Symbol;Acc:HGNC:6909]	2.17946e-08	1.01168e-06	0.00127067	520.827	639.189	660.49	606.835	395.64	408.891	433.129	412.553	1.47093	0.556724	194.282	3	3	6		ENSG00000132031	MATN3	matrilin 3 [Source:HGNC Symbol;Acc:HGNC:6909]	1.93378e-16	1.28556e-14	1.12744e-11	22.1054	27.3954	28.4265	25.9758	16.8674	17.4732	18.5795	17.6401	1.47254	0.558312	8.33572	3	3	6		ENSG00000132031
ENSG00000132122	1	1	1	UUU	3		ENSG00000132122	SPATA6	spermatogenesis associated 6 [Source:HGNC Symbol;Acc:HGNC:18309]	0.0027098	0.0430012	1	195.31	197.381	172.302	188.331	122.127	136.94	152.626	137.231	1.37237	0.456664	51.1	3	3	6		ENSG00000132122	SPATA6	spermatogenesis associated 6 [Source:HGNC Symbol;Acc:HGNC:18309]	1.15788e-05	0.000218115	0.675067	8.28952	8.45971	7.41562	8.05495	5.20667	5.85187	6.54708	5.86854	1.37256	0.456874	2.18641	3	3	6		ENSG00000132122
ENSG00000132334	1	1	1	UUU	3		ENSG00000132334	PTPRE	protein tyrosine phosphatase, receptor type E [Source:HGNC Symbol;Acc:HGNC:9669]	5.52728e-08	2.40846e-06	0.00322252	1309.2	1326.44	1393.3	1342.98	1024.09	1058.87	1105.51	1062.82	1.2636	0.337541	280.161	3	3	6		ENSG00000132334	PTPRE	protein tyrosine phosphatase, receptor type E [Source:HGNC Symbol;Acc:HGNC:9669]	1.08962e-11	4.67455e-10	6.35272e-07	55.5663	56.851	59.9658	57.461	43.6601	45.249	47.4221	45.4437	1.26444	0.338503	12.0173	3	3	6		ENSG00000132334
ENSG00000132388	1	1	1	UUU	3		ENSG00000132388	UBE2G1	ubiquitin conjugating enzyme E2 G1 [Source:HGNC Symbol;Acc:HGNC:12482]	1.77098e-10	1.10666e-08	1.03252e-05	2819.96	2849.25	2730.24	2799.81	2217.37	2283.61	2323.22	2274.73	1.23083	0.299633	525.079	3	3	6		ENSG00000132388	UBE2G1	ubiquitin conjugating enzyme E2 G1 [Source:HGNC Symbol;Acc:HGNC:12482]	1.45804e-12	6.87643e-11	8.50064e-08	119.687	122.118	117.505	119.77	94.5335	97.5862	99.6571	97.2589	1.23146	0.300365	22.5112	3	3	6		ENSG00000132388
ENSG00000132481	1	1	1	UUU	3		ENSG00000132481	TRIM47	tripartite motif containing 47 [Source:HGNC Symbol;Acc:HGNC:19020]	7.54943e-14	7.0311e-12	4.40147e-09	760.728	819.184	889.162	823.025	554.66	535.222	537.08	542.321	1.5176	0.60179	280.704	3	3	6		ENSG00000132481	TRIM47	tripartite motif containing 47 [Source:HGNC Symbol;Acc:HGNC:19020]	9.80616e-24	1.09315e-21	5.71719e-19	32.2875	35.11	38.2682	35.2219	23.6469	22.8718	23.0386	23.1858	1.51912	0.603233	12.0361	3	3	6		ENSG00000132481
ENSG00000132530	1	1	1	UUU	3		ENSG00000132530	XAF1	XIAP associated factor 1 [Source:HGNC Symbol;Acc:HGNC:30932]	0.0172029	0.201317	1	142.692	195.336	164.857	167.628	128.488	126.332	130.351	128.39	1.30562	0.38473	39.2381	3	3	6		ENSG00000132530	XAF1	XIAP associated factor 1 [Source:HGNC Symbol;Acc:HGNC:30932]	0.000330622	0.00456234	1	6.05627	8.37204	7.09519	7.1745	5.47785	5.39856	5.59156	5.48932	1.30699	0.38625	1.68518	3	3	6		ENSG00000132530
ENSG00000132561	1	1	1	UUU	3		ENSG00000132561	MATN2	matrilin 2 [Source:HGNC Symbol;Acc:HGNC:6908]	5.81651e-08	2.52576e-06	0.00339114	758.053	804.866	904.052	822.324	585.192	595.013	630.306	603.503	1.36258	0.446345	218.82	3	3	6		ENSG00000132561	MATN2	matrilin 2 [Source:HGNC Symbol;Acc:HGNC:6908]	6.34671e-14	3.45819e-12	3.70026e-09	32.1739	34.4963	38.9091	35.1931	24.9486	25.4268	27.0377	25.8044	1.36384	0.447679	9.38876	3	3	6		ENSG00000132561
ENSG00000132603	1	1	1	UUU	3		ENSG00000132603	NIP7	NIP7, nucleolar pre-rRNA processing protein [Source:HGNC Symbol;Acc:HGNC:24328]	1.07949e-09	6.07496e-08	6.29366e-05	948.904	898.955	958.295	935.385	686.964	703.022	697.131	695.706	1.34451	0.427083	239.679	3	3	6		ENSG00000132603	NIP7	NIP7, nucleolar pre-rRNA processing protein [Source:HGNC Symbol;Acc:HGNC:24328]	1.97065e-14	1.12529e-12	1.14893e-09	40.2742	38.5289	41.2436	40.0156	29.2875	30.0424	29.9042	29.7447	1.3453	0.42793	10.2709	3	3	6		ENSG00000132603
ENSG00000132640	1	1	1	UUU	3		ENSG00000132640	BTBD3	BTB domain containing 3 [Source:HGNC Symbol;Acc:HGNC:15854]	1.30011e-20	2.20346e-18	7.5799e-16	969.416	948.044	938.087	951.849	629.717	585.369	581.63	598.905	1.58931	0.668404	352.944	3	3	6		ENSG00000132640	BTBD3	BTB domain containing 3 [Source:HGNC Symbol;Acc:HGNC:15854]	4.2136e-32	7.45049e-30	2.45661e-27	41.1448	40.6329	40.3739	40.7172	26.8469	25.0147	24.9497	25.6037	1.59028	0.669283	15.1134	3	3	6		ENSG00000132640
ENSG00000132688	1	1	1	UUU	3		ENSG00000132688	NES	nestin [Source:HGNC Symbol;Acc:HGNC:7756]	1.30936e-47	1.12262e-44	7.63385e-43	1312.77	1664.96	1664.52	1547.42	689.508	671.198	643.506	668.071	2.31625	1.21179	879.345	3	3	6		ENSG00000132688	NES	nestin [Source:HGNC Symbol;Acc:HGNC:7756]	4.91349e-121	1.50772e-117	2.86467e-116	55.7177	71.3596	71.6385	66.2386	29.396	28.6824	27.6039	28.5608	2.31922	1.21364	37.6778	3	3	6		ENSG00000132688
ENSG00000132692	1	1	1	UUU	3		ENSG00000132692	BCAN	brevican [Source:HGNC Symbol;Acc:HGNC:23059]	2.28465e-05	0.000616094	1	82.0481	115.565	98.9139	98.8424	57.247	41.4677	53.6255	50.7801	1.94648	0.960869	48.0624	3	3	6		ENSG00000132692	BCAN	brevican [Source:HGNC Symbol;Acc:HGNC:23059]	2.82847e-11	1.15399e-09	1.64905e-06	3.48235	4.95309	4.25711	4.23085	2.44062	1.77205	2.30032	2.171	1.94881	0.96259	2.05985	3	3	6		ENSG00000132692
ENSG00000132718	1	1	1	UUU	3		ENSG00000132718	SYT11	synaptotagmin 11 [Source:HGNC Symbol;Acc:HGNC:19239]	1.34614e-18	1.98188e-16	7.84825e-14	667.978	671.915	672.189	670.694	398.185	390.568	416.629	401.794	1.66925	0.7392	268.901	3	3	6		ENSG00000132718	SYT11	synaptotagmin 11 [Source:HGNC Symbol;Acc:HGNC:19239]	2.85987e-29	4.38779e-27	1.66736e-24	28.3509	28.7981	28.9301	28.693	16.9759	16.6902	17.8717	17.1793	1.67021	0.740029	11.5137	3	3	6		ENSG00000132718
ENSG00000132744	1	1	1	UUU	3		ENSG00000132744	ACY3	aminoacylase 3 [Source:HGNC Symbol;Acc:HGNC:24104]	0.00467996	0.0681957	1	39.2404	52.1578	45.7344	45.7109	24.171	28.9309	20.6252	24.5757	1.86	0.895305	21.1352	3	2	5		ENSG00000132744	ACY3	aminoacylase 3 [Source:HGNC Symbol;Acc:HGNC:24104]	1.74416e-05	0.000319172	1	1.66547	2.23547	1.96834	1.95643	1.03049	1.23631	0.88474	1.05051	1.86236	0.897128	0.905915	3	2	5		ENSG00000132744
ENSG00000132932	1	1	1	UUU	3		ENSG00000132932	ATP8A2	ATPase phospholipid transporting 8A2 [Source:HGNC Symbol;Acc:HGNC:13533]	1.57845e-11	1.12365e-09	9.20268e-07	387.053	351.809	353.112	363.991	228.988	206.374	211.202	215.521	1.68889	0.756074	148.47	3	3	6		ENSG00000132932	ATP8A2	ATPase phospholipid transporting 8A2 [Source:HGNC Symbol;Acc:HGNC:13533]	2.04981e-20	1.87023e-18	1.19508e-15	16.4276	15.0784	15.1974	15.5678	9.7625	8.81902	9.05974	9.21375	1.68963	0.756708	6.35408	3	3	6		ENSG00000132932
ENSG00000132965	1	1	1	UUU	3		ENSG00000132965	ALOX5AP	arachidonate 5-lipoxygenase activating protein [Source:HGNC Symbol;Acc:HGNC:436]	2.42456e-05	0.000649915	1	126.639	129.883	130.822	129.115	69.9686	71.363	83.3257	74.8858	1.72416	0.78589	54.229	3	3	6		ENSG00000132965	ALOX5AP	arachidonate 5-lipoxygenase activating protein [Source:HGNC Symbol;Acc:HGNC:436]	4.59688e-10	1.60869e-08	2.68007e-05	5.37494	5.56675	5.63037	5.52402	2.98299	3.04957	3.57435	3.2023	1.72502	0.78661	2.32172	3	3	6		ENSG00000132965
ENSG00000133026	1	1	1	UUU	3		ENSG00000133026	MYH10	myosin heavy chain 10 [Source:HGNC Symbol;Acc:HGNC:7568]	2.2553e-30	7.64467e-28	1.31488e-25	8688.18	8158.09	7646.15	8164.14	5783.22	5664.68	5585.3	5677.73	1.43792	0.523986	2486.41	3	3	6		ENSG00000133026	MYH10	myosin heavy chain 10 [Source:HGNC Symbol;Acc:HGNC:7568]	1.0162e-39	2.62153e-37	5.92466e-35	368.751	349.653	329.079	349.161	246.557	242.07	239.588	242.738	1.43843	0.524492	106.423	3	3	6		ENSG00000133026
ENSG00000133111	1	1	1	UUU	3		ENSG00000133111	RFXAP	regulatory factor X associated protein [Source:HGNC Symbol;Acc:HGNC:9988]	0.0140087	0.169976	1	194.418	216.813	196.764	202.665	156.475	162.978	160.876	160.11	1.26579	0.340037	42.5554	3	3	6		ENSG00000133111	RFXAP	regulatory factor X associated protein [Source:HGNC Symbol;Acc:HGNC:9988]	0.00050751	0.00671558	1	8.25167	9.29253	8.46845	8.67088	6.67104	6.96455	6.90097	6.84552	1.26665	0.341018	1.82536	3	3	6		ENSG00000133111
ENSG00000133195	1	1	1	UUU	3		ENSG00000133195	SLC39A11	solute carrier family 39 member 11 [Source:HGNC Symbol;Acc:HGNC:14463]	0.000307045	0.00636605	1	283.601	241.358	264.834	263.264	202.273	187.087	188.927	192.762	1.36575	0.44969	70.5021	3	3	6		ENSG00000133195	SLC39A11	solute carrier family 39 member 11 [Source:HGNC Symbol;Acc:HGNC:14463]	2.57732e-07	6.35899e-06	0.0150263	12.0368	10.3445	11.3981	11.2598	8.62354	7.99481	8.10422	8.24086	1.36634	0.450316	3.01895	3	3	6		ENSG00000133195
ENSG00000133401	1	1	1	UUU	3		ENSG00000133401	PDZD2	PDZ domain containing 2 [Source:HGNC Symbol;Acc:HGNC:18486]	4.234e-07	1.60293e-05	0.0246851	1932.59	1753.93	1698.55	1795.03	1464.25	1426.3	1484.19	1458.24	1.23095	0.299771	336.781	3	3	6		ENSG00000133401	PDZD2	PDZ domain containing 2 [Source:HGNC Symbol;Acc:HGNC:18486]	4.01407e-11	1.60955e-09	2.34029e-06	82.0246	75.173	73.1033	76.767	62.4257	60.9501	63.6659	62.3473	1.23128	0.30016	14.4197	3	3	6		ENSG00000133401
ENSG00000133433	1	1	1	UUU	3		ENSG00000133433	GSTT2B	glutathione S-transferase theta 2B (gene/pseudogene) [Source:HGNC Symbol;Acc:HGNC:33437]	0.00504276	0.0726651	1	225.632	218.858	240.371	228.287	181.918	166.835	182.327	177.027	1.28956	0.366884	51.2606	3	3	6		ENSG00000133433	GSTT2B	glutathione S-transferase theta 2B (gene/pseudogene) [Source:HGNC Symbol;Acc:HGNC:33437]	7.77087e-05	0.00124809	1	9.57647	9.38019	10.3452	9.7673	7.75576	7.12939	7.8211	7.56875	1.29048	0.367905	2.19855	3	3	6		ENSG00000133433
ENSG00000133731	1	1	1	UUU	3		ENSG00000133731	IMPA1	inositol monophosphatase 1 [Source:HGNC Symbol;Acc:HGNC:6050]	5.11205e-09	2.62593e-07	0.000298043	595.74	569.645	572.212	579.199	328.216	454.216	349.803	377.412	1.53466	0.61792	201.787	3	3	6		ENSG00000133731	IMPA1	inositol monophosphatase 1 [Source:HGNC Symbol;Acc:HGNC:6050]	1.91987e-19	1.63644e-17	1.11932e-14	25.2849	24.4148	24.6272	24.7756	13.9929	19.4101	15.0052	16.1361	1.53542	0.618633	8.63956	3	3	6		ENSG00000133731
ENSG00000133740	1	1	1	UUU	3		ENSG00000133740	E2F5	E2F transcription factor 5 [Source:HGNC Symbol;Acc:HGNC:3119]	0.0285428	0.300271	1	242.577	226.017	236.117	234.904	185.735	216.018	176.552	192.768	1.21858	0.285204	42.1357	3	3	6		ENSG00000133740	E2F5	E2F transcription factor 5 [Source:HGNC Symbol;Acc:HGNC:3119]	0.00151104	0.0176653	1	10.2957	9.68702	10.1621	10.0483	7.91847	9.23112	7.57338	8.24099	1.2193	0.286058	1.80728	3	3	6		ENSG00000133740
ENSG00000133773	1	1	1	UUU	3		ENSG00000133773	CCDC59	coiled-coil domain containing 59 [Source:HGNC Symbol;Acc:HGNC:25005]	4.05517e-13	3.48709e-11	2.36425e-08	738.433	698.505	704.097	713.678	449.071	458.073	503.255	470.133	1.51804	0.602205	243.545	3	3	6		ENSG00000133773	CCDC59	coiled-coil domain containing 59 [Source:HGNC Symbol;Acc:HGNC:25005]	3.45827e-21	3.33263e-19	2.01624e-16	31.3412	29.9377	30.3033	30.5274	19.1453	19.5749	21.5877	20.1026	1.51858	0.60272	10.4248	3	3	6		ENSG00000133773
ENSG00000133805	1	1	1	UUU	3		ENSG00000133805	AMPD3	adenosine monophosphate deaminase 3 [Source:HGNC Symbol;Acc:HGNC:470]	6.84986e-08	2.92679e-06	0.0039936	611.793	556.35	617.946	595.363	400.729	459.038	414.979	424.915	1.40113	0.486595	170.448	3	3	6		ENSG00000133805	AMPD3	adenosine monophosphate deaminase 3 [Source:HGNC Symbol;Acc:HGNC:470]	2.68395e-13	1.37263e-11	1.56479e-08	25.9663	23.845	26.5955	25.4689	17.0844	19.6161	17.801	18.1672	1.40192	0.487404	7.30175	3	3	6		ENSG00000133805
ENSG00000133808	1	1	1	UUU	3		ENSG00000133808	MICALCL	MICAL C-terminal like [Source:HGNC Symbol;Acc:HGNC:25933]	0.000173252	0.00384047	1	271.115	287.379	285.042	281.179	187.007	216.982	208.727	204.239	1.37672	0.461233	76.9403	3	3	6		ENSG00000133808	MICALCL	MICAL C-terminal like [Source:HGNC Symbol;Acc:HGNC:25933]	2.134e-07	5.32604e-06	0.0124416	11.5069	12.317	12.2678	12.0306	7.97271	9.27233	8.95357	8.73287	1.37762	0.462177	3.2977	3	3	6		ENSG00000133808
ENSG00000133816	1	1	1	UUU	3		ENSG00000133816	MICAL2	microtubule associated monooxygenase, calponin and LIM domain containing 2 [Source:HGNC Symbol;Acc:HGNC:24693]	1.56664e-31	5.63817e-29	9.13383e-27	23601.3	25182	25853.8	24879	18560.8	18123.3	17608.1	18097.4	1.37473	0.459147	6781.62	3	3	6		ENSG00000133816	MICAL2	microtubule associated monooxygenase, calponin and LIM domain containing 2 [Source:HGNC Symbol;Acc:HGNC:24693]	2.39887e-32	4.34344e-30	1.39859e-27	1001.71	1079.29	1112.71	1064.57	791.305	774.467	755.32	773.697	1.37595	0.460429	290.872	3	3	6		ENSG00000133816
ENSG00000133818	1	1	1	UUU	3		ENSG00000133818	RRAS2	RAS related 2 [Source:HGNC Symbol;Acc:HGNC:17271]	2.28586e-14	2.27036e-12	1.3327e-09	2301.8	2426.87	2436.69	2388.45	1814.09	1876.65	1793.57	1828.11	1.30652	0.385729	560.35	3	3	6		ENSG00000133818	RRAS2	RAS related 2 [Source:HGNC Symbol;Acc:HGNC:17271]	6.15089e-19	5.00152e-17	3.58609e-14	97.6952	104.015	104.871	102.194	77.3407	80.1954	76.937	78.1577	1.30753	0.386849	24.0362	3	3	6		ENSG00000133818
ENSG00000133863	1	1	1	UUU	3		ENSG00000133863	TEX15	testis expressed 15, meiosis and synapsis associated [Source:HGNC Symbol;Acc:HGNC:11738]	1.52091e-05	0.000430238	0.88672	173.906	137.042	136.14	149.029	99.2281	87.7572	75.0757	87.3537	1.70605	0.770656	61.6756	3	3	6		ENSG00000133863	TEX15	testis expressed 15, meiosis and synapsis associated [Source:HGNC Symbol;Acc:HGNC:11738]	5.43352e-12	2.40901e-10	3.16785e-07	7.38108	5.87358	5.85925	6.3713	4.23042	3.75014	3.22045	3.73367	1.70644	0.770993	2.63763	3	3	6		ENSG00000133863
ENSG00000133872	1	1	1	UUU	3		ENSG00000133872	SARAF	store-operated calcium entry associated regulatory factor [Source:HGNC Symbol;Acc:HGNC:28789]	1.32067e-08	6.37925e-07	0.000769976	2411.5	2428.92	2606.86	2482.43	2035.45	2045.42	2033.64	2038.17	1.21797	0.284476	444.256	3	3	6		ENSG00000133872	SARAF	store-operated calcium entry associated regulatory factor [Source:HGNC Symbol;Acc:HGNC:28789]	2.98474e-11	1.21435e-09	1.74016e-06	102.351	104.103	112.196	106.216	86.7778	87.4072	87.2354	87.1401	1.21891	0.285597	19.0762	3	3	6		ENSG00000133872
ENSG00000133985	1	1	1	UUU	3		ENSG00000133985	TTC9	tetratricopeptide repeat domain 9 [Source:HGNC Symbol;Acc:HGNC:20267]	0.0047606	0.0692669	1	319.274	372.263	362.684	351.407	281.146	273.88	294.528	283.185	1.24091	0.311402	68.2228	3	3	6		ENSG00000133985	TTC9	tetratricopeptide repeat domain 9 [Source:HGNC Symbol;Acc:HGNC:20267]	0.000111797	0.00172581	1	13.5509	15.9551	15.6094	15.0385	11.9862	11.7037	12.6341	12.108	1.24203	0.312697	2.93046	3	3	6		ENSG00000133985
ENSG00000134049	1	1	1	UUU	3		ENSG00000134049	IER3IP1	immediate early response 3 interacting protein 1 [Source:HGNC Symbol;Acc:HGNC:18550]	0.00124599	0.022107	1	544.014	609.53	565.83	573.125	412.178	539.08	413.329	454.862	1.26	0.33342	118.263	3	3	6		ENSG00000134049	IER3IP1	immediate early response 3 interacting protein 1 [Source:HGNC Symbol;Acc:HGNC:18550]	5.88446e-07	1.38616e-05	0.0343076	23.0895	26.1243	24.3525	24.5221	17.5725	23.0366	17.7302	19.4464	1.26101	0.334578	5.07567	3	3	6		ENSG00000134049
ENSG00000134070	1	1	1	UUU	3		ENSG00000134070	IRAK2	interleukin 1 receptor associated kinase 2 [Source:HGNC Symbol;Acc:HGNC:6113]	4.32601e-20	7.1652e-18	2.52215e-15	535.988	524.646	604.119	554.918	293.868	314.383	255.752	288.001	1.92679	0.9462	266.917	3	3	6		ENSG00000134070	IRAK2	interleukin 1 receptor associated kinase 2 [Source:HGNC Symbol;Acc:HGNC:6113]	9.22802e-40	2.42348e-37	5.38012e-35	22.7489	22.4862	26.0004	23.7451	12.5285	13.4346	10.9708	12.3113	1.92873	0.94765	11.4339	3	3	6		ENSG00000134070
ENSG00000134250	1	1	1	UUU	3		ENSG00000134250	NOTCH2	notch 2 [Source:HGNC Symbol;Acc:HGNC:7882]	1.23951e-38	6.33913e-36	7.22661e-34	9172.44	8145.82	7791.86	8370.04	5363.41	5255.79	5125.77	5248.32	1.5948	0.673378	3121.72	3	3	6		ENSG00000134250	NOTCH2	notch 2 [Source:HGNC Symbol;Acc:HGNC:7882]	4.92934e-64	3.09022e-61	2.87391e-59	389.305	349.127	335.351	357.927	228.659	224.597	219.876	224.377	1.5952	0.673741	133.55	3	3	6		ENSG00000134250
ENSG00000134294	1	1	1	UUU	3		ENSG00000134294	SLC38A2	solute carrier family 38 member 2 [Source:HGNC Symbol;Acc:HGNC:13448]	1.53285e-14	1.55153e-12	8.93682e-10	5180.62	5271.01	5071.2	5174.28	4218.47	4229.7	4169.59	4205.92	1.23024	0.298936	968.356	3	3	6		ENSG00000134294	SLC38A2	solute carrier family 38 member 2 [Source:HGNC Symbol;Acc:HGNC:13448]	1.01824e-13	5.44139e-12	5.93656e-09	219.88	225.914	218.257	221.35	179.847	180.749	178.859	179.818	1.23097	0.299793	41.5322	3	3	6		ENSG00000134294
ENSG00000134318	1	1	1	UUU	3		ENSG00000134318	ROCK2	Rho associated coiled-coil containing protein kinase 2 [Source:HGNC Symbol;Acc:HGNC:10252]	4.12533e-22	7.88574e-20	2.40515e-17	3058.07	2835.95	2738.74	2877.59	1952.76	2027.09	2074.89	2018.25	1.42579	0.511757	859.342	3	3	6		ENSG00000134318	ROCK2	Rho associated coiled-coil containing protein kinase 2 [Source:HGNC Symbol;Acc:HGNC:10252]	2.5702e-33	4.97834e-31	1.49848e-28	129.793	121.548	117.872	123.071	83.2524	86.6242	89.0049	86.2938	1.42619	0.512162	36.7772	3	3	6		ENSG00000134318
ENSG00000134339	1	1	1	UUU	3		ENSG00000134339	SAA2	serum amyloid A2 [Source:HGNC Symbol;Acc:HGNC:10514]	2.24042e-08	1.03667e-06	0.00130621	100.776	73.6345	62.7518	79.0543	27.9874	27.0022	25.5752	26.8549	2.94375	1.55766	52.1993	3	3	6		ENSG00000134339	SAA2	serum amyloid A2 [Source:HGNC Symbol;Acc:HGNC:10514]	2.20511e-19	1.86864e-17	1.28562e-14	4.27724	3.15595	2.70075	3.37798	1.19319	1.15389	1.09708	1.14805	2.94235	1.55697	2.22993	3	3	6		ENSG00000134339
ENSG00000134352	1	1	1	UUU	3		ENSG00000134352	IL6ST	interleukin 6 signal transducer [Source:HGNC Symbol;Acc:HGNC:6021]	2.95466e-26	7.6903e-24	1.72263e-21	4828.35	4689.09	4447.94	4655.12	3269.44	3438.92	3142.45	3283.61	1.41769	0.503539	1371.52	3	3	6		ENSG00000134352	IL6ST	interleukin 6 signal transducer [Source:HGNC Symbol;Acc:HGNC:6021]	3.65007e-35	7.65492e-33	2.12807e-30	204.929	200.973	191.433	199.112	139.387	146.956	134.799	140.381	1.41837	0.504233	58.7309	3	3	6		ENSG00000134352
ENSG00000134375	1	1	1	UUU	3		ENSG00000134375	TIMM17A	translocase of inner mitochondrial membrane 17A [Source:HGNC Symbol;Acc:HGNC:17315]	1.38149e-06	4.81145e-05	0.0805437	1149.57	1237.47	1251.85	1212.96	954.117	1028.01	931.433	971.188	1.24895	0.32071	241.772	3	3	6		ENSG00000134375	TIMM17A	translocase of inner mitochondrial membrane 17A [Source:HGNC Symbol;Acc:HGNC:17315]	2.413e-10	8.75981e-09	1.40683e-05	48.7908	53.0375	53.8776	51.902	40.6771	43.9303	39.9549	41.5207	1.25003	0.321958	10.3813	3	3	6		ENSG00000134375
ENSG00000134470	1	1	1	UUU	3		ENSG00000134470	IL15RA	interleukin 15 receptor subunit alpha [Source:HGNC Symbol;Acc:HGNC:5978]	0.0112054	0.141376	1	74.0216	61.3621	76.5785	70.6541	40.709	47.2539	49.5005	45.8211	1.54196	0.624761	24.833	3	3	6		ENSG00000134470	IL15RA	interleukin 15 receptor subunit alpha [Source:HGNC Symbol;Acc:HGNC:5978]	0.000127034	0.00193732	1	3.14169	2.62996	3.29583	3.02249	1.73556	2.01931	2.12338	1.95941	1.54255	0.625317	1.06308	3	3	6		ENSG00000134470
ENSG00000134516	1	1	1	UUU	3		ENSG00000134516	DOCK2	dedicator of cytokinesis 2 [Source:HGNC Symbol;Acc:HGNC:2988]	7.5523e-28	2.1584e-25	4.40314e-23	1733.71	1712	1611.34	1685.68	1069.88	1102.27	1079.93	1084.03	1.55502	0.636932	601.656	3	3	6		ENSG00000134516	DOCK2	dedicator of cytokinesis 2 [Source:HGNC Symbol;Acc:HGNC:2988]	9.82362e-41	2.67634e-38	5.72737e-36	73.5837	73.3759	69.3497	72.1031	45.6126	47.1035	46.325	46.347	1.55572	0.637585	25.7561	3	3	6		ENSG00000134516
ENSG00000134531	1	1	1	UUU	3		ENSG00000134531	EMP1	epithelial membrane protein 1 [Source:HGNC Symbol;Acc:HGNC:3333]	0.000101006	0.00235178	1	572.553	453.057	487.124	504.245	377.83	380.924	396.004	384.919	1.31	0.389568	119.325	3	3	6		ENSG00000134531	EMP1	epithelial membrane protein 1 [Source:HGNC Symbol;Acc:HGNC:3333]	1.56208e-08	4.55134e-07	0.000910722	24.3008	19.4179	20.9651	21.5613	16.1081	16.2781	16.987	16.4577	1.3101	0.389675	5.10352	3	3	6		ENSG00000134531
ENSG00000134668	1	1	1	UUU	3		ENSG00000134668	SPOCD1	SPOC domain containing 1 [Source:HGNC Symbol;Acc:HGNC:26338]	3.57064e-62	6.93918e-59	2.08175e-57	1508.08	1518.71	1602.83	1543.21	763.293	745.454	734.257	747.668	2.06403	1.04546	795.54	3	3	6		ENSG00000134668	SPOCD1	SPOC domain containing 1 [Source:HGNC Symbol;Acc:HGNC:26338]	3.03814e-94	5.53529e-91	1.77129e-89	64.0072	65.0915	68.9835	66.0274	32.5417	31.8556	31.4967	31.9647	2.06564	1.04659	34.0627	3	3	6		ENSG00000134668
ENSG00000134698	1	1	1	UUU	3		ENSG00000134698	AGO4	argonaute 4, RISC catalytic component [Source:HGNC Symbol;Acc:HGNC:18424]	1.37032e-15	1.52758e-13	7.98926e-11	931.959	907.136	932.769	923.955	573.742	648.053	618.756	613.517	1.506	0.590719	310.438	3	3	6		ENSG00000134698	AGO4	argonaute 4, RISC catalytic component [Source:HGNC Symbol;Acc:HGNC:18424]	1.0606e-24	1.23423e-22	6.18352e-20	39.555	38.8796	40.145	39.5265	24.4605	27.6934	26.5422	26.232	1.50681	0.591493	13.2945	3	3	6		ENSG00000134698
ENSG00000134717	1	1	1	UUU	3		ENSG00000134717	BTF3L4	basic transcription factor 3 like 4 [Source:HGNC Symbol;Acc:HGNC:30547]	3.01554e-08	1.36712e-06	0.00175812	1128.16	1151.56	1130.6	1136.77	851.072	916.146	894.308	887.176	1.28134	0.357653	249.598	3	3	6		ENSG00000134717	BTF3L4	basic transcription factor 3 like 4 [Source:HGNC Symbol;Acc:HGNC:30547]	6.88818e-12	3.01951e-10	4.01594e-07	47.8824	49.3556	48.6593	48.6324	36.2839	39.1499	38.3623	37.932	1.28209	0.358501	10.7004	3	3	6		ENSG00000134717
ENSG00000134755	1	1	1	UUU	3		ENSG00000134755	DSC2	desmocollin 2 [Source:HGNC Symbol;Acc:HGNC:3036]	3.08851e-06	0.000100316	0.180066	1303.85	1350.99	1331.62	1328.82	1081.33	1114.81	1095.61	1097.25	1.21105	0.276253	231.569	3	3	6		ENSG00000134755	DSC2	desmocollin 2 [Source:HGNC Symbol;Acc:HGNC:3036]	1.86892e-08	5.39415e-07	0.00108962	55.3392	57.903	57.3108	56.851	46.1007	47.6392	46.9974	46.9124	1.21185	0.277215	9.93855	3	3	6		ENSG00000134755
ENSG00000134762	1	1	1	UUU	3		ENSG00000134762	DSC3	desmocollin 3 [Source:HGNC Symbol;Acc:HGNC:3037]	6.55591e-26	1.63343e-23	3.82222e-21	2805.69	2964.81	2902.54	2891.01	2086.34	1999.13	1874.42	1986.63	1.45524	0.541254	904.386	3	3	6		ENSG00000134762	DSC3	desmocollin 3 [Source:HGNC Symbol;Acc:HGNC:3037]	1.68885e-37	3.92284e-35	9.84633e-33	119.081	127.071	124.921	123.691	88.9472	85.4291	80.4052	84.9272	1.45644	0.542444	38.764	3	3	6		ENSG00000134762
ENSG00000134775	1	1	1	UUU	3		ENSG00000134775	FHOD3	formin homology 2 domain containing 3 [Source:HGNC Symbol;Acc:HGNC:26178]	8.26906e-21	1.43057e-18	4.82103e-16	2464.12	2519.94	2480.29	2488.12	1716.14	1843.87	1829.87	1796.62	1.38488	0.469766	691.493	3	3	6		ENSG00000134775	FHOD3	formin homology 2 domain containing 3 [Source:HGNC Symbol;Acc:HGNC:26178]	3.4893e-27	4.75311e-25	2.03433e-22	104.584	108.004	106.748	106.445	73.1645	78.7942	78.4942	76.8176	1.38569	0.470604	29.6278	3	3	6		ENSG00000134775
ENSG00000134802	1	1	1	UUU	3		ENSG00000134802	SLC43A3	solute carrier family 43 member 3 [Source:HGNC Symbol;Acc:HGNC:17466]	1.3558e-07	5.5732e-06	0.00790458	487.829	506.237	531.795	508.621	340.938	381.888	358.053	360.293	1.41169	0.497419	148.328	3	3	6		ENSG00000134802	SLC43A3	solute carrier family 43 member 3 [Source:HGNC Symbol;Acc:HGNC:17466]	2.30819e-12	1.06465e-10	1.34572e-07	20.7049	21.6972	22.8877	21.7632	14.5353	16.3193	15.3591	15.4046	1.41278	0.498537	6.35869	3	3	6		ENSG00000134802
ENSG00000134954	1	1	1	UUU	3		ENSG00000134954	ETS1	ETS proto-oncogene 1, transcription factor [Source:HGNC Symbol;Acc:HGNC:3488]	4.9208e-11	3.30521e-09	2.86892e-06	4589.34	4711.59	4880.82	4727.25	3737.59	3923.03	3974.06	3878.23	1.21892	0.285602	849.019	3	3	6		ENSG00000134954	ETS1	ETS proto-oncogene 1, transcription factor [Source:HGNC Symbol;Acc:HGNC:3488]	2.02474e-12	9.41364e-11	1.18046e-07	194.785	201.937	210.063	202.262	159.346	167.644	170.472	165.82	1.21976	0.286602	36.4413	3	3	6		ENSG00000134954
ENSG00000134955	1	1	1	UUU	3		ENSG00000134955	SLC37A2	solute carrier family 37 member 2 [Source:HGNC Symbol;Acc:HGNC:20644]	6.5805e-06	0.000200867	0.383657	261.305	268.971	268.025	266.1	175.558	189.98	174.902	180.146	1.47713	0.562801	85.9539	3	3	6		ENSG00000134955	SLC37A2	solute carrier family 37 member 2 [Source:HGNC Symbol;Acc:HGNC:20644]	4.33102e-10	1.52113e-08	2.52507e-05	11.0905	11.528	11.5354	11.3846	7.48458	8.11844	7.5026	7.70187	1.47817	0.563808	3.68277	3	3	6		ENSG00000134955
ENSG00000134970	1	1	1	UUU	3		ENSG00000134970	TMED7	transmembrane p24 trafficking protein 7 [Source:HGNC Symbol;Acc:HGNC:24253]	2.86889e-06	9.37041e-05	0.167262	1092.49	1178.15	1089.12	1119.92	782.376	996.189	769.732	849.432	1.31843	0.398824	270.487	3	3	6		ENSG00000134970	TMED7	transmembrane p24 trafficking protein 7 [Source:HGNC Symbol;Acc:HGNC:24253]	2.96663e-14	1.67273e-12	1.7296e-09	46.3683	50.4952	46.874	47.9125	33.3552	42.5703	33.0185	36.3147	1.31937	0.39985	11.5978	3	3	6		ENSG00000134970
ENSG00000134986	1	1	1	UUU	3		ENSG00000134986	NREP	neuronal regeneration related protein [Source:HGNC Symbol;Acc:HGNC:16834]	8.23638e-06	0.000245877	0.480197	1845.19	1975.86	2141.01	1987.35	1705.96	1599.88	1650.02	1651.95	1.20303	0.266676	335.4	3	3	6		ENSG00000134986	NREP	neuronal regeneration related protein [Source:HGNC Symbol;Acc:HGNC:16834]	2.12799e-09	6.87346e-08	0.000124066	78.3151	84.6847	92.1459	85.0486	72.7306	68.368	70.7792	70.6259	1.20421	0.268089	14.4226	3	3	6		ENSG00000134986
ENSG00000135069	1	1	1	UUU	3		ENSG00000135069	PSAT1	phosphoserine aminotransferase 1 [Source:HGNC Symbol;Acc:HGNC:19129]	1.62398e-13	1.46793e-11	9.46811e-09	2416.85	2418.69	2620.69	2485.41	1840.81	1948.02	1915.67	1901.5	1.30708	0.386347	583.912	3	3	6		ENSG00000135069	PSAT1	phosphoserine aminotransferase 1 [Source:HGNC Symbol;Acc:HGNC:19129]	4.18805e-19	3.45853e-17	2.44172e-14	102.578	103.664	112.791	106.344	78.4796	83.245	82.1747	81.2998	1.30805	0.38742	25.0446	3	3	6		ENSG00000135069
ENSG00000135070	1	1	1	UUU	3		ENSG00000135070	ISCA1	iron-sulfur cluster assembly 1 [Source:HGNC Symbol;Acc:HGNC:28660]	8.22226e-13	6.75708e-11	4.79374e-08	618.928	604.417	600.929	608.091	417.267	368.387	398.479	394.711	1.5406	0.623491	213.38	3	3	6		ENSG00000135070	ISCA1	iron-sulfur cluster assembly 1 [Source:HGNC Symbol;Acc:HGNC:28660]	6.04391e-21	5.72032e-19	3.52372e-16	26.2691	25.9051	25.8631	26.0124	17.7894	15.7424	17.0932	16.875	1.54148	0.624314	9.13743	3	3	6		ENSG00000135070
ENSG00000135074	1	1	1	UUU	3		ENSG00000135074	ADAM19	ADAM metallopeptidase domain 19 [Source:HGNC Symbol;Acc:HGNC:197]	1.5917e-26	4.19905e-24	9.27991e-22	5053.09	5432.59	5545.56	5343.75	3830.46	3868.07	3875.06	3857.86	1.38516	0.47005	1485.89	3	3	6		ENSG00000135074	ADAM19	ADAM metallopeptidase domain 19 [Source:HGNC Symbol;Acc:HGNC:197]	2.90644e-31	4.95472e-29	1.69451e-26	214.468	232.839	238.673	228.66	163.305	165.295	166.225	164.942	1.38631	0.471248	63.7183	3	3	6		ENSG00000135074
ENSG00000135077	1	1	1	UUU	3		ENSG00000135077	HAVCR2	hepatitis A virus cellular receptor 2 [Source:HGNC Symbol;Acc:HGNC:18437]	6.63654e-06	0.000202154	0.386923	207.796	219.881	254.198	227.292	138.665	162.978	131.176	144.273	1.57543	0.655744	83.0186	3	3	6		ENSG00000135077	HAVCR2	hepatitis A virus cellular receptor 2 [Source:HGNC Symbol;Acc:HGNC:18437]	1.52872e-11	6.44917e-10	8.91275e-07	8.81944	9.42402	10.9403	9.72793	5.91173	6.96455	5.62695	6.16775	1.57723	0.65739	3.56018	3	3	6		ENSG00000135077
ENSG00000135253	1	1	1	UUU	3		ENSG00000135253	KCP	kielin cysteine rich BMP regulator [Source:HGNC Symbol;Acc:HGNC:17585]	0.00629627	0.086987	1	212.255	246.471	238.244	232.323	176.83	189.98	175.727	180.845	1.28465	0.361378	51.4781	3	3	6		ENSG00000135253	KCP	kielin cysteine rich BMP regulator [Source:HGNC Symbol;Acc:HGNC:17585]	0.000107088	0.00166271	1	9.0087	10.5637	10.2537	9.94202	7.53882	8.11844	7.53799	7.73175	1.28587	0.362744	2.21027	3	3	6		ENSG00000135253
ENSG00000135318	1	1	1	UUU	3		ENSG00000135318	NT5E	5-nucleotidase ecto [Source:HGNC Symbol;Acc:HGNC:8021]	1.64296e-44	1.16814e-41	9.57876e-40	2546.17	2147.67	2020.82	2238.22	1026.63	1091.66	1138.51	1085.6	2.06174	1.04386	1152.62	3	3	6		ENSG00000135318	NT5E	5-nucleotidase ecto [Source:HGNC Symbol;Acc:HGNC:8021]	4.80244e-112	1.39996e-108	2.79992e-107	108.067	92.0486	86.9733	95.6961	43.7685	46.6501	48.8377	46.4188	2.06158	1.04375	49.2774	3	3	6		ENSG00000135318
ENSG00000135362	1	1	1	UUU	3		ENSG00000135362	PRR5L	proline rich 5 like [Source:HGNC Symbol;Acc:HGNC:25878]	6.30595e-15	6.5887e-13	3.67649e-10	343.353	354.877	346.731	348.32	189.551	188.051	183.152	186.918	1.86349	0.89801	161.402	3	3	6		ENSG00000135362	PRR5L	proline rich 5 like [Source:HGNC Symbol;Acc:HGNC:25878]	5.79315e-26	7.31066e-24	3.37753e-21	14.5729	15.2099	14.9228	14.9019	8.08118	8.03602	7.85649	7.99123	1.86478	0.899004	6.91064	3	3	6		ENSG00000135362
ENSG00000135424	1	1	1	UUU	3		ENSG00000135424	ITGA7	integrin subunit alpha 7 [Source:HGNC Symbol;Acc:HGNC:6143]	3.55755e-13	3.08649e-11	2.07412e-08	421.834	433.625	475.425	443.628	260.792	268.093	261.527	263.471	1.68378	0.751708	180.157	3	3	6		ENSG00000135424	ITGA7	integrin subunit alpha 7 [Source:HGNC Symbol;Acc:HGNC:6143]	1.19174e-22	1.24518e-20	6.94808e-18	17.9038	18.5851	20.4616	18.9835	11.1184	11.4565	11.2185	11.2645	1.68526	0.752968	7.71904	3	3	6		ENSG00000135424
ENSG00000135454	1	1	1	UUU	3		ENSG00000135454	B4GALNT1	beta-1,4-N-acetyl-galactosaminyltransferase 1 [Source:HGNC Symbol;Acc:HGNC:4117]	0.000471417	0.00935484	1	97.2091	92.0432	102.105	97.119	59.7913	56.8975	59.4005	58.6964	1.6546	0.72648	38.4225	3	3	6		ENSG00000135454	B4GALNT1	beta-1,4-N-acetyl-galactosaminyltransferase 1 [Source:HGNC Symbol;Acc:HGNC:4117]	2.08235e-07	5.20606e-06	0.0121405	4.12583	3.94494	4.39444	4.15507	2.5491	2.43141	2.54805	2.50952	1.65572	0.727462	1.64555	3	3	6		ENSG00000135454
ENSG00000135502	1	1	1	UUU	3		ENSG00000135502	SLC26A10	solute carrier family 26 member 10 [Source:HGNC Symbol;Acc:HGNC:14470]	0.00573169	0.0805033	1	91.8582	92.0432	72.3242	85.4085	61.0635	57.8619	49.5005	56.1419	1.5213	0.605301	29.2666	3	3	6		ENSG00000135502	SLC26A10	solute carrier family 26 member 10 [Source:HGNC Symbol;Acc:HGNC:14470]	1.59436e-05	0.000293417	0.929544	3.89872	3.94494	3.11273	3.65213	2.60333	2.47262	2.12338	2.39978	1.52186	0.605838	1.25235	3	3	6		ENSG00000135502
ENSG00000135519	1	1	1	UUU	3		ENSG00000135519	KCNH3	potassium voltage-gated channel subfamily H member 3 [Source:HGNC Symbol;Acc:HGNC:6252]	0.00224454	0.0365841	1	35.6731	34.7719	37.2257	35.8902	19.0823	19.2873	11.5501	16.6399	2.15687	1.10894	19.2503	3	1	4		ENSG00000135519	KCNH3	potassium voltage-gated channel subfamily H member 3 [Source:HGNC Symbol;Acc:HGNC:6252]	2.66921e-06	5.65481e-05	0.15562	1.51407	1.49031	1.60214	1.53551	0.813542	0.824207	0.495455	0.711068	2.15944	1.11065	0.824438	3	1	4		ENSG00000135519
ENSG00000135549	1	1	1	UUU	3		ENSG00000135549	PKIB	cAMP-dependent protein kinase inhibitor beta [Source:HGNC Symbol;Acc:HGNC:9018]	0.000812446	0.015114	1	77.5889	81.8161	96.7867	85.3973	49.6141	45.3251	55.2755	50.0716	1.7055	0.770198	35.3257	3	3	6		ENSG00000135549	PKIB	cAMP-dependent protein kinase inhibitor beta [Source:HGNC Symbol;Acc:HGNC:9018]	4.21562e-07	1.00894e-05	0.0245779	3.2931	3.50661	4.16556	3.65509	2.11521	1.93689	2.3711	2.14107	1.70714	0.771578	1.51402	3	3	6		ENSG00000135549
ENSG00000135596	1	1	1	UUU	3		ENSG00000135596	MICAL1	microtubule associated monooxygenase, calponin and LIM domain containing 1 [Source:HGNC Symbol;Acc:HGNC:20619]	3.77945e-16	4.41582e-14	2.20349e-11	2265.24	2450.39	2578.14	2431.26	1773.38	1801.43	1763.04	1779.29	1.36642	0.450405	651.973	3	3	6		ENSG00000135596	MICAL1	microtubule associated monooxygenase, calponin and LIM domain containing 1 [Source:HGNC Symbol;Acc:HGNC:20619]	4.17846e-25	4.98185e-23	2.43613e-20	96.1433	105.023	110.96	104.042	75.6051	76.981	75.6276	76.0712	1.36769	0.451743	27.9707	3	3	6		ENSG00000135596
ENSG00000135636	1	1	1	UUU	3		ENSG00000135636	DYSF	dysferlin [Source:HGNC Symbol;Acc:HGNC:3097]	2.1082e-19	3.33095e-17	1.22912e-14	4428.81	4790.34	4864.86	4694.67	3553.13	3576.83	3379.23	3503.06	1.34016	0.422407	1191.61	3	3	6		ENSG00000135636	DYSF	dysferlin [Source:HGNC Symbol;Acc:HGNC:3097]	2.21008e-25	2.71268e-23	1.28852e-20	187.971	205.312	209.377	200.887	151.481	152.849	144.956	149.762	1.34137	0.423709	51.1246	3	3	6		ENSG00000135636
ENSG00000135740	1	1	1	UUU	3		ENSG00000135740	SLC9A5	solute carrier family 9 member A5 [Source:HGNC Symbol;Acc:HGNC:11078]	1.71999e-05	0.00047843	1	342.462	357.946	347.794	349.4	264.608	259.414	235.127	253.05	1.38076	0.46546	96.3506	3	3	6		ENSG00000135740	SLC9A5	solute carrier family 9 member A5 [Source:HGNC Symbol;Acc:HGNC:11078]	5.31929e-09	1.63396e-07	0.000310125	14.535	15.3414	14.9686	14.9483	11.2811	11.0856	10.086	10.8176	1.38186	0.466608	4.13077	3	3	6		ENSG00000135740
ENSG00000135744	1	1	1	UUU	3		ENSG00000135744	AGT	angiotensinogen [Source:HGNC Symbol;Acc:HGNC:333]	0.0449487	0.42734	1	19.6202	23.5221	22.3354	21.8259	13.9937	11.5724	9.90009	11.8221	1.8462	0.884561	10.0039	3	0	3		ENSG00000135744	AGT	angiotensinogen [Source:HGNC Symbol;Acc:HGNC:333]	0.00273648	0.0296767	1	0.832737	1.00815	0.961283	0.934057	0.596597	0.494524	0.424675	0.505266	1.84865	0.886469	0.428792	3	0	3		ENSG00000135744
ENSG00000135821	1	1	1	UUU	3		ENSG00000135821	GLUL	glutamate-ammonia ligase [Source:HGNC Symbol;Acc:HGNC:4341]	0.00230575	0.0374144	1	396.863	375.332	385.02	385.738	288.779	270.022	351.453	303.418	1.27131	0.346314	82.3199	3	3	6		ENSG00000135821	GLUL	glutamate-ammonia ligase [Source:HGNC Symbol;Acc:HGNC:4341]	1.05696e-05	0.00020053	0.616227	16.844	16.0866	16.5707	16.5004	12.3116	11.5389	15.076	12.9755	1.27166	0.346714	3.52494	3	3	6		ENSG00000135821
ENSG00000135823	1	1	1	UUU	3		ENSG00000135823	STX6	syntaxin 6 [Source:HGNC Symbol;Acc:HGNC:11441]	2.54616e-15	2.75922e-13	1.48446e-10	916.798	949.067	942.341	936.069	642.439	603.692	649.281	631.804	1.48158	0.567138	304.265	3	3	6		ENSG00000135823	STX6	syntaxin 6 [Source:HGNC Symbol;Acc:HGNC:11441]	1.69168e-23	1.84698e-21	9.86285e-19	38.9115	40.6767	40.557	40.0484	27.3892	25.7977	27.8516	27.0128	1.48257	0.5681	13.0356	3	3	6		ENSG00000135823
ENSG00000135905	1	1	1	UUU	3		ENSG00000135905	DOCK10	dedicator of cytokinesis 10 [Source:HGNC Symbol;Acc:HGNC:23479]	8.7563e-10	4.98058e-08	5.1051e-05	679.572	683.165	636.027	666.255	446.527	497.612	453.754	465.964	1.42984	0.515854	200.29	3	3	6		ENSG00000135905	DOCK10	dedicator of cytokinesis 10 [Source:HGNC Symbol;Acc:HGNC:23479]	8.56327e-16	5.39736e-14	4.99255e-11	28.843	29.2802	27.3737	28.499	19.0369	21.2646	19.4643	19.9219	1.43053	0.516554	8.57706	3	3	6		ENSG00000135905
ENSG00000135919	1	1	1	UUU	3		ENSG00000135919	SERPINE2	serpin family E member 2 [Source:HGNC Symbol;Acc:HGNC:8951]	0.00377252	0.0570102	1	181.041	166.7	191.446	179.729	120.855	134.047	141.901	132.268	1.35883	0.442365	47.4616	3	3	6		ENSG00000135919	SERPINE2	serpin family E member 2 [Source:HGNC Symbol;Acc:HGNC:8951]	2.92035e-05	0.000512839	1	7.68389	7.14473	8.23957	7.6894	5.15243	5.72824	6.08701	5.65589	1.35954	0.443115	2.0335	3	3	6		ENSG00000135919
ENSG00000135925	1	1	1	UUU	3		ENSG00000135925	WNT10A	Wnt family member 10A [Source:HGNC Symbol;Acc:HGNC:13829]	0.000267042	0.00563485	1	32.1058	29.6583	31.9077	31.2239	11.4494	11.5724	9.90009	10.974	2.84528	1.50857	20.25	3	0	3		ENSG00000135925	WNT10A	Wnt family member 10A [Source:HGNC Symbol;Acc:HGNC:13829]	5.60332e-08	1.51453e-06	0.00326685	1.36266	1.27115	1.37326	1.33569	0.488125	0.494524	0.424675	0.469108	2.8473	1.50959	0.866582	3	0	3		ENSG00000135925
ENSG00000135932	1	1	1	UUU	3		ENSG00000135932	CAB39	calcium binding protein 39 [Source:HGNC Symbol;Acc:HGNC:20292]	5.06397e-11	3.39746e-09	2.9524e-06	3691.27	3594.8	3494.96	3593.68	2925.96	3017.5	2831.43	2924.96	1.22862	0.297043	668.716	3	3	6		ENSG00000135932	CAB39	calcium binding protein 39 [Source:HGNC Symbol;Acc:HGNC:20292]	4.89423e-13	2.42227e-11	2.85343e-08	156.668	154.072	150.418	153.719	124.743	128.947	121.457	125.049	1.22927	0.297803	28.6702	3	3	6		ENSG00000135932
ENSG00000136052	1	1	1	UUU	3		ENSG00000136052	SLC41A2	solute carrier family 41 member 2 [Source:HGNC Symbol;Acc:HGNC:31045]	1.33416e-06	4.65774e-05	0.0777842	590.389	636.12	600.929	609.146	466.881	452.287	461.179	460.116	1.3239	0.404792	149.03	3	3	6		ENSG00000136052	SLC41A2	solute carrier family 41 member 2 [Source:HGNC Symbol;Acc:HGNC:31045]	4.95402e-10	1.72745e-08	2.88829e-05	25.0578	27.2639	25.8631	26.0616	19.9046	19.3277	19.7828	19.6717	1.32483	0.405805	6.38991	3	3	6		ENSG00000136052
ENSG00000136111	1	1	1	UUU	3		ENSG00000136111	TBC1D4	TBC1 domain family member 4 [Source:HGNC Symbol;Acc:HGNC:19165]	1.40233e-07	5.74148e-06	0.00817587	1162.94	1176.11	1171.01	1170.02	960.477	937.362	894.308	930.716	1.25712	0.330121	239.305	3	3	6		ENSG00000136111	TBC1D4	TBC1 domain family member 4 [Source:HGNC Symbol;Acc:HGNC:19165]	6.8804e-11	2.68142e-09	4.01141e-06	49.3586	50.4076	50.3987	50.055	40.9483	40.0565	38.3623	39.789	1.25801	0.331143	10.2659	3	3	6		ENSG00000136111
ENSG00000136141	1	1	1	UUU	3		ENSG00000136141	LRCH1	leucine rich repeats and calponin homology domain containing 1 [Source:HGNC Symbol;Acc:HGNC:20309]	4.80503e-14	4.60761e-12	2.80143e-09	1401.06	1427.69	1391.18	1406.64	999.914	1060.8	1028.78	1029.83	1.36589	0.449845	376.81	3	3	6		ENSG00000136141	LRCH1	leucine rich repeats and calponin homology domain containing 1 [Source:HGNC Symbol;Acc:HGNC:20309]	5.89283e-20	5.22928e-18	3.43564e-15	59.465	61.1904	59.8742	60.1765	42.6296	45.3314	44.1308	44.0306	1.3667	0.450694	16.1459	3	3	6		ENSG00000136141
ENSG00000136238	1	1	1	UUU	3		ENSG00000136238	RAC1	Rac family small GTPase 1 [Source:HGNC Symbol;Acc:HGNC:9801]	7.30372e-16	8.31682e-14	4.25821e-11	8948.59	9231.93	9325.56	9168.69	7384.86	7664.77	7359.07	7469.57	1.22747	0.295692	1699.13	3	3	6		ENSG00000136238	RAC1	Rac family small GTPase 1 [Source:HGNC Symbol;Acc:HGNC:9801]	6.64e-14	3.60788e-12	3.87125e-09	379.804	395.678	401.359	392.28	314.841	327.54	315.675	319.352	1.22836	0.296736	72.928	3	3	6		ENSG00000136238
ENSG00000136244	1	1	1	UUU	3		ENSG00000136244	IL6	interleukin 6 [Source:HGNC Symbol;Acc:HGNC:6018]	5.27224e-31	1.81883e-28	3.07382e-26	1182.56	1291.67	1452.87	1309.03	717.496	713.63	630.306	687.144	1.90504	0.929818	621.889	3	3	6		ENSG00000136244	IL6	interleukin 6 [Source:HGNC Symbol;Acc:HGNC:6018]	1.10477e-69	8.70409e-67	6.44103e-65	50.1913	55.3607	62.5292	56.0271	30.5892	30.4957	27.0377	29.3742	1.90736	0.931576	26.6529	3	3	6		ENSG00000136244
ENSG00000136274	1	1	1	UUU	3		ENSG00000136274	NACAD	NAC alpha domain containing [Source:HGNC Symbol;Acc:HGNC:22196]	7.58753e-13	6.25698e-11	4.42368e-08	751.81	844.752	859.381	818.648	562.293	554.51	536.255	551.019	1.4857	0.57114	267.629	3	3	6		ENSG00000136274	NACAD	NAC alpha domain containing [Source:HGNC Symbol;Acc:HGNC:22196]	1.16956e-21	1.15572e-19	6.81876e-17	31.909	36.2058	36.9865	35.0338	23.9724	23.696	23.0032	23.5572	1.48718	0.572578	11.4766	3	3	6		ENSG00000136274
ENSG00000136490	1	1	1	UUU	3		ENSG00000136490	LIMD2	LIM domain containing 2 [Source:HGNC Symbol;Acc:HGNC:28142]	1.4109e-16	1.72812e-14	8.22585e-12	2121.66	2217.22	2434.56	2257.81	1629.63	1647.13	1592.26	1623.01	1.39113	0.476253	634.801	3	3	6		ENSG00000136490	LIMD2	LIM domain containing 2 [Source:HGNC Symbol;Acc:HGNC:28142]	4.26506e-27	5.75606e-25	2.48662e-22	90.0491	95.0292	104.78	96.6194	69.4764	70.3873	68.3019	69.3886	1.39244	0.477615	27.2309	3	3	6		ENSG00000136490
ENSG00000136603	1	1	1	UUU	3		ENSG00000136603	SKIL	SKI like proto-oncogene [Source:HGNC Symbol;Acc:HGNC:10897]	4.99065e-21	8.79049e-19	2.90965e-16	1649.88	1520.76	1522	1564.21	1071.15	1068.52	1019.71	1053.13	1.4853	0.570757	511.085	3	3	6		ENSG00000136603	SKIL	SKI like proto-oncogene [Source:HGNC Symbol;Acc:HGNC:10897]	1.25006e-32	2.31368e-30	7.28809e-28	70.0256	65.1792	65.5046	66.9031	45.6668	45.6611	43.7415	45.0231	1.48597	0.571407	21.88	3	3	6		ENSG00000136603
ENSG00000136802	1	1	1	UUU	3		ENSG00000136802	LRRC8A	leucine rich repeat containing 8 VRAC subunit A [Source:HGNC Symbol;Acc:HGNC:19027]	1.62083e-08	7.70779e-07	0.000944974	2496.22	2619.14	2746.19	2620.52	2118.14	2127.39	2195.34	2146.96	1.22057	0.287558	473.56	3	3	6		ENSG00000136802	LRRC8A	leucine rich repeat containing 8 VRAC subunit A [Source:HGNC Symbol;Acc:HGNC:19027]	1.63648e-11	6.88384e-10	9.541e-07	105.947	112.255	118.192	112.131	90.3031	90.9101	94.1717	91.795	1.22154	0.288704	20.3365	3	3	6		ENSG00000136802
ENSG00000136810	1	1	1	UUU	3		ENSG00000136810	TXN	thioredoxin [Source:HGNC Symbol;Acc:HGNC:12435]	1.15341e-115	1.68115e-111	6.72461e-111	1831.81	1818.36	1771.94	1807.37	699.686	616.229	658.356	658.09	2.74639	1.45754	1149.28	3	3	6		ENSG00000136810	TXN	thioredoxin [Source:HGNC Symbol;Acc:HGNC:12435]	1.24585e-181	1.03765e-177	7.26355e-177	77.7473	77.9345	76.2618	77.3146	29.8299	26.3334	28.2409	28.1347	2.74801	1.45839	49.1798	3	3	6		ENSG00000136810
ENSG00000136859	1	1	1	UUU	3		ENSG00000136859	ANGPTL2	angiopoietin like 2 [Source:HGNC Symbol;Acc:HGNC:490]	0.0354778	0.356379	1	262.197	228.062	232.926	241.062	192.095	199.624	208.727	200.149	1.20441	0.268332	40.9134	3	3	6		ENSG00000136859	ANGPTL2	angiopoietin like 2 [Source:HGNC Symbol;Acc:HGNC:490]	0.00292982	0.0314923	1	11.1284	9.77469	10.0248	10.3093	8.18965	8.53055	8.95357	8.55792	1.20465	0.268613	1.75137	3	3	6		ENSG00000136859
ENSG00000136928	1	1	1	UUU	3		ENSG00000136928	GABBR2	gamma-aminobutyric acid type B receptor subunit 2 [Source:HGNC Symbol;Acc:HGNC:4507]	3.4053e-05	0.000883166	1	100.776	91.0205	80.8329	90.8766	36.8925	49.1826	52.8005	46.2919	1.96312	0.97315	44.5847	3	3	6		ENSG00000136928	GABBR2	gamma-aminobutyric acid type B receptor subunit 2 [Source:HGNC Symbol;Acc:HGNC:4507]	1.83422e-10	6.74693e-09	1.06939e-05	4.27724	3.90111	3.47893	3.88576	1.57285	2.10173	2.26493	1.97984	1.96267	0.972815	1.90592	3	3	6		ENSG00000136928
ENSG00000136986	1	1	1	UUU	3		ENSG00000136986	DERL1	derlin 1 [Source:HGNC Symbol;Acc:HGNC:28454]	2.3814e-08	1.09582e-06	0.0013884	1451	1547.35	1590.07	1529.47	1241.62	1144.7	1235.04	1207.12	1.26704	0.341465	322.352	3	3	6		ENSG00000136986	DERL1	derlin 1 [Source:HGNC Symbol;Acc:HGNC:28454]	7.1739e-13	3.48835e-11	4.18253e-08	61.5847	66.3188	68.4342	65.4459	52.9344	48.9167	52.9782	51.6098	1.26809	0.342658	13.8361	3	3	6		ENSG00000136986
ENSG00000136999	1	1	1	UUU	3		ENSG00000136999	NOV	nephroblastoma overexpressed [Source:HGNC Symbol;Acc:HGNC:7885]	0.000524218	0.0102698	1	111.478	121.701	113.804	115.661	58.5192	85.8285	70.1256	71.4911	1.61784	0.694072	44.1703	3	3	6		ENSG00000136999	NOV	nephroblastoma overexpressed [Source:HGNC Symbol;Acc:HGNC:7885]	1.30816e-07	3.3762e-06	0.00762683	4.73146	5.21609	4.89797	4.94851	2.49486	3.66772	3.00812	3.0569	1.6188	0.694923	1.89161	3	3	6		ENSG00000136999
ENSG00000137075	1	1	1	UUU	3		ENSG00000137075	RNF38	ring finger protein 38 [Source:HGNC Symbol;Acc:HGNC:18052]	2.99797e-10	1.81315e-08	1.74788e-05	2008.39	1886.88	1843.2	1912.83	1499.87	1529.48	1493.26	1507.54	1.26884	0.343511	405.288	3	3	6		ENSG00000137075	RNF38	ring finger protein 38 [Source:HGNC Symbol;Acc:HGNC:18052]	2.33191e-14	1.32252e-12	1.35955e-09	85.242	80.8713	79.3288	81.814	63.9444	65.3597	64.0552	64.4531	1.26936	0.344099	17.3609	3	3	6		ENSG00000137075
ENSG00000137124	1	1	1	UUU	3		ENSG00000137124	ALDH1B1	aldehyde dehydrogenase 1 family member B1 [Source:HGNC Symbol;Acc:HGNC:407]	8.14941e-18	1.11532e-15	4.75127e-13	4321.79	4849.65	5219.04	4796.83	3497.16	3363.7	3404.81	3421.89	1.40181	0.487288	1374.94	3	3	6		ENSG00000137124	ALDH1B1	aldehyde dehydrogenase 1 family member B1 [Source:HGNC Symbol;Acc:HGNC:407]	4.38685e-33	8.38565e-31	2.55762e-28	183.429	207.855	224.62	205.301	149.095	143.742	146.053	146.297	1.40332	0.488846	59.0047	3	3	6		ENSG00000137124
ENSG00000137142	1	1	1	UUU	3		ENSG00000137142	IGFBPL1	insulin like growth factor binding protein like 1 [Source:HGNC Symbol;Acc:HGNC:20081]	0.0191714	0.219816	1	88.2909	99.2021	84.0237	90.5055	62.3356	57.8619	71.7756	63.9911	1.41435	0.500136	26.5145	3	3	6		ENSG00000137142	IGFBPL1	insulin like growth factor binding protein like 1 [Source:HGNC Symbol;Acc:HGNC:20081]	0.00044317	0.00594791	1	3.74732	4.25177	3.61626	3.87178	2.65757	2.47262	3.0789	2.73636	1.41494	0.500738	1.13542	3	3	6		ENSG00000137142
ENSG00000137168	1	1	1	UUU	3		ENSG00000137168	PPIL1	peptidylprolyl isomerase like 1 [Source:HGNC Symbol;Acc:HGNC:9260]	9.79253e-07	3.49403e-05	0.0570924	903.421	790.548	788.12	827.363	583.919	645.16	655.056	628.045	1.31736	0.397653	199.318	3	3	6		ENSG00000137168	PPIL1	peptidylprolyl isomerase like 1 [Source:HGNC Symbol;Acc:HGNC:9260]	1.07393e-11	4.61402e-10	6.26123e-07	38.3438	33.8827	33.9196	35.382	24.8944	27.5697	28.0994	26.8545	1.31754	0.397852	8.52751	3	3	6		ENSG00000137168
ENSG00000137193	1	1	1	UUU	3		ENSG00000137193	PIM1	Pim-1 proto-oncogene, serine/threonine kinase [Source:HGNC Symbol;Acc:HGNC:8986]	3.54814e-26	9.11293e-24	2.06864e-21	2136.82	2205.97	2193.12	2178.64	1476.97	1423.4	1532.86	1477.75	1.4743	0.560027	700.89	3	3	6		ENSG00000137193	PIM1	Pim-1 proto-oncogene, serine/threonine kinase [Source:HGNC Symbol;Acc:HGNC:8986]	8.50049e-36	1.85616e-33	4.95596e-31	90.6926	94.5471	94.3889	93.2095	62.9681	60.8265	65.7539	63.1828	1.47523	0.560945	30.0267	3	3	6		ENSG00000137193
ENSG00000137251	1	1	1	UUU	3		ENSG00000137251	TINAG	tubulointerstitial nephritis antigen [Source:HGNC Symbol;Acc:HGNC:14599]	0.0451621	0.428614	1	46.375	28.6356	40.4164	38.4757	21.6267	24.1091	26.4002	24.0453	1.60013	0.678191	14.4304	3	2	5		ENSG00000137251	TINAG	tubulointerstitial nephritis antigen [Source:HGNC Symbol;Acc:HGNC:14599]	0.00198077	0.0223156	1	1.96829	1.22731	1.73947	1.64502	0.922014	1.03026	1.13247	1.02825	1.59983	0.677921	0.616776	3	2	5		ENSG00000137251
ENSG00000137267	1	1	1	UUU	3		ENSG00000137267	TUBB2A	tubulin beta 2A class IIa [Source:HGNC Symbol;Acc:HGNC:12412]	7.32446e-10	4.22385e-08	4.27031e-05	1755.12	2091.43	1963.39	1936.64	1432.45	1520.8	1466.86	1473.37	1.31443	0.394437	463.272	3	3	6		ENSG00000137267	TUBB2A	tubulin beta 2A class IIa [Source:HGNC Symbol;Acc:HGNC:12412]	5.04237e-18	3.81793e-16	2.9398e-13	74.4921	89.6378	84.5014	82.8771	61.0698	64.9888	62.9227	62.9938	1.31564	0.395764	19.8833	3	3	6		ENSG00000137267
ENSG00000137285	1	1	1	UUU	3		ENSG00000137285	TUBB2B	tubulin beta 2B class IIb [Source:HGNC Symbol;Acc:HGNC:30829]	2.44363e-27	6.72023e-25	1.42469e-22	1144.21	1406.21	1446.48	1332.3	726.401	734.846	710.331	723.859	1.84056	0.880142	608.445	3	3	6		ENSG00000137285	TUBB2B	tubulin beta 2B class IIb [Source:HGNC Symbol;Acc:HGNC:30829]	2.82695e-63	1.73491e-60	1.64817e-58	48.5637	60.2699	62.2545	57.0294	30.9688	31.4023	30.4704	30.9472	1.8428	0.881897	26.0822	3	3	6		ENSG00000137285
ENSG00000137338	1	1	1	UUU	3		ENSG00000137338	PGBD1	piggyBac transposable element derived 1 [Source:HGNC Symbol;Acc:HGNC:19398]	0.00203577	0.0337377	1	421.834	435.671	425.436	427.647	371.469	329.813	344.028	348.437	1.22733	0.295524	79.2104	3	3	6		ENSG00000137338	PGBD1	piggyBac transposable element derived 1 [Source:HGNC Symbol;Acc:HGNC:19398]	3.64949e-05	0.000628019	1	17.9038	18.6727	18.3102	18.2956	15.8369	14.0939	14.7575	14.8961	1.22821	0.296558	3.39946	3	3	6		ENSG00000137338
ENSG00000137473	1	1	1	UUU	3		ENSG00000137473	TTC29	tetratricopeptide repeat domain 29 [Source:HGNC Symbol;Acc:HGNC:29936]	0.00333101	0.0513361	1	19.6202	20.454	20.2082	20.0941	6.36078	10.608	3.30003	6.75627	2.97415	1.57248	13.3379	2	0	2		ENSG00000137473	TTC29	tetratricopeptide repeat domain 29 [Source:HGNC Symbol;Acc:HGNC:29936]	6.38896e-06	0.000126225	0.372489	0.832737	0.876653	0.869733	0.859708	0.27118	0.453314	0.141558	0.288684	2.97802	1.57435	0.571023	2	0	2		ENSG00000137473
ENSG00000137494	1	1	1	UUU	3		ENSG00000137494	ANKRD42	ankyrin repeat domain 42 [Source:HGNC Symbol;Acc:HGNC:26752]	0.0315466	0.32501	1	263.981	236.244	242.499	247.575	203.545	214.089	200.477	206.037	1.2016	0.26496	41.5376	3	3	6		ENSG00000137494	ANKRD42	ankyrin repeat domain 42 [Source:HGNC Symbol;Acc:HGNC:26752]	0.0024979	0.0273746	1	11.2041	10.1253	10.4368	10.5887	8.67778	9.1487	8.59967	8.80872	1.20208	0.265528	1.78003	3	3	6		ENSG00000137494
ENSG00000137563	1	1	1	UUU	3		ENSG00000137563	GGH	gamma-glutamyl hydrolase [Source:HGNC Symbol;Acc:HGNC:4248]	2.54981e-10	1.55827e-08	1.48659e-05	915.906	910.205	976.376	934.162	615.723	686.628	708.681	670.344	1.39356	0.478771	263.818	3	3	6		ENSG00000137563	GGH	gamma-glutamyl hydrolase [Source:HGNC Symbol;Acc:HGNC:4248]	5.07633e-17	3.51496e-15	2.9596e-12	38.8737	39.0111	42.0218	39.9689	26.2503	29.3418	30.3997	28.6639	1.3944	0.479641	11.3049	3	3	6		ENSG00000137563
ENSG00000137809	1	1	1	UUU	3		ENSG00000137809	ITGA11	integrin subunit alpha 11 [Source:HGNC Symbol;Acc:HGNC:6136]	1.05046e-06	3.72529e-05	0.0612437	598.416	503.169	524.35	541.978	325.672	379.96	428.179	377.937	1.43405	0.52009	164.042	3	3	6		ENSG00000137809	ITGA11	integrin subunit alpha 11 [Source:HGNC Symbol;Acc:HGNC:6136]	1.37083e-13	7.21319e-12	7.99221e-09	25.3985	21.5657	22.5673	23.1771	13.8844	16.2369	18.3672	16.1628	1.43398	0.520022	7.0143	3	3	6		ENSG00000137809
ENSG00000137825	1	1	1	UUU	3		ENSG00000137825	ITPKA	inositol-trisphosphate 3-kinase A [Source:HGNC Symbol;Acc:HGNC:6178]	0.0218419	0.242848	1	272.007	284.311	343.54	299.953	251.887	239.162	250.802	247.284	1.21299	0.278567	52.6688	3	3	6		ENSG00000137825	ITPKA	inositol-trisphosphate 3-kinase A [Source:HGNC Symbol;Acc:HGNC:6178]	0.000994149	0.0122487	1	11.5448	12.1855	14.7855	12.8386	10.7387	10.2202	10.7584	10.5725	1.21434	0.280174	2.26611	3	3	6		ENSG00000137825
ENSG00000137845	1	1	1	UUU	3		ENSG00000137845	ADAM10	ADAM metallopeptidase domain 10 [Source:HGNC Symbol;Acc:HGNC:188]	3.84546e-15	4.11372e-13	2.24198e-10	4749.87	4847.61	4710.64	4769.37	3815.2	3912.43	3784.31	3837.31	1.24289	0.313704	932.063	3	3	6		ENSG00000137845	ADAM10	ADAM metallopeptidase domain 10 [Source:HGNC Symbol;Acc:HGNC:188]	8.33213e-15	4.9168e-13	4.8578e-10	201.598	207.767	202.739	204.035	162.654	167.19	162.332	164.059	1.24367	0.314601	39.9758	3	3	6		ENSG00000137845
ENSG00000137868	1	1	1	UUU	3		ENSG00000137868	STRA6	stimulated by retinoic acid 6 [Source:HGNC Symbol;Acc:HGNC:30650]	1.30702e-15	1.46261e-13	7.62021e-11	138.233	142.155	158.475	146.288	41.9811	48.2182	52.8005	47.6666	3.06898	1.61776	98.6213	3	3	6		ENSG00000137868	STRA6	stimulated by retinoic acid 6 [Source:HGNC Symbol;Acc:HGNC:30650]	4.71087e-33	8.94636e-31	2.74653e-28	5.86701	6.09274	6.82053	6.2601	1.78979	2.06052	2.26493	2.03841	3.07106	1.61874	4.22168	3	3	6		ENSG00000137868
ENSG00000137877	1	1	1	UUU	3		ENSG00000137877	SPTBN5	spectrin beta, non-erythrocytic 5 [Source:HGNC Symbol;Acc:HGNC:15680]	0.0117473	0.147035	1	79.3726	100.225	72.3242	83.9738	64.8799	53.0401	52.8005	56.9068	1.47564	0.561338	27.067	3	3	6		ENSG00000137877	SPTBN5	spectrin beta, non-erythrocytic 5 [Source:HGNC Symbol;Acc:HGNC:15680]	7.14612e-05	0.00115865	1	3.3688	4.2956	3.11273	3.59238	2.76604	2.26657	2.26493	2.43252	1.47682	0.56249	1.15986	3	3	6		ENSG00000137877
ENSG00000137936	1	1	1	UUU	3		ENSG00000137936	BCAR3	BCAR3, NSP family adaptor protein [Source:HGNC Symbol;Acc:HGNC:973]	1.97504e-16	2.38404e-14	1.15149e-11	2704.91	2801.18	2841.91	2782.67	2078.7	2157.28	2133.47	2123.15	1.31063	0.390262	659.517	3	3	6		ENSG00000137936	BCAR3	BCAR3, NSP family adaptor protein [Source:HGNC Symbol;Acc:HGNC:973]	4.35573e-20	3.87115e-18	2.53948e-15	114.804	120.058	122.312	119.058	88.6218	92.1876	91.5175	90.7756	1.31156	0.391286	28.2823	3	3	6		ENSG00000137936
ENSG00000137941	1	1	1	UUU	3		ENSG00000137941	TTLL7	tubulin tyrosine ligase like 7 [Source:HGNC Symbol;Acc:HGNC:26242]	2.6391e-05	0.000702259	1	608.226	641.234	586.038	611.833	498.685	492.79	438.904	476.793	1.28322	0.359774	135.04	3	3	6		ENSG00000137941	TTLL7	tubulin tyrosine ligase like 7 [Source:HGNC Symbol;Acc:HGNC:26242]	1.42561e-08	4.16621e-07	0.000831159	25.8148	27.4831	25.2222	26.1734	21.2605	21.0585	18.8273	20.3821	1.28414	0.360798	5.79129	3	3	6		ENSG00000137941
ENSG00000138131	1	1	1	UUU	3		ENSG00000138131	LOXL4	lysyl oxidase like 4 [Source:HGNC Symbol;Acc:HGNC:17171]	0.00122626	0.0217968	1	618.036	696.46	788.12	700.872	591.552	585.369	539.555	572.159	1.22496	0.292736	128.713	3	3	6		ENSG00000138131	LOXL4	lysyl oxidase like 4 [Source:HGNC Symbol;Acc:HGNC:17171]	1.67452e-06	3.651e-05	0.0976278	26.2312	29.8501	33.9196	30.0003	25.2198	25.0147	23.1448	24.4598	1.22652	0.294566	5.54052	3	3	6		ENSG00000138131
ENSG00000138311	1	1	1	UUU	3		ENSG00000138311	ZNF365	zinc finger protein 365 [Source:HGNC Symbol;Acc:HGNC:18194]	0.000188064	0.004122	1	131.99	166.7	121.249	139.98	91.5952	69.4343	95.7009	85.5768	1.63572	0.70993	54.4033	3	3	6		ENSG00000138311	ZNF365	zinc finger protein 365 [Source:HGNC Symbol;Acc:HGNC:18194]	2.14295e-09	6.91413e-08	0.000124938	5.60205	7.14473	5.2184	5.98839	3.905	2.96715	4.10519	3.65911	1.63657	0.710674	2.32928	3	3	6		ENSG00000138311
ENSG00000138316	1	1	1	UUU	3		ENSG00000138316	ADAMTS14	ADAM metallopeptidase with thrombospondin type 1 motif 14 [Source:HGNC Symbol;Acc:HGNC:14899]	3.0976e-10	1.86953e-08	1.80596e-05	74.9135	83.8615	74.4513	77.7421	24.171	25.0735	20.6252	23.2899	3.33802	1.73899	54.4522	3	2	5		ENSG00000138316	ADAMTS14	ADAM metallopeptidase with thrombospondin type 1 motif 14 [Source:HGNC Symbol;Acc:HGNC:14899]	1.49462e-21	1.467e-19	8.71396e-17	3.17954	3.59428	3.20428	3.32603	1.03049	1.07147	0.88474	0.995565	3.34085	1.74021	2.33047	3	2	5		ENSG00000138316
ENSG00000138395	1	1	1	UUU	3		ENSG00000138395	CDK15	cyclin dependent kinase 15 [Source:HGNC Symbol;Acc:HGNC:14434]	9.09526e-47	7.36489e-44	5.30272e-42	1945.97	2055.63	1911.27	1970.96	1067.34	1091.66	1153.36	1104.12	1.78509	0.835999	866.836	3	3	6		ENSG00000138395	CDK15	cyclin dependent kinase 15 [Source:HGNC Symbol;Acc:HGNC:14434]	8.02736e-71	6.68588e-68	4.68011e-66	82.5924	88.1037	82.2584	84.3181	45.5041	46.6501	49.4747	47.2096	1.78604	0.836762	37.1085	3	3	6		ENSG00000138395
ENSG00000138448	1	1	1	UUU	3		ENSG00000138448	ITGAV	integrin subunit alpha V [Source:HGNC Symbol;Acc:HGNC:6150]	2.10605e-43	1.3643e-40	1.22787e-38	4631.26	4551.02	4543.66	4575.31	3013.74	3161.19	3012.1	3062.34	1.49406	0.579235	1512.97	3	3	6		ENSG00000138448	ITGAV	integrin subunit alpha V [Source:HGNC Symbol;Acc:HGNC:6150]	1.9284e-45	6.46146e-43	1.12429e-40	196.564	195.055	195.553	195.724	128.485	135.088	129.208	130.927	1.49491	0.58006	64.7971	3	3	6		ENSG00000138448
ENSG00000138449	1	1	1	UUU	3		ENSG00000138449	SLC40A1	solute carrier family 40 member 1 [Source:HGNC Symbol;Acc:HGNC:10909]	0.00642798	0.0885758	1	194.418	178.973	189.319	187.57	119.583	162.978	138.601	140.387	1.33609	0.418019	47.1829	3	3	6		ENSG00000138449	SLC40A1	solute carrier family 40 member 1 [Source:HGNC Symbol;Acc:HGNC:10909]	5.32014e-05	0.000886214	1	8.25167	7.67072	8.14802	8.02347	5.09819	6.96455	5.94545	6.00273	1.33664	0.418606	2.02074	3	3	6		ENSG00000138449
ENSG00000138600	1	1	1	UUU	3		ENSG00000138600	SPPL2A	signal peptide peptidase like 2A [Source:HGNC Symbol;Acc:HGNC:30227]	7.67616e-06	0.000230926	0.447535	1707.85	1720.18	1576.24	1668.09	1306.5	1482.23	1334.04	1374.26	1.21381	0.279547	293.835	3	3	6		ENSG00000138600	SPPL2A	signal peptide peptidase like 2A [Source:HGNC Symbol;Acc:HGNC:30227]	1.75453e-09	5.74355e-08	0.000102293	72.486	73.7266	67.8391	71.3506	55.7005	63.3403	57.225	58.7553	1.21437	0.280206	12.5953	3	3	6		ENSG00000138600
ENSG00000138622	1	1	1	UUU	3		ENSG00000138622	HCN4	hyperpolarization activated cyclic nucleotide gated potassium channel 4 [Source:HGNC Symbol;Acc:HGNC:16882]	2.269e-07	9.01753e-06	0.0132287	55.2933	61.3621	68.0698	61.5751	24.171	16.3942	21.4502	20.6718	2.9787	1.57468	40.9033	3	1	4		ENSG00000138622	HCN4	hyperpolarization activated cyclic nucleotide gated potassium channel 4 [Source:HGNC Symbol;Acc:HGNC:16882]	4.79956e-15	2.90274e-13	2.79824e-10	2.3468	2.62996	2.92963	2.63546	1.03049	0.700576	0.92013	0.883731	2.9822	1.57638	1.75173	3	1	4		ENSG00000138622
ENSG00000138623	1	1	1	UUU	3		ENSG00000138623	SEMA7A	semaphorin 7A (John Milton Hagen blood group) [Source:HGNC Symbol;Acc:HGNC:10741]	9.91014e-19	1.47393e-16	5.77781e-14	3821.48	3987.51	4379.87	4062.95	2947.59	3034.86	2892.48	2958.3	1.37341	0.457758	1104.65	3	3	6		ENSG00000138623	SEMA7A	semaphorin 7A (John Milton Hagen blood group) [Source:HGNC Symbol;Acc:HGNC:10741]	8.93181e-29	1.31501e-26	5.20743e-24	162.194	170.904	188.503	173.867	125.665	129.689	124.076	126.477	1.3747	0.459113	47.3904	3	3	6		ENSG00000138623
ENSG00000138658	1	1	1	UUU	3		ENSG00000138658	ZGRF1	zinc finger GRF-type containing 1 [Source:HGNC Symbol;Acc:HGNC:25654]	0.000104461	0.00242642	1	618.928	565.554	561.576	582.019	455.432	487.004	439.729	460.722	1.26328	0.337172	121.298	3	3	6		ENSG00000138658	ZGRF1	zinc finger GRF-type containing 1 [Source:HGNC Symbol;Acc:HGNC:25654]	2.00582e-07	5.03199e-06	0.0116944	26.2691	24.2395	24.1694	24.8926	19.4165	20.8112	18.8627	19.6968	1.26379	0.337758	5.19584	3	3	6		ENSG00000138658
ENSG00000138675	1	1	1	UUU	3		ENSG00000138675	FGF5	fibroblast growth factor 5 [Source:HGNC Symbol;Acc:HGNC:3683]	5.4742e-44	3.71112e-41	3.19157e-39	1484.89	1328.49	1381.6	1398.33	679.331	761.848	674.031	705.07	1.98325	0.987865	693.258	3	3	6		ENSG00000138675	FGF5	fibroblast growth factor 5 [Source:HGNC Symbol;Acc:HGNC:3683]	1.75891e-80	1.97208e-77	1.02548e-75	63.023	56.9386	59.4622	59.808	28.9621	32.5562	28.9133	30.1439	1.98409	0.988474	29.6641	3	3	6		ENSG00000138675
ENSG00000138685	1	1	1	UUU	3		ENSG00000138685	FGF2	fibroblast growth factor 2 [Source:HGNC Symbol;Acc:HGNC:3676]	9.17674e-08	3.86019e-06	0.00535023	2760.2	2742.89	2582.4	2695.16	2072.34	2344.37	2207.72	2208.14	1.22056	0.287538	487.019	3	3	6		ENSG00000138685	FGF2	fibroblast growth factor 2 [Source:HGNC Symbol;Acc:HGNC:3676]	1.45161e-11	6.1461e-10	8.46319e-07	117.151	117.559	111.143	115.284	88.3506	100.182	94.7026	94.4119	1.22108	0.288156	20.8724	3	3	6		ENSG00000138685
ENSG00000138741	1	1	1	UUU	3		ENSG00000138741	TRPC3	transient receptor potential cation channel subfamily C member 3 [Source:HGNC Symbol;Acc:HGNC:12335]	0.00239831	0.0387331	1	57.9688	55.2259	53.1795	55.4581	27.9874	30.8597	33.0003	30.6158	1.81142	0.857121	24.8423	3	3	6		ENSG00000138741	TRPC3	transient receptor potential cation channel subfamily C member 3 [Source:HGNC Symbol;Acc:HGNC:12335]	6.03854e-06	0.000119789	0.352059	2.46036	2.36696	2.28877	2.37203	1.19319	1.31873	1.41558	1.30917	1.81186	0.85747	1.06286	3	3	6		ENSG00000138741
ENSG00000138757	1	1	1	UUU	3		ENSG00000138757	G3BP2	G3BP stress granule assembly factor 2 [Source:HGNC Symbol;Acc:HGNC:30291]	4.12603e-25	9.7391e-23	2.40556e-20	4905.94	5063.4	4720.21	4896.52	3632	3618.3	3630.86	3627.05	1.35	0.432958	1269.46	3	3	6		ENSG00000138757	G3BP2	G3BP stress granule assembly factor 2 [Source:HGNC Symbol;Acc:HGNC:30291]	1.17885e-26	1.56559e-24	6.87292e-22	208.222	217.016	203.151	209.463	154.844	154.621	155.75	155.072	1.35075	0.43376	54.3913	3	3	6		ENSG00000138757
ENSG00000138758	1	1	1	UUU	3		ENSG00000138758	2011-09-01	septin 11 [Source:HGNC Symbol;Acc:HGNC:25589]	5.33692e-86	2.07435e-82	3.11153e-81	7057.03	7278.57	7296.23	7210.61	4344.41	4307.82	4184.44	4278.89	1.68516	0.752885	2931.72	3	3	6		ENSG00000138758	2011-09-01	septin 11 [Source:HGNC Symbol;Acc:HGNC:25589]	2.44998e-78	2.50595e-75	1.42839e-73	299.52	311.957	314.019	308.499	185.216	184.087	179.496	182.933	1.6864	0.75395	125.566	3	3	6		ENSG00000138758
ENSG00000138771	1	1	1	UUU	3		ENSG00000138771	SHROOM3	shroom family member 3 [Source:HGNC Symbol;Acc:HGNC:30422]	3.39717e-09	1.79242e-07	0.000198062	2468.58	2368.58	2379.25	2405.47	2006.19	1993.34	1897.52	1965.68	1.22373	0.291288	439.786	3	3	6		ENSG00000138771	SHROOM3	shroom family member 3 [Source:HGNC Symbol;Acc:HGNC:30422]	8.60698e-12	3.75321e-10	5.01804e-07	104.773	101.516	102.4	102.896	85.5303	85.1818	81.3961	84.0361	1.22443	0.292113	18.8604	3	3	6		ENSG00000138771
ENSG00000138795	1	1	1	UUU	3		ENSG00000138795	LEF1	lymphoid enhancer binding factor 1 [Source:HGNC Symbol;Acc:HGNC:6551]	1.10875e-05	0.000321924	0.646423	65.1034	59.3167	57.4339	60.618	24.171	25.0735	26.4002	25.2149	2.40406	1.26547	35.4031	3	2	5		ENSG00000138795	LEF1	lymphoid enhancer binding factor 1 [Source:HGNC Symbol;Acc:HGNC:6551]	4.57315e-11	1.81748e-09	2.66624e-06	2.76317	2.5423	2.47187	2.59245	1.03049	1.07147	1.13247	1.07814	2.40455	1.26577	1.51431	3	2	5		ENSG00000138795
ENSG00000139083	1	1	1	UUU	3		ENSG00000139083	ETV6	ETS variant 6 [Source:HGNC Symbol;Acc:HGNC:3495]	3.20547e-20	5.33958e-18	1.86885e-15	3067.89	2654.93	2693.01	2805.28	1975.66	1963.45	1848.84	1929.32	1.45403	0.540054	875.961	3	3	6		ENSG00000139083	ETV6	ETS variant 6 [Source:HGNC Symbol;Acc:HGNC:3495]	3.50144e-37	7.97425e-35	2.04141e-32	130.21	113.79	115.903	119.968	84.2287	83.9043	79.3081	82.4804	1.4545	0.540522	37.4872	3	3	6		ENSG00000139083
ENSG00000139133	1	1	1	UUU	3		ENSG00000139133	ALG10	ALG10, alpha-1,2-glucosyltransferase [Source:HGNC Symbol;Acc:HGNC:23162]	0.000184915	0.00406826	1	130.207	127.838	124.44	127.495	72.5129	84.8641	80.8507	79.4092	1.60554	0.68306	48.0856	3	3	6		ENSG00000139133	ALG10	ALG10, alpha-1,2-glucosyltransferase [Source:HGNC Symbol;Acc:HGNC:23162]	3.5959e-08	9.96899e-07	0.00209648	5.52635	5.47908	5.35572	5.45372	3.09146	3.62651	3.46818	3.39538	1.60622	0.683665	2.05833	3	3	6		ENSG00000139133
ENSG00000139160	1	1	1	UUU	3		ENSG00000139160	ETFBKMT	electron transfer flavoprotein subunit beta lysine methyltransferase [Source:HGNC Symbol;Acc:HGNC:28739]	0.0360877	0.361013	1	36.5649	53.1805	46.798	45.5145	24.171	27.9666	33.8253	28.6543	1.5884	0.667574	16.8602	3	2	5		ENSG00000139160	ETFBKMT	electron transfer flavoprotein subunit beta lysine methyltransferase [Source:HGNC Symbol;Acc:HGNC:28739]	0.00175371	0.0200953	1	1.55192	2.2793	2.01412	1.94845	1.03049	1.1951	1.45097	1.22552	1.58989	0.668929	0.722925	3	2	5		ENSG00000139160
ENSG00000139163	1	1	1	UUU	3		ENSG00000139163	ETNK1	ethanolamine kinase 1 [Source:HGNC Symbol;Acc:HGNC:24649]	9.32105e-05	0.00218951	1	746.459	618.735	670.062	678.419	524.128	573.797	504.904	534.277	1.26979	0.344589	144.142	3	3	6		ENSG00000139163	ETNK1	ethanolamine kinase 1 [Source:HGNC Symbol;Acc:HGNC:24649]	2.17461e-08	6.22407e-07	0.00126784	31.6819	26.5188	28.8385	29.013	22.3453	24.5202	21.6584	22.8413	1.2702	0.345057	6.17175	3	3	6		ENSG00000139163
[truncated: 3,302 more rows]
[truncated: 19 more columns]
