# Supplementary material for: Disruption of pathways regulated by Integrator complex in Galloway–Mowat syndrome due to WDR73 mutations
Source: Sci Rep. 2021 Mar 8;11:5388. doi: 10.1038/s41598-021-84472-7 (PMC7940485; doi:10.1038/s41598-021-84472-7)
Supplement: Supplementary file 5 — Supplementary Table S4. [file 41598_2021_84472_MOESM5_ESM.xlsx]

## Sheet: P50.Ctrlplus_EGF_vs_Ctrlmoins_E
Supplementary Table S4: Genes identified as being differentially expressed to a significantly different extent in Ctrl siRNA-treated cells + EGF vs Ctrl siRNA-treated cells - EGF (fold change 2)
ENSID	RatioIngenuity (Fold change)	Gene	Name	pval_DEseq2	Delta_DEseq2	pval_edgeR	Delta_edgeR	pval_Voom	Delta_Voom	Flags_Ctrlplus_EGF	Flags_Ctrlmoins_EGF	Flags_tot
ENSG00000170345	98.1775999	FOS	Fos proto-oncogene, AP-1 transcription factor subunit [Source:HGNC Symbol;Acc:HGNC:3796]	0	3584.944852	0	195.9063622	3.30418e-07	195.8941337	3	3	6
ENSG00000122877	43.2710249	EGR2	early growth response 2 [Source:HGNC Symbol;Acc:HGNC:3239]	1.69645e-40	250.919003	1.60315e-171	13.7114885	1.22263e-06	13.6992679	3	0	3
ENSG00000125740	35.9957351	FOSB	FosB proto-oncogene, AP-1 transcription factor subunit [Source:HGNC Symbol;Acc:HGNC:3797]	0	3810.132185	0	208.2383151	1.98142e-07	208.2260861	3	3	6
ENSG00000120738	19.0249098	EGR1	early growth response 1 [Source:HGNC Symbol;Acc:HGNC:3238]	0	35353.353303	0	1932.5129483	1.24692e-07	1932.5006452	3	3	6
ENSG00000158050	7.4798069	DUSP2	dual specificity phosphatase 2 [Source:HGNC Symbol;Acc:HGNC:3068]	2.95484e-17	77.073344	1.78369e-42	4.2173459	2.55102e-06	4.2051257	3	0	3
ENSG00000227220	6.8199974	AL133346.1	novel transcript	1.78223e-07	29.383386	1.51669e-16	1.6078362	6.0028e-07	1.5956161	3	0	3
ENSG00000176907	6.7569538	TCIM	transcriptional and immune response regulator [Source:HGNC Symbol;Acc:HGNC:1357]	5.67069e-05	17.453275	2.10599e-10	0.9551154	9.62081e-05	0.9428953	3	0	3
ENSG00000162772	6.5782348	ATF3	activating transcription factor 3 [Source:HGNC Symbol;Acc:HGNC:785]	9.776e-235	1944.964619	0	106.4257483	1.30367e-07	106.4135240	3	3	6
ENSG00000160888	5.7010190	IER2	immediate early response 2 [Source:HGNC Symbol;Acc:HGNC:28871]	0	2432.936057	0	133.1886628	3.0583e-09	133.1764376	3	3	6
ENSG00000171223	5.5911207	JUNB	JunB proto-oncogene, AP-1 transcription factor subunit [Source:HGNC Symbol;Acc:HGNC:6205]	0	3577.724018	0	195.8623780	7.94799e-10	195.8501504	3	3	6
ENSG00000128016	5.5047654	ZFP36	ZFP36 ring finger protein [Source:HGNC Symbol;Acc:HGNC:12862]	2.12033e-277	1961.749750	0	107.3995366	9.79416e-10	107.3873124	3	3	6
ENSG00000123358	5.2579557	NR4A1	nuclear receptor subfamily 4 group A member 1 [Source:HGNC Symbol;Acc:HGNC:7980]	6.64452e-107	730.522004	2.34665e-224	39.9968348	2.32042e-07	39.9846132	3	3	6
ENSG00000120129	4.4912346	DUSP1	dual specificity phosphatase 1 [Source:HGNC Symbol;Acc:HGNC:3064]	0	3529.076564	0	193.3109966	8.75761e-10	193.2987694	3	3	6
ENSG00000138166	4.1342325	DUSP5	dual specificity phosphatase 5 [Source:HGNC Symbol;Acc:HGNC:3071]	5.77981e-93	771.807766	1.16365e-205	42.2835630	4.41883e-07	42.2713414	3	3	6
ENSG00000127528	4.0816804	KLF2	Kruppel like factor 2 [Source:HGNC Symbol;Acc:HGNC:6347]	3.14376e-110	785.363440	4.21236e-207	43.0329613	1.46131e-08	43.0207397	3	3	6
ENSG00000268350	4.0786596	FAM156A	family with sequence similarity 156 member A [Source:HGNC Symbol;Acc:HGNC:30114]	2.20063e-05	35.257285	4.43386e-17	1.9350853		NA	2	0	2
ENSG00000164400	3.9885952	CSF2	colony stimulating factor 2 [Source:HGNC Symbol;Acc:HGNC:2434]	0.00136537	14.416004	2.67768e-07	0.7902800	0.00287637	0.7780600	2	0	2
ENSG00000267519	3.9663443	AC020916.1	novel transcript	2.63078e-85	598.588791	3.24553e-159	32.8034780	3.97625e-08	32.7912568	3	3	6
ENSG00000118523	3.5529598	CTGF	connective tissue growth factor [Source:HGNC Symbol;Acc:HGNC:2500]	0	9935.920269	0	544.7725097	2.36357e-10	544.7602709	3	3	6
ENSG00000249839	3.1728036	AC011330.1	histidine acid phosphatase domain containing 2A (HISPPD2A) pseudogene	0.00920245	14.728068	6.38906e-07	0.8096529		NA	2	0	2
ENSG00000284669	3.0711943	AC092053.3	novel transcript, antisense CSRNP1	1.46891e-09	58.775500	8.96124e-21	3.2249322	2.95732e-05	3.2127121	3	3	6
ENSG00000169429	3.0690025	CXCL8	C-X-C motif chemokine ligand 8 [Source:HGNC Symbol;Acc:HGNC:6025]	8.64342e-17	118.642317	1.26391e-37	6.5112810	2.25026e-05	6.4990608	3	3	6
ENSG00000213417	2.8846369	KRTAP2-4	keratin associated protein 2-4 [Source:HGNC Symbol;Acc:HGNC:18891]	9.74854e-14	98.489161	1.01092e-30	5.4045011	2.60103e-05	5.3922809	3	3	6
ENSG00000139318	2.8785424	DUSP6	dual specificity phosphatase 6 [Source:HGNC Symbol;Acc:HGNC:3072]	1.62438e-17	127.614688	3.24803e-38	7.0069736	4.96783e-06	6.9947534	3	3	6
ENSG00000081041	2.7291943	CXCL2	C-X-C motif chemokine ligand 2 [Source:HGNC Symbol;Acc:HGNC:4603]	7.27863e-15	129.336779	8.02824e-35	7.1008549	0.000172084	7.0886346	3	3	6
ENSG00000177606	2.6436995	JUN	Jun proto-oncogene, AP-1 transcription factor subunit [Source:HGNC Symbol;Acc:HGNC:6204]	6.22982e-194	3890.155614	1.18868e-302	213.7033592	3.57894e-09	213.6911330	3	3	6
ENSG00000073756	2.6144838	PTGS2	prostaglandin-endoperoxide synthase 2 [Source:HGNC Symbol;Acc:HGNC:9605]	1.41341e-10	75.389280	1.02534e-22	4.1422613	6.95742e-06	4.1300411	3	3	6
ENSG00000228323	2.5861508	AC008440.1	novel transcript, antisense to MYADM	0.013439	10.771102	9.79391e-05	0.5922147	0.00262688	0.5799947	2	0	2
ENSG00000280143	2.5785396	AP000892.3	novel transcript	5.12074e-16	123.019247	2.28858e-33	6.7583439	1.52858e-06	6.7461236	3	3	6
ENSG00000114315	2.5671502	HES1	hes family bHLH transcription factor 1 [Source:HGNC Symbol;Acc:HGNC:5192]	5.09619e-10	87.103570	5.64327e-25	4.7892980	0.000618327	4.7770778	3	3	6
ENSG00000232810	2.5549215	TNF	tumor necrosis factor [Source:HGNC Symbol;Acc:HGNC:11892]	6.8144e-11	83.967736	2.02503e-23	4.6140815	3.79187e-05	4.6018613	3	3	6
ENSG00000136244	2.5472913	IL6	interleukin 6 [Source:HGNC Symbol;Acc:HGNC:6018]	3.15014e-34	328.795555	1.52042e-67	18.0671088	2.13206e-06	18.0548883	3	3	6
ENSG00000253326	2.4637517	AL606534.4	novel pseudogene	0.0312945	10.229064	0.00135759	0.5618350		NA	2	0	2
ENSG00000143878	2.3829867	RHOB	ras homolog family member B [Source:HGNC Symbol;Acc:HGNC:668]	7.5181e-130	3260.283929	1.63491e-241	179.2594111	8.78494e-08	179.2471862	3	3	6
ENSG00000078401	2.3766957	EDN1	endothelin 1 [Source:HGNC Symbol;Acc:HGNC:3176]	1.06294e-27	263.999016	2.23781e-53	14.5156758	1.19345e-06	14.5034554	3	3	6
ENSG00000251161	2.3293306	AC020661.1	novel transcript	0.0350184	8.787983	0.00142481	0.4837110	0.0010274	0.4714910	2	0	2
ENSG00000260075	2.3080459	NSFP1	N-ethylmaleimide-sensitive factor pseudogene 1 [Source:HGNC Symbol;Acc:HGNC:31405]		NA	1.53559e-05	1.1272554		NA	2	1	3
ENSG00000095752	2.3005032	IL11	interleukin 11 [Source:HGNC Symbol;Acc:HGNC:5966]	3.18166e-37	642.571170	3.71357e-101	35.3427479	2.33708e-05	35.3305270	3	3	6
ENSG00000233024	2.2851364	NPIPA9	nuclear pore complex interacting protein family, member A9 [Source:HGNC Symbol;Acc:HGNC:41984]	0.0027352	30.080717	1.17171e-07	1.6543407		NA	3	1	4
ENSG00000172803	2.2841748	SNX32	sorting nexin 32 [Source:HGNC Symbol;Acc:HGNC:26423]	0.0192622	11.731169	0.00040911	0.6448908	0.00772126	0.6326707	2	0	2
ENSG00000232527	2.2675091	LSP1P5	LSP1 pseudogene 5 [Source:NCBI gene;Acc:645166]	0.0147664	20.734285	1.90971e-05	1.1392196		NA	2	0	2
ENSG00000137331	2.2628942	IER3	immediate early response 3 [Source:HGNC Symbol;Acc:HGNC:5392]	2.79509e-132	2287.014857	3.41004e-199	125.8333262	1.95998e-09	125.8211030	3	3	6
ENSG00000144802	2.2579432	NFKBIZ	NFKB inhibitor zeta [Source:HGNC Symbol;Acc:HGNC:29805]	7.17555e-90	1526.272398	3.71223e-172	83.9822822	8.16518e-08	83.9700600	3	3	6
ENSG00000067082	2.1801325	KLF6	Kruppel like factor 6 [Source:HGNC Symbol;Acc:HGNC:2235]	7.98388e-128	3124.420243	6.29888e-200	171.9917557	2.02778e-08	171.9795316	3	3	6
ENSG00000229474	2.1729861	PATL2	PAT1 homolog 2 [Source:HGNC Symbol;Acc:HGNC:33630]	0.0379602	9.264231	0.00182224	0.5103168	0.0017127	0.4980968	2	0	2
ENSG00000130513	2.1596112	GDF15	growth differentiation factor 15 [Source:HGNC Symbol;Acc:HGNC:30142]	1.44781e-31	361.470982	1.71978e-57	19.9037550	1.06276e-06	19.8915345	3	3	6
ENSG00000118515	2.1579940	SGK1	serum/glucocorticoid regulated kinase 1 [Source:HGNC Symbol;Acc:HGNC:10810]	1.82708e-49	556.797286	3.13763e-83	30.6569172	2.72514e-09	30.6446965	3	3	6
ENSG00000233885	2.1218933	YEATS2-AS1	YEATS2 antisense RNA 1 [Source:HGNC Symbol;Acc:HGNC:41101]		NA	0.00435558	0.4248335		NA	2	0	2
ENSG00000108551	2.0948339	RASD1	ras related dexamethasone induced 1 [Source:HGNC Symbol;Acc:HGNC:15828]	0.0110495	14.844810	0.000113304	0.8173305	0.00309487	0.8051104	3	0	3
ENSG00000164683	2.0756526	HEY1	hes related family bHLH transcription factor with YRPW motif 1 [Source:HGNC Symbol;Acc:HGNC:4880]	0.016145	13.979874	0.000267161	0.7696700	0.00588837	0.7574500	3	0	3
ENSG00000273045	2.0617316	C2orf15	chromosome 2 open reading frame 15 [Source:HGNC Symbol;Acc:HGNC:28436]	0.00179385	21.842148	2.15872e-06	1.2036883	3.10612e-05	1.1914683	3	0	3
ENSG00000087076	2.0411340	HSD17B14	hydroxysteroid 17-beta dehydrogenase 14 [Source:HGNC Symbol;Acc:HGNC:23238]	0.0444303	9.495182	0.00137438	0.5232187		NA	2	0	2
ENSG00000163739	2.0331474	CXCL1	C-X-C motif chemokine ligand 1 [Source:HGNC Symbol;Acc:HGNC:4602]	3.26201e-15	216.247233	1.30471e-35	11.9175784	0.000405702	11.9053581	3	3	6
ENSG00000283498	0.4606392	MIR1244-2	microRNA 1244-2 [Source:HGNC Symbol;Acc:HGNC:38321]		NA	3.36658e-13	2.3425675		NA	3	2	5
ENSG00000198237	0.3490116	AC131392.1	glucuronidase, beta (GUSB) pseudogene	0.0025222	15.828044	5.29717e-07	0.8524663	0.027789	0.8646862	0	2	2
ENSG00000124333	0.1978976	VAMP7	vesicle associated membrane protein 7 [Source:HGNC Symbol;Acc:HGNC:11486]	0.00210066	65.795530	8.37968e-33	3.5527274	0.00638459	3.5649472	1	3	4
ENSG00000179388	Inf	EGR3	early growth response 3 [Source:HGNC Symbol;Acc:HGNC:3240]	5.53349e-14	117.415755	1.32536e-97	6.4148509	1.60059e-07	6.4026306	3	0	3
