# Supplementary material for: Disruption of pathways regulated by Integrator complex in Galloway–Mowat syndrome due to WDR73 mutations
Source: Sci Rep. 2021 Mar 8;11:5388. doi: 10.1038/s41598-021-84472-7 (PMC7940485; doi:10.1038/s41598-021-84472-7)
Supplement: Supplementary file 6 — Supplementary Table S5. [file 41598_2021_84472_MOESM6_ESM.xlsx]

## Sheet: VennAnnot
Supplementary Table S5: Full list of differentially expressed genes in Ctrl siRNA-treated cells + EGF compared to Ctrl siRNA-treated cells - EGF using three different methods
pval_BH and pval_Bonf correspond to adjusted p-values using Benjamini&Hochberg and Bonferroni, respectively.
ENSID	res_DEseq2.0_Ctrlplus_EGF_vs_Ctrlmoins_EGF_P50_p(SC)0.05_f1.2	res_edgeR.0_Ctrlplus_EGF_vs_Ctrlmoins_EGF_P50_p(SC)0.05_f1.2	res_Voom.0_Ctrlplus_EGF_vs_Ctrlmoins_EGF_P50_p(SC)0.05_f1.2	Profils	Total_lists		Sondes	Gene	Name	pval	pval_BH	pval_Bonf	Ctrlplus_EGF_10	Ctrlplus_EGF_11	Ctrlplus_EGF_9	Moy_Ctrlplus_EGF	Ctrlmoins_EGF_1	Ctrlmoins_EGF_2	Ctrlmoins_EGF_3	Moy_Ctrlmoins_EGF	RatiosMoys_Ctrlplus_EGF_vs_Ctrlmoins_EGF	log2FC	Delta	Flags_Ctrlplus_EGF	Flags_Ctrlmoins_EGF	Flags_tot		Sondes	Gene	Name	pval	pval_BH	pval_Bonf	Ctrlplus_EGF_10	Ctrlplus_EGF_11	Ctrlplus_EGF_9	Moy_Ctrlplus_EGF	Ctrlmoins_EGF_1	Ctrlmoins_EGF_2	Ctrlmoins_EGF_3	Moy_Ctrlmoins_EGF	RatiosMoys_Ctrlplus_EGF_vs_Ctrlmoins_EGF	log2FC	Delta	Flags_Ctrlplus_EGF	Flags_Ctrlmoins_EGF	Flags_tot		Sondes
ENSG00000005102	1	1	1	UUU	3		ENSG00000005102	MEOX1	mesenchyme homeobox 1 [Source:HGNC Symbol;Acc:HGNC:7013]	0.0276308	1	1	104.472	107	88.8994	100.124	66.8029	88.9867	62.7719	72.8538	1.37431	0.458708	27.2699	3	3	6		ENSG00000005102	MEOX1	mesenchyme homeobox 1 [Source:HGNC Symbol;Acc:HGNC:7013]	0.000551028	0.0535434	1	5.68978	5.86138	4.86146	5.47087	3.61115	4.82801	3.39975	3.9463	1.38633	0.471269	1.52457	3	3	6		ENSG00000005102
ENSG00000006432	1	1	1	UUU	3		ENSG00000006432	MAP3K9	mitogen-activated protein kinase kinase kinase 9 [Source:HGNC Symbol;Acc:HGNC:6861]	7.80602e-07	0.000367021	0.0455107	1141.16	1225.56	1186.84	1184.52	865.041	982.723	971.6	939.788	1.26041	0.333896	244.733	3	3	6		ENSG00000006432	MAP3K9	mitogen-activated protein kinase kinase kinase 9 [Source:HGNC Symbol;Acc:HGNC:6861]	1.14864e-12	5.58068e-10	6.69681e-08	62.15	67.1356	64.9022	64.7293	46.7614	53.318	52.6222	50.9005	1.27168	0.346737	13.8287	3	3	6		ENSG00000006432
ENSG00000006468	1	1	1	UUU	3		ENSG00000006468	ETV1	ETS variant 1 [Source:HGNC Symbol;Acc:HGNC:3490]	0.0189432	1	1	140.635	174.539	172.608	162.594	124.548	127.677	126.908	126.378	1.28657	0.363533	36.2163	3	3	6		ENSG00000006468	ETV1	ETS variant 1 [Source:HGNC Symbol;Acc:HGNC:3490]	0.000222238	0.0251304	1	7.65933	9.56111	9.43903	8.88649	6.73266	6.92714	6.87341	6.8444	1.29836	0.376689	2.04209	3	3	6		ENSG00000006468
ENSG00000019549	1	1	1	UUU	3		ENSG00000019549	SNAI2	snail family transcriptional repressor 2 [Source:HGNC Symbol;Acc:HGNC:11094]	0.00439241	0.538322	1	477.156	465.183	479.538	473.959	335.147	372.712	454.414	387.424	1.22336	0.290848	86.5347	3	3	6		ENSG00000019549	SNAI2	snail family transcriptional repressor 2 [Source:HGNC Symbol;Acc:HGNC:11094]	1.06915e-05	0.00184967	0.623338	25.987	25.4824	26.2235	25.8976	18.117	20.2217	24.6112	20.9833	1.2342	0.303579	4.91435	3	3	6		ENSG00000019549
ENSG00000023445	1	1	1	UUU	3		ENSG00000023445	BIRC3	baculoviral IAP repeat containing 3 [Source:HGNC Symbol;Acc:HGNC:591]	0.0296203	1	1	114.517	129.007	112.26	118.595	96.2414	91.566	81.8764	89.8946	1.31926	0.399733	28.7001	3	3	6		ENSG00000023445	BIRC3	baculoviral IAP repeat containing 3 [Source:HGNC Symbol;Acc:HGNC:591]	0.000882921	0.07683	1	6.23688	7.06691	6.13892	6.4809	5.20251	4.96795	4.43446	4.86831	1.33124	0.412775	1.6126	3	3	6		ENSG00000023445
ENSG00000038295	1	1	1	UUU	3		ENSG00000038295	TLL1	tolloid like 1 [Source:HGNC Symbol;Acc:HGNC:11843]	0.0287658	1	1	218.989	223.865	187.532	210.129	168.706	167.656	173.305	169.889	1.23686	0.306683	40.24	3	3	6		ENSG00000038295	TLL1	tolloid like 1 [Source:HGNC Symbol;Acc:HGNC:11843]	0.00118313	0.0947512	1	11.9267	12.2632	10.2552	11.4817	9.11969	9.09625	9.38627	9.20074	1.24791	0.319511	2.28094	3	3	6		ENSG00000038295
ENSG00000049249	1	1	1	UUU	3		ENSG00000049249	TNFRSF9	TNF receptor superfamily member 9 [Source:HGNC Symbol;Acc:HGNC:11924]	0.000621341	0.117217	1	444.006	509.197	424.381	459.195	356.659	330.154	390.277	359.03	1.27899	0.355002	100.165	3	3	6		ENSG00000049249	TNFRSF9	TNF receptor superfamily member 9 [Source:HGNC Symbol;Acc:HGNC:11924]	3.24605e-07	7.63109e-05	0.0189251	24.1816	27.8935	23.2072	25.0941	19.2799	17.9126	21.1376	19.4434	1.29063	0.368071	5.65075	3	3	6		ENSG00000049249
ENSG00000062716	1	1	1	UUU	3		ENSG00000062716	VMP1	vacuole membrane protein 1 [Source:HGNC Symbol;Acc:HGNC:29559]	1.04727e-07	5.71017e-05	0.0061058	4303.44	4353.6	4106.89	4254.65	3626.6	3701.33	3299.62	3542.52	1.20102	0.264264	712.129	3	3	6		ENSG00000062716	VMP1	vacuole membrane protein 1 [Source:HGNC Symbol;Acc:HGNC:29559]	9.80448e-14	5.19655e-11	5.71621e-09	234.375	238.487	224.585	232.483	196.043	200.817	178.709	191.856	1.21175	0.277097	40.6264	3	3	6		ENSG00000062716
ENSG00000067082	1	1	1	UUU	3		ENSG00000067082	KLF6	Kruppel like factor 6 [Source:HGNC Symbol;Acc:HGNC:2235]	7.98388e-128	3.58059e-124	4.65476e-123	5905.68	5825.04	5585.09	5771.94	2519.26	2765.04	2658.25	2647.52	2.18013	1.12442	3124.42	3	3	6		ENSG00000067082	KLF6	Kruppel like factor 6 [Source:HGNC Symbol;Acc:HGNC:2235]	6.29888e-200	2.44825e-196	3.67237e-195	321.637	319.092	305.42	315.383	136.183	150.018	143.972	143.391	2.19946	1.13715	171.992	3	3	6		ENSG00000067082
ENSG00000073756	1	1	1	UUU	3		ENSG00000073756	PTGS2	prostaglandin-endoperoxide synthase 2 [Source:HGNC Symbol;Acc:HGNC:9605]	1.41341e-10	1.12883e-07	8.24049e-06	117.531	126.73	121.993	122.085	46.4223	55.4555	38.209	46.6956	2.61448	1.38653	75.3893	3	3	6		ENSG00000073756	PTGS2	prostaglandin-endoperoxide synthase 2 [Source:HGNC Symbol;Acc:HGNC:9605]	1.02534e-22	8.79109e-20	5.97794e-18	6.40101	6.9422	6.6712	6.67147	2.50944	3.00876	2.06941	2.52921	2.63777	1.39932	4.14226	3	3	6		ENSG00000073756
ENSG00000078401	1	1	1	UUU	3		ENSG00000078401	EDN1	endothelin 1 [Source:HGNC Symbol;Acc:HGNC:3176]	1.06294e-27	1.87792e-24	6.19713e-23	469.12	443.935	454.231	455.762	164.177	205.056	206.056	191.763	2.3767	1.24896	263.999	3	3	6		ENSG00000078401	EDN1	endothelin 1 [Source:HGNC Symbol;Acc:HGNC:3176]	2.23781e-53	3.83732e-50	1.30469e-48	25.5493	24.3185	24.8396	24.9025	8.87487	11.1254	11.1601	10.3868	2.39751	1.26154	14.5157	3	3	6		ENSG00000078401
ENSG00000081041	1	1	1	UUU	3		ENSG00000081041	CXCL2	C-X-C motif chemokine ligand 2 [Source:HGNC Symbol;Acc:HGNC:4603]	7.27863e-15	7.85849e-12	4.24359e-10	244.103	199.581	168.714	204.133	83.7866	69.6418	70.9595	74.796	2.72919	1.44848	129.337	3	3	6		ENSG00000081041	CXCL2	C-X-C motif chemokine ligand 2 [Source:HGNC Symbol;Acc:HGNC:4603]	8.02824e-35	9.1777e-32	4.68062e-30	13.2944	10.9329	9.22612	11.1511	4.52924	3.77844	3.8432	4.05029	2.75317	1.46109	7.10085	3	3	6		ENSG00000081041
ENSG00000081189	1	1	1	UUU	3		ENSG00000081189	MEF2C	myocyte enhancer factor 2C [Source:HGNC Symbol;Acc:HGNC:6996]	0.0459453	1	1	54.2451	59.1914	61.6456	58.3607	35.0998	41.2692	46.3966	40.9219	1.42615	0.512125	17.4388	3	3	6		ENSG00000081189	MEF2C	myocyte enhancer factor 2C [Source:HGNC Symbol;Acc:HGNC:6996]	0.00160414	0.117789	1	2.95431	3.24246	3.37108	3.18929	1.89739	2.23908	2.51286	2.21644	1.43892	0.524989	0.972845	3	3	6		ENSG00000081189
ENSG00000087074	1	1	1	UUU	3		ENSG00000087074	PPP1R15A	protein phosphatase 1 regulatory subunit 15A [Source:HGNC Symbol;Acc:HGNC:14375]	4.57544e-57	1.27027e-53	2.66758e-52	3937.79	3889.93	4121.82	3983.18	2249.78	2265.94	2445.37	2320.37	1.71662	0.779569	1662.82	3	3	6		ENSG00000087074	PPP1R15A	protein phosphatase 1 regulatory subunit 15A [Source:HGNC Symbol;Acc:HGNC:14375]	2.29834e-94	5.58325e-91	1.33998e-89	214.461	213.088	225.401	217.65	121.616	122.939	132.442	125.666	1.73197	0.792416	91.9841	3	3	6		ENSG00000087074
ENSG00000087076	1	1	1	UUU	3		ENSG00000087076	HSD17B14	hydroxysteroid 17-beta dehydrogenase 14 [Source:HGNC Symbol;Acc:HGNC:23238]	0.0444303	1	1	17.0772	21.2482	17.5203	18.6152	3.39676	10.3173	13.6461	9.12004	2.04113	1.02937	9.49518	2	0	2		ENSG00000087076	HSD17B14	hydroxysteroid 17-beta dehydrogenase 14 [Source:HGNC Symbol;Acc:HGNC:23238]	0.00137438	0.105155	1	0.930061	1.16396	0.958097	1.01737	0.183618	0.559769	0.739076	0.494154	2.05882	1.04181	0.523219	2	0	2		ENSG00000087076
ENSG00000087494	1	1	1	UUU	3		ENSG00000087494	PTHLH	parathyroid hormone like hormone [Source:HGNC Symbol;Acc:HGNC:9607]	9.11369e-05	0.0236154	1	460.079	431.034	422.435	437.849	341.94	321.126	341.152	334.739	1.30803	0.387397	103.11	3	3	6		ENSG00000087494	PTHLH	parathyroid hormone like hormone [Source:HGNC Symbol;Acc:HGNC:9607]	8.96702e-08	2.32353e-05	0.00522795	25.0569	23.6118	23.1008	23.9232	18.4842	17.4228	18.4769	18.128	1.31968	0.400191	5.79519	3	3	6		ENSG00000087494
ENSG00000089127	1	1	1	UUU	3		ENSG00000089127	OAS1	2-5-oligoadenylate synthetase 1 [Source:HGNC Symbol;Acc:HGNC:8086]	0.0250538	1	1	191.867	144.184	191.426	175.826	127.944	125.097	156.93	136.657	1.28662	0.363584	39.1684	3	3	6		ENSG00000089127	OAS1	2-5-oligoadenylate synthetase 1 [Source:HGNC Symbol;Acc:HGNC:8086]	0.000248769	0.0277318	1	10.4495	7.89831	10.4681	9.60531	6.91628	6.7872	8.49938	7.40095	1.29785	0.376121	2.20435	3	3	6		ENSG00000089127
ENSG00000090339	1	1	1	UUU	3		ENSG00000090339	ICAM1	intercellular adhesion molecule 1 [Source:HGNC Symbol;Acc:HGNC:5344]	2.44847e-07	0.000124131	0.0142751	1332.02	1408.45	1305.59	1348.69	953.356	1069.13	1140.81	1054.43	1.27906	0.355088	294.254	3	3	6		ENSG00000090339	ICAM1	intercellular adhesion molecule 1 [Source:HGNC Symbol;Acc:HGNC:5344]	4.7631e-15	2.74949e-12	2.77698e-10	72.5448	77.154	71.396	73.6983	51.5354	58.0061	61.7868	57.1094	1.29047	0.367901	16.5888	3	3	6		ENSG00000090339
ENSG00000095752	1	1	1	UUU	3		ENSG00000095752	IL11	interleukin 11 [Source:HGNC Symbol;Acc:HGNC:5966]	3.18166e-37	6.87027e-34	1.85497e-32	1238.6	1161.06	1010.34	1136.67	435.917	474.596	571.77	494.094	2.3005	1.20195	642.571	3	3	6		ENSG00000095752	IL11	interleukin 11 [Source:HGNC Symbol;Acc:HGNC:5966]	3.71357e-101	9.8413e-98	2.16509e-96	67.4568	63.6022	55.2503	62.1031	23.5643	25.7494	30.9673	26.7603	2.32071	1.21457	35.3427	3	3	6		ENSG00000095752
ENSG00000095951	1	1	1	UUU	3		ENSG00000095951	HIVEP1	human immunodeficiency virus type I enhancer binding protein 1 [Source:HGNC Symbol;Acc:HGNC:4920]	5.13787e-05	0.0149029	1	636.878	618.474	572.98	609.444	430.256	493.941	499.446	474.547	1.28426	0.36094	134.896	3	3	6		ENSG00000095951	HIVEP1	human immunodeficiency virus type I enhancer binding protein 1 [Source:HGNC Symbol;Acc:HGNC:4920]	1.11857e-08	3.379e-06	0.000652146	34.6858	33.8796	31.3333	33.2996	23.2583	26.799	27.0502	25.7025	1.29558	0.373597	7.5971	3	3	6		ENSG00000095951
ENSG00000099860	1	1	1	UUU	3		ENSG00000099860	GADD45B	growth arrest and DNA damage inducible beta [Source:HGNC Symbol;Acc:HGNC:4096]	6.51784e-08	3.65387e-05	0.00380003	1430.46	1334.08	1364.64	1376.39	998.646	1096.21	1142.18	1079.01	1.27561	0.351184	297.383	3	3	6		ENSG00000099860	GADD45B	growth arrest and DNA damage inducible beta [Source:HGNC Symbol;Acc:HGNC:4096]	9.88306e-15	5.54041e-12	5.76202e-10	77.9063	73.0802	74.6251	75.2039	53.9837	59.4755	61.8607	58.44	1.28686	0.363852	16.7639	3	3	6		ENSG00000099860
ENSG00000100311	1	1	1	UUU	3		ENSG00000100311	PDGFB	platelet derived growth factor subunit B [Source:HGNC Symbol;Acc:HGNC:8800]	9.25591e-07	0.00043171	0.0539638	2827.78	2721.28	2626.1	2725.05	1957.66	2321.39	2341.66	2206.91	1.23478	0.304259	518.148	3	3	6		ENSG00000100311	PDGFB	platelet derived growth factor subunit B [Source:HGNC Symbol;Acc:HGNC:8800]	7.1803e-16	4.36069e-13	4.18626e-11	154.007	149.07	143.608	148.895	105.825	125.948	126.826	119.533	1.24564	0.316889	29.3623	3	3	6		ENSG00000100311
ENSG00000100767	1	1	1	UUU	3		ENSG00000100767	PAPLN	papilin, proteoglycan like sulfated glycoprotein [Source:HGNC Symbol;Acc:HGNC:19262]	0.000314489	0.066674	1	1031.66	1032.05	889.643	984.453	778.989	852.467	803.753	811.736	1.21277	0.278311	172.717	3	3	6		ENSG00000100767	PAPLN	papilin, proteoglycan like sulfated glycoprotein [Source:HGNC Symbol;Acc:HGNC:19262]	5.07743e-08	1.36417e-05	0.00296024	56.1866	56.5353	48.65	53.7906	42.1097	46.2509	43.5316	43.9641	1.22351	0.29103	9.82657	3	3	6		ENSG00000100767
ENSG00000100906	1	1	1	UUU	3		ENSG00000100906	NFKBIA	NFKB inhibitor alpha [Source:HGNC Symbol;Acc:HGNC:7797]	1.19515e-10	9.67774e-08	6.96798e-06	1364.16	1355.33	1275.09	1331.53	1021.29	996.909	1001.62	1006.61	1.32279	0.403582	324.921	3	3	6		ENSG00000100906	NFKBIA	NFKB inhibitor alpha [Source:HGNC Symbol;Acc:HGNC:7797]	6.64073e-18	4.66467e-15	3.87168e-13	74.2955	74.2441	69.7282	72.7559	55.2078	54.0877	54.2482	54.5146	1.33461	0.416423	18.2414	3	3	6		ENSG00000100906
ENSG00000101384	1	1	1	UUU	3		ENSG00000101384	JAG1	jagged 1 [Source:HGNC Symbol;Acc:HGNC:6188]	3.53943e-05	0.0107063	1	474.142	521.339	549.619	515.034	387.23	407.533	388.913	394.559	1.30534	0.384426	120.475	3	3	6		ENSG00000101384	JAG1	jagged 1 [Source:HGNC Symbol;Acc:HGNC:6188]	5.78741e-09	1.84381e-06	0.000337418	25.8229	28.5586	30.0559	28.1458	20.9324	22.1109	21.0637	21.369	1.31713	0.397399	6.77678	3	3	6		ENSG00000101384
ENSG00000104856	1	1	1	UUU	3		ENSG00000104856	RELB	RELB proto-oncogene, NF-kB subunit [Source:HGNC Symbol;Acc:HGNC:9956]	0.00173586	0.271324	1	695.141	770.246	656.688	707.358	543.481	551.975	653.646	583.034	1.21324	0.278861	124.324	3	3	6		ENSG00000104856	RELB	RELB proto-oncogene, NF-kB subunit [Source:HGNC Symbol;Acc:HGNC:9956]	9.98554e-07	0.000210934	0.0582177	37.859	42.1936	35.9109	38.6545	29.3789	29.9476	35.4018	31.5761	1.22417	0.291803	7.07839	3	3	6		ENSG00000104856
ENSG00000106366	1	1	1	UUU	3		ENSG00000106366	SERPINE1	serpin family E member 1 [Source:HGNC Symbol;Acc:HGNC:8583]	1.94414e-06	0.000821358	0.113348	11268.9	11168.2	10860	11099	6648.58	8070.71	8580.64	7766.64	1.42906	0.515071	3332.39	3	3	6		ENSG00000106366	SERPINE1	serpin family E member 1 [Source:HGNC Symbol;Acc:HGNC:8583]	5.12596e-52	8.30148e-49	2.98853e-47	613.731	611.787	593.878	606.465	359.401	437.88	464.731	420.671	1.44166	0.527733	185.794	3	3	6		ENSG00000106366
ENSG00000106688	1	1	1	UUU	3		ENSG00000106688	SLC1A1	solute carrier family 1 member 1 [Source:HGNC Symbol;Acc:HGNC:10939]	0.0292708	1	1	142.645	140.39	160.927	147.987	117.754	114.78	115.992	116.175	1.27383	0.34917	31.812	3	3	6		ENSG00000106688	SLC1A1	solute carrier family 1 member 1 [Source:HGNC Symbol;Acc:HGNC:10939]	0.000811398	0.072113	1	7.76874	7.69046	8.8003	8.0865	6.36542	6.22743	6.28215	6.29167	1.28527	0.362073	1.79483	3	3	6		ENSG00000106688
ENSG00000108375	1	1	1	UUU	3		ENSG00000108375	RNF43	ring finger protein 43 [Source:HGNC Symbol;Acc:HGNC:18505]	0.00203539	0.307428	1	143.649	138.113	134.322	138.695	103.035	90.2763	94.1578	95.823	1.44741	0.53347	42.8719	3	3	6		ENSG00000108375	RNF43	ring finger protein 43 [Source:HGNC Symbol;Acc:HGNC:18505]	4.56315e-06	0.000860974	0.266041	7.82345	7.56575	7.34541	7.57821	5.56975	4.89798	5.09963	5.18912	1.4604	0.546367	2.38909	3	3	6		ENSG00000108375
ENSG00000108551	1	1	1	UUU	3		ENSG00000108551	RASD1	ras related dexamethasone induced 1 [Source:HGNC Symbol;Acc:HGNC:15828]	0.0110495	1	1	32.1452	30.3545	22.7115	28.4038	10.1903	15.4759	15.0107	13.559	2.09483	1.06684	14.8448	3	0	3		ENSG00000108551	RASD1	ras related dexamethasone induced 1 [Source:HGNC Symbol;Acc:HGNC:15828]	0.000113304	0.0141756	1	1.7507	1.6628	1.24198	1.55183	0.550854	0.839654	0.812984	0.734497	2.11278	1.07914	0.81733	3	0	3		ENSG00000108551
ENSG00000108691	1	1	1	UUU	3		ENSG00000108691	CCL2	C-C motif chemokine ligand 2 [Source:HGNC Symbol;Acc:HGNC:10618]	1.86299e-05	0.00590304	1	258.166	255.737	226.466	246.79	155.119	168.946	173.305	165.79	1.48857	0.573929	81.0002	3	3	6		ENSG00000108691	CCL2	C-C motif chemokine ligand 2 [Source:HGNC Symbol;Acc:HGNC:10618]	5.71023e-10	2.13409e-07	3.32918e-05	14.0603	14.0091	12.3843	13.4846	8.38522	9.16622	9.38627	8.97924	1.50175	0.586646	4.50534	3	3	6		ENSG00000108691
ENSG00000111012	1	1	1	UUU	3		ENSG00000111012	CYP27B1	cytochrome P450 family 27 subfamily B member 1 [Source:HGNC Symbol;Acc:HGNC:2606]	0.0348209	1	1	45.2042	36.4254	30.4983	37.376	22.645	16.7656	27.2921	22.2343	1.68101	0.749328	15.1418	3	2	5		ENSG00000111012	CYP27B1	cytochrome P450 family 27 subfamily B member 1 [Source:HGNC Symbol;Acc:HGNC:2606]	0.00133138	0.103358	1	2.46193	1.99536	1.6678	2.0417	1.22412	0.909625	1.47815	1.20397	1.69581	0.761974	0.83773	3	2	5		ENSG00000111012
ENSG00000111859	1	1	1	UUU	3		ENSG00000111859	NEDD9	neural precursor cell expressed, developmentally down-regulated 9 [Source:HGNC Symbol;Acc:HGNC:7733]	0.000113896	0.0286224	1	532.406	545.623	469.155	515.728	372.511	393.347	427.122	397.66	1.29691	0.375075	118.068	3	3	6		ENSG00000111859	NEDD9	neural precursor cell expressed, developmentally down-regulated 9 [Source:HGNC Symbol;Acc:HGNC:7733]	2.92725e-08	8.32511e-06	0.00170665	28.996	29.8889	25.6557	28.1802	20.1368	21.3412	23.1331	21.537	1.30845	0.387863	6.64318	3	3	6		ENSG00000111859
ENSG00000112149	1	1	1	UUU	3		ENSG00000112149	CD83	CD83 molecule [Source:HGNC Symbol;Acc:HGNC:1703]	0.0429017	1	1	206.935	210.205	195.968	204.369	175.499	163.787	166.482	168.589	1.21223	0.277666	35.78	3	3	6		ENSG00000112149	CD83	CD83 molecule [Source:HGNC Symbol;Acc:HGNC:1703]	0.00310815	0.196116	1	11.2702	11.5149	10.7165	11.1672	9.48693	8.88634	9.01673	9.13	1.22313	0.290579	2.03718	3	3	6		ENSG00000112149
ENSG00000112658	1	1	1	UUU	3		ENSG00000112658	SRF	serum response factor [Source:HGNC Symbol;Acc:HGNC:11291]	9.67857e-14	9.31737e-11	5.6428e-09	2880.01	2952.74	2975.21	2935.99	2210.16	2271.1	2386.7	2289.32	1.28247	0.358929	646.671	3	3	6		ENSG00000112658	SRF	serum response factor [Source:HGNC Symbol;Acc:HGNC:11291]	1.26899e-21	1.04204e-18	7.39849e-17	156.852	161.749	162.699	160.433	119.474	123.219	129.264	123.986	1.29396	0.371798	36.4475	3	3	6		ENSG00000112658
ENSG00000112715	1	1	1	UUU	3		ENSG00000112715	VEGFA	vascular endothelial growth factor A [Source:HGNC Symbol;Acc:HGNC:12680]	9.56928e-10	6.97386e-07	5.57908e-05	3301.92	3162.18	3140.03	3201.38	2612.11	2469.7	2712.84	2598.22	1.23215	0.301172	603.163	3	3	6		ENSG00000112715	VEGFA	vascular endothelial growth factor A [Source:HGNC Symbol;Acc:HGNC:12680]	4.1229e-16	2.55716e-13	2.40373e-11	179.83	173.222	171.712	174.922	141.202	133.995	146.928	140.708	1.24315	0.313999	34.2131	3	3	6		ENSG00000112715
ENSG00000113070	1	1	1	UUU	3		ENSG00000113070	HBEGF	heparin binding EGF like growth factor [Source:HGNC Symbol;Acc:HGNC:3059]	2.65487e-14	2.764e-11	1.54784e-09	1728.81	1680.12	1623.55	1677.5	1041.67	1221.31	1260.9	1174.63	1.42811	0.514107	502.869	3	3	6		ENSG00000113070	HBEGF	heparin binding EGF like growth factor [Source:HGNC Symbol;Acc:HGNC:3059]	1.01138e-31	1.0721e-28	5.89653e-27	94.155	92.0361	88.7837	91.6583	56.3095	66.2627	68.2907	63.621	1.44069	0.526763	28.0373	3	3	6		ENSG00000113070
ENSG00000113319	1	1	1	UUU	3		ENSG00000113319	RASGRF2	Ras protein specific guanine nucleotide releasing factor 2 [Source:HGNC Symbol;Acc:HGNC:9876]	0.000854625	0.155222	1	629.846	677.665	642.412	649.974	535.555	550.686	533.561	539.934	1.2038	0.2676	110.04	3	3	6		ENSG00000113319	RASGRF2	Ras protein specific guanine nucleotide releasing factor 2 [Source:HGNC Symbol;Acc:HGNC:9876]	6.12483e-06	0.00114452	0.35709	34.3028	37.1221	35.1302	35.5184	28.9504	29.8777	28.8979	29.242	1.21464	0.280524	6.27638	3	3	6		ENSG00000113319
ENSG00000114019	1	1	1	UUU	3		ENSG00000114019	AMOTL2	angiomotin like 2 [Source:HGNC Symbol;Acc:HGNC:17812]	7.70372e-13	7.19981e-10	4.49142e-08	8386.89	8553.91	8350.06	8430.29	6756.15	7106.04	7091.86	6984.68	1.20697	0.271387	1445.61	3	3	6		ENSG00000114019	AMOTL2	angiomotin like 2 [Source:HGNC Symbol;Acc:HGNC:17812]	5.7414e-16	3.52353e-13	3.34735e-11	456.769	468.578	456.622	460.656	365.216	385.541	384.098	378.285	1.21775	0.284217	82.3713	3	3	6		ENSG00000114019
ENSG00000114115	1	1	1	UUU	3		ENSG00000114115	RBP1	retinol binding protein 1 [Source:HGNC Symbol;Acc:HGNC:9919]	0.0402805	1	1	63.2859	68.2977	62.2945	64.6261	47.5546	46.4278	42.3028	45.4284	1.42259	0.508521	19.1976	3	3	6		ENSG00000114115	RBP1	retinol binding protein 1 [Source:HGNC Symbol;Acc:HGNC:9919]	0.00172621	0.125266	1	3.4467	3.74131	3.40657	3.53152	2.57065	2.51896	2.29114	2.46025	1.43543	0.521486	1.07127	3	3	6		ENSG00000114115
ENSG00000114315	1	1	1	UUU	3		ENSG00000114315	HES1	hes family bHLH transcription factor 1 [Source:HGNC Symbol;Acc:HGNC:5192]	5.09619e-10	3.90945e-07	2.97118e-05	129.585	169.985	128.482	142.684	67.9351	37.4002	61.4073	55.5809	2.56715	1.36017	87.1036	3	3	6		ENSG00000114315	HES1	hes family bHLH transcription factor 1 [Source:HGNC Symbol;Acc:HGNC:5192]	5.64327e-25	5.06175e-22	3.29014e-20	7.05752	9.31169	7.02605	7.79842	3.67236	2.02916	3.32584	3.00912	2.59159	1.37384	4.7893	3	3	6		ENSG00000114315
ENSG00000114737	1	1	1	UUU	3		ENSG00000114737	CISH	cytokine inducible SH2 containing protein [Source:HGNC Symbol;Acc:HGNC:1984]	1.81832e-06	0.000779497	0.106012	172.781	169.227	181.043	174.35	115.49	104.463	79.1472	99.6998	1.74875	0.806325	74.6504	3	3	6		ENSG00000114737	CISH	cytokine inducible SH2 containing protein [Source:HGNC Symbol;Acc:HGNC:1984]	3.02491e-13	1.57151e-10	1.76358e-08	9.41003	9.27012	9.90034	9.52683	6.24301	5.66766	4.28664	5.39911	1.76452	0.819276	4.12772	3	3	6		ENSG00000114737
ENSG00000115844	1	1	1	UUU	3		ENSG00000115844	DLX2	distal-less homeobox 2 [Source:HGNC Symbol;Acc:HGNC:2915]	0.0203057	1	1	165.749	145.702	157.034	156.162	135.87	103.173	120.085	119.71	1.3045	0.383502	36.452	3	3	6		ENSG00000115844	DLX2	distal-less homeobox 2 [Source:HGNC Symbol;Acc:HGNC:2915]	0.000412328	0.0428711	1	9.02706	7.98145	8.58739	8.53197	7.34472	5.59769	6.50387	6.48209	1.31624	0.396419	2.04987	3	3	6		ENSG00000115844
ENSG00000115963	1	1	1	UUU	3		ENSG00000115963	RND3	Rho family GTPase 3 [Source:HGNC Symbol;Acc:HGNC:671]	7.77998e-13	7.19981e-10	4.53588e-08	2700.2	2807.8	2785.08	2764.36	2016.54	2234.98	2179.28	2143.6	1.28959	0.366909	620.759	3	3	6		ENSG00000115963	RND3	Rho family GTPase 3 [Source:HGNC Symbol;Acc:HGNC:671]	4.02982e-22	3.40503e-19	2.34947e-17	147.059	153.809	152.302	151.057	109.008	121.26	118.031	116.099	1.3011	0.379729	34.9573	3	3	6		ENSG00000115963
ENSG00000116285	1	1	1	UUU	3		ENSG00000116285	ERRFI1	ERBB receptor feedback inhibitor 1 [Source:HGNC Symbol;Acc:HGNC:18185]	2.68574e-25	4.34955e-22	1.56584e-20	1288.82	1268.06	1306.89	1287.92	764.27	697.707	850.15	770.709	1.67109	0.740789	517.215	3	3	6		ENSG00000116285	ERRFI1	ERBB receptor feedback inhibitor 1 [Source:HGNC Symbol;Acc:HGNC:18185]	3.06146e-50	4.82403e-47	1.78489e-45	70.1922	69.4636	71.467	70.3743	41.314	37.8544	46.0445	41.7376	1.68611	0.753699	28.6366	3	3	6		ENSG00000116285
ENSG00000116717	1	1	1	UUU	3		ENSG00000116717	GADD45A	growth arrest and DNA damage inducible alpha [Source:HGNC Symbol;Acc:HGNC:4095]	4.18745e-19	5.42525e-16	2.44136e-14	1677.58	1686.95	1580.07	1648.2	1134.52	1161.99	1135.35	1143.95	1.4408	0.526867	504.251	3	3	6		ENSG00000116717	GADD45A	growth arrest and DNA damage inducible alpha [Source:HGNC Symbol;Acc:HGNC:4095]	2.41682e-32	2.60936e-29	1.40906e-27	91.3648	92.4102	86.4062	90.0604	61.3284	63.044	61.4912	61.9545	1.45365	0.539683	28.1059	3	3	6		ENSG00000116717
ENSG00000116991	1	1	1	UUU	3		ENSG00000116991	SIPA1L2	signal induced proliferation associated 1 like 2 [Source:HGNC Symbol;Acc:HGNC:23800]	0.000146853	0.0356742	1	560.533	581.289	502.249	548.024	411.007	466.858	399.83	425.898	1.28675	0.36373	122.126	3	3	6		ENSG00000116991	SIPA1L2	signal induced proliferation associated 1 like 2 [Source:HGNC Symbol;Acc:HGNC:23800]	4.52458e-08	1.23267e-05	0.00263792	30.5279	31.8427	27.4655	29.9453	22.2178	25.3296	21.6549	23.0674	1.29817	0.376474	6.87791	3	3	6		ENSG00000116991
ENSG00000117228	1	1	1	UUU	3		ENSG00000117228	GBP1	guanylate binding protein 1 [Source:HGNC Symbol;Acc:HGNC:4182]	0.00099971	0.177158	1	644.914	689.048	707.302	680.421	546.878	599.693	554.03	566.867	1.20032	0.263418	113.554	3	3	6		ENSG00000117228	GBP1	guanylate binding protein 1 [Source:HGNC Symbol;Acc:HGNC:4182]	3.94853e-06	0.000755571	0.230207	35.1235	37.7456	38.6787	37.1826	29.5625	32.5366	30.0065	30.7019	1.21109	0.276302	6.48075	3	3	6		ENSG00000117228
ENSG00000117525	1	1	1	UUU	3		ENSG00000117525	F3	coagulation factor III, tissue factor [Source:HGNC Symbol;Acc:HGNC:3541]	9.95724e-06	0.00343507	0.580527	692.127	697.396	725.471	704.998	492.53	483.623	626.354	534.169	1.3198	0.400323	170.829	3	3	6		ENSG00000117525	F3	coagulation factor III, tissue factor [Source:HGNC Symbol;Acc:HGNC:3541]	7.70559e-12	3.48257e-09	4.49252e-07	37.6948	38.2029	39.6723	38.5233	26.6246	26.2392	33.9236	28.9291	1.33165	0.41321	9.59421	3	3	6		ENSG00000117525
ENSG00000118503	1	1	1	UUU	3		ENSG00000118503	TNFAIP3	TNF alpha induced protein 3 [Source:HGNC Symbol;Acc:HGNC:11896]	1.81175e-05	0.00577207	1	343.552	361.978	353.651	353.06	254.757	257.932	256.546	256.412	1.37693	0.461453	96.6487	3	3	6		ENSG00000118503	TNFAIP3	TNF alpha induced protein 3 [Source:HGNC Symbol;Acc:HGNC:11896]	3.67845e-09	1.22549e-06	0.000214461	18.7106	19.8289	19.3394	19.293	13.7713	13.9942	13.8946	13.8867	1.38931	0.474368	5.40624	3	3	6		ENSG00000118503
ENSG00000118515	1	1	1	UUU	3		ENSG00000118515	SGK1	serum/glucocorticoid regulated kinase 1 [Source:HGNC Symbol;Acc:HGNC:10810]	1.82708e-49	4.63142e-46	1.06523e-44	1046.73	1016.88	1049.27	1037.63	485.736	466.858	489.894	480.829	2.15799	1.10969	556.797	3	3	6		ENSG00000118515	SGK1	serum/glucocorticoid regulated kinase 1 [Source:HGNC Symbol;Acc:HGNC:10810]	3.13763e-83	6.53321e-80	1.8293e-78	57.0073	55.7039	57.3794	56.6968	26.2574	25.3296	26.5328	26.0399	2.1773	1.12254	30.6569	3	3	6		ENSG00000118515
ENSG00000118523	1	1	1	UUU	3		ENSG00000118523	CTGF	connective tissue growth factor [Source:HGNC Symbol;Acc:HGNC:2500]	0	0	0	14093.7	13656.5	13733.3	13827.8	3668.5	3925.73	4081.54	3891.92	3.55296	1.82902	9935.92	3	3	6		ENSG00000118523	CTGF	connective tissue growth factor [Source:HGNC Symbol;Acc:HGNC:2500]	0	0	0	767.574	748.095	751.006	755.558	198.307	212.992	221.058	210.786	3.58448	1.84177	544.773	3	3	6		ENSG00000118523
ENSG00000119669	1	1	1	UUU	3		ENSG00000119669	IRF2BPL	interferon regulatory factor 2 binding protein like [Source:HGNC Symbol;Acc:HGNC:14282]	3.52251e-11	3.02014e-08	2.05369e-06	2137.66	2140.75	2115.42	2131.28	1678	1591.44	1743.97	1671.14	1.27535	0.350889	460.141	3	3	6		ENSG00000119669	IRF2BPL	interferon regulatory factor 2 binding protein like [Source:HGNC Symbol;Acc:HGNC:14282]	1.29082e-18	9.40714e-16	7.52571e-14	116.422	117.269	115.681	116.457	90.7073	86.3444	94.454	90.5019	1.2868	0.363783	25.9555	3	3	6		ENSG00000119669
ENSG00000120129	1	1	1	UUU	3		ENSG00000120129	DUSP1	dual specificity phosphatase 1 [Source:HGNC Symbol;Acc:HGNC:3064]	0	0	0	4665.08	4414.31	4540.36	4539.92	944.298	1003.36	1084.86	1010.84	4.49123	2.16711	3529.08	3	3	6		ENSG00000120129	DUSP1	dual specificity phosphatase 1 [Source:HGNC Symbol;Acc:HGNC:3064]	0	0	0	254.071	241.813	248.289	248.058	51.0458	54.4376	58.7566	54.7466	4.53101	2.17983	193.311	3	3	6		ENSG00000120129
ENSG00000120217	1	1	1	UUU	3		ENSG00000120217	CD274	CD274 molecule [Source:HGNC Symbol;Acc:HGNC:17635]	3.68759e-11	3.11585e-08	2.14994e-06	1008.56	964.516	883.154	952.076	543.481	709.314	655.011	635.935	1.49713	0.582196	316.14	3	3	6		ENSG00000120217	CD274	CD274 molecule [Source:HGNC Symbol;Acc:HGNC:17635]	1.36825e-26	1.26622e-23	7.97716e-22	54.9283	52.8355	48.2952	52.0197	29.3789	38.4841	35.4757	34.4462	1.51017	0.594712	17.5735	3	3	6		ENSG00000120217
ENSG00000120738	1	1	1	UUU	3		ENSG00000120738	EGR1	early growth response 1 [Source:HGNC Symbol;Acc:HGNC:3238]	0	0	0	39982.7	36678.2	35283.3	37314.7	1821.79	1928.04	2134.24	1961.36	19.0249	4.24982	35353.4	3	3	6		ENSG00000120738	EGR1	early growth response 1 [Source:HGNC Symbol;Acc:HGNC:3238]	0	0	0	2177.55	2009.21	1929.47	2038.74	98.4804	104.607	115.592	106.226	19.1924	4.26246	1932.51	3	3	6		ENSG00000120738
ENSG00000120875	1	1	1	UUU	3		ENSG00000120875	DUSP4	dual specificity phosphatase 4 [Source:HGNC Symbol;Acc:HGNC:3070]	0.0167444	1	1	42.1906	51.6027	47.3698	47.0544	26.0418	25.7932	34.1152	28.6501	1.64238	0.71579	18.4043	3	3	6		ENSG00000120875	DUSP4	dual specificity phosphatase 4 [Source:HGNC Symbol;Acc:HGNC:3070]	0.000187918	0.021912	1	2.2978	2.82676	2.59041	2.57166	1.40774	1.39942	1.84769	1.55162	1.6574	0.728926	1.02004	3	3	6		ENSG00000120875
ENSG00000121858	1	1	1	UUU	3		ENSG00000121858	TNFSF10	TNF superfamily member 10 [Source:HGNC Symbol;Acc:HGNC:11925]	2.27572e-07	0.000117415	0.0132679	799.613	828.679	727.418	785.237	542.349	616.459	593.604	584.137	1.34427	0.426821	201.1	3	3	6		ENSG00000121858	TNFSF10	TNF superfamily member 10 [Source:HGNC Symbol;Acc:HGNC:11925]	9.65325e-14	5.16334e-11	5.62804e-09	43.5487	45.3945	39.7788	42.9073	29.3177	33.4462	32.1498	31.6379	1.3562	0.43957	11.2694	3	3	6		ENSG00000121858
ENSG00000122641	1	1	1	UUU	3		ENSG00000122641	INHBA	inhibin subunit beta A [Source:HGNC Symbol;Acc:HGNC:6066]	4.6047e-10	3.57951e-07	2.68463e-05	4079.43	4423.42	3866.15	4123	2858.94	3439.53	3153.61	3150.69	1.3086	0.388026	972.31	3	3	6		ENSG00000122641	INHBA	inhibin subunit beta A [Source:HGNC Symbol;Acc:HGNC:6066]	6.31338e-27	5.93682e-24	3.68083e-22	222.175	242.312	211.42	225.302	154.545	186.613	170.801	170.653	1.32024	0.400797	54.6495	3	3	6		ENSG00000122641
ENSG00000122861	1	1	1	UUU	3		ENSG00000122861	PLAU	plasminogen activator, urokinase [Source:HGNC Symbol;Acc:HGNC:9052]	2.98322e-11	2.63527e-08	1.73928e-06	1103.99	1187.62	991.521	1094.38	745.022	767.349	791.472	767.947	1.42507	0.51103	326.429	3	3	6		ENSG00000122861	PLAU	plasminogen activator, urokinase [Source:HGNC Symbol;Acc:HGNC:9052]	1.50082e-23	1.32577e-20	8.75008e-19	60.1257	65.0571	54.2212	59.8014	40.2735	41.6328	42.8664	41.5909	1.43785	0.523909	18.2104	3	3	6		ENSG00000122861
ENSG00000122877	1	1	1	UUU	3		ENSG00000122877	EGR2	early growth response 2 [Source:HGNC Symbol;Acc:HGNC:3239]	1.69645e-40	3.80409e-37	9.89063e-36	274.239	236.765	259.56	256.855	3.39676	10.3173	4.09382	5.93596	43.271	5.43533	250.919	3	0	3		ENSG00000122877	EGR2	early growth response 2 [Source:HGNC Symbol;Acc:HGNC:3239]	1.60315e-171	5.19259e-168	9.34667e-167	14.9357	12.9699	14.194	14.0332	0.183618	0.559769	0.221723	0.321703	43.6215	5.44697	13.7115	3	0	3		ENSG00000122877
ENSG00000123358	1	1	1	UUU	3		ENSG00000123358	NR4A1	nuclear receptor subfamily 4 group A member 1 [Source:HGNC Symbol;Acc:HGNC:7980]	6.64452e-107	2.58259e-103	3.87389e-102	972.394	909.119	824.753	902.088	194.747	153.47	166.482	171.566	5.25796	2.3945	730.522	3	3	6		ENSG00000123358	NR4A1	nuclear receptor subfamily 4 group A member 1 [Source:HGNC Symbol;Acc:HGNC:7980]	2.34665e-224	1.14012e-220	1.36814e-219	52.9588	49.8009	45.1015	49.2871	10.5274	8.32657	9.01673	9.29024	5.30525	2.40742	39.9968	3	3	6		ENSG00000123358
ENSG00000123689	1	1	1	UUU	3		ENSG00000123689	G0S2	G0/G1 switch 2 [Source:HGNC Symbol;Acc:HGNC:30229]	0.000259245	0.057689	1	508.297	511.474	415.946	478.572	335.147	357.236	401.194	364.526	1.31286	0.392715	114.046	3	3	6		ENSG00000123689	G0S2	G0/G1 switch 2 [Source:HGNC Symbol;Acc:HGNC:30229]	2.14615e-08	6.28768e-06	0.00125125	27.683	28.0182	22.7459	26.149	18.117	19.382	21.7288	19.7426	1.3245	0.405446	6.40644	3	3	6		ENSG00000123689
ENSG00000124171	1	1	1	UUU	3		ENSG00000124171	PARD6B	par-6 family cell polarity regulator beta [Source:HGNC Symbol;Acc:HGNC:16245]	0.00357363	0.467153	1	361.634	398.403	329.642	363.226	307.973	299.202	255.181	287.452	1.26361	0.337549	75.7745	3	3	6		ENSG00000124171	PARD6B	par-6 family cell polarity regulator beta [Source:HGNC Symbol;Acc:HGNC:16245]	1.33982e-05	0.00224466	0.781143	19.6954	21.8243	18.0264	19.8487	16.648	16.2333	13.8207	15.5674	1.27502	0.350521	4.28135	3	3	6		ENSG00000124171
ENSG00000124762	1	1	1	UUU	3		ENSG00000124762	CDKN1A	cyclin dependent kinase inhibitor 1A [Source:HGNC Symbol;Acc:HGNC:1784]	1.52808e-21	2.1212e-18	8.90902e-17	5605.33	5566.26	5393.02	5521.54	4082.9	4055.99	4343.54	4160.81	1.32703	0.408205	1360.73	3	3	6		ENSG00000124762	CDKN1A	cyclin dependent kinase inhibitor 1A [Source:HGNC Symbol;Acc:HGNC:1784]	6.34343e-31	6.60419e-28	3.69835e-26	305.279	304.916	294.917	301.704	220.709	220.059	235.248	225.339	1.33889	0.421038	76.3652	3	3	6		ENSG00000124762
ENSG00000124766	1	1	1	UUU	3		ENSG00000124766	SOX4	SRY-box 4 [Source:HGNC Symbol;Acc:HGNC:11200]	2.90537e-09	1.96964e-06	0.000169389	3104.02	3233.52	3083.58	3140.37	2623.43	2641.23	2419.45	2561.37	1.22605	0.294022	579.006	3	3	6		ENSG00000124766	SOX4	SRY-box 4 [Source:HGNC Symbol;Acc:HGNC:11200]	2.11099e-15	1.24318e-12	1.23075e-10	169.052	177.13	168.625	171.602	141.814	143.301	131.038	138.718	1.23706	0.306917	32.8846	3	3	6		ENSG00000124766
ENSG00000125347	1	1	1	UUU	3		ENSG00000125347	IRF1	interferon regulatory factor 1 [Source:HGNC Symbol;Acc:HGNC:6116]	9.80827e-05	0.0249713	1	658.977	678.424	672.261	669.888	521.968	497.81	588.145	535.974	1.24985	0.321755	133.913	3	3	6		ENSG00000125347	IRF1	interferon regulatory factor 1 [Source:HGNC Symbol;Acc:HGNC:6116]	5.15519e-08	1.37241e-05	0.00300558	35.8894	37.1636	36.7625	36.6052	28.216	27.0089	31.8542	29.0263	1.2611	0.334686	7.57886	3	3	6		ENSG00000125347
ENSG00000125398	1	1	1	UUU	3		ENSG00000125398	SOX9	SRY-box 9 [Source:HGNC Symbol;Acc:HGNC:11204]	3.43582e-10	2.70697e-07	2.00315e-05	270.221	281.538	301.09	284.283	146.061	147.021	185.586	159.556	1.78171	0.833264	124.727	3	3	6		ENSG00000125398	SOX9	SRY-box 9 [Source:HGNC Symbol;Acc:HGNC:11204]	1.64996e-20	1.28261e-17	9.6196e-16	14.7168	15.4225	16.4651	15.5348	7.89557	7.97671	10.0514	8.64124	1.79775	0.846194	6.89356	3	3	6		ENSG00000125398
ENSG00000125657	1	1	1	UUU	3		ENSG00000125657	TNFSF9	TNF superfamily member 9 [Source:HGNC Symbol;Acc:HGNC:11939]	2.21984e-08	1.34814e-05	0.00129421	1560.05	1465.37	1501.56	1508.99	1174.15	1214.86	1215.86	1201.62	1.25579	0.328598	307.367	3	3	6		ENSG00000125657	TNFSF9	TNF superfamily member 9 [Source:HGNC Symbol;Acc:HGNC:11939]	8.38174e-14	4.52474e-11	4.88672e-09	84.9638	80.2718	82.1125	82.4494	63.4706	65.9128	65.8517	65.0784	1.26692	0.34133	17.371	3	3	6		ENSG00000125657
ENSG00000125740	1	1	1	UUU	3		ENSG00000125740	FOSB	FosB proto-oncogene, AP-1 transcription factor subunit [Source:HGNC Symbol;Acc:HGNC:3797]	0	0	0	3893.59	3596.25	4267.17	3919.01	96.2414	98.0143	132.367	108.874	35.9957	5.16975	3810.13	3	3	6		ENSG00000125740	FOSB	FosB proto-oncogene, AP-1 transcription factor subunit [Source:HGNC Symbol;Acc:HGNC:3797]	0	0	0	212.054	197	233.35	214.135	5.20251	5.31781	7.16904	5.89645	36.3159	5.18253	208.238	3	3	6		ENSG00000125740
ENSG00000125845	1	1	1	UUU	3		ENSG00000125845	BMP2	bone morphogenetic protein 2 [Source:HGNC Symbol;Acc:HGNC:1069]	0.00449215	0.545628	1	84.3813	95.6168	90.8461	90.2814	53.2158	68.3521	55.9489	59.1723	1.52574	0.609508	31.1091	3	3	6		ENSG00000125845	BMP2	bone morphogenetic protein 2 [Source:HGNC Symbol;Acc:HGNC:1069]	1.02091e-05	0.00178742	0.595212	4.5956	5.23783	4.96791	4.93378	2.87668	3.70847	3.03021	3.20512	1.53934	0.622314	1.72866	3	3	6		ENSG00000125845
ENSG00000127528	1	1	1	UUU	3		ENSG00000127528	KLF2	Kruppel like factor 2 [Source:HGNC Symbol;Acc:HGNC:6347]	3.14376e-110	1.3092e-106	1.83288e-105	1086.91	1025.98	1007.74	1040.21	233.244	250.194	281.109	254.849	4.08168	2.02916	785.363	3	3	6		ENSG00000127528	KLF2	Kruppel like factor 2 [Source:HGNC Symbol;Acc:HGNC:6347]	4.21236e-207	1.88915e-203	2.45589e-202	59.1956	56.2027	55.1083	56.8356	12.6084	13.5744	15.225	13.8026	4.11774	2.04185	43.033	3	3	6		ENSG00000127528
ENSG00000128016	1	1	1	UUU	3		ENSG00000128016	ZFP36	ZFP36 ring finger protein [Source:HGNC Symbol;Acc:HGNC:12862]	2.12033e-277	1.54524e-273	1.2362e-272	2430.98	2286.46	2474.26	2397.23	434.785	428.168	443.497	435.483	5.50477	2.46068	1961.75	3	3	6		ENSG00000128016	ZFP36	ZFP36 ring finger protein [Source:HGNC Symbol;Acc:HGNC:12862]	0	0	0	132.397	125.251	135.305	130.984	23.5031	23.2304	24.02	23.5845	5.55382	2.47348	107.4	3	3	6		ENSG00000128016
ENSG00000128342	1	1	1	UUU	3		ENSG00000128342	LIF	LIF, interleukin 6 family cytokine [Source:HGNC Symbol;Acc:HGNC:6596]	3.51665e-29	6.6138e-26	2.05028e-24	3034.71	2890.51	2648.16	2857.8	1510.42	1833.9	1742.6	1695.64	1.68538	0.753071	1162.15	3	3	6		ENSG00000128342	LIF	LIF, interleukin 6 family cytokine [Source:HGNC Symbol;Acc:HGNC:6596]	1.13547e-79	2.28276e-76	6.61999e-75	165.277	158.34	144.815	156.144	81.6488	99.499	94.3801	91.8426	1.70013	0.765642	64.3015	3	3	6		ENSG00000128342
ENSG00000128965	1	1	1	UUU	3		ENSG00000128965	CHAC1	ChaC glutathione specific gamma-glutamylcyclotransferase 1 [Source:HGNC Symbol;Acc:HGNC:28680]	0.0254907	1	1	210.953	222.347	219.329	217.543	158.515	161.208	208.785	176.169	1.23485	0.304338	41.3736	3	3	6		ENSG00000128965	CHAC1	ChaC glutathione specific gamma-glutamylcyclotransferase 1 [Source:HGNC Symbol;Acc:HGNC:28680]	0.000508875	0.050031	1	11.489	12.18	11.994	11.8877	8.56884	8.74639	11.3079	9.54103	1.24595	0.317247	2.34662	3	3	6		ENSG00000128965
ENSG00000129514	1	1	1	UUU	3		ENSG00000129514	FOXA1	forkhead box A1 [Source:HGNC Symbol;Acc:HGNC:5021]	0.0206254	1	1	140.635	140.39	162.225	147.75	105.299	109.621	126.908	113.943	1.2967	0.374847	33.8071	3	3	6		ENSG00000129514	FOXA1	forkhead box A1 [Source:HGNC Symbol;Acc:HGNC:5021]	0.000270122	0.0297707	1	7.65933	7.69046	8.87127	8.07369	5.69216	5.94755	6.87341	6.17104	1.30832	0.387714	1.90265	3	3	6		ENSG00000129514
ENSG00000130066	1	1	1	UUU	3		ENSG00000130066	SAT1	spermidine/spermine N1-acetyltransferase 1 [Source:HGNC Symbol;Acc:HGNC:10540]	1.37269e-21	1.95196e-18	8.00303e-17	1041.71	1037.37	1057.06	1045.38	664.632	635.803	676.845	659.093	1.58608	0.665469	386.284	3	3	6		ENSG00000130066	SAT1	spermidine/spermine N1-acetyltransferase 1 [Source:HGNC Symbol;Acc:HGNC:10540]	6.69196e-36	7.96235e-33	3.90155e-31	56.7337	56.8263	57.8052	57.1217	35.9279	34.4958	36.6582	35.694	1.60032	0.67836	21.4278	3	3	6		ENSG00000130066
ENSG00000130513	1	1	1	UUU	3		ENSG00000130513	GDF15	growth differentiation factor 15 [Source:HGNC Symbol;Acc:HGNC:30142]	1.44781e-31	2.81368e-28	8.44105e-27	684.091	694.36	641.114	673.188	318.163	278.567	338.422	311.717	2.15961	1.11077	361.471	3	3	6		ENSG00000130513	GDF15	growth differentiation factor 15 [Source:HGNC Symbol;Acc:HGNC:30142]	1.71978e-57	3.03838e-54	1.00267e-52	37.2571	38.0366	35.0593	36.7843	17.1989	15.1138	18.3291	16.8806	2.17909	1.12373	19.9038	3	3	6		ENSG00000130513
ENSG00000130518	1	1	1	UUU	3		ENSG00000130518	IQCN	IQ motif containing N [Source:HGNC Symbol;Acc:HGNC:29350]	0.00483441	0.578759	1	383.734	361.978	324.45	356.721	303.444	300.491	246.994	283.643	1.25764	0.330719	73.0779	3	3	6		ENSG00000130518	IQCN	IQ motif containing N [Source:HGNC Symbol;Acc:HGNC:29350]	3.19411e-05	0.00478722	1	20.899	19.8289	17.7425	19.4902	16.4032	16.3033	13.3773	15.3613	1.26879	0.34345	4.1289	3	3	6		ENSG00000130518
ENSG00000131652	1	1	1	UUU	3		ENSG00000131652	THOC6	THO complex 6 [Source:HGNC Symbol;Acc:HGNC:28369]	1.32722e-07	7.09906e-05	0.00773798	622.814	574.46	535.343	577.539	416.669	349.498	439.403	401.857	1.43718	0.523237	175.682	3	3	6		ENSG00000131652	THOC6	THO complex 6 [Source:HGNC Symbol;Acc:HGNC:28369]	1.04955e-14	5.8277e-12	6.11908e-10	33.9199	31.4685	29.2752	31.5545	22.5238	18.9622	23.7983	21.7614	1.45002	0.536075	9.79312	3	3	6		ENSG00000131652
ENSG00000132002	1	1	1	UUU	3		ENSG00000132002	DNAJB1	DnaJ heat shock protein family (Hsp40) member B1 [Source:HGNC Symbol;Acc:HGNC:5270]	1.09955e-06	0.00049426	0.0641061	2244.14	2297.84	2406.12	2316.03	2005.22	1818.42	1962.3	1928.65	1.20086	0.264066	387.386	3	3	6		ENSG00000132002	DNAJB1	DnaJ heat shock protein family (Hsp40) member B1 [Source:HGNC Symbol;Acc:HGNC:5270]	5.49038e-12	2.54048e-09	3.201e-07	122.221	125.874	131.579	126.558	108.396	98.6593	106.279	104.445	1.21172	0.277058	22.1132	3	3	6		ENSG00000132002
ENSG00000132274	1	1	1	UUU	3		ENSG00000132274	TRIM22	tripartite motif containing 22 [Source:HGNC Symbol;Acc:HGNC:16379]	0.000532138	0.103416	1	750.39	689.048	759.214	732.884	643.119	566.162	599.062	602.781	1.21584	0.281951	130.103	3	3	6		ENSG00000132274	TRIM22	tripartite motif containing 22 [Source:HGNC Symbol;Acc:HGNC:16379]	8.52831e-07	0.000185529	0.0497218	40.868	37.7456	41.5175	40.0437	34.765	30.7173	32.4455	32.6426	1.22673	0.29482	7.40111	3	3	6		ENSG00000132274
ENSG00000134107	1	1	1	UUU	3		ENSG00000134107	BHLHE40	basic helix-loop-helix family member e40 [Source:HGNC Symbol;Acc:HGNC:1046]	1.06334e-54	2.81795e-51	6.19949e-50	5397.39	5052.51	5172.39	5207.43	3311.84	3163.54	3217.74	3231.04	1.61169	0.688573	1976.39	3	3	6		ENSG00000134107	BHLHE40	basic helix-loop-helix family member e40 [Source:HGNC Symbol;Acc:HGNC:1046]	2.10961e-79	4.09983e-76	1.22995e-74	293.954	276.773	282.852	284.526	179.028	171.639	174.274	174.98	1.62605	0.701369	109.546	3	3	6		ENSG00000134107
ENSG00000134259	1	1	1	UUU	3		ENSG00000134259	NGF	nerve growth factor [Source:HGNC Symbol;Acc:HGNC:7808]	0.0110909	1	1	356.611	350.595	380.256	362.487	254.757	314.678	327.506	298.98	1.21241	0.277882	63.5075	3	3	6		ENSG00000134259	NGF	nerve growth factor [Source:HGNC Symbol;Acc:HGNC:7808]	0.000106229	0.0133478	1	19.4219	19.2054	20.7943	19.8072	13.7713	17.073	17.7378	16.194	1.22311	0.290559	3.61311	3	3	6		ENSG00000134259
ENSG00000135679	1	1	1	UUU	3		ENSG00000135679	MDM2	MDM2 proto-oncogene [Source:HGNC Symbol;Acc:HGNC:6973]	4.81933e-06	0.00187318	0.280977	1991	2111.92	1879.22	1994.04	1747.06	1639.16	1484.69	1623.64	1.22813	0.296466	370.404	3	3	6		ENSG00000135679	MDM2	MDM2 proto-oncogene [Source:HGNC Symbol;Acc:HGNC:6973]	2.94017e-13	1.54431e-10	1.71418e-08	108.434	115.689	102.765	108.963	94.4408	88.9333	80.4115	87.9286	1.23922	0.309432	21.0342	3	3	6		ENSG00000135679
ENSG00000136158	1	1	1	UUU	3		ENSG00000136158	SPRY2	sprouty RTK signaling antagonist 2 [Source:HGNC Symbol;Acc:HGNC:11270]	1.20475e-24	1.89837e-21	7.02396e-20	680.073	711.814	704.058	698.648	381.569	361.105	394.371	379.015	1.84332	0.88231	319.633	3	3	6		ENSG00000136158	SPRY2	sprouty RTK signaling antagonist 2 [Source:HGNC Symbol;Acc:HGNC:11270]	2.12141e-41	2.74849e-38	1.23682e-36	37.0383	38.9927	38.5013	38.1774	20.6264	19.5919	21.3593	20.5259	1.85997	0.895276	17.6516	3	3	6		ENSG00000136158
ENSG00000136244	1	1	1	UUU	3		ENSG00000136244	IL6	interleukin 6 [Source:HGNC Symbol;Acc:HGNC:6018]	3.15014e-34	6.55927e-31	1.8366e-29	566.56	561.559	495.76	541.293	191.351	212.794	233.348	212.498	2.54729	1.34896	328.796	3	3	6		ENSG00000136244	IL6	interleukin 6 [Source:HGNC Symbol;Acc:HGNC:6018]	1.52042e-67	2.85947e-64	8.86436e-63	30.8561	30.7618	27.1106	29.5762	10.3438	11.5452	12.6382	11.5091	2.56981	1.36166	18.0671	3	3	6		ENSG00000136244
ENSG00000136826	1	1	1	UUU	3		ENSG00000136826	KLF4	Kruppel like factor 4 [Source:HGNC Symbol;Acc:HGNC:6348]	0.0197522	1	1	154.699	151.773	177.799	161.424	107.564	103.173	158.294	123.01	1.31228	0.39207	38.4131	3	3	6		ENSG00000136826	KLF4	Kruppel like factor 4 [Source:HGNC Symbol;Acc:HGNC:6348]	7.05624e-05	0.00943561	1	8.42526	8.31401	9.72291	8.82073	5.81457	5.59769	8.57329	6.66185	1.32407	0.404975	2.15888	3	3	6		ENSG00000136826
ENSG00000136881	1	1	1	UUU	3		ENSG00000136881	BAAT	bile acid-CoA:amino acid N-acyltransferase [Source:HGNC Symbol;Acc:HGNC:932]	0.0331161	1	1	63.2859	72.8509	70.7302	68.9557	47.5546	46.4278	51.855	48.6125	1.41848	0.504342	20.3432	3	3	6		ENSG00000136881	BAAT	bile acid-CoA:amino acid N-acyltransferase [Source:HGNC Symbol;Acc:HGNC:932]	0.00091264	0.0788278	1	3.4467	3.99073	3.86787	3.76843	2.57065	2.51896	2.80849	2.6327	1.43139	0.517421	1.13573	3	3	6		ENSG00000136881
ENSG00000136997	1	1	1	UUU	3		ENSG00000136997	MYC	MYC proto-oncogene, bHLH transcription factor [Source:HGNC Symbol;Acc:HGNC:7553]	5.45733e-58	1.59087e-54	3.18173e-53	3236.62	3179.64	3219.2	3211.82	1585.15	1693.33	1874.97	1717.82	1.86971	0.902815	1494	3	3	6		ENSG00000136997	MYC	MYC proto-oncogene, bHLH transcription factor [Source:HGNC Symbol;Acc:HGNC:7553]	1.80833e-115	5.27145e-112	1.05429e-110	176.274	174.179	176.041	175.498	85.6884	91.8721	101.549	93.0365	1.88633	0.915585	82.4614	3	3	6		ENSG00000136997
ENSG00000137193	1	1	1	UUU	3		ENSG00000137193	PIM1	Pim-1 proto-oncogene, serine/threonine kinase [Source:HGNC Symbol;Acc:HGNC:8986]	2.61575e-06	0.00107397	0.152503	1166.27	1120.08	1205.66	1164	872.966	955.64	978.423	935.676	1.24402	0.315014	228.327	3	3	6		ENSG00000137193	PIM1	Pim-1 proto-oncogene, serine/threonine kinase [Source:HGNC Symbol;Acc:HGNC:8986]	2.44399e-11	1.05548e-08	1.42489e-06	63.5177	61.3574	65.9313	63.6021	47.1898	51.8486	52.9918	50.6767	1.25506	0.327751	12.9254	3	3	6		ENSG00000137193
ENSG00000137331	1	1	1	UUU	3		ENSG00000137331	IER3	immediate early response 3 [Source:HGNC Symbol;Acc:HGNC:5392]	2.79509e-132	1.48145e-128	1.6296e-127	4206	4047.78	4040.06	4097.95	1747.06	1809.4	1876.33	1810.93	2.26289	1.17817	2287.01	3	3	6		ENSG00000137331	IER3	immediate early response 3 [Source:HGNC Symbol;Acc:HGNC:5392]	3.41004e-199	1.24258e-195	1.98812e-194	229.069	221.735	220.93	223.911	94.4408	98.1695	101.623	98.0778	2.283	1.19093	125.833	3	3	6		ENSG00000137331
ENSG00000137819	1	1	1	UUU	3		ENSG00000137819	PAQR5	progestin and adipoQ receptor family member 5 [Source:HGNC Symbol;Acc:HGNC:29645]	0.0127886	1	1	35.1589	28.8368	31.7961	31.9306	20.3805	10.3173	17.7399	16.1459	1.97763	0.983772	15.7847	3	0	3		ENSG00000137819	PAQR5	progestin and adipoQ receptor family member 5 [Source:HGNC Symbol;Acc:HGNC:29645]	0.000136505	0.0166496	1	1.91483	1.57966	1.73877	1.74442	1.10171	0.559769	0.960799	0.874092	1.99569	0.996891	0.870329	3	0	3		ENSG00000137819
ENSG00000137868	1	1	1	UUU	3		ENSG00000137868	STRA6	stimulated by retinoic acid 6 [Source:HGNC Symbol;Acc:HGNC:30650]	0.039851	1	1	33.1498	37.9432	41.5297	37.5409	27.174	19.3449	23.1983	23.2391	1.61542	0.691908	14.3018	3	1	4		ENSG00000137868	STRA6	stimulated by retinoic acid 6 [Source:HGNC Symbol;Acc:HGNC:30650]	0.00136197	0.104344	1	1.80541	2.0785	2.27105	2.05165	1.46894	1.04957	1.25643	1.25831	1.63048	0.705296	0.79334	3	1	4		ENSG00000137868
ENSG00000138131	1	1	1	UUU	3		ENSG00000138131	LOXL4	lysyl oxidase like 4 [Source:HGNC Symbol;Acc:HGNC:17171]	5.59402e-05	0.0158455	1	467.111	460.63	424.381	450.707	349.866	335.312	342.516	342.565	1.31568	0.395814	108.143	3	3	6		ENSG00000138131	LOXL4	lysyl oxidase like 4 [Source:HGNC Symbol;Acc:HGNC:17171]	3.6078e-08	1.01126e-05	0.00210342	25.4399	25.233	23.2072	24.6267	18.9126	18.1925	18.5508	18.552	1.32744	0.408651	6.07473	3	3	6		ENSG00000138131
ENSG00000138166	1	1	1	UUU	3		ENSG00000138166	DUSP5	dual specificity phosphatase 5 [Source:HGNC Symbol;Acc:HGNC:3071]	5.77981e-93	2.10609e-89	3.36975e-88	1101.98	987.281	964.916	1018.06	203.805	257.932	277.015	246.251	4.13423	2.04762	771.808	3	3	6		ENSG00000138166	DUSP5	dual specificity phosphatase 5 [Source:HGNC Symbol;Acc:HGNC:3071]	1.16365e-205	4.84592e-202	6.78428e-201	60.0163	54.0826	52.7663	55.6217	11.0171	13.9942	15.0033	13.3382	4.17011	2.06009	42.2836	3	3	6		ENSG00000138166
ENSG00000138835	1	1	1	UUU	3		ENSG00000138835	RGS3	regulator of G protein signaling 3 [Source:HGNC Symbol;Acc:HGNC:9999]	1.62277e-05	0.00525616	0.946108	1043.72	1058.61	1064.2	1055.51	904.669	830.542	859.702	864.971	1.22028	0.287215	190.538	3	3	6		ENSG00000138835	RGS3	regulator of G protein signaling 3 [Source:HGNC Symbol;Acc:HGNC:9999]	5.1765e-09	1.66741e-06	0.0003018	56.8431	57.9902	58.1955	57.6763	48.9036	45.0614	46.5618	46.8423	1.23129	0.300168	10.834	3	3	6		ENSG00000138835
ENSG00000139289	1	1	1	UUU	3		ENSG00000139289	PHLDA1	pleckstrin homology like domain family A member 1 [Source:HGNC Symbol;Acc:HGNC:8933]	2.93659e-24	4.5055e-21	1.71209e-19	854.862	969.828	864.985	896.558	483.472	510.706	521.28	505.152	1.77483	0.827679	391.406	3	3	6		ENSG00000139289	PHLDA1	pleckstrin homology like domain family A member 1 [Source:HGNC Symbol;Acc:HGNC:8933]	3.4982e-46	4.97444e-43	2.03952e-41	46.5578	53.1265	47.3016	48.9953	26.135	27.7086	28.2327	27.3588	1.79085	0.840641	21.6366	3	3	6		ENSG00000139289
ENSG00000139318	1	1	1	UUU	3		ENSG00000139318	DUSP6	dual specificity phosphatase 6 [Source:HGNC Symbol;Acc:HGNC:3072]	1.62438e-17	2.015e-14	9.47048e-13	184.835	193.51	208.297	195.548	76.9931	72.2211	54.5843	67.9328	2.87854	1.52534	127.615	3	3	6		ENSG00000139318	DUSP6	dual specificity phosphatase 6 [Source:HGNC Symbol;Acc:HGNC:3072]	3.24803e-38	4.11666e-35	1.89366e-33	10.0665	10.6004	11.3907	10.6859	4.16201	3.91838	2.95631	3.6789	2.90464	1.53836	7.00697	3	3	6		ENSG00000139318
ENSG00000141682	1	1	1	UUU	3		ENSG00000141682	PMAIP1	phorbol-12-myristate-13-acetate-induced protein 1 [Source:HGNC Symbol;Acc:HGNC:9108]	1.07196e-05	0.00365483	0.624976	822.717	863.587	750.129	812.144	655.574	643.541	608.614	635.91	1.27714	0.352914	176.235	3	3	6		ENSG00000141682	PMAIP1	phorbol-12-myristate-13-acetate-induced protein 1 [Source:HGNC Symbol;Acc:HGNC:9108]	3.37578e-10	1.29483e-07	1.96815e-05	44.8071	47.3067	41.0208	44.3782	35.4383	34.9156	32.9628	34.4389	1.28861	0.365812	9.93928	3	3	6		ENSG00000141682
ENSG00000142627	1	1	1	UUU	3		ENSG00000142627	EPHA2	EPH receptor A2 [Source:HGNC Symbol;Acc:HGNC:3386]	3.72941e-14	3.8146e-11	2.17432e-09	4787.63	4976.63	4683.77	4816.01	3421.67	3661.35	3953.26	3678.76	1.30914	0.388618	1137.25	3	3	6		ENSG00000142627	EPHA2	EPH receptor A2 [Source:HGNC Symbol;Acc:HGNC:3386]	7.37952e-28	7.17068e-25	4.30241e-23	260.745	272.616	256.131	263.164	184.964	198.648	214.11	199.241	1.32083	0.401449	63.9233	3	3	6		ENSG00000142627
ENSG00000142867	1	1	1	UUU	3		ENSG00000142867	BCL10	B cell CLL/lymphoma 10 [Source:HGNC Symbol;Acc:HGNC:989]	6.86073e-06	0.00248567	0.399994	716.236	716.367	774.139	735.581	585.374	582.927	560.853	576.385	1.2762	0.351851	159.196	3	3	6		ENSG00000142867	BCL10	B cell CLL/lymphoma 10 [Source:HGNC Symbol;Acc:HGNC:989]	8.64471e-10	3.16984e-07	5.04004e-05	39.0079	39.2421	42.3337	40.1946	31.6435	31.627	30.376	31.2155	1.28765	0.364738	8.97906	3	3	6		ENSG00000142867
ENSG00000142871	1	1	1	UUU	3		ENSG00000142871	CYR61	cysteine rich angiogenic inducer 61 [Source:HGNC Symbol;Acc:HGNC:2654]	1.75212e-14	1.85731e-11	1.02152e-09	35480.3	33739.1	31835.1	33684.8	24514.4	26974.6	27199.3	26229.4	1.28424	0.360912	7455.39	3	3	6		ENSG00000142871	CYR61	cysteine rich angiogenic inducer 61 [Source:HGNC Symbol;Acc:HGNC:2654]	1.19738e-29	1.20361e-26	6.98096e-25	1932.34	1848.2	1740.9	1840.48	1325.17	1463.52	1473.13	1420.6	1.29556	0.373577	419.876	3	3	6		ENSG00000142871
ENSG00000143341	1	1	1	UUU	3		ENSG00000143341	HMCN1	hemicentin 1 [Source:HGNC Symbol;Acc:HGNC:19194]	0.000492166	0.0975995	1	481.174	426.481	341.322	416.326	272.873	357.236	281.109	303.739	1.37067	0.454879	112.586	3	3	6		ENSG00000143341	HMCN1	hemicentin 1 [Source:HGNC Symbol;Acc:HGNC:19194]	2.80837e-09	9.46439e-07	0.000163734	26.2058	23.3624	18.6652	22.7445	14.7506	19.382	15.225	16.4525	1.38243	0.467204	6.29191	3	3	6		ENSG00000143341
ENSG00000143384	1	1	1	UUU	3		ENSG00000143384	MCL1	MCL1, BCL2 family apoptosis regulator [Source:HGNC Symbol;Acc:HGNC:6943]	6.38226e-65	1.95841e-61	3.72099e-60	6692.24	6811.56	6577.26	6693.69	4230.09	4111.44	3939.62	4093.72	1.63511	0.709389	2599.97	3	3	6		ENSG00000143384	MCL1	MCL1, BCL2 family apoptosis regulator [Source:HGNC Symbol;Acc:HGNC:6943]	1.068e-87	2.39486e-84	6.22663e-83	364.474	373.133	359.677	365.761	228.666	223.068	213.371	221.702	1.64979	0.722283	144.06	3	3	6		ENSG00000143384
ENSG00000143772	1	1	1	UUU	3		ENSG00000143772	ITPKB	inositol-trisphosphate 3-kinase B [Source:HGNC Symbol;Acc:HGNC:6179]	0.00991305	0.990202	1	119.54	129.766	134.322	127.876	95.1092	107.042	75.0533	92.4015	1.38392	0.468758	35.4746	3	3	6		ENSG00000143772	ITPKB	inositol-trisphosphate 3-kinase B [Source:HGNC Symbol;Acc:HGNC:6179]	5.01523e-05	0.00706276	1	6.51043	7.10848	7.34541	6.98811	5.1413	5.80761	4.06492	5.00461	1.39633	0.481644	1.9835	3	3	6		ENSG00000143772
ENSG00000143878	1	1	1	UUU	3		ENSG00000143878	RHOB	ras homolog family member B [Source:HGNC Symbol;Acc:HGNC:668]	7.5181e-130	3.65267e-126	4.3832e-125	5926.78	5540.46	5385.88	5617.71	2212.42	2410.38	2449.47	2357.42	2.38299	1.25277	3260.28	3	3	6		ENSG00000143878	RHOB	ras homolog family member B [Source:HGNC Symbol;Acc:HGNC:668]	1.63491e-241	8.6653e-238	9.53183e-237	322.786	303.503	294.526	306.938	119.597	130.776	132.664	127.679	2.40399	1.26543	179.259	3	3	6		ENSG00000143878
ENSG00000144452	1	1	1	UUU	3		ENSG00000144452	ABCA12	ATP binding cassette subfamily A member 12 [Source:HGNC Symbol;Acc:HGNC:14637]	0.0081086	0.857206	1	147.667	147.978	128.482	141.376	103.035	110.911	95.5224	103.156	1.37051	0.454708	38.2199	3	3	6		ENSG00000144452	ABCA12	ATP binding cassette subfamily A member 12 [Source:HGNC Symbol;Acc:HGNC:14637]	6.97349e-05	0.00938957	1	8.04229	8.10616	7.02605	7.72483	5.56975	6.01752	5.17353	5.58693	1.38266	0.467447	2.1379	3	3	6		ENSG00000144452
ENSG00000144476	1	1	1	UUU	3		ENSG00000144476	ACKR3	atypical chemokine receptor 3 [Source:HGNC Symbol;Acc:HGNC:23692]	0.0449933	1	1	222.003	182.127	223.222	209.117	161.912	185.711	167.847	171.823	1.21705	0.283387	37.2941	3	3	6		ENSG00000144476	ACKR3	atypical chemokine receptor 3 [Source:HGNC Symbol;Acc:HGNC:23692]	0.00193116	0.136473	1	12.0908	9.97681	12.2069	11.4248	8.75246	10.0759	9.09064	9.30631	1.22764	0.29589	2.11851	3	3	6		ENSG00000144476
ENSG00000144560	1	1	1	UUU	3		ENSG00000144560	VGLL4	vestigial like family member 4 [Source:HGNC Symbol;Acc:HGNC:28966]	8.41733e-06	0.00299236	0.490747	792.581	741.41	752.076	762.022	606.887	536.499	635.907	593.098	1.28482	0.361563	168.925	3	3	6		ENSG00000144560	VGLL4	vestigial like family member 4 [Source:HGNC Symbol;Acc:HGNC:28966]	3.14831e-10	1.21558e-07	1.83553e-05	43.1658	40.6139	41.1272	41.6356	32.8064	29.108	34.441	32.1185	1.29632	0.374417	9.51719	3	3	6		ENSG00000144560
ENSG00000144655	1	1	1	UUU	3		ENSG00000144655	CSRNP1	cysteine and serine rich nuclear protein 1 [Source:HGNC Symbol;Acc:HGNC:14300]	1.34417e-25	2.23908e-22	7.83679e-21	1176.31	1142.85	1248.49	1189.22	682.748	660.307	762.815	701.957	1.69414	0.760557	487.26	3	3	6		ENSG00000144655	CSRNP1	cysteine and serine rich nuclear protein 1 [Source:HGNC Symbol;Acc:HGNC:14300]	6.43302e-50	9.86995e-47	3.75058e-45	64.0648	62.6045	68.2733	64.9809	36.9072	35.8252	41.3144	38.0156	1.70932	0.773423	26.9653	3	3	6		ENSG00000144655
ENSG00000144802	1	1	1	UUU	3		ENSG00000144802	NFKBIZ	NFKB inhibitor zeta [Source:HGNC Symbol;Acc:HGNC:29805]	7.17555e-90	2.46088e-86	4.18349e-85	2813.71	2765.3	2639.73	2739.58	1262.46	1262.58	1114.88	1213.31	2.25794	1.17501	1526.27	3	3	6		ENSG00000144802	NFKBIZ	NFKB inhibitor zeta [Source:HGNC Symbol;Acc:HGNC:29805]	3.71223e-172	1.27312e-168	2.16431e-167	153.241	151.481	144.353	149.692	68.2447	68.5018	60.3825	65.7097	2.27808	1.18782	83.9823	3	3	6		ENSG00000144802
ENSG00000144893	1	1	1	UUU	3		ENSG00000144893	MED12L	mediator complex subunit 12 like [Source:HGNC Symbol;Acc:HGNC:16050]	0.0265992	1	1	116.526	104.723	117.451	112.9	83.7866	85.1177	85.9702	84.9582	1.32889	0.410224	27.9421	3	3	6		ENSG00000144893	MED12L	mediator complex subunit 12 like [Source:HGNC Symbol;Acc:HGNC:16050]	0.000732826	0.0671781	1	6.3463	5.73667	6.4228	6.16859	4.52924	4.6181	4.65618	4.60117	1.34066	0.422939	1.56742	3	3	6		ENSG00000144893
ENSG00000145632	1	1	1	UUU	3		ENSG00000145632	PLK2	polo like kinase 2 [Source:HGNC Symbol;Acc:HGNC:19699]	1.88607e-11	1.69172e-08	1.09962e-06	14391	14121.7	14203.8	14238.8	11109.7	11677.9	12411.1	11732.9	1.21358	0.279274	2505.95	3	3	6		ENSG00000145632	PLK2	polo like kinase 2 [Source:HGNC Symbol;Acc:HGNC:19699]	1.14244e-17	7.8361e-15	6.66068e-13	783.768	773.577	776.733	778.026	600.553	633.589	672.19	635.444	1.22438	0.292053	142.582	3	3	6		ENSG00000145632
ENSG00000146904	1	1	1	UUU	3		ENSG00000146904	EPHA1	EPH receptor A1 [Source:HGNC Symbol;Acc:HGNC:3385]	0.000115466	0.0288923	1	72.3268	75.1275	81.7615	76.4053	36.2321	37.4002	45.032	39.5548	1.93163	0.949821	36.8505	3	3	6		ENSG00000146904	EPHA1	EPH receptor A1 [Source:HGNC Symbol;Acc:HGNC:3385]	2.68751e-09	9.10971e-07	0.000156687	3.93908	4.11544	4.47112	4.17521	1.95859	2.02916	2.43895	2.14224	1.949	0.962732	2.03298	3	3	6		ENSG00000146904
ENSG00000147251	1	1	1	UUU	3		ENSG00000147251	DOCK11	dedicator of cytokinesis 11 [Source:HGNC Symbol;Acc:HGNC:23483]	0.00391293	0.491663	1	604.732	585.084	548.321	579.379	500.455	517.155	427.122	481.577	1.20309	0.26674	97.8019	3	3	6		ENSG00000147251	DOCK11	dedicator of cytokinesis 11 [Source:HGNC Symbol;Acc:HGNC:23483]	3.64358e-05	0.00533739	1	32.9351	32.0505	29.9849	31.6568	27.053	28.0584	23.1331	26.0815	1.21376	0.279489	5.57531	3	3	6		ENSG00000147251
ENSG00000148339	1	1	1	UUU	3		ENSG00000148339	SLC25A25	solute carrier family 25 member 25 [Source:HGNC Symbol;Acc:HGNC:20663]	3.52115e-07	0.000176974	0.020529	540.442	569.148	563.895	557.828	377.04	403.664	438.039	406.248	1.37312	0.457461	151.581	3	3	6		ENSG00000148339	SLC25A25	solute carrier family 25 member 25 [Source:HGNC Symbol;Acc:HGNC:20663]	3.42434e-12	1.61005e-09	1.99646e-07	29.4337	31.1775	30.8365	30.4826	20.3816	21.901	23.7244	22.0023	1.38543	0.470331	8.48029	3	3	6		ENSG00000148339
ENSG00000148677	1	1	1	UUU	3		ENSG00000148677	ANKRD1	ankyrin repeat domain 1 [Source:HGNC Symbol;Acc:HGNC:15819]	1.11385e-06	0.000495722	0.0649396	401.816	389.297	401.67	397.594	261.55	301.781	274.286	279.206	1.42402	0.509968	118.388	3	3	6		ENSG00000148677	ANKRD1	ankyrin repeat domain 1 [Source:HGNC Symbol;Acc:HGNC:15819]	1.5438e-11	6.71692e-09	9.00067e-07	21.8838	21.3254	21.9653	21.7248	14.1386	16.3732	14.8554	15.1224	1.4366	0.522656	6.60241	3	3	6		ENSG00000148677
ENSG00000148841	1	1	1	UUU	3		ENSG00000148841	ITPRIP	inositol 1,4,5-trisphosphate receptor interacting protein [Source:HGNC Symbol;Acc:HGNC:29370]	3.19771e-09	2.1429e-06	0.000186433	890.021	844.615	838.38	857.672	604.623	655.148	634.542	631.438	1.35828	0.441786	226.235	3	3	6		ENSG00000148841	ITPRIP	inositol 1,4,5-trisphosphate receptor interacting protein [Source:HGNC Symbol;Acc:HGNC:29370]	1.70701e-15	1.01553e-12	9.95223e-11	48.4726	46.2675	45.8467	46.8623	32.684	35.5453	34.3671	34.1988	1.37029	0.454481	12.6635	3	3	6		ENSG00000148841
ENSG00000148926	1	1	1	UUU	3		ENSG00000148926	ADM	adrenomedullin [Source:HGNC Symbol;Acc:HGNC:259]	2.16728e-21	2.93853e-18	1.26357e-16	670.027	725.474	710.547	702.016	375.908	389.478	424.393	396.593	1.77012	0.823845	305.423	3	3	6		ENSG00000148926	ADM	adrenomedullin [Source:HGNC Symbol;Acc:HGNC:259]	1.54779e-37	1.87999e-34	9.02393e-33	36.4912	39.741	38.8562	38.3628	20.3204	21.1313	22.9853	21.479	1.78606	0.836782	16.8838	3	3	6		ENSG00000148926
ENSG00000149090	1	1	1	UUU	3		ENSG00000149090	PAMR1	peptidase domain containing associated with muscle regeneration 1 [Source:HGNC Symbol;Acc:HGNC:24554]	0.017243	1	1	33.1498	26.5602	29.8494	29.8531	16.9838	11.607	17.7399	15.4435	1.93305	0.95088	14.4096	3	0	3		ENSG00000149090	PAMR1	peptidase domain containing associated with muscle regeneration 1 [Source:HGNC Symbol;Acc:HGNC:24554]	0.000299948	0.0327483	1	1.80541	1.45495	1.63231	1.63089	0.91809	0.62974	0.960799	0.83621	1.95034	0.963725	0.794683	3	0	3		ENSG00000149090
ENSG00000149289	1	1	1	UUU	3		ENSG00000149289	ZC3H12C	zinc finger CCCH-type containing 12C [Source:HGNC Symbol;Acc:HGNC:29362]	0.00119142	0.2043	1	415.879	447.729	388.692	417.433	313.634	368.843	302.943	328.473	1.27083	0.34577	88.9601	3	3	6		ENSG00000149289	ZC3H12C	zinc finger CCCH-type containing 12C [Source:HGNC Symbol;Acc:HGNC:29362]	1.78347e-06	0.000359793	0.10398	22.6497	24.5263	21.2556	22.8105	16.9541	20.0117	16.4075	17.7911	1.28213	0.358545	5.01944	3	3	6		ENSG00000149289
ENSG00000151014	1	1	1	UUU	3		ENSG00000151014	NOCT	nocturnin [Source:HGNC Symbol;Acc:HGNC:14254]	5.60349e-05	0.0158455	1	518.342	507.68	471.751	499.258	389.495	375.292	388.913	384.566	1.29824	0.376552	114.691	3	3	6		ENSG00000151014	NOCT	nocturnin [Source:HGNC Symbol;Acc:HGNC:14254]	4.71663e-08	1.2731e-05	0.00274989	28.2301	27.8104	25.7977	27.2794	21.0549	20.3616	21.0637	20.8267	1.30983	0.389375	6.45266	3	3	6		ENSG00000151014
ENSG00000151150	1	1	1	UUU	3		ENSG00000151150	ANK3	ankyrin 3 [Source:HGNC Symbol;Acc:HGNC:494]	0.00276233	0.38807	1	318.439	280.78	277.081	292.1	227.583	243.746	207.42	226.25	1.29105	0.368545	65.85	3	3	6		ENSG00000151150	ANK3	ankyrin 3 [Source:HGNC Symbol;Acc:HGNC:494]	1.66182e-05	0.00269132	0.968874	17.3429	15.3809	15.1521	15.9587	12.3024	13.2246	11.234	12.2536	1.30236	0.381129	3.70501	3	3	6		ENSG00000151150
ENSG00000154358	1	1	1	UUU	3		ENSG00000154358	OBSCN	obscurin, cytoskeletal calmodulin and titin-interacting RhoGEF [Source:HGNC Symbol;Acc:HGNC:15719]	0.0460533	1	1	233.053	227.659	202.457	221.056	167.573	203.767	177.399	182.913	1.20853	0.273257	38.1435	3	3	6		ENSG00000154358	OBSCN	obscurin, cytoskeletal calmodulin and titin-interacting RhoGEF [Source:HGNC Symbol;Acc:HGNC:15719]	0.00274204	0.179046	1	12.6926	12.471	11.0713	12.0783	9.05849	11.0554	9.60799	9.90731	1.21913	0.285855	2.17101	3	3	6		ENSG00000154358
ENSG00000154734	1	1	1	UUU	3		ENSG00000154734	ADAMTS1	ADAM metallopeptidase with thrombospondin type 1 motif 1 [Source:HGNC Symbol;Acc:HGNC:217]	2.22321e-45	5.1847e-42	1.29618e-40	9489.88	9225.5	9061.9	9259.09	5326.11	6133.63	5871.9	5777.22	1.60269	0.680497	3481.88	3	3	6		ENSG00000154734	ADAMTS1	ADAM metallopeptidase with thrombospondin type 1 motif 1 [Source:HGNC Symbol;Acc:HGNC:217]	3.79071e-85	8.18541e-82	2.21006e-80	516.84	505.367	495.549	505.919	287.913	332.783	318.025	312.907	1.61684	0.693173	193.012	3	3	6		ENSG00000154734
ENSG00000155090	1	1	1	UUU	3		ENSG00000155090	KLF10	Kruppel like factor 10 [Source:HGNC Symbol;Acc:HGNC:11810]	2.58409e-26	4.4311e-23	1.50658e-21	1353.11	1466.88	1316.62	1378.87	848.057	822.804	855.608	842.156	1.63731	0.711329	536.716	3	3	6		ENSG00000155090	KLF10	Kruppel like factor 10 [Source:HGNC Symbol;Acc:HGNC:11810]	8.42013e-49	1.25875e-45	4.90911e-44	73.6937	80.3549	71.9992	75.3493	45.8433	44.6416	46.3401	45.6083	1.65209	0.724296	29.7409	3	3	6		ENSG00000155090
ENSG00000155330	1	1	1	UUU	3		ENSG00000155330	C16orf87	chromosome 16 open reading frame 87 [Source:HGNC Symbol;Acc:HGNC:33754]	0.0387173	1	1	215.976	209.446	187.532	204.318	172.102	152.18	176.034	166.772	1.22513	0.292939	37.546	3	3	6		ENSG00000155330	C16orf87	chromosome 16 open reading frame 87 [Source:HGNC Symbol;Acc:HGNC:33754]	0.00220508	0.151783	1	11.7625	11.4733	10.2552	11.1637	9.30331	8.2566	9.53409	9.03133	1.23611	0.305803	2.13236	3	3	6		ENSG00000155330
ENSG00000157514	1	1	1	UUU	3		ENSG00000157514	TSC22D3	TSC22 domain family member 3 [Source:HGNC Symbol;Acc:HGNC:3051]	1.03609e-09	7.45753e-07	6.0406e-05	660.987	592.672	689.133	647.597	467.62	397.216	447.591	437.476	1.4803	0.565894	210.122	3	3	6		ENSG00000157514	TSC22D3	TSC22 domain family member 3 [Source:HGNC Symbol;Acc:HGNC:3051]	1.28353e-18	9.40714e-16	7.48323e-14	35.9988	32.4662	37.6852	35.3834	25.2781	21.5511	24.2417	23.6903	1.49358	0.578776	11.6931	3	3	6		ENSG00000157514
ENSG00000157734	1	1	1	UUU	3		ENSG00000157734	SNX22	sorting nexin 22 [Source:HGNC Symbol;Acc:HGNC:16315]	0.023327	1	1	72.3268	79.6807	91.495	81.1675	60.0094	45.1382	65.5011	56.8829	1.42692	0.512908	24.2846	3	3	6		ENSG00000157734	SNX22	sorting nexin 22 [Source:HGNC Symbol;Acc:HGNC:16315]	0.000235862	0.0264956	1	3.93908	4.36486	5.0034	4.43578	3.24392	2.44899	3.54757	3.08016	1.44011	0.526183	1.35562	3	3	6		ENSG00000157734
ENSG00000158050	1	1	1	UUU	3		ENSG00000158050	DUSP2	dual specificity phosphatase 2 [Source:HGNC Symbol;Acc:HGNC:3068]	2.95484e-17	3.58902e-14	1.72273e-12	86.3903	94.8579	85.6549	88.9677	7.92576	15.4759	12.2815	11.8944	7.47981	2.903	77.0733	3	0	3		ENSG00000158050	DUSP2	dual specificity phosphatase 2 [Source:HGNC Symbol;Acc:HGNC:3068]	1.78369e-42	2.47602e-39	1.03993e-37	4.70501	5.19626	4.68403	4.86177	0.428442	0.839654	0.665169	0.644421	7.54439	2.9154	4.21735	3	0	3		ENSG00000158050
ENSG00000158258	1	1	1	UUU	3		ENSG00000158258	CLSTN2	calsyntenin 2 [Source:HGNC Symbol;Acc:HGNC:17448]	0.00428011	0.528685	1	456.061	497.814	426.977	460.284	363.453	389.478	384.819	379.25	1.21367	0.279375	81.034	3	3	6		ENSG00000158258	CLSTN2	calsyntenin 2 [Source:HGNC Symbol;Acc:HGNC:17448]	4.36474e-05	0.0062524	1	24.8381	27.27	23.3492	25.1524	19.6471	21.1313	20.842	20.5401	1.22455	0.292252	4.61229	3	3	6		ENSG00000158258
ENSG00000158615	1	1	1	UUU	3		ENSG00000158615	PPP1R15B	protein phosphatase 1 regulatory subunit 15B [Source:HGNC Symbol;Acc:HGNC:14951]	3.38746e-06	0.00136204	0.197496	1292.84	1356.09	1296.5	1315.14	1079.04	1082.03	1087.59	1082.88	1.21448	0.280342	232.26	3	3	6		ENSG00000158615	PPP1R15B	protein phosphatase 1 regulatory subunit 15B [Source:HGNC Symbol;Acc:HGNC:14951]	5.63281e-10	2.11874e-07	3.28404e-05	70.4111	74.2857	70.8992	71.8653	58.3293	58.7058	58.9044	58.6465	1.2254	0.293251	13.2188	3	3	6		ENSG00000158615
ENSG00000159388	1	1	1	UUU	3		ENSG00000159388	BTG2	BTG anti-proliferation factor 2 [Source:HGNC Symbol;Acc:HGNC:1131]	3.74993e-07	0.000186044	0.0218628	433.961	427.24	445.795	435.665	279.666	279.857	345.245	301.589	1.44456	0.530634	134.076	3	3	6		ENSG00000159388	BTG2	BTG anti-proliferation factor 2 [Source:HGNC Symbol;Acc:HGNC:1131]	3.04588e-13	1.57151e-10	1.77581e-08	23.6345	23.4039	24.3783	23.8056	15.1179	15.1837	18.6986	16.3334	1.45748	0.543472	7.47214	3	3	6		ENSG00000159388
ENSG00000160888	1	1	1	UUU	3		ENSG00000160888	IER2	immediate early response 2 [Source:HGNC Symbol;Acc:HGNC:28871]	0	0	0	2995.53	3024.07	2831.8	2950.47	469.885	530.051	552.666	517.534	5.70102	2.51122	2432.94	3	3	6		ENSG00000160888	IER2	immediate early response 2 [Source:HGNC Symbol;Acc:HGNC:28871]	0	0	0	163.144	165.657	154.857	161.219	25.4005	28.7581	29.9326	28.0304	5.75158	2.52396	133.189	3	3	6		ENSG00000160888
ENSG00000161921	1	1	1	UUU	3		ENSG00000161921	CXCL16	C-X-C motif chemokine ligand 16 [Source:HGNC Symbol;Acc:HGNC:16642]	0.00288337	0.401208	1	490.215	493.261	459.422	480.966	370.246	390.768	427.122	396.045	1.21442	0.28027	84.9208	3	3	6		ENSG00000161921	CXCL16	C-X-C motif chemokine ligand 16 [Source:HGNC Symbol;Acc:HGNC:16642]	2.95618e-05	0.00450003	1	26.6982	27.0205	25.1234	26.2807	20.0144	21.2013	23.1331	21.4496	1.22523	0.293057	4.83116	3	3	6		ENSG00000161921
ENSG00000161960	1	1	1	UUU	3		ENSG00000161960	EIF4A1	eukaryotic translation initiation factor 4A1 [Source:HGNC Symbol;Acc:HGNC:3282]	1.14874e-06	0.000507379	0.066974	450.033	514.509	457.475	474.006	314.766	370.133	324.776	336.558	1.40839	0.494048	137.448	3	3	6		ENSG00000161960	EIF4A1	eukaryotic translation initiation factor 4A1 [Source:HGNC Symbol;Acc:HGNC:3282]	2.20871e-12	1.06423e-09	1.28772e-07	24.5098	28.1845	25.017	25.9038	17.0153	20.0817	17.59	18.229	1.42102	0.506927	7.67477	3	3	6		ENSG00000161960
ENSG00000162772	1	1	1	UUU	3		ENSG00000162772	ATF3	activating transcription factor 3 [Source:HGNC Symbol;Acc:HGNC:785]	9.776e-235	6.33289e-231	5.6996e-230	2464.13	2048.93	2367.84	2293.63	339.676	337.891	368.444	348.67	6.57823	2.7177	1944.96	3	3	6		ENSG00000162772	ATF3	activating transcription factor 3 [Source:HGNC Symbol;Acc:HGNC:785]	0	0	0	134.202	112.239	129.485	125.309	18.3618	18.3324	19.9551	18.8831	6.63603	2.73032	106.426	3	3	6		ENSG00000162772
ENSG00000162783	1	1	1	UUU	3		ENSG00000162783	IER5	immediate early response 5 [Source:HGNC Symbol;Acc:HGNC:5393]	2.00467e-08	1.24337e-05	0.00116876	930.203	991.835	994.116	972.051	694.07	738.976	776.461	736.503	1.31982	0.400342	235.549	3	3	6		ENSG00000162783	IER5	immediate early response 5 [Source:HGNC Symbol;Acc:HGNC:5393]	6.33616e-15	3.58651e-12	3.69411e-10	50.661	54.3321	54.3631	53.1187	37.5193	40.0935	42.0534	39.8887	1.33167	0.413239	13.23	3	3	6		ENSG00000162783
ENSG00000163082	1	1	1	UUU	3		ENSG00000163082	SGPP2	sphingosine-1-phosphate phosphatase 2 [Source:HGNC Symbol;Acc:HGNC:19953]	0.0115455	1	1	79.3586	72.092	72.028	74.4929	53.2158	45.1382	49.1258	49.1599	1.51532	0.599619	25.3329	3	3	6		ENSG00000163082	SGPP2	sphingosine-1-phosphate phosphatase 2 [Source:HGNC Symbol;Acc:HGNC:19953]	0.000137061	0.0166562	1	4.32205	3.94916	3.93884	4.07002	2.87668	2.44899	2.66068	2.66212	1.52887	0.612461	1.4079	3	3	6		ENSG00000163082
ENSG00000163131	1	1	1	UUU	3		ENSG00000163131	CTSS	cathepsin S [Source:HGNC Symbol;Acc:HGNC:2545]	0.0456597	1	1	48.2179	53.1204	45.4231	48.9205	43.0256	27.0829	25.9275	32.012	1.52819	0.611825	16.9085	3	2	5		ENSG00000163131	CTSS	cathepsin S [Source:HGNC Symbol;Acc:HGNC:2545]	0.00188497	0.133695	1	2.62605	2.9099	2.48396	2.6733	2.32583	1.46939	1.40425	1.73316	1.54245	0.625223	0.940149	3	2	5		ENSG00000163131
ENSG00000163235	1	1	1	UUU	3		ENSG00000163235	TGFA	transforming growth factor alpha [Source:HGNC Symbol;Acc:HGNC:11765]	0.000672143	0.125199	1	423.915	467.46	444.497	445.291	366.85	303.071	379.361	349.76	1.27313	0.348381	95.5305	3	3	6		ENSG00000163235	TGFA	transforming growth factor alpha [Source:HGNC Symbol;Acc:HGNC:11765]	5.95692e-07	0.000135136	0.03473	23.0874	25.6072	24.3073	24.3339	19.8307	16.4432	20.5463	18.9401	1.28478	0.361527	5.39385	3	3	6		ENSG00000163235
ENSG00000163435	1	1	1	UUU	3		ENSG00000163435	ELF3	E74 like ETS transcription factor 3 [Source:HGNC Symbol;Acc:HGNC:3318]	3.62208e-05	0.0107976	1	933.217	878.005	822.806	878.009	714.451	693.838	713.689	707.326	1.24131	0.311861	170.683	3	3	6		ENSG00000163435	ELF3	E74 like ETS transcription factor 3 [Source:HGNC Symbol;Acc:HGNC:3318]	8.27303e-09	2.56561e-06	0.000482334	50.8251	48.0966	44.9951	47.9722	38.621	37.6445	38.6537	38.3064	1.25233	0.324615	9.66586	3	3	6		ENSG00000163435
ENSG00000163545	1	1	1	UUU	3		ENSG00000163545	NUAK2	NUAK family kinase 2 [Source:HGNC Symbol;Acc:HGNC:29558]	4.18656e-14	4.20836e-11	2.44085e-09	1671.55	1613.34	1538.54	1607.81	1074.51	1127.16	1240.43	1147.37	1.40131	0.486774	460.447	3	3	6		ENSG00000163545	NUAK2	NUAK family kinase 2 [Source:HGNC Symbol;Acc:HGNC:29558]	6.01372e-28	5.94258e-25	3.50612e-23	91.0366	88.3779	84.1351	87.8499	58.0845	61.1548	67.182	62.1404	1.41373	0.499508	25.7094	3	3	6		ENSG00000163545
ENSG00000163739	1	1	1	UUU	3		ENSG00000163739	CXCL1	C-X-C motif chemokine ligand 1 [Source:HGNC Symbol;Acc:HGNC:4602]	3.26201e-15	3.65734e-12	1.90181e-10	457.065	470.495	349.109	425.556	227.583	202.477	197.868	209.309	2.03315	1.02371	216.247	3	3	6		ENSG00000163739	CXCL1	C-X-C motif chemokine ligand 1 [Source:HGNC Symbol;Acc:HGNC:4602]	1.30471e-35	1.52134e-32	7.60672e-31	24.8928	25.7734	19.091	23.2524	12.3024	10.9855	10.7166	11.3348	2.05141	1.03662	11.9176	3	3	6		ENSG00000163739
ENSG00000163874	1	1	1	UUU	3		ENSG00000163874	ZC3H12A	zinc finger CCCH-type containing 12A [Source:HGNC Symbol;Acc:HGNC:26259]	7.00592e-49	1.70191e-45	4.08459e-44	1650.46	1516.21	1522.32	1563	811.825	772.508	820.128	801.487	1.95012	0.963563	761.509	3	3	6		ENSG00000163874	ZC3H12A	zinc finger CCCH-type containing 12A [Source:HGNC Symbol;Acc:HGNC:26259]	2.58027e-88	6.01741e-85	1.50435e-83	89.8877	83.057	83.248	85.3975	43.8847	41.9127	44.4185	43.4053	1.96745	0.976323	41.9922	3	3	6		ENSG00000163874
ENSG00000164125	1	1	1	UUU	3		ENSG00000164125	FAM198B	family with sequence similarity 198 member B [Source:HGNC Symbol;Acc:HGNC:25312]	0.0421212	1	1	71.3223	72.092	66.1879	69.8674	44.1578	52.8761	53.2196	50.0845	1.39499	0.480254	19.7829	3	3	6		ENSG00000164125	FAM198B	family with sequence similarity 198 member B [Source:HGNC Symbol;Acc:HGNC:25312]	0.00178705	0.128468	1	3.88437	3.94916	3.61948	3.81767	2.38703	2.86882	2.8824	2.71275	1.40731	0.492936	1.10492	3	3	6		ENSG00000164125
ENSG00000164308	1	1	1	UUU	3		ENSG00000164308	ERAP2	endoplasmic reticulum aminopeptidase 2 [Source:HGNC Symbol;Acc:HGNC:29499]	0.0252328	1	1	246.112	222.347	218.68	229.046	183.425	185.711	191.045	186.727	1.22664	0.294708	42.3192	3	3	6		ENSG00000164308	ERAP2	endoplasmic reticulum aminopeptidase 2 [Source:HGNC Symbol;Acc:HGNC:29499]	0.00120535	0.0960036	1	13.4038	12.18	11.9585	12.5141	9.91537	10.0759	10.3471	10.1128	1.23746	0.307378	2.40134	3	3	6		ENSG00000164308
ENSG00000164400	1	1	1	UUU	3		ENSG00000164400	CSF2	colony stimulating factor 2 [Source:HGNC Symbol;Acc:HGNC:2434]	0.00136537	0.227439	1	18.0817	22.7659	16.8714	19.2397	2.2645	1.28966	10.9169	4.82367	3.9886	1.99588	14.416	2	0	2		ENSG00000164400	CSF2	colony stimulating factor 2 [Source:HGNC Symbol;Acc:HGNC:2434]	2.67768e-07	6.39812e-05	0.0156114	0.98477	1.2471	0.922612	1.05149	0.122412	0.0699712	0.591261	0.261215	4.0254	2.00913	0.79028	2	0	2		ENSG00000164400
ENSG00000164683	1	1	1	UUU	3		ENSG00000164683	HEY1	hes related family bHLH transcription factor with YRPW motif 1 [Source:HGNC Symbol;Acc:HGNC:4880]	0.016145	1	1	34.1543	22.7659	24.0093	26.9765	13.587	9.02764	16.3753	12.9966	2.07565	1.05357	13.9799	3	0	3		ENSG00000164683	HEY1	hes related family bHLH transcription factor with YRPW motif 1 [Source:HGNC Symbol;Acc:HGNC:4880]	0.000267161	0.0295001	1	1.86012	1.2471	1.31295	1.47339	0.734472	0.489798	0.886892	0.70372	2.09372	1.06607	0.76967	3	0	3		ENSG00000164683
ENSG00000164736	1	1	1	UUU	3		ENSG00000164736	SOX17	SRY-box 17 [Source:HGNC Symbol;Acc:HGNC:18122]	0.000937475	0.167658	1	162.735	149.496	127.185	146.472	97.3737	100.594	95.5224	97.8299	1.49721	0.582277	48.6421	3	3	6		ENSG00000164736	SOX17	SRY-box 17 [Source:HGNC Symbol;Acc:HGNC:18122]	6.10658e-07	0.000137994	0.0356026	8.86293	8.1893	6.95508	8.00244	5.26372	5.45775	5.17353	5.29833	1.51037	0.594901	2.7041	3	3	6		ENSG00000164736
ENSG00000165023	1	1	1	UUU	3		ENSG00000165023	DIRAS2	DIRAS family GTPase 2 [Source:HGNC Symbol;Acc:HGNC:19323]	0.0209615	1	1	210.953	211.723	205.702	209.459	150.59	196.029	155.565	167.394	1.25129	0.323418	42.0648	3	3	6		ENSG00000165023	DIRAS2	DIRAS family GTPase 2 [Source:HGNC Symbol;Acc:HGNC:19323]	0.000439835	0.0449882	1	11.489	11.598	11.2488	11.4453	8.1404	10.6356	8.42547	9.06716	1.26228	0.336029	2.37811	3	3	6		ENSG00000165023
ENSG00000165868	1	1	1	UUU	3		ENSG00000165868	HSPA12A	heat shock protein family A (Hsp70) member 12A [Source:HGNC Symbol;Acc:HGNC:19022]	0.0238922	1	1	240.085	236.765	244.636	240.495	192.483	184.422	215.608	197.504	1.21767	0.284126	42.9912	3	3	6		ENSG00000165868	HSPA12A	heat shock protein family A (Hsp70) member 12A [Source:HGNC Symbol;Acc:HGNC:19022]	0.000928032	0.0798025	1	13.0756	12.9699	13.3779	13.1411	10.405	10.0059	11.6774	10.6961	1.22859	0.297001	2.445	3	3	6		ENSG00000165868
ENSG00000166343	1	1	1	UUU	3		ENSG00000166343	MSS51	MSS51 mitochondrial translational activator [Source:HGNC Symbol;Acc:HGNC:21000]	0.0413059	1	1	52.236	36.4254	36.9874	41.8829	21.5128	24.5036	32.7506	26.2556	1.5952	0.673735	15.6273	3	1	4		ENSG00000166343	MSS51	MSS51 mitochondrial translational activator [Source:HGNC Symbol;Acc:HGNC:21000]	0.00174308	0.126086	1	2.84489	1.99536	2.02265	2.28763	1.16291	1.32945	1.77378	1.42205	1.60869	0.685885	0.865585	3	1	4		ENSG00000166343
ENSG00000166592	1	1	1	UUU	3		ENSG00000166592	RRAD	RRAD, Ras related glycolysis inhibitor and calcium channel regulator [Source:HGNC Symbol;Acc:HGNC:10446]	4.03552e-06	0.00160054	0.235279	386.747	402.957	373.767	387.824	293.253	256.643	277.015	275.637	1.40701	0.492631	112.187	3	3	6		ENSG00000166592	RRAD	RRAD, Ras related glycolysis inhibitor and calcium channel regulator [Source:HGNC Symbol;Acc:HGNC:10446]	1.51798e-10	6.10352e-08	8.85011e-06	21.0631	22.0737	20.4394	21.1921	15.8523	13.9243	15.0033	14.9266	1.41975	0.505638	6.26546	3	3	6		ENSG00000166592
ENSG00000167470	1	1	1	UUU	3		ENSG00000167470	MIDN	midnolin [Source:HGNC Symbol;Acc:HGNC:16298]	5.21916e-11	4.34696e-08	3.04287e-06	5696.74	5633.8	5515.66	5615.4	4350.11	4637.63	4795.23	4594.32	1.22225	0.289537	1021.08	3	3	6		ENSG00000167470	MIDN	midnolin [Source:HGNC Symbol;Acc:HGNC:16298]	5.83537e-17	3.73861e-14	3.40214e-12	310.257	308.616	301.623	306.832	235.153	251.616	259.711	248.827	1.23311	0.302307	58.0052	3	3	6		ENSG00000167470
ENSG00000167524	1	1	1	UUU	3		ENSG00000167524	SGK494	uncharacterized serine/threonine-protein kinase SgK494 [Source:NCBI gene;Acc:124923]	0.0277727	1	1	117.531	136.595	117.451	123.859	93.9769	95.435	94.1578	94.5233	1.31036	0.38996	29.3359	3	3	6		ENSG00000167524	SGK494	uncharacterized serine/threonine-protein kinase SgK494 [Source:NCBI gene;Acc:124923]	0.00073741	0.0672823	1	6.40101	7.48261	6.4228	6.76881	5.0801	5.17787	5.09963	5.1192	1.32224	0.402984	1.64961	3	3	6		ENSG00000167524
ENSG00000167565	1	1	1	UUU	3		ENSG00000167565	SERTAD3	SERTA domain containing 3 [Source:HGNC Symbol;Acc:HGNC:17931]	1.13097e-05	0.00381143	0.659377	446.015	433.311	443.199	440.842	331.75	291.464	350.704	324.639	1.35794	0.441425	116.203	3	3	6		ENSG00000167565	SERTAD3	SERTA domain containing 3 [Source:HGNC Symbol;Acc:HGNC:17931]	9.19165e-10	3.32852e-07	5.35892e-05	24.291	23.7365	24.2363	24.0879	17.9334	15.8135	18.9943	17.5804	1.37016	0.454346	6.50757	3	3	6		ENSG00000167565
ENSG00000168209	1	1	1	UUU	3		ENSG00000168209	DDIT4	DNA damage inducible transcript 4 [Source:HGNC Symbol;Acc:HGNC:24944]	0.0269523	1	1	207.94	217.794	210.244	211.992	190.218	150.89	173.305	171.471	1.23631	0.306046	40.5211	3	3	6		ENSG00000168209	DDIT4	DNA damage inducible transcript 4 [Source:HGNC Symbol;Acc:HGNC:24944]	0.000960042	0.0818309	1	11.3249	11.9306	11.4972	11.5842	10.2826	8.18662	9.38627	9.28517	1.2476	0.31916	2.29904	3	3	6		ENSG00000168209
ENSG00000168497	1	1	1	UUU	3		ENSG00000168497	CAVIN2	caveolae associated protein 2 [Source:HGNC Symbol;Acc:HGNC:10690]	0.0367696	1	1	48.2179	57.6736	39.583	48.4915	33.9676	27.0829	32.7506	31.267	1.55088	0.63309	17.2245	3	3	6		ENSG00000168497	CAVIN2	caveolae associated protein 2 [Source:HGNC Symbol;Acc:HGNC:10690]	0.00121384	0.0965472	1	2.62605	3.15932	2.16459	2.64999	1.83618	1.46939	1.77378	1.69312	1.56515	0.646303	0.95687	3	3	6		ENSG00000168497
ENSG00000168621	1	1	1	UUU	3		ENSG00000168621	GDNF	glial cell derived neurotrophic factor [Source:HGNC Symbol;Acc:HGNC:4232]	1.78741e-05	0.00572582	1	573.592	637.445	585.309	598.782	443.843	490.072	451.685	461.866	1.29644	0.374555	136.916	3	3	6		ENSG00000168621	GDNF	glial cell derived neurotrophic factor [Source:HGNC Symbol;Acc:HGNC:4232]	3.16898e-09	1.06183e-06	0.000184758	31.2391	34.9188	32.0075	32.7218	23.9928	26.589	24.4634	25.0151	1.30808	0.387456	7.70676	3	3	6		ENSG00000168621
ENSG00000168918	1	1	1	UUU	3		ENSG00000168918	INPP5D	inositol polyphosphate-5-phosphatase D [Source:HGNC Symbol;Acc:HGNC:6079]	0.00184689	0.284109	1	133.604	138.872	121.344	131.273	91.7124	72.2211	100.981	88.3048	1.48659	0.572011	42.9686	3	3	6		ENSG00000168918	INPP5D	inositol polyphosphate-5-phosphatase D [Source:HGNC Symbol;Acc:HGNC:6079]	1.57212e-06	0.000326184	0.0916577	7.27636	7.60732	6.63571	7.17313	4.95768	3.91838	5.46917	4.78174	1.50011	0.585066	2.39139	3	3	6		ENSG00000168918
ENSG00000169252	1	1	1	UUU	3		ENSG00000169252	ADRB2	adrenoceptor beta 2 [Source:HGNC Symbol;Acc:HGNC:286]	7.29175e-07	0.000351342	0.0425124	220.999	201.099	221.924	214.674	126.812	126.387	139.19	130.796	1.64128	0.714824	83.8775	3	3	6		ENSG00000169252	ADRB2	adrenoceptor beta 2 [Source:HGNC Symbol;Acc:HGNC:286]	5.30283e-13	2.66522e-10	3.09166e-08	12.0361	11.0161	12.1359	11.7293	6.85507	6.85717	7.53858	7.08361	1.65584	0.727567	4.64574	3	3	6		ENSG00000169252
ENSG00000169429	1	1	1	UUU	3		ENSG00000169429	CXCL8	C-X-C motif chemokine ligand 8 [Source:HGNC Symbol;Acc:HGNC:6025]	8.64342e-17	1.02843e-13	5.03929e-12	178.808	197.305	151.843	175.985	57.7449	52.8761	61.4073	57.3428	3.069	1.61777	118.642	3	3	6		ENSG00000169429	CXCL8	C-X-C motif chemokine ligand 8 [Source:HGNC Symbol;Acc:HGNC:6025]	1.26391e-37	1.56784e-34	7.36887e-33	9.73829	10.8082	8.30351	9.61667	3.1215	2.86882	3.32584	3.10539	3.09677	1.63076	6.51128	3	3	6		ENSG00000169429
ENSG00000169908	1	1	1	UUU	3		ENSG00000169908	TM4SF1	transmembrane 4 L six family member 1 [Source:HGNC Symbol;Acc:HGNC:11853]	4.72763e-06	0.00184987	0.27563	1443.52	1443.36	1443.16	1443.35	1234.15	1174.88	1192.67	1200.57	1.20222	0.2657	242.778	3	3	6		ENSG00000169908	TM4SF1	transmembrane 4 L six family member 1 [Source:HGNC Symbol;Acc:HGNC:11853]	1.4511e-09	5.09652e-07	8.46022e-05	78.6175	79.0662	78.9188	78.8675	66.7145	63.7437	64.5953	65.0178	1.21301	0.278596	13.8497	3	3	6		ENSG00000169908
ENSG00000170345	1	1	1	UUU	3		ENSG00000170345	FOS	Fos proto-oncogene, AP-1 transcription factor subunit [Source:HGNC Symbol;Acc:HGNC:3796]	0	0	0	3535.98	3386.81	3942.72	3621.84	43.0256	33.5312	34.1152	36.8907	98.1776	6.61732	3584.94	3	3	6		ENSG00000170345	FOS	Fos proto-oncogene, AP-1 transcription factor subunit [Source:HGNC Symbol;Acc:HGNC:3796]	0	0	0	192.577	185.527	215.607	197.904	2.32583	1.81925	1.84769	1.99759	99.0714	6.6304	195.906	3	3	6		ENSG00000170345
ENSG00000170775	1	1	1	UUU	3		ENSG00000170775	GPR37	G protein-coupled receptor 37 [Source:HGNC Symbol;Acc:HGNC:4494]	0.0166642	1	1	106.481	113.071	89.5483	103.033	64.5384	78.6694	77.7826	73.6634	1.3987	0.484091	29.3699	3	3	6		ENSG00000170775	GPR37	G protein-coupled receptor 37 [Source:HGNC Symbol;Acc:HGNC:4494]	0.000197898	0.0228472	1	5.7992	6.19394	4.89694	5.63003	3.48874	4.26824	4.21274	3.98991	1.41107	0.496787	1.64012	3	3	6		ENSG00000170775
ENSG00000170776	1	1	1	UUU	3		ENSG00000170776	AKAP13	A-kinase anchoring protein 13 [Source:HGNC Symbol;Acc:HGNC:371]	0.000317697	0.0668678	1	1573.11	1496.48	1319.22	1462.93	1080.17	1369.62	1123.07	1190.95	1.22837	0.296748	271.981	3	3	6		ENSG00000170776	AKAP13	A-kinase anchoring protein 13 [Source:HGNC Symbol;Acc:HGNC:371]	2.94843e-11	1.26397e-08	1.71899e-06	85.675	81.9762	72.1412	79.9308	58.3905	74.3094	60.826	64.5086	1.23907	0.309259	15.4222	3	3	6		ENSG00000170776
ENSG00000171223	1	1	1	UUU	3		ENSG00000171223	JUNB	JunB proto-oncogene, AP-1 transcription factor subunit [Source:HGNC Symbol;Acc:HGNC:6205]	0	0	0	4517.41	4382.44	4171.14	4356.99	794.841	758.321	784.649	779.27	5.59112	2.48314	3577.72	3	3	6		ENSG00000171223	JUNB	JunB proto-oncogene, AP-1 transcription factor subunit [Source:HGNC Symbol;Acc:HGNC:6205]	0	0	0	246.028	240.067	228.098	238.065	42.9666	41.143	42.4969	42.2022	5.64105	2.49596	195.862	3	3	6		ENSG00000171223
ENSG00000171522	1	1	1	UUU	3		ENSG00000171522	PTGER4	prostaglandin E receptor 4 [Source:HGNC Symbol;Acc:HGNC:9596]	3.76543e-07	0.000186044	0.0219532	173.785	176.056	163.523	171.122	88.3157	100.594	99.6163	96.1752	1.77927	0.831285	74.9463	3	3	6		ENSG00000171522	PTGER4	prostaglandin E receptor 4 [Source:HGNC Symbol;Acc:HGNC:9596]	6.14653e-14	3.34911e-11	3.58355e-09	9.46474	9.64425	8.94224	9.35041	4.77407	5.45775	5.39526	5.20902	1.79504	0.844016	4.14139	3	3	6		ENSG00000171522
ENSG00000171617	1	1	1	UUU	3		ENSG00000171617	ENC1	ectodermal-neural cortex 1 [Source:HGNC Symbol;Acc:HGNC:3345]	5.07462e-08	2.87243e-05	0.0029586	1545.99	1612.58	1534	1564.19	1143.57	1274.19	1299.11	1238.96	1.26251	0.336292	325.235	3	3	6		ENSG00000171617	ENC1	ectodermal-neural cortex 1 [Source:HGNC Symbol;Acc:HGNC:3345]	6.18075e-15	3.53284e-12	3.6035e-10	84.1979	88.3364	83.8867	85.4737	61.818	69.1315	70.3601	67.1032	1.27376	0.349098	18.3705	3	3	6		ENSG00000171617
ENSG00000171903	1	1	1	UUU	3		ENSG00000171903	CYP4F11	cytochrome P450 family 4 subfamily F member 11 [Source:HGNC Symbol;Acc:HGNC:13265]	0.0427782	1	1	93.4221	107.759	84.3571	95.1793	61.1416	76.0901	76.418	71.2165	1.33648	0.418435	23.9627	3	3	6		ENSG00000171903	CYP4F11	cytochrome P450 family 4 subfamily F member 11 [Source:HGNC Symbol;Acc:HGNC:13265]	0.00134768	0.103795	1	5.08798	5.90295	4.61306	5.20133	3.30512	4.1283	4.13883	3.85742	1.3484	0.431246	1.34391	3	3	6		ENSG00000171903
ENSG00000171940	1	1	1	UUU	3		ENSG00000171940	ZNF217	zinc finger protein 217 [Source:HGNC Symbol;Acc:HGNC:13009]	1.21354e-06	0.000531968	0.0707518	1709.72	1790.92	1672.22	1724.29	1427.77	1395.41	1457.4	1426.86	1.20845	0.273155	297.426	3	3	6		ENSG00000171940	ZNF217	zinc finger protein 217 [Source:HGNC Symbol;Acc:HGNC:13009]	4.86887e-11	2.04219e-08	2.83865e-06	93.1155	98.1053	91.4451	94.222	77.1808	75.7088	78.9334	77.2743	1.21932	0.286075	16.9477	3	3	6		ENSG00000171940
ENSG00000172201	1	1	1	UUU	3		ENSG00000172201	ID4	inhibitor of DNA binding 4, HLH protein [Source:HGNC Symbol;Acc:HGNC:5363]	0.00216292	0.321547	1	56.2542	67.5389	62.9434	62.2455	30.5708	37.4002	38.209	35.3933	1.75868	0.814491	26.8521	3	3	6		ENSG00000172201	ID4	inhibitor of DNA binding 4, HLH protein [Source:HGNC Symbol;Acc:HGNC:5363]	1.76626e-06	0.000358803	0.102976	3.06373	3.69973	3.44205	3.40184	1.65256	2.02916	2.06941	1.91705	1.77452	0.82743	1.48479	3	3	6		ENSG00000172201
ENSG00000172803	1	1	1	UUU	3		ENSG00000172803	SNX32	sorting nexin 32 [Source:HGNC Symbol;Acc:HGNC:26423]	0.0192622	1	1	26.118	14.4184	22.0626	20.8664	10.1903	9.02764	8.18764	9.13518	2.28417	1.19167	11.7312	2	0	2		ENSG00000172803	SNX32	sorting nexin 32 [Source:HGNC Symbol;Acc:HGNC:26423]	0.00040911	0.0427454	1	1.42245	0.789831	1.20649	1.13959	0.550854	0.489798	0.443446	0.494699	2.3036	1.20389	0.644891	2	0	2		ENSG00000172803
ENSG00000173281	1	1	1	UUU	3		ENSG00000173281	PPP1R3B	protein phosphatase 1 regulatory subunit 3B [Source:HGNC Symbol;Acc:HGNC:14942]	3.74028e-28	6.81456e-25	2.18066e-23	831.758	782.388	810.477	808.208	429.124	442.354	436.674	436.051	1.85347	0.890231	372.157	3	3	6		ENSG00000173281	PPP1R3B	protein phosphatase 1 regulatory subunit 3B [Source:HGNC Symbol;Acc:HGNC:14942]	3.12325e-47	4.55229e-44	1.82092e-42	45.2994	42.8587	44.3209	44.1597	23.1971	24.0001	23.6504	23.6159	1.86992	0.902973	20.5438	3	3	6		ENSG00000173281
ENSG00000173334	1	1	1	UUU	3		ENSG00000173334	TRIB1	tribbles pseudokinase 1 [Source:HGNC Symbol;Acc:HGNC:16891]	1.78207e-16	2.07796e-13	1.03898e-11	701.168	708.779	667.719	692.555	439.314	421.72	424.393	428.475	1.61632	0.692717	264.08	3	3	6		ENSG00000173334	TRIB1	tribbles pseudokinase 1 [Source:HGNC Symbol;Acc:HGNC:16891]	2.70644e-27	2.58673e-24	1.57791e-22	38.1872	38.8264	36.5142	37.8426	23.7479	22.8806	22.9853	23.2046	1.63082	0.705601	14.638	3	3	6		ENSG00000173334
ENSG00000173432	1	1	1	UUU	3		ENSG00000173432	SAA1	serum amyloid A1 [Source:HGNC Symbol;Acc:HGNC:10513]	0.032252	1	1	140.635	155.567	155.087	150.43	120.019	117.359	120.085	119.154	1.26248	0.336259	31.2755	3	3	6		ENSG00000173432	SAA1	serum amyloid A1 [Source:HGNC Symbol;Acc:HGNC:10513]	0.00111341	0.0905353	1	7.65933	8.52186	8.48093	8.22071	6.48783	6.36738	6.50387	6.45303	1.27393	0.349286	1.76768	3	3	6		ENSG00000173432
ENSG00000173846	1	1	1	UUU	3		ENSG00000173846	PLK3	polo like kinase 3 [Source:HGNC Symbol;Acc:HGNC:2154]	7.50548e-07	0.00035576	0.0437585	262.185	253.46	216.084	243.91	144.928	147.021	159.659	150.536	1.62027	0.696236	93.3735	3	3	6		ENSG00000173846	PLK3	polo like kinase 3 [Source:HGNC Symbol;Acc:HGNC:2154]	3.41068e-13	1.72913e-10	1.98849e-08	14.2792	13.8844	11.8165	13.3267	7.83437	7.97671	8.64719	8.15276	1.63462	0.70896	5.17394	3	3	6		ENSG00000173846
ENSG00000174827	1	1	1	UUU	3		ENSG00000174827	PDZK1	PDZ domain containing 1 [Source:HGNC Symbol;Acc:HGNC:8821]	0.0188343	1	1	345.561	295.957	294.601	312.04	246.831	277.277	246.994	257.034	1.214	0.27977	55.0057	3	3	6		ENSG00000174827	PDZK1	PDZ domain containing 1 [Source:HGNC Symbol;Acc:HGNC:8821]	0.000628281	0.0597554	1	18.8201	16.2123	16.1102	17.0475	13.3429	15.0438	13.3773	13.9213	1.22456	0.292266	3.12621	3	3	6		ENSG00000174827
ENSG00000174951	1	1	1	UUU	3		ENSG00000174951	FUT1	fucosyltransferase 1 (H blood group) [Source:HGNC Symbol;Acc:HGNC:4012]	0.000583871	0.110522	1	94.4266	80.4395	80.4637	85.11	60.0094	41.2692	42.3028	47.8604	1.77829	0.830494	37.2495	3	3	6		ENSG00000174951	FUT1	fucosyltransferase 1 (H blood group) [Source:HGNC Symbol;Acc:HGNC:4012]	1.2622e-07	3.15832e-05	0.00735888	5.14269	4.40643	4.40015	4.64976	3.24392	2.23908	2.29114	2.59138	1.79432	0.843436	2.05838	3	3	6		ENSG00000174951
ENSG00000175197	1	1	1	UUU	3		ENSG00000175197	DDIT3	DNA damage inducible transcript 3 [Source:HGNC Symbol;Acc:HGNC:2726]	0.00110908	0.194764	1	243.098	248.148	231.009	240.752	172.102	167.656	197.868	179.209	1.34342	0.425906	61.5431	3	3	6		ENSG00000175197	DDIT3	DNA damage inducible transcript 3 [Source:HGNC Symbol;Acc:HGNC:2726]	2.13215e-06	0.000424262	0.124309	13.2397	13.5934	12.6327	13.1553	9.30331	9.09625	10.7166	9.70539	1.35546	0.438782	3.44987	3	3	6		ENSG00000175197
ENSG00000175505	1	1	1	UUU	3		ENSG00000175505	CLCF1	cardiotrophin like cytokine factor 1 [Source:HGNC Symbol;Acc:HGNC:17412]	3.18728e-11	2.77351e-08	1.85825e-06	963.353	950.856	932.471	948.893	631.797	679.652	723.241	678.23	1.39907	0.484471	270.663	3	3	6		ENSG00000175505	CLCF1	cardiotrophin like cytokine factor 1 [Source:HGNC Symbol;Acc:HGNC:17412]	1.07344e-19	8.23469e-17	6.25837e-15	52.4664	52.0873	50.9921	51.8486	34.1529	36.8748	39.1711	36.7329	1.4115	0.49723	15.1156	3	3	6		ENSG00000175505
ENSG00000175592	1	1	1	UUU	3		ENSG00000175592	FOSL1	FOS like 1, AP-1 transcription factor subunit [Source:HGNC Symbol;Acc:HGNC:13718]	8.7003e-09	5.63605e-06	0.000507245	5693.73	5743.84	5427.41	5621.66	2819.31	3002.33	3822.26	3214.63	1.74877	0.806341	2407.02	3	3	6		ENSG00000175592	FOSL1	FOS like 1, AP-1 transcription factor subunit [Source:HGNC Symbol;Acc:HGNC:13718]	9.1062e-109	2.52814e-105	5.3091e-104	310.093	314.644	296.797	307.178	152.403	162.893	207.015	174.104	1.76434	0.819129	133.074	3	3	6		ENSG00000175592
ENSG00000175602	1	1	1	UUU	3		ENSG00000175602	CCDC85B	coiled-coil domain containing 85B [Source:HGNC Symbol;Acc:HGNC:24926]	6.15476e-15	6.77047e-12	3.58835e-10	4109.57	4195	3898.6	4067.72	3020.85	3104.22	3283.24	3136.1	1.29706	0.375248	931.618	3	3	6		ENSG00000175602	CCDC85B	coiled-coil domain containing 85B [Source:HGNC Symbol;Acc:HGNC:24926]	3.34963e-25	3.05141e-22	1.9529e-20	223.816	229.799	213.194	222.27	163.298	168.421	177.822	169.847	1.30865	0.388081	52.4234	3	3	6		ENSG00000175602
ENSG00000176907	1	1	1	UUU	3		ENSG00000176907	TCIM	transcriptional and immune response regulator [Source:HGNC Symbol;Acc:HGNC:1357]	5.67069e-05	0.0158948	1	20.0908	21.2482	20.1159	20.485	1.13225	3.86899	4.09382	3.03169	6.75695	2.75637	17.4533	3	0	3		ENSG00000176907	TCIM	transcriptional and immune response regulator [Source:HGNC Symbol;Acc:HGNC:1357]	2.10599e-10	8.29619e-08	1.22784e-05	1.09419	1.16396	1.10004	1.1194	0.061206	0.209914	0.221723	0.164281	6.81392	2.76849	0.955115	3	0	3		ENSG00000176907
ENSG00000177606	1	1	1	UUU	3		ENSG00000177606	JUN	Jun proto-oncogene, AP-1 transcription factor subunit [Source:HGNC Symbol;Acc:HGNC:6204]	6.22982e-194	3.63211e-190	3.63211e-189	6336.63	6312.23	6121.73	6256.86	2220.35	2396.19	2483.58	2366.71	2.6437	1.40256	3890.16	3	3	6		ENSG00000177606	JUN	Jun proto-oncogene, AP-1 transcription factor subunit [Source:HGNC Symbol;Acc:HGNC:6204]	1.18868e-302	6.93024e-299	6.93024e-298	345.107	345.78	334.766	341.884	120.025	130.006	134.512	128.181	2.6672	1.41533	213.703	3	3	6		ENSG00000177606
ENSG00000178229	1	1	1	UUU	3		ENSG00000178229	ZNF543	zinc finger protein 543 [Source:HGNC Symbol;Acc:HGNC:25281]	0.0401224	1	1	101.458	118.383	97.3351	105.725	80.3899	77.3797	83.241	80.3369	1.31603	0.396188	25.3886	3	3	6		ENSG00000178229	ZNF543	zinc finger protein 543 [Source:HGNC Symbol;Acc:HGNC:25281]	0.0014975	0.111361	1	5.52566	6.48493	5.32276	5.77778	4.34563	4.19827	4.50837	4.35075	1.328	0.409251	1.42703	3	3	6		ENSG00000178229
ENSG00000178445	1	1	1	UUU	3		ENSG00000178445	GLDC	glycine decarboxylase [Source:HGNC Symbol;Acc:HGNC:4313]	0.0392259	1	1	111.504	103.964	103.824	106.431	96.2414	68.3521	75.0533	79.8823	1.33234	0.413967	26.5485	3	3	6		ENSG00000178445	GLDC	glycine decarboxylase [Source:HGNC Symbol;Acc:HGNC:4313]	0.00151494	0.112372	1	6.07275	5.6951	5.67761	5.81515	5.20251	3.70847	4.06492	4.3253	1.34445	0.427017	1.48985	3	3	6		ENSG00000178445
ENSG00000179094	1	1	1	UUU	3		ENSG00000179094	PER1	period circadian regulator 1 [Source:HGNC Symbol;Acc:HGNC:8845]	0.000182834	0.0422999	1	890.021	837.785	944.151	890.653	732.567	746.714	730.064	736.449	1.20939	0.274278	154.204	3	3	6		ENSG00000179094	PER1	period circadian regulator 1 [Source:HGNC Symbol;Acc:HGNC:8845]	1.21597e-07	3.05574e-05	0.00708932	48.4726	45.8933	51.6308	48.6656	39.6003	40.5133	39.5406	39.8847	1.22016	0.287065	8.78086	3	3	6		ENSG00000179094
ENSG00000179388	1	1	1	UUU	3		ENSG00000179388	EGR3	early growth response 3 [Source:HGNC Symbol;Acc:HGNC:3240]	5.53349e-14	5.46803e-11	3.22613e-09	124.563	102.447	125.238	117.416	0	0	0	0	Inf	#VALUE!	117.416	3	0	3		ENSG00000179388	EGR3	early growth response 3 [Source:HGNC Symbol;Acc:HGNC:3240]	1.32536e-97	3.3596e-94	7.72708e-93	6.78397	5.61196	6.84862	6.41485	0	0	0	0	Inf	#VALUE!	6.41485	3	0	3		ENSG00000179388
ENSG00000179820	1	1	1	UUU	3		ENSG00000179820	MYADM	myeloid associated differentiation marker [Source:HGNC Symbol;Acc:HGNC:7544]	7.99728e-10	5.97766e-07	4.66257e-05	6948.39	6763.75	6898.47	6870.2	5154.01	5827.98	5832.33	5604.77	1.22578	0.293697	1265.43	3	3	6		ENSG00000179820	MYADM	myeloid associated differentiation marker [Source:HGNC Symbol;Acc:HGNC:7544]	6.77569e-18	4.70281e-15	3.95036e-13	378.425	370.514	377.242	375.394	278.61	316.2	315.881	303.564	1.23662	0.306406	71.8302	3	3	6		ENSG00000179820
ENSG00000179833	1	1	1	UUU	3		ENSG00000179833	SERTAD2	SERTA domain containing 2 [Source:HGNC Symbol;Acc:HGNC:30784]	3.52956e-08	2.07859e-05	0.0020578	2046.25	2054.24	1991.48	2030.66	1631.58	1699.77	1664.82	1665.39	1.21933	0.286085	365.265	3	3	6		ENSG00000179833	SERTAD2	SERTA domain containing 2 [Source:HGNC Symbol;Acc:HGNC:30784]	6.76179e-13	3.36945e-10	3.94226e-08	111.443	112.53	108.904	110.959	88.1978	92.222	90.1673	90.1957	1.2302	0.298896	20.7633	3	3	6		ENSG00000179833
ENSG00000180354	1	1	1	UUU	3		ENSG00000180354	MTURN	maturin, neural progenitor differentiation regulator homolog [Source:HGNC Symbol;Acc:HGNC:25457]	0.0492002	1	1	190.862	217.035	217.382	208.426	184.557	170.235	165.117	173.303	1.20267	0.266239	35.1231	3	3	6		ENSG00000180354	MTURN	maturin, neural progenitor differentiation regulator homolog [Source:HGNC Symbol;Acc:HGNC:25457]	0.00285338	0.184842	1	10.3948	11.889	11.8875	11.3904	9.97658	9.23619	8.94282	9.3852	1.21366	0.279365	2.00525	3	3	6		ENSG00000180354
ENSG00000180730	1	1	1	UUU	3		ENSG00000180730	SHISA2	shisa family member 2 [Source:HGNC Symbol;Acc:HGNC:20366]	3.1979e-08	1.90249e-05	0.00186444	1300.88	1469.92	1327	1365.93	1071.11	1056.23	1065.76	1064.37	1.28333	0.359891	301.566	3	3	6		ENSG00000180730	SHISA2	shisa family member 2 [Source:HGNC Symbol;Acc:HGNC:20366]	2.41343e-15	1.40708e-12	1.40708e-10	70.8488	80.5212	72.567	74.6457	57.9009	57.3064	57.7219	57.643	1.29496	0.372912	17.0026	3	3	6		ENSG00000180730
ENSG00000181773	1	1	1	UUU	3		ENSG00000181773	GPR3	G protein-coupled receptor 3 [Source:HGNC Symbol;Acc:HGNC:4484]	0.00211692	0.317276	1	107.486	122.936	123.291	117.904	64.5384	73.5107	96.8871	78.3121	1.50557	0.590309	39.5922	3	3	6		ENSG00000181773	GPR3	G protein-coupled receptor 3 [Source:HGNC Symbol;Acc:HGNC:4484]	6.91558e-07	0.00015448	0.0403192	5.85391	6.73435	6.74217	6.44348	3.48874	3.98836	5.24744	4.24151	1.51915	0.60326	2.20196	3	3	6		ENSG00000181773
ENSG00000183530	1	1	1	UUU	3		ENSG00000183530	PRR14L	proline rich 14 like [Source:HGNC Symbol;Acc:HGNC:28738]	8.43936e-05	0.0220642	1	1303.89	1199	1182.3	1228.4	949.959	1076.87	1031.64	1019.49	1.20491	0.26893	208.908	3	3	6		ENSG00000183530	PRR14L	proline rich 14 like [Source:HGNC Symbol;Acc:HGNC:28738]	7.86798e-09	2.45304e-06	0.000458719	71.0129	65.6807	64.6538	67.1158	51.3518	58.4259	55.8742	55.2173	1.21548	0.281532	11.8985	3	3	6		ENSG00000183530
ENSG00000183691	1	1	1	UUU	3		ENSG00000183691	NOG	noggin [Source:HGNC Symbol;Acc:HGNC:7866]	6.19986e-06	0.00231708	0.361464	189.858	230.695	195.319	205.291	132.473	131.546	120.085	128.035	1.6034	0.681131	77.2557	3	3	6		ENSG00000183691	NOG	noggin [Source:HGNC Symbol;Acc:HGNC:7866]	1.03907e-11	4.62441e-09	6.05798e-07	10.3401	12.6373	10.681	11.2195	7.1611	7.13706	6.50387	6.93401	1.61803	0.694242	4.28546	3	3	6		ENSG00000183691
ENSG00000183778	1	1	1	UUU	3		ENSG00000183778	B3GALT5	beta-1,3-galactosyltransferase 5 [Source:HGNC Symbol;Acc:HGNC:920]	0.0260196	1	1	267.207	283.815	250.476	267.166	209.467	236.008	218.337	221.271	1.20742	0.271925	45.8954	3	3	6		ENSG00000183778	B3GALT5	beta-1,3-galactosyltransferase 5 [Source:HGNC Symbol;Acc:HGNC:920]	0.0011591	0.0933397	1	14.5527	15.5472	13.6972	14.5991	11.3231	12.8047	11.8252	11.9844	1.21818	0.284723	2.6147	3	3	6		ENSG00000183778
ENSG00000183779	1	1	1	UUU	3		ENSG00000183779	ZNF703	zinc finger protein 703 [Source:HGNC Symbol;Acc:HGNC:25883]	9.7297e-06	0.00337655	0.567261	1350.1	1296.9	1281.58	1309.53	1085.83	1112.98	1054.84	1084.55	1.20744	0.271948	224.976	3	3	6		ENSG00000183779	ZNF703	zinc finger protein 703 [Source:HGNC Symbol;Acc:HGNC:25883]	2.68317e-09	9.10971e-07	0.000156434	73.5295	71.0432	70.083	71.5519	58.6965	60.3851	57.1306	58.7374	1.21817	0.284711	12.8145	3	3	6		ENSG00000183779
ENSG00000184371	1	1	1	UUU	3		ENSG00000184371	CSF1	colony stimulating factor 1 [Source:HGNC Symbol;Acc:HGNC:2432]	2.10456e-07	0.00011054	0.01227	631.855	625.304	648.901	635.353	473.281	468.147	476.248	472.559	1.3445	0.427065	162.794	3	3	6		ENSG00000184371	CSF1	colony stimulating factor 1 [Source:HGNC Symbol;Acc:HGNC:2432]	9.23381e-12	4.14115e-09	5.3835e-07	34.4123	34.2537	35.4851	34.717	25.5841	25.3995	25.7938	25.5925	1.35653	0.439924	9.12456	3	3	6		ENSG00000184371
ENSG00000184545	1	1	1	UUU	3		ENSG00000184545	DUSP8	dual specificity phosphatase 8 [Source:HGNC Symbol;Acc:HGNC:3074]	2.09392e-08	1.28505e-05	0.0012208	1611.28	1557.95	1497.01	1555.41	1090.36	1203.25	1308.66	1200.76	1.29536	0.373354	354.657	3	3	6		ENSG00000184545	DUSP8	dual specificity phosphatase 8 [Source:HGNC Symbol;Acc:HGNC:3074]	1.52239e-17	1.00862e-14	8.87582e-13	87.754	85.3433	81.8641	84.9871	58.9414	65.2831	70.8774	65.034	1.30681	0.386051	19.9532	3	3	6		ENSG00000184545
ENSG00000184557	1	1	1	UUU	3		ENSG00000184557	SOCS3	suppressor of cytokine signaling 3 [Source:HGNC Symbol;Acc:HGNC:19391]	3.99056e-24	5.96558e-21	2.32657e-19	584.642	570.665	622.945	592.751	312.502	304.36	297.484	304.782	1.94483	0.959648	287.969	3	3	6		ENSG00000184557	SOCS3	suppressor of cytokine signaling 3 [Source:HGNC Symbol;Acc:HGNC:19391]	5.82957e-42	7.90408e-39	3.39876e-37	31.8409	31.2607	34.0657	32.3891	16.8928	16.5132	16.1119	16.506	1.96227	0.97252	15.8831	3	3	6		ENSG00000184557
ENSG00000185022	1	1	1	UUU	3		ENSG00000185022	MAFF	MAF bZIP transcription factor F [Source:HGNC Symbol;Acc:HGNC:6780]	6.60118e-20	8.74687e-17	3.84862e-15	779.522	718.644	647.603	715.256	364.585	362.395	433.945	386.975	1.84833	0.88622	328.281	3	3	6		ENSG00000185022	MAFF	MAF bZIP transcription factor F [Source:HGNC Symbol;Acc:HGNC:6780]	9.04553e-42	1.19857e-38	5.27372e-37	42.4545	39.3668	35.4141	39.0785	19.7083	19.6619	23.5026	20.9576	1.86464	0.8989	18.1209	3	3	6		ENSG00000185022
ENSG00000185436	1	1	1	UUU	3		ENSG00000185436	IFNLR1	interferon lambda receptor 1 [Source:HGNC Symbol;Acc:HGNC:18584]	0.0251674	1	1	226.021	226.9	232.307	228.409	185.689	187.001	189.68	187.457	1.21846	0.285063	40.9524	3	3	6		ENSG00000185436	IFNLR1	interferon lambda receptor 1 [Source:HGNC Symbol;Acc:HGNC:18584]	0.00117936	0.0945794	1	12.3096	12.4294	12.7037	12.4809	10.0378	10.1458	10.2732	10.1523	1.22937	0.297923	2.32866	3	3	6		ENSG00000185436
ENSG00000185565	1	1	1	UUU	3		ENSG00000185565	LSAMP	limbic system associated membrane protein [Source:HGNC Symbol;Acc:HGNC:6705]	0.0416776	1	1	38.1725	37.1843	29.8494	35.0687	23.7773	20.6346	19.1045	21.1721	1.65636	0.72802	13.8966	3	1	4		ENSG00000185565	LSAMP	limbic system associated membrane protein [Source:HGNC Symbol;Acc:HGNC:6705]	0.0022579	0.154507	1	2.07896	2.03693	1.63231	1.91607	1.28533	1.11954	1.03471	1.14652	1.6712	0.740883	0.769545	3	1	4		ENSG00000185565
ENSG00000185650	1	1	1	UUU	3		ENSG00000185650	ZFP36L1	ZFP36 ring finger protein like 1 [Source:HGNC Symbol;Acc:HGNC:1107]	3.36211e-33	6.75923e-30	1.96018e-28	14914.4	13904.7	13651.6	14156.9	8964.04	9316.52	10149.9	9476.83	1.49384	0.579026	4680.04	3	3	6		ENSG00000185650	ZFP36L1	ZFP36 ring finger protein like 1 [Source:HGNC Symbol;Acc:HGNC:1107]	4.58705e-66	8.35732e-63	2.67434e-61	812.271	761.688	746.535	773.498	484.568	505.472	549.725	513.255	1.50705	0.591723	260.243	3	3	6		ENSG00000185650
ENSG00000185652	1	1	1	UUU	3		ENSG00000185652	NTF3	neurotrophin 3 [Source:HGNC Symbol;Acc:HGNC:8023]	0.00380174	0.481626	1	340.539	278.503	306.93	308.657	218.525	245.036	262.004	241.855	1.27621	0.351863	66.8023	3	3	6		ENSG00000185652	NTF3	neurotrophin 3 [Source:HGNC Symbol;Acc:HGNC:8023]	1.61923e-05	0.00262965	0.944045	18.5465	15.2562	16.7844	16.8624	11.8128	13.2945	14.1903	13.0992	1.28729	0.364332	3.76321	3	3	6		ENSG00000185652
ENSG00000185686	1	1	1	UUU	3		ENSG00000185686	PRAME	preferentially expressed antigen in melanoma [Source:HGNC Symbol;Acc:HGNC:9336]	0.0204424	1	1	184.835	195.787	194.67	191.764	151.722	147.021	161.024	153.256	1.25127	0.323393	38.5085	3	3	6		ENSG00000185686	PRAME	preferentially expressed antigen in melanoma [Source:HGNC Symbol;Acc:HGNC:9336]	0.000583438	0.0560389	1	10.0665	10.7251	10.6455	10.479	8.2016	7.97671	8.7211	8.29981	1.26257	0.336358	2.17924	3	3	6		ENSG00000185686
ENSG00000186517	1	1	1	UUU	3		ENSG00000186517	ARHGAP30	Rho GTPase activating protein 30 [Source:HGNC Symbol;Acc:HGNC:27414]	0.0377169	1	1	53.2406	50.085	39.583	47.6362	28.3063	38.6899	24.5629	30.5197	1.56083	0.642317	17.1165	3	2	5		ENSG00000186517	ARHGAP30	Rho GTPase activating protein 30 [Source:HGNC Symbol;Acc:HGNC:27414]	0.00139746	0.106225	1	2.8996	2.74362	2.16459	2.60261	1.53015	2.09913	1.33034	1.65321	1.57428	0.654689	0.949398	3	2	5		ENSG00000186517
ENSG00000186594	1	1	1	UUU	3		ENSG00000186594	MIR22HG	MIR22 host gene [Source:HGNC Symbol;Acc:HGNC:28219]	5.56424e-10	4.21307e-07	3.24406e-05	1138.14	1024.47	1086.26	1082.96	789.18	768.639	840.598	799.472	1.35459	0.437856	283.484	3	3	6		ENSG00000186594	MIR22HG	MIR22 host gene [Source:HGNC Symbol;Acc:HGNC:28219]	4.81565e-18	3.42393e-15	2.80762e-13	61.9858	56.1196	59.402	59.1691	42.6606	41.7028	45.5271	43.2968	1.36659	0.450584	15.8723	3	3	6		ENSG00000186594
ENSG00000187185	1	1	1	UUU	3		ENSG00000187185	AC092118.1	uncharacterized LOC388282 [Source:NCBI gene;Acc:388282]	0.0227556	1	1	73.3313	61.4679	64.2412	66.3468	46.4223	45.1382	42.3028	44.6211	1.48689	0.572301	21.7257	3	3	6		ENSG00000187185	AC092118.1	uncharacterized LOC388282 [Source:NCBI gene;Acc:388282]	0.000572044	0.0551261	1	3.99379	3.36717	3.51302	3.62466	2.50944	2.44899	2.29114	2.41652	1.49995	0.584913	1.20814	3	3	6		ENSG00000187185
ENSG00000187605	1	1	1	UUU	3		ENSG00000187605	TET3	tet methylcytosine dioxygenase 3 [Source:HGNC Symbol;Acc:HGNC:28313]	6.30052e-05	0.0172457	1	741.35	714.091	653.443	702.961	557.068	564.872	556.759	559.566	1.25626	0.329135	143.395	3	3	6		ENSG00000187605	TET3	tet methylcytosine dioxygenase 3 [Source:HGNC Symbol;Acc:HGNC:28313]	3.38667e-08	9.53864e-06	0.0019745	40.3756	39.1174	35.7335	38.4088	30.1133	30.6474	30.1543	30.305	1.26741	0.341882	8.10382	3	3	6		ENSG00000187605
ENSG00000187678	1	1	1	UUU	3		ENSG00000187678	SPRY4	sprouty RTK signaling antagonist 4 [Source:HGNC Symbol;Acc:HGNC:15533]	1.24901e-08	8.0022e-06	0.0007282	241.089	254.219	247.231	247.513	113.225	103.173	178.763	131.721	1.87908	0.910026	115.793	3	3	6		ENSG00000187678	SPRY4	sprouty RTK signaling antagonist 4 [Source:HGNC Symbol;Acc:HGNC:15533]	1.91213e-21	1.54835e-18	1.11481e-16	13.1303	13.926	13.5198	13.5254	6.1206	5.59769	9.6819	7.1334	1.89606	0.923005	6.39196	3	3	6		ENSG00000187678
ENSG00000188483	1	1	1	UUU	3		ENSG00000188483	IER5L	immediate early response 5 like [Source:HGNC Symbol;Acc:HGNC:23679]	0.000295582	0.0633566	1	375.697	409.786	356.896	380.793	270.608	306.94	294.755	290.768	1.30961	0.389141	90.0255	3	3	6		ENSG00000188483	IER5L	immediate early response 5 like [Source:HGNC Symbol;Acc:HGNC:23679]	2.09002e-07	5.09843e-05	0.0121852	20.4613	22.4478	19.5168	20.8087	14.6282	16.6531	15.9641	15.7485	1.32131	0.401972	5.06018	3	3	6		ENSG00000188483
ENSG00000188766	1	1	1	UUU	3		ENSG00000188766	SPRED3	sprouty related EVH1 domain containing 3 [Source:HGNC Symbol;Acc:HGNC:31041]	0.0435588	1	1	153.694	158.602	162.225	158.174	103.035	118.649	156.93	126.205	1.25332	0.325749	31.9695	3	3	6		ENSG00000188766	SPRED3	sprouty related EVH1 domain containing 3 [Source:HGNC Symbol;Acc:HGNC:31041]	0.000865865	0.0757983	1	8.37055	8.68814	8.87127	8.64332	5.56975	6.43735	8.49938	6.83549	1.26448	0.338541	1.80783	3	3	6		ENSG00000188766
ENSG00000196449	1	1	1	UUU	3		ENSG00000196449	YRDC	yrdC N6-threonylcarbamoyltransferase domain containing [Source:HGNC Symbol;Acc:HGNC:28905]	0.00452478	0.548449	1	200.908	187.439	214.786	201.044	141.532	137.994	174.67	151.398	1.32792	0.409165	49.6461	3	3	6		ENSG00000196449	YRDC	yrdC N6-threonylcarbamoyltransferase domain containing [Source:HGNC Symbol;Acc:HGNC:28905]	1.26286e-05	0.00213412	0.736271	10.9419	10.2678	11.7456	10.9851	7.65075	7.48691	9.46018	8.19928	1.33976	0.421977	2.78581	3	3	6		ENSG00000196449
ENSG00000196562	1	1	1	UUU	3		ENSG00000196562	SULF2	sulfatase 2 [Source:HGNC Symbol;Acc:HGNC:20392]	0.00905898	0.929853	1	95.4312	74.3686	77.8681	82.556	62.2739	51.5865	47.7612	53.8739	1.53239	0.615787	28.6821	3	3	6		ENSG00000196562	SULF2	sulfatase 2 [Source:HGNC Symbol;Acc:HGNC:20392]	7.03942e-05	0.00943561	1	5.1974	4.07387	4.25821	4.50983	3.36633	2.79885	2.58677	2.91731	1.54588	0.628431	1.59251	3	3	6		ENSG00000196562
ENSG00000197019	1	1	1	UUU	3		ENSG00000197019	SERTAD1	SERTA domain containing 1 [Source:HGNC Symbol;Acc:HGNC:17932]	0.000335798	0.0699203	1	270.221	259.531	273.836	267.863	189.086	194.739	208.785	197.537	1.35602	0.439374	70.3262	3	3	6		ENSG00000197019	SERTAD1	SERTA domain containing 1 [Source:HGNC Symbol;Acc:HGNC:17932]	3.4897e-07	8.13825e-05	0.0203456	14.7168	14.217	14.9747	14.6362	10.2214	10.5656	11.3079	10.6983	1.36808	0.452156	3.93787	3	3	6		ENSG00000197019
ENSG00000197442	1	1	1	UUU	3		ENSG00000197442	MAP3K5	mitogen-activated protein kinase kinase kinase 5 [Source:HGNC Symbol;Acc:HGNC:6857]	0.0371386	1	1	201.912	204.893	191.426	199.41	156.251	165.077	169.211	163.513	1.21954	0.286336	35.8975	3	3	6		ENSG00000197442	MAP3K5	mitogen-activated protein kinase kinase kinase 5 [Source:HGNC Symbol;Acc:HGNC:6857]	0.00216664	0.149845	1	10.9966	11.2239	10.4681	10.8962	8.44643	8.95631	9.16455	8.85576	1.23041	0.299138	2.04045	3	3	6		ENSG00000197442
ENSG00000197635	1	1	1	UUU	3		ENSG00000197635	DPP4	dipeptidyl peptidase 4 [Source:HGNC Symbol;Acc:HGNC:3009]	0.0073126	0.799519	1	216.98	239.801	209.595	222.125	157.383	174.104	186.951	172.813	1.28535	0.362164	49.3126	3	3	6		ENSG00000197635	DPP4	dipeptidyl peptidase 4 [Source:HGNC Symbol;Acc:HGNC:3009]	5.9644e-05	0.0082402	1	11.8172	13.1361	11.4617	12.1384	8.50763	9.44611	10.1253	9.3597	1.29688	0.37504	2.77866	3	3	6		ENSG00000197635
ENSG00000197927	1	1	1	UUU	3		ENSG00000197927	C2orf27A	chromosome 2 open reading frame 27A [Source:HGNC Symbol;Acc:HGNC:25077]	0.0352084	1	1	138.626	150.255	145.354	144.745	114.357	114.78	114.627	114.588	1.26318	0.337057	30.1569	3	3	6		ENSG00000197927	C2orf27A	chromosome 2 open reading frame 27A [Source:HGNC Symbol;Acc:HGNC:25077]	0.00145412	0.10925	1	7.54991	8.23087	7.94866	7.90981	6.1818	6.22743	6.20824	6.20583	1.27458	0.35002	1.70399	3	3	6		ENSG00000197927
ENSG00000198142	1	1	1	UUU	3		ENSG00000198142	SOWAHC	sosondowah ankyrin repeat domain family member C [Source:HGNC Symbol;Acc:HGNC:26149]	4.72862e-12	4.30763e-09	2.75688e-07	895.044	961.48	900.026	918.85	656.706	669.335	586.781	637.607	1.44109	0.527161	281.243	3	3	6		ENSG00000198142	SOWAHC	sosondowah ankyrin repeat domain family member C [Source:HGNC Symbol;Acc:HGNC:26149]	6.68437e-22	5.56732e-19	3.89712e-17	48.7461	52.6693	49.2178	50.2111	35.4995	36.315	31.7803	34.5316	1.45406	0.540088	15.6795	3	3	6		ENSG00000198142
ENSG00000198355	1	1	1	UUU	3		ENSG00000198355	PIM3	Pim-3 proto-oncogene, serine/threonine kinase [Source:HGNC Symbol;Acc:HGNC:19310]	3.54553e-05	0.0107063	1	1014.58	1091.25	1027.86	1044.56	792.576	852.467	915.651	853.565	1.22377	0.291327	190.998	3	3	6		ENSG00000198355	PIM3	Pim-3 proto-oncogene, serine/threonine kinase [Source:HGNC Symbol;Acc:HGNC:19310]	2.02325e-09	6.97986e-07	0.00011796	55.2566	59.7777	56.2084	57.0809	42.8442	46.2509	49.592	46.2291	1.23474	0.304208	10.8518	3	3	6		ENSG00000198355
ENSG00000207547	1	1	1	UUU	3		ENSG00000207547	MIR25	microRNA 25 [Source:HGNC Symbol;Acc:HGNC:31609]	0.0075707	0.818899	1	58.2632	49.3261	36.3385	47.9759	23.7773	20.6346	34.1152	26.1757	1.83284	0.874084	21.8003	3	2	5		ENSG00000207547	MIR25	microRNA 25 [Source:HGNC Symbol;Acc:HGNC:31609]	3.08958e-05	0.00467867	1	3.17315	2.70205	1.98716	2.62079	1.28533	1.11954	1.84769	1.41752	1.84886	0.886634	1.20327	3	2	5		ENSG00000207547
ENSG00000212724	1	1	1	UUU	3		ENSG00000212724	KRTAP2-3	keratin associated protein 2-3 [Source:HGNC Symbol;Acc:HGNC:18906]	1.31385e-22	1.915e-19	7.65999e-18	842.808	767.97	779.33	796.703	336.279	443.644	457.143	412.355	1.93208	0.950154	384.347	3	3	6		ENSG00000212724	KRTAP2-3	keratin associated protein 2-3 [Source:HGNC Symbol;Acc:HGNC:18906]	2.45842e-52	4.09516e-49	1.43331e-47	45.9012	42.0689	42.6176	43.5292	18.1782	24.0701	24.7591	22.3358	1.94886	0.962629	21.1935	3	3	6		ENSG00000212724
ENSG00000213071	1	1	1	UUU	3		ENSG00000213071	LPAL2	lipoprotein(a) like 2, pseudogene [Source:HGNC Symbol;Acc:HGNC:21210]	0.0257791	1	1	38.1725	34.9077	34.3918	35.824	21.5128	19.3449	21.8337	20.8971	1.7143	0.77762	14.9268	3	0	3		ENSG00000213071	LPAL2	lipoprotein(a) like 2, pseudogene [Source:HGNC Symbol;Acc:HGNC:21210]	0.000803837	0.0717693	1	2.07896	1.91222	1.88071	1.9573	1.16291	1.04957	1.18252	1.13167	1.72957	0.790412	0.82563	3	0	3		ENSG00000213071
ENSG00000213417	1	1	1	UUU	3		ENSG00000213417	KRTAP2-4	keratin associated protein 2-4 [Source:HGNC Symbol;Acc:HGNC:18891]	9.74854e-14	9.31737e-11	5.68359e-09	169.767	131.283	151.194	150.748	44.1578	58.0348	54.5843	52.259	2.88464	1.52839	98.4892	3	3	6		ENSG00000213417	KRTAP2-4	keratin associated protein 2-4 [Source:HGNC Symbol;Acc:HGNC:18891]	1.01092e-30	1.03401e-27	5.89388e-26	9.2459	7.19162	8.26802	8.23518	2.38703	3.1487	2.95631	2.83068	2.90926	1.54065	5.4045	3	3	6		ENSG00000213417
ENSG00000213533	1	1	1	UUU	3		ENSG00000213533	STIMATE	STIM activating enhancer [Source:HGNC Symbol;Acc:HGNC:30526]	0.0207345	1	1	79.3586	88.0282	86.3038	84.5635	56.6126	72.2211	49.1258	59.3198	1.42555	0.511521	25.2437	3	3	6		ENSG00000213533	STIMATE	STIM activating enhancer [Source:HGNC Symbol;Acc:HGNC:30526]	0.000266149	0.0294441	1	4.32205	4.82213	4.71952	4.62123	3.0603	3.91838	2.66068	3.21312	1.43824	0.524302	1.40811	3	3	6		ENSG00000213533
ENSG00000214783	1	1	1	UUU	3		ENSG00000214783	POLR2J4	RNA polymerase II subunit J4, pseudogene [Source:HGNC Symbol;Acc:HGNC:28195]	0.0223514	1	1	44.1997	46.2907	45.4231	45.3045	29.4386	24.5036	30.0213	27.9878	1.61872	0.694854	17.3167	3	2	5		ENSG00000214783	POLR2J4	RNA polymerase II subunit J4, pseudogene [Source:HGNC Symbol;Acc:HGNC:28195]	0.000505318	0.0499305	1	2.40722	2.53577	2.48396	2.47565	1.59136	1.32945	1.62597	1.51559	1.63345	0.707925	0.960057	3	2	5		ENSG00000214783
ENSG00000215158	1	1	1	UUU	3		ENSG00000215158	AC138409.2	Putative beta-glucuronidase-like protein FLJ75287 pseudogene	0.0313951	1	1	64.2905	64.5034	59.05	62.6146	29.4386	50.2968	47.7612	42.4989	1.47332	0.559075	20.1158	3	3	6		ENSG00000215158	AC138409.2	Putative beta-glucuronidase-like protein FLJ75287 pseudogene	0.00055831	0.0540708	1	3.50141	3.53345	3.22914	3.42133	1.59136	2.72887	2.58677	2.30233	1.48603	0.571463	1.119	3	3	6		ENSG00000215158
ENSG00000215417	1	1	1	UUU	3		ENSG00000215417	MIR17HG	miR-17-92a-1 cluster host gene [Source:HGNC Symbol;Acc:HGNC:23564]	0.0250404	1	1	60.2723	69.8154	60.3478	63.4785	49.8191	45.1382	31.3859	42.1144	1.50729	0.591955	21.3641	3	3	6		ENSG00000215417	MIR17HG	miR-17-92a-1 cluster host gene [Source:HGNC Symbol;Acc:HGNC:23564]	0.000455236	0.0460784	1	3.28257	3.82445	3.30011	3.46904	2.69306	2.44899	1.69988	2.28064	1.52108	0.605097	1.1884	3	3	6		ENSG00000215417
ENSG00000218226	1	1	1	UUU	3		ENSG00000218226	TATDN2P2	TatD DNase domain containing 2 pseudogene 2 [Source:HGNC Symbol;Acc:HGNC:39255]	0.0410636	1	1	58.2632	65.2623	53.8588	59.1281	45.2901	30.9519	45.032	40.4247	1.46267	0.548608	18.7034	3	3	6		ENSG00000218226	TATDN2P2	TatD DNase domain containing 2 pseudogene 2 [Source:HGNC Symbol;Acc:HGNC:39255]	0.00143719	0.108397	1	3.17315	3.57502	2.94526	3.23115	2.44824	1.67931	2.43895	2.18883	1.4762	0.561884	1.04231	3	3	6		ENSG00000218226
ENSG00000221869	1	1	1	UUU	3		ENSG00000221869	CEBPD	CCAAT enhancer binding protein delta [Source:HGNC Symbol;Acc:HGNC:1835]	1.42214e-09	9.98959e-07	8.29136e-05	887.008	818.814	794.255	833.359	631.797	548.106	599.062	592.988	1.40535	0.490934	240.37	3	3	6		ENSG00000221869	CEBPD	CCAAT enhancer binding protein delta [Source:HGNC Symbol;Acc:HGNC:1835]	1.23986e-17	8.40542e-15	7.22866e-13	48.3085	44.8541	43.4337	45.5321	34.1529	29.7377	32.4455	32.112	1.41791	0.503769	13.4201	3	3	6		ENSG00000221869
ENSG00000224420	1	1	1	UUU	3		ENSG00000224420	ADM5	adrenomedullin 5 (putative) [Source:HGNC Symbol;Acc:HGNC:27293]	0.0380551	1	1	62.2814	50.085	57.7522	56.7062	40.7611	41.2692	32.7506	38.2603	1.48212	0.567659	18.4459	3	3	6		ENSG00000224420	ADM5	adrenomedullin 5 (putative) [Source:HGNC Symbol;Acc:HGNC:27293]	0.00149239	0.111265	1	3.39199	2.74362	3.15817	3.09793	2.20342	2.23908	1.77378	2.07209	1.49507	0.580215	1.02584	3	3	6		ENSG00000224420
ENSG00000225313	1	1	1	UUU	3		ENSG00000225313	AL513327.1	novel transcript	0.00218911	0.322297	1	64.2905	78.1629	74.6236	72.359	36.2321	49.0072	43.6674	42.9689	1.68399	0.751881	29.3901	3	3	6		ENSG00000225313	AL513327.1	novel transcript	1.41669e-06	0.000296042	0.0825957	3.50141	4.28172	4.08078	3.95464	1.95859	2.6589	2.36504	2.32751	1.69908	0.764755	1.62712	3	3	6		ENSG00000225313
ENSG00000227220	1	1	1	UUU	3		ENSG00000227220	AL133346.1	novel transcript	1.78223e-07	9.44614e-05	0.0103908	36.1634	33.39	33.7428	34.4321	4.52901	5.15865	5.45843	5.04869	6.82	2.76977	29.3834	3	0	3		ENSG00000227220	AL133346.1	novel transcript	1.51669e-16	9.50818e-14	8.84261e-12	1.96954	1.82908	1.84522	1.88128	0.244824	0.279885	0.295631	0.273446	6.8799	2.78239	1.60784	3	0	3		ENSG00000227220
ENSG00000227507	1	1	1	UUU	3		ENSG00000227507	LTB	lymphotoxin beta [Source:HGNC Symbol;Acc:HGNC:6711]	0.0387839	1	1	59.2678	59.9502	40.2319	53.1499	30.5708	39.9795	34.1152	34.8885	1.52342	0.607317	18.2615	3	3	6		ENSG00000227507	LTB	lymphotoxin beta [Source:HGNC Symbol;Acc:HGNC:6711]	0.00128546	0.101277	1	3.22786	3.28403	2.20008	2.90399	1.65256	2.16911	1.84769	1.88979	1.53668	0.619813	1.0142	3	3	6		ENSG00000227507
ENSG00000228242	1	1	1	UUU	3		ENSG00000228242	AC093495.1	novel transcript, antisense to XPC	0.0235413	1	1	47.2133	53.8793	53.2099	51.4342	35.0998	28.3726	35.4798	32.984	1.55936	0.640959	18.4501	3	3	6		ENSG00000228242	AC093495.1	novel transcript, antisense to XPC	0.000443368	0.0450632	1	2.57134	2.95147	2.90978	2.81087	1.89739	1.53937	1.9216	1.78612	1.57373	0.654188	1.02475	3	3	6		ENSG00000228242
ENSG00000228323	1	1	1	UUU	3		ENSG00000228323	AC008440.1	novel transcript, antisense to MYADM	0.013439	1	1	13.059	18.2127	21.4137	17.5618	5.66126	5.15865	9.55224	6.79072	2.58615	1.37081	10.7711	2	0	2		ENSG00000228323	AC008440.1	novel transcript, antisense to MYADM	9.79391e-05	0.0125495	1	0.711223	0.997681	1.17101	0.959971	0.30603	0.279885	0.517354	0.367756	2.61035	1.38424	0.592215	2	0	2		ENSG00000228323
ENSG00000229474	1	1	1	UUU	3		ENSG00000229474	PATL2	PAT1 homolog 2 [Source:HGNC Symbol;Acc:HGNC:33630]	0.0379602	1	1	16.0726	20.4893	14.9247	17.1622	9.05802	6.44831	8.18764	7.89799	2.17299	1.11968	9.26423	2	0	2		ENSG00000229474	PATL2	PAT1 homolog 2 [Source:HGNC Symbol;Acc:HGNC:33630]	0.00182224	0.130196	1	0.875351	1.12239	0.816157	0.937967	0.489648	0.349856	0.443446	0.42765	2.19331	1.13311	0.510317	2	0	2		ENSG00000229474
ENSG00000232040	1	1	1	UUU	3		ENSG00000232040	ZBED9	zinc finger BED-type containing 9 [Source:HGNC Symbol;Acc:HGNC:13851]	0.0428882	1	1	119.54	116.106	111.611	115.752	104.167	91.566	68.2303	87.9878	1.31555	0.395666	27.7646	3	3	6		ENSG00000232040	ZBED9	zinc finger BED-type containing 9 [Source:HGNC Symbol;Acc:HGNC:13851]	0.00167343	0.122108	1	6.51043	6.36022	6.10343	6.32469	5.63095	4.96795	3.69538	4.76476	1.32739	0.408591	1.55993	3	3	6		ENSG00000232040
ENSG00000232810	1	1	1	UUU	3		ENSG00000232810	TNF	tumor necrosis factor [Source:HGNC Symbol;Acc:HGNC:11892]	6.8144e-11	5.59568e-08	3.97293e-06	149.676	144.184	120.047	137.969	61.1416	49.0072	51.855	54.0013	2.55492	1.35328	83.9677	3	3	6		ENSG00000232810	TNF	tumor necrosis factor [Source:HGNC Symbol;Acc:HGNC:11892]	2.02503e-23	1.76214e-20	1.18063e-18	8.15171	7.89831	6.56474	7.53825	3.30512	2.6589	2.80849	2.92417	2.57791	1.3662	4.61408	3	3	6		ENSG00000232810
ENSG00000240476	1	1	1	UUU	3		ENSG00000240476	LINC00973	long intergenic non-protein coding RNA 973 [Source:HGNC Symbol;Acc:HGNC:48868]	0.0369679	1	1	179.812	190.475	223.222	197.836	151.722	163.787	169.211	161.573	1.22444	0.292118	36.263	3	3	6		ENSG00000240476	LINC00973	long intergenic non-protein coding RNA 973 [Source:HGNC Symbol;Acc:HGNC:48868]	0.00091968	0.0792012	1	9.79299	10.4341	12.2069	10.8113	8.2016	8.88634	9.16455	8.75083	1.23546	0.305051	2.06049	3	3	6		ENSG00000240476
ENSG00000250067	1	1	1	UUU	3		ENSG00000250067	YJEFN3	YjeF N-terminal domain containing 3 [Source:HGNC Symbol;Acc:HGNC:24785]	0.020459	1	1	292.321	261.049	258.911	270.76	193.615	223.112	246.994	221.24	1.22383	0.291404	49.5203	3	3	6		ENSG00000250067	YJEFN3	YjeF N-terminal domain containing 3 [Source:HGNC Symbol;Acc:HGNC:24785]	0.00050781	0.0500107	1	15.9205	14.3001	14.1585	14.793	10.4662	12.105	13.3773	11.9828	1.23452	0.303948	2.8102	3	3	6		ENSG00000250067
ENSG00000251161	1	1	1	UUU	3		ENSG00000251161	AC020661.1	novel transcript	0.0350184	1	1	13.059	18.2127	14.9247	15.3988	7.92576	6.44831	5.45843	6.61083	2.32933	1.21992	8.78798	2	0	2		ENSG00000251161	AC020661.1	novel transcript	0.00142481	0.107603	1	0.711223	0.997681	0.816157	0.841687	0.428442	0.349856	0.295631	0.357976	2.35124	1.23342	0.483711	2	0	2		ENSG00000251161
ENSG00000257671	1	1	1	UUU	3		ENSG00000257671	KRT7-AS	KRT7 antisense RNA 1 [Source:HGNC Symbol;Acc:HGNC:52643]	0.00872385	0.901805	1	170.772	153.29	147.949	157.337	110.961	125.097	115.992	117.35	1.34075	0.423044	39.9873	3	3	6		ENSG00000257671	KRT7-AS	KRT7 antisense RNA 1 [Source:HGNC Symbol;Acc:HGNC:52643]	9.30488e-05	0.0120554	1	9.30061	8.39715	8.0906	8.59612	5.99819	6.7872	6.28215	6.35585	1.35247	0.435601	2.24027	3	3	6		ENSG00000257671
ENSG00000259291	1	1	1	UUU	3		ENSG00000259291	ZNF710-AS1	ZNF710 antisense RNA 1 [Source:HGNC Symbol;Acc:HGNC:53141]	0.0157323	1	1	283.28	272.432	287.463	281.058	237.773	254.063	192.409	228.082	1.23227	0.301317	52.9764	3	3	6		ENSG00000259291	ZNF710-AS1	ZNF710 antisense RNA 1 [Source:HGNC Symbol;Acc:HGNC:53141]	0.000325476	0.0350108	1	15.4281	14.9237	15.7199	15.3572	12.8533	13.7843	10.421	12.3529	1.24321	0.314072	3.00435	3	3	6		ENSG00000259291
ENSG00000260528	1	1	1	UUU	3		ENSG00000260528	FAM157C	family with sequence similarity 157 member C [Source:HGNC Symbol;Acc:HGNC:34081]	0.00115015	0.199652	1	80.3631	81.9573	68.7835	77.0346	38.4966	47.7175	47.7612	44.6584	1.72497	0.786574	32.3762	3	3	6		ENSG00000260528	FAM157C	family with sequence similarity 157 member C [Source:HGNC Symbol;Acc:HGNC:34081]	6.37031e-07	0.000143267	0.0371402	4.37676	4.48957	3.76142	4.20925	2.081	2.58893	2.58677	2.4189	1.74015	0.79921	1.79035	3	3	6		ENSG00000260528
ENSG00000266651	1	1	1	UUU	3		ENSG00000266651	AC093484.4	novel transcript	0.0460963	1	1	34.1543	35.6666	35.6896	35.1701	18.116	23.2139	24.5629	21.9643	1.60124	0.679192	13.2059	3	0	3		ENSG00000266651	AC093484.4	novel transcript	0.00212995	0.147834	1	1.86012	1.95379	1.95168	1.92186	0.979296	1.25948	1.33034	1.1897	1.61541	0.691903	0.73216	3	0	3		ENSG00000266651
ENSG00000267519	1	1	1	UUU	3		ENSG00000267519	AC020916.1	novel transcript	2.63078e-85	8.52109e-82	1.5338e-80	823.722	747.481	829.944	800.382	215.128	188.291	201.962	201.793	3.96634	1.98781	598.589	3	3	6		ENSG00000267519	AC020916.1	novel transcript	3.24553e-159	9.95898e-156	1.89221e-154	44.8618	40.9465	45.3854	43.7312	11.6291	10.2158	10.9383	10.9278	4.00185	2.00067	32.8035	3	3	6		ENSG00000267519
ENSG00000268812	1	1	1	UUU	3		ENSG00000268812	AC004264.1	---	0.000554142	0.106626	1	128.581	115.347	97.3351	113.754	50.9513	79.9591	75.0533	68.6546	1.65691	0.728495	45.0999	3	3	6		ENSG00000268812	AC004264.1	---	2.85359e-08	8.1554e-06	0.0016637	7.00281	6.31865	5.32276	6.21474	2.75427	4.33821	4.06492	3.71913	1.67102	0.740728	2.49561	3	3	6		ENSG00000268812
ENSG00000270069	1	1	1	UUU	3		ENSG00000270069	MIR222HG	miR222/221 cluster host gene [Source:HGNC Symbol;Acc:HGNC:49555]	0.000518151	0.101531	1	141.64	158.602	150.545	150.262	88.3157	110.911	102.345	100.524	1.49479	0.579945	49.7385	3	3	6		ENSG00000270069	MIR222HG	miR222/221 cluster host gene [Source:HGNC Symbol;Acc:HGNC:49555]	1.11709e-07	2.85653e-05	0.00651289	7.71403	8.68814	8.23254	8.21157	4.77407	6.01752	5.54307	5.44489	1.50813	0.592756	2.76669	3	3	6		ENSG00000270069
ENSG00000272512	1	1	1	UUU	3		ENSG00000272512	AL645608.7	novel transcript	0.00115061	0.199652	1	146.663	121.418	119.398	129.16	63.4061	99.304	87.3348	83.3483	1.54964	0.631929	45.8112	3	3	6		ENSG00000272512	AL645608.7	novel transcript	1.96013e-07	4.84235e-05	0.0114279	7.98758	6.65121	6.52926	7.05602	3.42754	5.38778	4.73009	4.51513	1.56275	0.644085	2.54088	3	3	6		ENSG00000272512
ENSG00000273045	1	1	1	UUU	3		ENSG00000273045	C2orf15	chromosome 2 open reading frame 15 [Source:HGNC Symbol;Acc:HGNC:28436]	0.00179385	0.277414	1	40.1816	45.5318	41.5297	42.4143	19.2483	20.6346	21.8337	20.5722	2.06173	1.04386	21.8421	3	0	3		ENSG00000273045	C2orf15	chromosome 2 open reading frame 15 [Source:HGNC Symbol;Acc:HGNC:28436]	2.15872e-06	0.000428088	0.125858	2.18838	2.4942	2.27105	2.31788	1.0405	1.11954	1.18252	1.11419	2.08033	1.05681	1.20369	3	0	3		ENSG00000273045
ENSG00000275004	1	1	1	UUU	3		ENSG00000275004	ZNF280B	zinc finger protein 280B [Source:HGNC Symbol;Acc:HGNC:23022]	0.0175841	1	1	341.543	305.822	334.833	327.399	274.005	254.063	289.297	272.455	1.20166	0.265034	54.9444	3	3	6		ENSG00000275004	ZNF280B	zinc finger protein 280B [Source:HGNC Symbol;Acc:HGNC:23022]	0.000630456	0.0598646	1	18.6012	16.7527	18.3103	17.8881	14.8118	13.7843	15.6684	14.7549	1.21235	0.277809	3.13322	3	3	6		ENSG00000275004
ENSG00000275464	1	1	1	UUU	3		ENSG00000275464	FP565260.1	periodic tryptophan protein 2 homolog [Source:NCBI gene;Acc:102724159]	0.00329516	0.438617	1	252.139	302.787	262.805	272.577	224.186	188.291	218.337	210.271	1.29631	0.374412	62.3057	3	3	6		ENSG00000275464	FP565260.1	periodic tryptophan protein 2 homolog [Source:NCBI gene;Acc:102724159]	9.61242e-06	0.00169825	0.560423	13.7321	16.5865	14.3715	14.8967	12.1188	10.2158	11.8252	11.3866	1.30826	0.387652	3.51006	3	3	6		ENSG00000275464
ENSG00000276007	1	1	1	UUU	3		ENSG00000276007	AC079414.3	novel transcript, antisense WWOX	0.0475673	1	1	33.1498	18.9716	16.2225	22.7813	11.3225	12.8966	10.9169	11.712	1.94512	0.959863	11.0693	3	0	3		ENSG00000276007	AC079414.3	novel transcript, antisense WWOX	0.00329373	0.203638	1	1.80541	1.03925	0.887127	1.24393	0.61206	0.699712	0.591261	0.634344	1.96097	0.971568	0.609586	3	0	3		ENSG00000276007
ENSG00000276107	1	1	1	UUU	3		ENSG00000276107	AC037198.1	novel transcript, sense intronic to THBS1	7.29269e-09	4.77729e-06	0.000425178	254.148	231.453	213.488	233.03	130.209	136.704	122.815	129.909	1.79379	0.843012	103.121	3	3	6		ENSG00000276107	AC037198.1	novel transcript, sense intronic to THBS1	3.60708e-17	2.36292e-14	2.103e-12	13.8415	12.6789	11.6746	12.7317	7.03869	7.41694	6.65169	7.03577	1.80956	0.855639	5.69588	3	3	6		ENSG00000276107
ENSG00000277586	1	1	1	UUU	3		ENSG00000277586	NEFL	neurofilament light [Source:HGNC Symbol;Acc:HGNC:7739]	0.00177618	0.275412	1	391.77	423.446	421.786	412.334	350.998	322.416	323.412	332.275	1.24094	0.311435	80.0587	3	3	6		ENSG00000277586	NEFL	neurofilament light [Source:HGNC Symbol;Acc:HGNC:7739]	1.22583e-05	0.00208971	0.714682	21.3367	23.1961	23.0653	22.5327	18.9739	17.4928	17.5161	17.9943	1.25222	0.324484	4.53844	3	3	6		ENSG00000277586
ENSG00000280143	1	1	1	UUU	3		ENSG00000280143	AP000892.3	novel transcript	5.12074e-16	5.8539e-13	2.98549e-11	208.944	192.751	201.159	200.952	66.8029	85.1177	81.8764	77.9323	2.57854	1.36655	123.019	3	3	6		ENSG00000280143	AP000892.3	novel transcript	2.28858e-33	2.56594e-30	1.33429e-28	11.3796	10.5588	11.0004	10.9796	3.61115	4.6181	4.43446	4.22124	2.60103	1.37909	6.75834	3	3	6		ENSG00000280143
ENSG00000284669	1	1	1	UUU	3		ENSG00000284669	AC092053.3	novel transcript, antisense CSRNP1	1.46891e-09	1.01953e-06	8.56407e-05	92.4176	91.8225	77.2192	87.1531	22.645	28.3726	34.1152	28.3776	3.07119	1.6188	58.7755	3	3	6		ENSG00000284669	AC092053.3	novel transcript, antisense CSRNP1	8.96124e-21	7.06025e-18	5.22458e-16	5.03327	5.02998	4.22272	4.76199	1.22412	1.53937	1.84769	1.53706	3.09812	1.63139	3.22493	3	3	6		ENSG00000284669
ENSG00000075624	1	1	1	DDD	3		ENSG00000075624	ACTB	actin beta [Source:HGNC Symbol;Acc:HGNC:132]	0.00248954	0.358383	1	72159	65845.1	60611.9	66205.3	74005.1	83388.3	83589	80327.4	0.824193	-0.278946	14122.1	3	3	6		ENSG00000075624	ACTB	actin beta [Source:HGNC Symbol;Acc:HGNC:132]	6.50922e-17	4.12501e-14	3.79501e-12	3929.95	3606.95	3314.56	3617.15	4000.48	4524.27	4527.21	4350.65	0.831404	-0.266379	733.504	3	3	6		ENSG00000075624
ENSG00000100483	1	1	1	DDD	3		ENSG00000100483	VCPKMT	valosin containing protein lysine methyltransferase [Source:HGNC Symbol;Acc:HGNC:20352]	0.0420268	1	1	116.526	120.659	126.536	121.24	168.706	162.497	125.544	152.249	0.796331	-0.32856	31.0084	3	3	6		ENSG00000100483	VCPKMT	valosin containing protein lysine methyltransferase [Source:HGNC Symbol;Acc:HGNC:20352]	0.00315902	0.198427	1	6.3463	6.60964	6.91959	6.62518	9.11969	8.81637	6.7995	8.24519	0.80352	-0.315593	1.62001	3	3	6		ENSG00000100483
ENSG00000102452	1	1	1	DDD	3		ENSG00000102452	NALCN	sodium leak channel, non-selective [Source:HGNC Symbol;Acc:HGNC:19082]	0.0161924	1	1	41.1861	32.6311	58.4011	44.0728	71.3319	65.7728	68.2303	68.445	0.643915	-0.635057	24.3722	3	3	6		ENSG00000102452	NALCN	sodium leak channel, non-selective [Source:HGNC Symbol;Acc:HGNC:19082]	0.000222415	0.0251304	1	2.24309	1.78751	3.19366	2.40809	3.85598	3.56853	3.69538	3.70663	0.64967	-0.622221	1.29854	3	3	6		ENSG00000102452
ENSG00000103343	1	1	1	DDD	3		ENSG00000103343	ZNF174	zinc finger protein 174 [Source:HGNC Symbol;Acc:HGNC:12963]	0.0352027	1	1	198.899	173.021	224.52	198.813	252.492	215.374	260.64	242.835	0.818716	-0.288565	44.0221	3	3	6		ENSG00000103343	ZNF174	zinc finger protein 174 [Source:HGNC Symbol;Acc:HGNC:12963]	0.0027578	0.179248	1	10.8325	9.47797	12.2778	10.8628	13.6489	11.6852	14.1164	13.1502	0.826056	-0.275689	2.2874	3	3	6		ENSG00000103343
ENSG00000106588	1	1	1	DDD	3		ENSG00000106588	PSMA2	proteasome subunit alpha 2 [Source:HGNC Symbol;Acc:HGNC:9531]	0.0177321	1	1	99.4493	92.5814	86.9527	92.9945	117.754	128.966	124.179	123.633	0.75218	-0.410849	30.6387	3	3	6		ENSG00000106588	PSMA2	proteasome subunit alpha 2 [Source:HGNC Symbol;Acc:HGNC:9531]	0.00068685	0.0644843	1	5.41624	5.07155	4.755	5.08093	6.36542	6.99712	6.7256	6.69604	0.758795	-0.398217	1.61512	3	3	6		ENSG00000106588
ENSG00000111640	1	1	1	DDD	3		ENSG00000111640	GAPDH	glyceraldehyde-3-phosphate dehydrogenase [Source:HGNC Symbol;Acc:HGNC:4141]	1.21444e-09	8.63469e-07	7.08044e-05	32653.5	29619.2	27926.1	30066.3	35583.3	37763.9	37468	36938.4	0.813958	-0.296975	6872.11	3	3	6		ENSG00000111640	GAPDH	glyceraldehyde-3-phosphate dehydrogenase [Source:HGNC Symbol;Acc:HGNC:4141]	4.46483e-18	3.21369e-15	2.60309e-13	1778.39	1622.52	1527.14	1642.68	1923.52	2048.89	2029.28	2000.57	0.821108	-0.284356	357.885	3	3	6		ENSG00000111640
ENSG00000122862	1	1	1	DDD	3		ENSG00000122862	SRGN	serglycin [Source:HGNC Symbol;Acc:HGNC:9361]	0.0422971	1	1	139.631	157.844	120.047	139.174	177.764	176.684	162.388	172.278	0.807842	-0.307856	33.1048	3	3	6		ENSG00000122862	SRGN	serglycin [Source:HGNC Symbol;Acc:HGNC:9361]	0.00290665	0.187022	1	7.60462	8.64657	6.56474	7.60531	9.60934	9.58605	8.79501	9.33013	0.815134	-0.294891	1.72482	3	3	6		ENSG00000122862
ENSG00000124333	1	1	1	DDD	3		ENSG00000124333	VAMP7	vesicle associated membrane protein 7 [Source:HGNC Symbol;Acc:HGNC:11486]	0.00210066	0.315651	1	9.04085	31.8723	7.78681	16.2333	92.8447	39.9795	113.262	82.0288	0.197898	-2.33717	65.7955	1	3	4		ENSG00000124333	VAMP7	vesicle associated membrane protein 7 [Source:HGNC Symbol;Acc:HGNC:11486]	8.37968e-33	9.21797e-30	4.88552e-28	0.492385	1.74594	0.425821	0.88805	5.01889	2.16911	6.13433	4.44078	0.199976	-2.3221	3.55273	1	3	4		ENSG00000124333
ENSG00000135318	1	1	1	DDD	3		ENSG00000135318	NT5E	5-nucleotidase ecto [Source:HGNC Symbol;Acc:HGNC:8021]	5.07708e-06	0.00196029	0.296004	810.663	859.034	895.483	855.06	1180.94	998.198	1061.66	1080.27	0.791526	-0.337291	225.207	3	3	6		ENSG00000135318	NT5E	5-nucleotidase ecto [Source:HGNC Symbol;Acc:HGNC:8021]	2.27793e-10	8.91329e-08	1.32808e-05	44.1505	47.0573	48.9694	46.7258	63.8378	54.1577	57.5001	58.4986	0.798751	-0.324183	11.7728	3	3	6		ENSG00000135318
ENSG00000137309	1	1	1	DDD	3		ENSG00000137309	HMGA1	high mobility group AT-hook 1 [Source:HGNC Symbol;Acc:HGNC:5010]	9.55639e-18	1.21121e-14	5.57156e-13	23664.9	22389.5	22254.1	22769.5	28146.7	27723.9	28765.9	28212.1	0.807082	-0.309214	5442.64	3	3	6		ENSG00000137309	HMGA1	high mobility group AT-hook 1 [Source:HGNC Symbol;Acc:HGNC:5010]	4.12921e-19	3.08642e-16	2.40741e-14	1288.85	1226.48	1216.96	1244.1	1521.52	1504.17	1557.97	1527.89	0.814259	-0.29644	283.791	3	3	6		ENSG00000137309
ENSG00000140988	1	1	1	DDD	3		ENSG00000140988	RPS2	ribosomal protein S2 [Source:HGNC Symbol;Acc:HGNC:10404]	2.45015e-08	1.47266e-05	0.00142848	22741.8	20800.4	19426.1	20989.4	24321.9	25906.7	26174.5	25467.7	0.824159	-0.279005	4478.27	3	3	6		ENSG00000140988	RPS2	ribosomal protein S2 [Source:HGNC Symbol;Acc:HGNC:10404]	1.16949e-15	7.02924e-13	6.81836e-11	1238.57	1139.44	1062.32	1146.77	1314.77	1405.58	1417.62	1379.32	0.831403	-0.26638	232.55	3	3	6		ENSG00000140988
ENSG00000145982	1	1	1	DDD	3		ENSG00000145982	FARS2	phenylalanyl-tRNA synthetase 2, mitochondrial [Source:HGNC Symbol;Acc:HGNC:21062]	0.00713618	0.787981	1	192.871	193.51	200.51	195.631	242.302	248.905	248.358	246.522	0.793564	-0.333582	50.891	3	3	6		ENSG00000145982	FARS2	phenylalanyl-tRNA synthetase 2, mitochondrial [Source:HGNC Symbol;Acc:HGNC:21062]	0.000426681	0.0438736	1	10.5042	10.6004	10.9649	10.6898	13.0981	13.5044	13.4512	13.3512	0.800662	-0.320735	2.66141	3	3	6		ENSG00000145982
ENSG00000154027	1	1	1	DDD	3		ENSG00000154027	AK5	adenylate kinase 5 [Source:HGNC Symbol;Acc:HGNC:365]	0.0125621	1	1	73.3313	63.7445	78.517	71.8643	114.357	79.9591	113.262	102.526	0.700935	-0.512647	30.662	3	3	6		ENSG00000154027	AK5	adenylate kinase 5 [Source:HGNC Symbol;Acc:HGNC:365]	0.000146821	0.0176131	1	3.99379	3.49188	4.2937	3.92646	6.1818	4.33821	6.13433	5.55145	0.707285	-0.499637	1.62499	3	3	6		ENSG00000154027
ENSG00000156508	1	1	1	DDD	3		ENSG00000156508	EEF1A1	eukaryotic translation elongation factor 1 alpha 1 [Source:HGNC Symbol;Acc:HGNC:3189]	6.59725e-09	4.37083e-06	0.000384633	57814.2	53700.2	48407.4	53307.3	62938.5	68046.4	66130.2	65705	0.811312	-0.301672	12397.8	3	3	6		ENSG00000156508	EEF1A1	eukaryotic translation elongation factor 1 alpha 1 [Source:HGNC Symbol;Acc:HGNC:3189]	2.26807e-19	1.71731e-16	1.32233e-14	3148.69	2941.66	2647.15	2912.5	3402.26	3691.89	3581.64	3558.59	0.818442	-0.289048	646.091	3	3	6		ENSG00000156508
ENSG00000172927	1	1	1	DDD	3		ENSG00000172927	MYEOV	myeloma overexpressed [Source:HGNC Symbol;Acc:HGNC:7563]	0.0389364	1	1	68.3086	76.6452	81.7615	75.5718	105.299	86.4074	110.533	100.747	0.750117	-0.414812	25.1748	3	3	6		ENSG00000172927	MYEOV	myeloma overexpressed [Source:HGNC Symbol;Acc:HGNC:7563]	0.00305259	0.194081	1	3.72024	4.19858	4.47112	4.12998	5.69216	4.68807	5.98652	5.45558	0.757019	-0.401598	1.3256	3	3	6		ENSG00000172927
ENSG00000174028	1	1	1	DDD	3		ENSG00000174028	FAM3C2	family with sequence similarity 3 member C2 (pseudogene) [Source:HGNC Symbol;Acc:HGNC:34501]	0.00383337	0.483751	1	115.522	90.3048	157.034	120.954	148.325	187.001	195.139	176.822	0.684043	-0.547841	55.868	3	3	6		ENSG00000174028	FAM3C2	family with sequence similarity 3 member C2 (pseudogene) [Source:HGNC Symbol;Acc:HGNC:34501]	1.53036e-06	0.000318653	0.0892229	6.29159	4.94684	8.58739	6.60861	8.01798	10.1458	10.5688	9.57753	0.690011	-0.535308	2.96893	3	3	6		ENSG00000174028
ENSG00000179242	1	1	1	DDD	3		ENSG00000179242	CDH4	cadherin 4 [Source:HGNC Symbol;Acc:HGNC:1763]	4.68328e-06	0.0018449	0.273045	387.752	433.311	478.24	433.101	651.045	541.658	582.687	591.797	0.731841	-0.450398	158.696	3	3	6		ENSG00000179242	CDH4	cadherin 4 [Source:HGNC Symbol;Acc:HGNC:1763]	9.37227e-11	3.84804e-08	5.46422e-06	21.1179	23.7365	26.1525	23.669	35.1934	29.3879	31.5586	32.0466	0.738579	-0.437177	8.37768	3	3	6		ENSG00000179242
ENSG00000181524	1	1	1	DDD	3		ENSG00000181524	RPL24P4	ribosomal protein L24 pseudogene 4 [Source:HGNC Symbol;Acc:HGNC:21371]	0.00115738	0.20023	1	567.564	467.46	486.027	507.017	589.903	606.141	667.292	621.112	0.816305	-0.29282	114.095	3	3	6		ENSG00000181524	RPL24P4	ribosomal protein L24 pseudogene 4 [Source:HGNC Symbol;Acc:HGNC:21371]	7.74206e-06	0.00139745	0.451377	30.9108	25.6072	26.5783	27.6988	31.8883	32.8864	36.1408	33.6385	0.823424	-0.280292	5.93976	3	3	6		ENSG00000181524
ENSG00000183474	1	1	1	DDD	3		ENSG00000183474	GTF2H2C	GTF2H2 family member C [Source:HGNC Symbol;Acc:HGNC:31394]	0.00159617	0.256364	1	254.148	253.46	251.125	252.911	311.369	303.071	356.162	323.534	0.781714	-0.355287	70.6229	3	3	6		ENSG00000183474	GTF2H2C	GTF2H2 family member C [Source:HGNC Symbol;Acc:HGNC:31394]	3.41558e-05	0.0050414	1	13.8415	13.8844	13.7327	13.8195	16.8316	16.4432	19.2899	17.5216	0.788715	-0.342424	3.70205	3	3	6		ENSG00000183474
ENSG00000188856	1	1	1	DDD	3		ENSG00000188856	RPSAP47	ribosomal protein SA pseudogene 47 [Source:HGNC Symbol;Acc:HGNC:36162]	0.0223675	1	1	206.935	179.092	161.576	182.534	217.392	234.719	222.431	224.847	0.811815	-0.300777	42.3129	3	3	6		ENSG00000188856	RPSAP47	ribosomal protein SA pseudogene 47 [Source:HGNC Symbol;Acc:HGNC:36162]	0.00105736	0.087815	1	11.2702	9.81053	8.83579	9.97216	11.7515	12.7348	12.0469	12.1777	0.818883	-0.28827	2.20559	3	3	6		ENSG00000188856
ENSG00000189343	1	1	1	DDD	3		ENSG00000189343	RPS2P46	ribosomal protein S2 pseudogene 46 [Source:HGNC Symbol;Acc:HGNC:35839]	1.04924e-05	0.00359841	0.61173	1167.27	1107.94	1042.78	1106	1306.62	1321.9	1398.72	1342.41	0.823888	-0.27948	236.415	3	3	6		ENSG00000189343	RPS2P46	ribosomal protein S2 pseudogene 46 [Source:HGNC Symbol;Acc:HGNC:35839]	8.97556e-09	2.73975e-06	0.000523293	63.5724	60.6923	57.0245	60.4297	70.6317	71.7204	75.7553	72.7025	0.831192	-0.266746	12.2728	3	3	6		ENSG00000189343
ENSG00000198237	1	1	1	DDD	3		ENSG00000198237	AC131392.1	glucuronidase, beta (GUSB) pseudogene	0.0025222	0.362191	1	11.0499	9.86523	4.54231	8.48582	33.9676	10.3173	28.6567	24.3139	0.349012	-1.51865	15.828	0	2	2		ENSG00000198237	AC131392.1	glucuronidase, beta (GUSB) pseudogene	5.29717e-07	0.000121112	0.0308836	0.601804	0.540411	0.248396	0.463537	1.83618	0.559769	1.55206	1.316	0.352231	-1.50541	0.852466	0	2	2		ENSG00000198237
ENSG00000213763	1	1	1	DDD	3		ENSG00000213763	ACTBP2	actin, beta pseudogene 2 [Source:HGNC Symbol;Acc:HGNC:135]	0.0222284	1	1	83.3767	70.5743	68.1346	74.0285	90.5802	99.304	113.262	101.049	0.732602	-0.448899	27.0203	3	3	6		ENSG00000213763	ACTBP2	actin, beta pseudogene 2 [Source:HGNC Symbol;Acc:HGNC:135]	0.000731821	0.0671781	1	4.54089	3.86602	3.72593	4.04428	4.89648	5.38778	6.13433	5.47286	0.738969	-0.436414	1.42859	3	3	6		ENSG00000213763
ENSG00000218418	1	1	1	DDD	3		ENSG00000218418	AL591135.1	Rho GTPase activating protein 21 (ARHGAP21) pseudogene	0.0477738	1	1	79.3586	62.9857	91.495	77.9464	99.6382	95.435	114.627	103.233	0.755051	-0.405355	25.2869	3	3	6		ENSG00000218418	AL591135.1	Rho GTPase activating protein 21 (ARHGAP21) pseudogene	0.00339397	0.207852	1	4.32205	3.45031	5.0034	4.25859	5.38613	5.17787	6.20824	5.59074	0.761721	-0.392666	1.33216	3	3	6		ENSG00000218418
ENSG00000224831	1	1	1	DDD	3		ENSG00000224831	TMEM183B	transmembrane protein 183B [Source:HGNC Symbol;Acc:HGNC:33205]	0.00631169	0.72145	1	73.3313	54.6382	56.4544	61.4746	97.3737	99.304	77.7826	91.4867	0.671951	-0.573572	30.0121	3	3	6		ENSG00000224831	TMEM183B	transmembrane protein 183B [Source:HGNC Symbol;Acc:HGNC:33205]	2.53889e-05	0.00393676	1	3.99379	2.99304	3.0872	3.35801	5.26372	5.38778	4.21274	4.95474	0.677737	-0.561203	1.59673	3	3	6		ENSG00000224831
ENSG00000230562	1	1	1	DDD	3		ENSG00000230562	FAM133DP	family with sequence similarity 133 member D, pseudogene [Source:HGNC Symbol;Acc:HGNC:44192]	0.0499268	1	1	45.2042	36.4254	38.9341	40.1879	46.4223	61.9038	64.1365	57.4875	0.699072	-0.516487	17.2996	3	3	6		ENSG00000230562	FAM133DP	family with sequence similarity 133 member D, pseudogene [Source:HGNC Symbol;Acc:HGNC:44192]	0.00372972	0.223254	1	2.46193	1.99536	2.12911	2.19546	2.50944	3.35861	3.47366	3.11391	0.705052	-0.504199	0.918442	3	3	6		ENSG00000230562
ENSG00000231007	1	1	1	DDD	3		ENSG00000231007	CDC20P1	cell division cycle 20 pseudogene 1 [Source:HGNC Symbol;Acc:HGNC:29487]	0.0103185	1	1	149.676	116.865	167.416	144.653	184.557	183.132	206.056	191.248	0.75636	-0.402854	46.5957	3	3	6		ENSG00000231007	CDC20P1	cell division cycle 20 pseudogene 1 [Source:HGNC Symbol;Acc:HGNC:29487]	0.000134156	0.0164665	1	8.15171	6.40179	9.15515	7.90288	9.97658	9.9359	11.1601	10.3575	0.76301	-0.390226	2.45463	3	3	6		ENSG00000231007
ENSG00000231822	1	1	1	DDD	3		ENSG00000231822	AC019097.1	structural maintenance of chromosomes 3 (SMC3) pseudogene	0.0250716	1	1	23.1044	26.5602	27.9027	25.8558	31.7031	42.5589	54.5843	42.9487	0.602015	-0.732128	17.0929	3	3	6		ENSG00000231822	AC019097.1	structural maintenance of chromosomes 3 (SMC3) pseudogene	0.00109062	0.0892108	1	1.25832	1.45495	1.52586	1.41304	1.71377	2.30905	2.95631	2.32637	0.607401	-0.719278	0.913331	3	3	6		ENSG00000231822
ENSG00000232442	1	1	1	DDD	3		ENSG00000232442	MHENCR	melanoma highly expressed competing endogenous lncRNA for miR-425 and miR-489 [Source:HGNC Symbol;Acc:HGNC:53110]	0.00107995	0.190221	1	149.676	147.22	153.79	150.228	242.302	184.422	196.503	207.742	0.723148	-0.467637	57.5139	3	3	6		ENSG00000232442	MHENCR	melanoma highly expressed competing endogenous lncRNA for miR-425 and miR-489 [Source:HGNC Symbol;Acc:HGNC:53110]	2.01518e-06	0.000402359	0.117489	8.15171	8.06459	8.40996	8.20876	13.0981	10.0059	10.6427	11.2489	0.729739	-0.454547	3.04013	3	3	6		ENSG00000232442
ENSG00000234742	1	1	1	DDD	3		ENSG00000234742	AC144530.1	ribosomal protein L17 (RPL17) pseudogene	0.0130699	1	1	84.3813	71.3332	77.2192	77.6445	104.167	104.463	113.262	107.297	0.723639	-0.466658	29.6528	3	3	6		ENSG00000234742	AC144530.1	ribosomal protein L17 (RPL17) pseudogene	0.000340934	0.0364718	1	4.5956	3.90759	4.22272	4.24197	5.63095	5.66766	6.13433	5.81098	0.729992	-0.454048	1.56901	3	3	6		ENSG00000234742
ENSG00000236698	1	1	1	DDD	3		ENSG00000236698	EIF1AXP1	EIF1AX pseudogene 1 [Source:HGNC Symbol;Acc:HGNC:19900]	0.0293089	1	1	111.504	115.347	120.047	115.633	138.135	158.628	146.013	147.592	0.783461	-0.352067	31.9594	3	3	6		ENSG00000236698	EIF1AXP1	EIF1AX pseudogene 1 [Source:HGNC Symbol;Acc:HGNC:19900]	0.00265491	0.175275	1	6.07275	6.31865	6.56474	6.31871	7.46713	8.60645	7.90812	7.9939	0.790442	-0.339269	1.67519	3	3	6		ENSG00000236698
ENSG00000236859	1	1	1	DDD	3		ENSG00000236859	NIFK-AS1	NIFK antisense RNA 1 [Source:HGNC Symbol;Acc:HGNC:27385]	0.0427832	1	1	90.4085	88.787	94.7395	91.3117	122.283	119.939	109.169	117.13	0.779575	-0.35924	25.8184	3	3	6		ENSG00000236859	NIFK-AS1	NIFK antisense RNA 1 [Source:HGNC Symbol;Acc:HGNC:27385]	0.00425627	0.244596	1	4.92385	4.8637	5.18082	4.98946	6.61025	6.50732	5.91261	6.34339	0.78656	-0.346372	1.35393	3	3	6		ENSG00000236859
ENSG00000244716	1	1	1	DDD	3		ENSG00000244716	BX679664.3	ribosomal protein L17 (RPL17) pseudogene	0.00360131	0.469718	1	344.557	300.51	322.504	322.524	418.933	379.161	387.548	395.214	0.816073	-0.29323	72.6905	3	3	6		ENSG00000244716	BX679664.3	ribosomal protein L17 (RPL17) pseudogene	0.000128332	0.0159192	1	18.7653	16.4617	17.6361	17.6211	22.6462	20.5715	20.9898	21.4025	0.823318	-0.280479	3.78144	3	3	6		ENSG00000244716
ENSG00000248527	1	1	1	DDD	3		ENSG00000248527	MTATP6P1	MT-ATP6 pseudogene 1 [Source:HGNC Symbol;Acc:HGNC:44575]	0.00111334	0.194925	1	11231.7	9640.6	9289.02	10053.8	12038.1	12340.8	13689.7	12689.5	0.79229	-0.3359	2635.75	3	3	6		ENSG00000248527	MTATP6P1	MT-ATP6 pseudogene 1 [Source:HGNC Symbol;Acc:HGNC:44575]	3.72976e-21	2.9788e-18	2.17452e-16	611.707	528.106	507.969	549.261	650.742	669.554	741.441	687.246	0.79922	-0.323336	137.985	3	3	6		ENSG00000248527
ENSG00000260793	1	1	1	DDD	3		ENSG00000260793	AC003102.1	novel transcript, antisense to UBTF	0.0221489	1	1	135.613	130.525	131.078	132.405	167.573	165.077	169.211	167.287	0.791484	-0.337368	34.882	3	3	6		ENSG00000260793	AC003102.1	novel transcript, antisense to UBTF	0.00170978	0.124294	1	7.38578	7.15005	7.16799	7.2346	9.05849	8.95631	9.16455	9.05978	0.798541	-0.324562	1.82518	3	3	6		ENSG00000260793
ENSG00000260924	1	1	1	DDD	3		ENSG00000260924	LINC01311	long intergenic non-protein coding RNA 1311 [Source:HGNC Symbol;Acc:HGNC:50503]	0.0261224	1	1	39.177	31.8723	46.7209	39.2567	47.5546	59.3245	73.6887	60.1893	0.652221	-0.616567	20.9325	3	3	6		ENSG00000260924	LINC01311	long intergenic non-protein coding RNA 1311 [Source:HGNC Symbol;Acc:HGNC:50503]	0.000878914	0.0765956	1	2.13367	1.74594	2.55493	2.14485	2.57065	3.21867	3.99101	3.26011	0.657906	-0.604048	1.11527	3	3	6		ENSG00000260924
ENSG00000261188	1	1	1	DDD	3		ENSG00000261188	Z95115.1	---	0.0440134	1	1	56.2542	72.092	66.8368	65.061	87.1834	95.435	80.5118	87.7101	0.741773	-0.430949	22.6491	3	3	6		ENSG00000261188	Z95115.1	---	0.0038624	0.22908	1	3.06373	3.94916	3.65496	3.55595	4.71286	5.17787	4.36055	4.75043	0.748554	-0.417822	1.19448	3	3	6		ENSG00000261188
ENSG00000261326	1	1	1	DDD	3		ENSG00000261326	LINC01355	long intergenic non-protein coding RNA 1355 [Source:HGNC Symbol;Acc:HGNC:50584]	0.0244185	1	1	72.3268	75.8864	64.8901	71.0344	108.696	95.435	85.9702	96.7005	0.734582	-0.445005	25.6661	3	3	6		ENSG00000261326	LINC01355	long intergenic non-protein coding RNA 1355 [Source:HGNC Symbol;Acc:HGNC:50584]	0.000810497	0.072113	1	3.93908	4.15701	3.54851	3.88153	5.87577	5.17787	4.65618	5.23661	0.74123	-0.432006	1.35508	3	3	6		ENSG00000261326
ENSG00000267342	1	1	1	DDD	3		ENSG00000267342	AC087289.2	novel transcript, antisense to MRPL38	0.0446931	1	1	21.0953	15.9361	17.5203	18.1839	28.3063	25.7932	36.8444	30.3146	0.59984	-0.737351	12.1307	3	3	6		ENSG00000267342	AC087289.2	novel transcript, antisense to MRPL38	0.00306296	0.194111	1	1.1489	0.872971	0.958097	0.993322	1.53015	1.39942	1.99551	1.64169	0.60506	-0.72485	0.648371	3	3	6		ENSG00000267342
ENSG00000270195	1	1	1	DDD	3		ENSG00000270195	AC016773.1	novel transcript	0.00325314	0.434015	1	53.2406	45.5318	57.1033	51.9586	81.5221	91.566	73.6887	82.259	0.631646	-0.662812	30.3004	3	3	6		ENSG00000270195	AC016773.1	novel transcript	1.43657e-05	0.00238617	0.837547	2.8996	2.4942	3.12269	2.83883	4.40683	4.96795	3.99101	4.45527	0.637186	-0.650214	1.61643	3	3	6		ENSG00000270195
ENSG00000271918	1	1	1	DDD	3		ENSG00000271918	AC034236.2	novel transcript, antisense to COMMD10	0.0307913	1	1	35.1589	29.5957	24.0093	29.588	44.1578	37.4002	57.3135	46.2905	0.63918	-0.645706	16.7025	3	3	6		ENSG00000271918	AC034236.2	novel transcript, antisense to COMMD10	0.00100833	0.0846943	1	1.91483	1.62123	1.31295	1.61634	2.38703	2.02916	3.10412	2.50677	0.644788	-0.633103	0.890435	3	3	6		ENSG00000271918
ENSG00000272106	1	1	1	DDD	3		ENSG00000272106	AL691432.2	artifact	0.0202741	1	1	120.545	99.4111	99.2818	106.413	122.283	154.759	141.919	139.654	0.761973	-0.392188	33.2414	3	3	6		ENSG00000272106	AL691432.2	artifact	0.000595916	0.0569559	1	6.56514	5.44568	5.42922	5.81334	6.61025	8.39654	7.68639	7.56439	0.768514	-0.379856	1.75105	3	3	6		ENSG00000272106
ENSG00000273148	1	1	1	DDD	3		ENSG00000273148	AL035563.1	---	0.0384306	1	1	27.1225	36.4254	28.5516	30.6999	40.7611	54.1658	46.3966	47.1078	0.651694	-0.617734	16.408	3	3	6		ENSG00000273148	AL035563.1	---	0.00257549	0.171216	1	1.47716	1.99536	1.56134	1.67795	2.20342	2.93879	2.51286	2.55169	0.657586	-0.604749	0.873734	3	3	6		ENSG00000273148
ENSG00000274460	1	1	1	DDD	3		ENSG00000274460	AC092119.2	novel transcript	0.0271555	1	1	28.1271	19.7305	20.1159	22.6578	36.2321	37.4002	38.209	37.2804	0.607767	-0.718409	14.6226	3	3	6		ENSG00000274460	AC092119.2	novel transcript	0.000977362	0.0826544	1	1.53187	1.08082	1.10004	1.23757	1.95859	2.02916	2.06941	2.01906	0.612947	-0.706166	0.781482	3	3	6		ENSG00000274460
ENSG00000274471	1	1	1	DDD	3		ENSG00000274471	HERC2P7	hect domain and RLD 2 pseudogene 7 [Source:NCBI gene;Acc:100132101]	0.0424299	1	1	68.3086	61.4679	62.9434	64.24	78.1254	90.2763	90.064	86.1553	0.745631	-0.423467	21.9153	3	3	6		ENSG00000274471	HERC2P7	hect domain and RLD 2 pseudogene 7 [Source:NCBI gene;Acc:100132101]	0.00359722	0.217783	1	3.72024	3.36717	3.44205	3.50982	4.22321	4.89798	4.8779	4.66637	0.752154	-0.410901	1.15654	3	3	6		ENSG00000274471
ENSG00000006459	0	1	1	nUU	2																							ENSG00000006459	KDM7A	lysine demethylase 7A [Source:HGNC Symbol;Acc:HGNC:22224]	0.0185593	0.613057	1	3.39199	3.57502	2.66138	3.20946	2.20342	2.37902	2.66068	2.41437	1.32932	0.410686	0.795094	3	3	6		ENSG00000006459
ENSG00000010030	0	1	1	nUU	2																							ENSG00000010030	ETV7	ETS variant 7 [Source:HGNC Symbol;Acc:HGNC:18160]	0.0167569	0.579112	1	2.2978	2.20321	2.76784	2.42295	1.59136	1.88922	1.84769	1.77609	1.3642	0.44806	0.64686	3	3	6		ENSG00000010030
ENSG00000021300	0	1	1	nUU	2																							ENSG00000021300	PLEKHB1	pleckstrin homology domain containing B1 [Source:HGNC Symbol;Acc:HGNC:19079]	0.00820842	0.378279	1	2.57134	2.74362	3.3356	2.88352	2.081	1.88922	2.36504	2.11176	1.36546	0.449389	0.771766	3	3	6		ENSG00000021300
ENSG00000056291	0	1	1	nUU	2																							ENSG00000056291	NPFFR2	neuropeptide FF receptor 2 [Source:HGNC Symbol;Acc:HGNC:4525]	0.00788033	0.369027	1	8.97235	9.22855	9.0487	9.0832	7.03869	7.62686	7.90812	7.52455	1.20714	0.271595	1.55865	3	3	6		ENSG00000056291
ENSG00000058335	0	1	1	nUU	2																							ENSG00000058335	RASGRF1	Ras protein specific guanine nucleotide releasing factor 1 [Source:HGNC Symbol;Acc:HGNC:9875]	0.00854457	0.388747	1	2.57134	2.41106	2.30653	2.42965	1.59136	1.60934	1.84769	1.68279	1.44382	0.529887	0.746852	3	3	6		ENSG00000058335
ENSG00000059728	0	1	1	nUU	2																							ENSG00000059728	MXD1	MAX dimerization protein 1 [Source:HGNC Symbol;Acc:HGNC:6761]	0.00393795	0.232144	1	13.0756	12.0553	12.4553	12.5287	10.6498	10.0759	10.421	10.3822	1.20675	0.271123	2.14649	3	3	6		ENSG00000059728
ENSG00000064309	0	1	1	nUU	2																							ENSG00000064309	CDON	cell adhesion associated, oncogene regulated [Source:HGNC Symbol;Acc:HGNC:17104]	0.040153	0.904693	1	2.46193	3.11775	2.83881	2.80616	2.32583	2.16911	2.06941	2.18812	1.28246	0.358909	0.618047	3	3	6		ENSG00000064309
ENSG00000076604	0	1	1	nUU	2																							ENSG00000076604	TRAF4	TNF receptor associated factor 4 [Source:HGNC Symbol;Acc:HGNC:12034]	1.26877e-10	5.17286e-08	7.39719e-06	112.1	108.456	108.762	109.773	90.9521	89.0733	93.4193	91.1482	1.20433	0.268232	18.6244	3	3	6		ENSG00000076604
ENSG00000080031	0	1	1	nUU	2																							ENSG00000080031	PTPRH	protein tyrosine phosphatase, receptor type H [Source:HGNC Symbol;Acc:HGNC:9672]	0.0207472	0.647667	1	6.67456	7.69046	6.56474	6.97659	5.93698	6.01752	5.39526	5.78325	1.20634	0.27064	1.19333	3	3	6		ENSG00000080031
ENSG00000089692	0	1	1	nUU	2																							ENSG00000089692	LAG3	lymphocyte activating 3 [Source:HGNC Symbol;Acc:HGNC:6476]	0.0324613	0.804715	1	4.75972	4.28172	4.18724	4.40956	3.48874	3.1487	3.99101	3.54282	1.24465	0.315737	0.866741	3	3	6		ENSG00000089692
ENSG00000095637	0	1	1	nUU	2																							ENSG00000095637	SORBS1	sorbin and SH3 domain containing 1 [Source:HGNC Symbol;Acc:HGNC:14565]	0.0353689	0.845808	1	3.17315	3.36717	3.30011	3.28015	2.38703	3.00876	2.36504	2.58695	1.26796	0.34251	0.6932	3	3	6		ENSG00000095637
ENSG00000095713	0	1	1	nUU	2																							ENSG00000095713	CRTAC1	cartilage acidic protein 1 [Source:HGNC Symbol;Acc:HGNC:14882]	0.01229	0.487712	1	4.54089	4.82213	4.61306	4.65869	2.81548	3.6385	4.65618	3.70339	1.25795	0.33108	0.955306	3	3	6		ENSG00000095713
ENSG00000095777	0	1	1	nUU	2																							ENSG00000095777	MYO3A	myosin IIIA [Source:HGNC Symbol;Acc:HGNC:7601]	0.0169388	0.582634	1	7.27636	7.93988	6.88411	7.36678	5.87577	6.36738	6.06043	6.10119	1.20743	0.271943	1.26559	3	3	6		ENSG00000095777
ENSG00000100079	0	1	1	nUU	2																							ENSG00000100079	LGALS2	galectin 2 [Source:HGNC Symbol;Acc:HGNC:6562]	0.0435416	0.931326	1	0.656514	0.997681	0.780672	0.811622	0.550854	0.419827	0.517354	0.496011	1.6363	0.710435	0.315611	2	0	2		ENSG00000100079
ENSG00000100593	0	1	1	nUU	2																							ENSG00000100593	ISM2	isthmin 2 [Source:HGNC Symbol;Acc:HGNC:23176]	0.0109732	0.45828	1	1.42245	1.49652	1.49037	1.46978	0.673266	1.25948	0.886892	0.939879	1.5638	0.645053	0.529901	3	0	3		ENSG00000100593
ENSG00000103490	0	1	1	nUU	2																							ENSG00000103490	PYCARD	PYD and CARD domain containing [Source:HGNC Symbol;Acc:HGNC:16608]	0.0355423	0.848215	1	3.55612	3.53345	3.47754	3.52237	2.75427	2.93879	2.66068	2.78458	1.26496	0.339088	0.737792	3	3	6		ENSG00000103490
ENSG00000105499	0	1	1	nUU	2																							ENSG00000105499	PLA2G4C	phospholipase A2 group IVC [Source:HGNC Symbol;Acc:HGNC:9037]	0.0031762	0.198994	1	4.86914	4.61428	3.76142	4.41495	2.87668	3.1487	3.69538	3.24026	1.36253	0.446288	1.17469	3	3	6		ENSG00000105499
ENSG00000105649	0	1	1	nUU	2																							ENSG00000105649	RAB3A	RAB3A, member RAS oncogene family [Source:HGNC Symbol;Acc:HGNC:9777]	0.0142119	0.527758	1	4.5956	3.74131	4.18724	4.17471	3.1215	3.07873	3.47366	3.22463	1.29463	0.372543	0.950082	3	3	6		ENSG00000105649
ENSG00000106327	0	1	1	nUU	2																							ENSG00000106327	TFR2	transferrin receptor 2 [Source:HGNC Symbol;Acc:HGNC:11762]	0.0182874	0.607171	1	1.1489	1.62123	1.45489	1.40834	0.979296	0.62974	1.18252	0.93052	1.5135	0.597887	0.47782	3	0	3		ENSG00000106327
ENSG00000106483	0	1	1	nUU	2																							ENSG00000106483	SFRP4	secreted frizzled related protein 4 [Source:HGNC Symbol;Acc:HGNC:10778]	0.00260406	0.172721	1	3.00902	2.99304	2.69687	2.89964	2.57065	1.95919	1.25643	1.92876	1.50337	0.588204	0.970886	3	2	5		ENSG00000106483
ENSG00000107562	0	1	1	nUU	2																							ENSG00000107562	CXCL12	C-X-C motif chemokine ligand 12 [Source:HGNC Symbol;Acc:HGNC:10672]	0.00412096	0.239303	1	5.63508	5.77824	5.14534	5.51955	4.16201	4.68807	3.8432	4.23109	1.30452	0.383521	1.28846	3	3	6		ENSG00000107562
ENSG00000107864	0	1	1	nUU	2																							ENSG00000107864	CPEB3	cytoplasmic polyadenylation element binding protein 3 [Source:HGNC Symbol;Acc:HGNC:21746]	0.00414566	0.240259	1	4.0485	3.65816	4.0453	3.91732	3.1215	2.86882	2.58677	2.85903	1.37016	0.454342	1.05829	3	3	6		ENSG00000107864
ENSG00000108932	0	1	1	nUU	2																							ENSG00000108932	SLC16A6	solute carrier family 16 member 6 [Source:HGNC Symbol;Acc:HGNC:10927]	0.0408295	0.909607	1	1.64128	2.03693	1.80974	1.82932	1.28533	1.11954	1.62597	1.34361	1.36149	0.445191	0.485708	3	2	5		ENSG00000108932
ENSG00000109610	0	1	1	nUU	2																							ENSG00000109610	SOD3	superoxide dismutase 3 [Source:HGNC Symbol;Acc:HGNC:11181]	0.00588297	0.303799	1	4.5956	4.48957	4.11627	4.40048	3.24392	3.49856	3.17803	3.30683	1.33072	0.412209	1.09364	3	3	6		ENSG00000109610
ENSG00000109819	0	1	1	nUU	2																							ENSG00000109819	PPARGC1A	PPARG coactivator 1 alpha [Source:HGNC Symbol;Acc:HGNC:9237]	0.00495778	0.270414	1	2.73547	3.03461	2.69687	2.82232	1.77497	1.74928	2.43895	1.98773	1.41987	0.505755	0.834583	3	3	6		ENSG00000109819
ENSG00000110944	0	1	1	nUU	2																							ENSG00000110944	IL23A	interleukin 23 subunit alpha [Source:HGNC Symbol;Acc:HGNC:15488]	0.0182056	0.606006	1	3.50141	3.74131	2.98075	3.40782	2.44824	2.79885	2.51286	2.58665	1.31747	0.397765	0.821171	3	3	6		ENSG00000110944
ENSG00000111816	0	1	1	nUU	2																							ENSG00000111816	FRK	fyn related Src family tyrosine kinase [Source:HGNC Symbol;Acc:HGNC:3955]	0.00257158	0.171151	1	9.41003	8.52186	8.51642	8.8161	6.79386	8.39654	5.8387	7.0097	1.2577	0.330788	1.8064	3	3	6		ENSG00000111816
ENSG00000112137	0	1	1	nUU	2																							ENSG00000112137	PHACTR1	phosphatase and actin regulator 1 [Source:HGNC Symbol;Acc:HGNC:20990]	0.0285334	0.76275	1	4.0485	4.24015	3.72593	4.00486	3.0603	3.00876	3.47366	3.18091	1.25903	0.332314	0.823954	3	3	6		ENSG00000112137
ENSG00000112303	0	1	1	nUU	2																							ENSG00000112303	VNN2	vanin 2 [Source:HGNC Symbol;Acc:HGNC:12706]	0.0114829	0.470799	1	1.03948	1.08082	0.922612	1.0143	0.550854	0.559769	0.591261	0.567295	1.78797	0.83832	0.44701	2	0	2		ENSG00000112303
ENSG00000117318	0	1	1	nUU	2																							ENSG00000117318	ID3	inhibitor of DNA binding 3, HLH protein [Source:HGNC Symbol;Acc:HGNC:5362]	0.000133782	0.0164551	1	27.5736	25.9397	27.6784	27.0639	22.4014	22.6007	22.5418	22.5146	1.20206	0.265506	4.54925	3	3	6		ENSG00000117318
ENSG00000119703	0	1	1	nUU	2																							ENSG00000119703	ZC2HC1C	zinc finger C2HC-type containing 1C [Source:HGNC Symbol;Acc:HGNC:20354]	0.0333344	0.817858	1	2.73547	2.95147	2.80332	2.83009	1.89739	1.74928	2.95631	2.20099	1.28583	0.362695	0.6291	3	3	6		ENSG00000119703
ENSG00000120594	0	1	1	nUU	2																							ENSG00000120594	PLXDC2	plexin domain containing 2 [Source:HGNC Symbol;Acc:HGNC:21013]	0.012992	0.504124	1	5.1974	4.73899	5.64213	5.19284	4.22321	3.91838	4.28664	4.14275	1.25348	0.325936	1.05009	3	3	6		ENSG00000120594
ENSG00000120937	0	1	1	nUU	2																							ENSG00000120937	NPPB	natriuretic peptide B [Source:HGNC Symbol;Acc:HGNC:7940]	0.0111092	0.46259	1	3.28257	2.53577	2.59041	2.80292	1.77497	2.37902	1.84769	2.00056	1.40107	0.486525	0.802356	3	3	6		ENSG00000120937
ENSG00000121440	0	1	1	nUU	2																							ENSG00000121440	PDZRN3	PDZ domain containing ring finger 3 [Source:HGNC Symbol;Acc:HGNC:17704]	0.00927164	0.412556	1	3.61082	4.0323	3.61948	3.7542	3.0603	2.58893	2.80849	2.81924	1.33163	0.413199	0.934959	3	3	6		ENSG00000121440
ENSG00000121454	0	1	1	nUU	2																							ENSG00000121454	LHX4	LIM homeobox 4 [Source:HGNC Symbol;Acc:HGNC:21734]	0.0281329	0.755704	1	4.26734	4.07387	3.65496	3.99872	3.1215	3.1487	3.17803	3.14941	1.26967	0.344457	0.849311	3	3	6		ENSG00000121454
ENSG00000124212	0	1	1	nUU	2																							ENSG00000124212	PTGIS	prostaglandin I2 synthase [Source:HGNC Symbol;Acc:HGNC:9603]	9.63983e-05	0.0123874	1	29.379	27.9351	25.9041	27.7394	21.6057	24.4199	22.8375	22.9544	1.20846	0.273167	4.78502	3	3	6		ENSG00000124212
ENSG00000128284	0	1	1	nUU	2																							ENSG00000128284	APOL3	apolipoprotein L3 [Source:HGNC Symbol;Acc:HGNC:14868]	0.0288344	0.76833	1	2.62605	2.0785	1.80974	2.17143	1.40774	1.46939	1.77378	1.55031	1.40065	0.486095	0.621127	3	3	6		ENSG00000128284
ENSG00000128422	0	1	1	nUU	2																							ENSG00000128422	KRT17	keratin 17 [Source:HGNC Symbol;Acc:HGNC:6427]	0.00449498	0.254681	1	1.80541	1.33024	1.70328	1.61298	0.91809	1.11954	0.886892	0.97484	1.65461	0.726491	0.638139	3	0	3		ENSG00000128422
ENSG00000130203	0	1	1	nUU	2																							ENSG00000130203	APOE	apolipoprotein E [Source:HGNC Symbol;Acc:HGNC:613]	0.0372529	0.871548	1	2.40722	2.0785	1.95168	2.1458	1.59136	1.39942	1.69988	1.56355	1.37239	0.456689	0.582248	3	3	6		ENSG00000130203
ENSG00000130208	0	1	1	nUU	2																							ENSG00000130208	APOC1	apolipoprotein C1 [Source:HGNC Symbol;Acc:HGNC:607]	0.0389774	0.891389	1	1.25832	1.41338	1.38392	1.35187	0.91809	1.11954	0.739076	0.925568	1.46059	0.546548	0.426304	3	0	3		ENSG00000130208
ENSG00000130997	0	1	1	nUU	2																							ENSG00000130997	POLN	DNA polymerase nu [Source:HGNC Symbol;Acc:HGNC:18870]	0.0204506	0.643325	1	2.18838	2.32792	2.05813	2.19148	1.77497	1.53937	1.33034	1.54823	1.41548	0.501289	0.643253	3	2	5		ENSG00000130997
ENSG00000131459	0	1	1	nUU	2																							ENSG00000131459	GFPT2	glutamine-fructose-6-phosphate transaminase 2 [Source:HGNC Symbol;Acc:HGNC:4242]	0.0182177	0.606006	1	1.31303	1.33024	1.45489	1.36605	0.795678	0.979596	0.886892	0.887389	1.53941	0.622375	0.478664	3	0	3		ENSG00000131459
ENSG00000132530	0	1	1	nUU	2																							ENSG00000132530	XAF1	XIAP associated factor 1 [Source:HGNC Symbol;Acc:HGNC:30932]	0.0222098	0.671806	1	5.52566	5.44568	5.60664	5.52599	4.59045	3.70847	5.24744	4.51545	1.2238	0.291362	1.01054	3	3	6		ENSG00000132530
ENSG00000132744	0	1	1	nUU	2																							ENSG00000132744	ACY3	aminoacylase 3 [Source:HGNC Symbol;Acc:HGNC:24104]	0.0216714	0.663594	1	1.03948	1.2471	0.887127	1.0579	0.428442	0.62974	0.886892	0.648358	1.63166	0.706345	0.409545	2	0	2		ENSG00000132744
ENSG00000133083	0	1	1	nUU	2																							ENSG00000133083	DCLK1	doublecortin like kinase 1 [Source:HGNC Symbol;Acc:HGNC:2700]	0.0168024	0.57931	1	4.43147	4.65585	4.15175	4.41302	3.85598	3.21867	3.25194	3.4422	1.28204	0.358438	0.970827	3	3	6		ENSG00000133083
ENSG00000133116	0	1	1	nUU	2																							ENSG00000133116	KL	klotho [Source:HGNC Symbol;Acc:HGNC:6344]	0.00848334	0.386945	1	3.72024	3.3256	3.51302	3.51962	2.69306	2.93879	2.14332	2.59172	1.35802	0.441509	0.927899	3	3	6		ENSG00000133116
ENSG00000134317	0	1	1	nUU	2																							ENSG00000134317	GRHL1	grainyhead like transcription factor 1 [Source:HGNC Symbol;Acc:HGNC:17923]	0.0252277	0.716427	1	3.22786	3.40874	3.0872	3.24127	2.20342	2.37902	2.95631	2.51291	1.28984	0.367197	0.728355	3	3	6		ENSG00000134317
ENSG00000135423	0	1	1	nUU	2																							ENSG00000135423	GLS2	glutaminase 2 [Source:HGNC Symbol;Acc:HGNC:29570]	0.00691723	0.335514	1	1.58657	1.45495	0.993582	1.34504	0.550854	1.04957	0.739076	0.779833	1.72478	0.786409	0.565204	3	0	3		ENSG00000135423
ENSG00000135828	0	1	1	nUU	2																							ENSG00000135828	RNASEL	ribonuclease L [Source:HGNC Symbol;Acc:HGNC:10050]	0.0193777	0.625557	1	4.32205	4.40643	3.86787	4.19878	3.48874	2.86882	3.47366	3.27707	1.28126	0.357563	0.92171	3	3	6		ENSG00000135828
ENSG00000137142	0	1	1	nUU	2																							ENSG00000137142	IGFBPL1	insulin like growth factor binding protein like 1 [Source:HGNC Symbol;Acc:HGNC:20081]	0.0154298	0.554617	1	2.68076	2.4942	3.0872	2.75406	1.77497	2.09913	2.29114	2.05508	1.34012	0.422362	0.698975	3	3	6		ENSG00000137142
ENSG00000137959	0	1	1	nUU	2																							ENSG00000137959	IFI44L	interferon induced protein 44 like [Source:HGNC Symbol;Acc:HGNC:17817]	0.00251444	0.167923	1	5.52566	5.40411	5.74858	5.55945	4.22321	3.6385	4.8779	4.24654	1.30917	0.388654	1.31291	3	3	6		ENSG00000137959
ENSG00000138316	0	1	1	nUU	2																							ENSG00000138316	ADAMTS14	ADAM metallopeptidase with thrombospondin type 1 motif 14 [Source:HGNC Symbol;Acc:HGNC:14899]	0.0208985	0.649133	1	1.03948	1.08082	0.887127	1.00248	0.489648	0.769683	0.517354	0.592228	1.69272	0.759343	0.410248	2	0	2		ENSG00000138316
ENSG00000138642	0	1	1	nUU	2																							ENSG00000138642	HERC6	HECT and RLD domain containing E3 ubiquitin protein ligase family member 6 [Source:HGNC Symbol;Acc:HGNC:26072]	1.26819e-05	0.0021345	0.739381	34.9594	32.6741	35.2012	34.2782	28.2772	24.8398	31.8542	28.3237	1.21023	0.275281	5.9545	3	3	6		ENSG00000138642
ENSG00000138764	0	1	1	nUU	2																							ENSG00000138764	CCNG2	cyclin G2 [Source:HGNC Symbol;Acc:HGNC:1593]	3.147e-07	7.45838e-05	0.0183476	52.0834	53.1681	53.3696	52.8737	47.3734	42.4025	41.5361	43.7707	1.20797	0.272585	9.10301	3	3	6		ENSG00000138764
ENSG00000138792	0	1	1	nUU	2																							ENSG00000138792	ENPEP	glutamyl aminopeptidase [Source:HGNC Symbol;Acc:HGNC:3355]	0.00344215	0.21014	1	3.22786	3.49188	3.51302	3.41092	2.50944	2.02916	2.80849	2.44903	1.39276	0.47795	0.961889	3	3	6		ENSG00000138792
ENSG00000139835	0	1	1	nUU	2																							ENSG00000139835	GRTP1	growth hormone regulated TBC protein 1 [Source:HGNC Symbol;Acc:HGNC:20310]	0.00419686	0.242411	1	6.51043	7.73203	7.23896	7.16047	5.63095	6.15746	5.39526	5.72789	1.25011	0.322051	1.43258	3	3	6		ENSG00000139835
ENSG00000140280	0	1	1	nUU	2																							ENSG00000140280	LYSMD2	LysM domain containing 2 [Source:HGNC Symbol;Acc:HGNC:28571]	0.0297564	0.777166	1	1.7507	2.20321	1.80974	1.92122	1.53015	1.53937	1.03471	1.36807	1.40432	0.489875	0.553144	3	2	5		ENSG00000140280
ENSG00000140297	0	1	1	nUU	2																							ENSG00000140297	GCNT3	glucosaminyl (N-acetyl) transferase 3, mucin type [Source:HGNC Symbol;Acc:HGNC:4205]	0.00554886	0.292504	1	2.13367	1.99536	1.95168	2.0269	1.22412	1.18951	1.55206	1.3219	1.53333	0.616668	0.705007	3	2	5		ENSG00000140297
ENSG00000140839	0	1	1	nUU	2																							ENSG00000140839	CLEC18B	C-type lectin domain family 18 member B [Source:HGNC Symbol;Acc:HGNC:33849]	0.00665067	0.328043	1	0.820642	0.956111	1.27746	1.01807	0.673266	0.62974	0.369538	0.557515	1.82609	0.868758	0.460557	2	0	2		ENSG00000140839
ENSG00000144834	0	1	1	nUU	2																							ENSG00000144834	TAGLN3	transgelin 3 [Source:HGNC Symbol;Acc:HGNC:29868]	0.0307334	0.784852	1	5.1974	4.8637	5.53567	5.19892	4.46804	4.6181	3.69538	4.26051	1.22026	0.287188	0.938418	3	3	6		ENSG00000144834
ENSG00000146005	0	1	1	nUU	2																							ENSG00000146005	PSD2	pleckstrin and Sec7 domain containing 2 [Source:HGNC Symbol;Acc:HGNC:19092]	0.0415897	0.917081	1	1.25832	1.20553	1.06455	1.17613	0.673266	0.979596	0.665169	0.772677	1.52215	0.606115	0.403457	3	0	3		ENSG00000146005
ENSG00000146151	0	1	1	nUU	2																							ENSG00000146151	HMGCLL1	3-hydroxymethyl-3-methylglutaryl-CoA lyase like 1 [Source:HGNC Symbol;Acc:HGNC:21359]	0.00607721	0.310979	1	2.46193	2.16164	2.48396	2.36917	1.40774	1.95919	1.47815	1.61503	1.46696	0.552826	0.754147	3	3	6		ENSG00000146151
ENSG00000146530	0	1	1	nUU	2																							ENSG00000146530	VWDE	von Willebrand factor D and EGF domains [Source:HGNC Symbol;Acc:HGNC:21897]	0.0106659	0.449885	1	1.80541	1.82908	2.23556	1.95669	1.34653	1.46939	1.18252	1.33282	1.46808	0.553934	0.623869	3	2	5		ENSG00000146530
ENSG00000147509	0	1	1	nUU	2																							ENSG00000147509	RGS20	regulator of G protein signaling 20 [Source:HGNC Symbol;Acc:HGNC:14600]	0.0246037	0.706972	1	7.22165	6.36022	6.03246	6.53811	5.1413	5.31781	5.69089	5.38333	1.21451	0.280374	1.15478	3	3	6		ENSG00000147509
ENSG00000149243	0	1	1	nUU	2																							ENSG00000149243	KLHL35	kelch like family member 35 [Source:HGNC Symbol;Acc:HGNC:26597]	0.0493433	0.982328	1	2.13367	2.95147	2.41299	2.49938	2.14221	1.88922	1.77378	1.93507	1.29162	0.369181	0.564305	3	3	6		ENSG00000149243
ENSG00000149418	0	1	1	nUU	2																							ENSG00000149418	ST14	suppression of tumorigenicity 14 [Source:HGNC Symbol;Acc:HGNC:11344]	0.026544	0.731366	1	1.03948	1.33024	1.13552	1.16841	0.61206	0.909625	0.739076	0.753587	1.55047	0.632706	0.414828	2	0	2		ENSG00000149418
ENSG00000151117	0	1	1	nUU	2																							ENSG00000151117	TMEM86A	transmembrane protein 86A [Source:HGNC Symbol;Acc:HGNC:26890]	0.0134194	0.511025	1	4.5956	4.8637	4.68403	4.71444	3.61115	3.6385	3.9171	3.72225	1.26656	0.340911	0.992188	3	3	6		ENSG00000151117
ENSG00000151665	0	1	1	nUU	2																							ENSG00000151665	PIGF	phosphatidylinositol glycan anchor biosynthesis class F [Source:HGNC Symbol;Acc:HGNC:8962]	0.0182211	0.606006	1	2.79018	2.99304	3.19366	2.99229	2.0198	2.79885	1.99551	2.27138	1.31739	0.397681	0.720912	3	3	6		ENSG00000151665
ENSG00000155592	0	1	1	nUU	2																							ENSG00000155592	ZKSCAN2	zinc finger with KRAB and SCAN domains 2 [Source:HGNC Symbol;Acc:HGNC:25677]	0.0028982	0.186874	1	15.811	14.7158	13.7682	14.765	12.6696	13.0846	10.9383	12.2309	1.20719	0.271657	2.53416	3	3	6		ENSG00000155592
ENSG00000155629	0	1	1	nUU	2																							ENSG00000155629	PIK3AP1	phosphoinositide-3-kinase adaptor protein 1 [Source:HGNC Symbol;Acc:HGNC:30034]	0.00650637	0.323063	1	9.19119	8.97913	8.90676	9.02569	8.32401	6.50732	7.24295	7.35809	1.22663	0.294706	1.6676	3	3	6		ENSG00000155629
ENSG00000157111	0	1	1	nUU	2																							ENSG00000157111	TMEM171	transmembrane protein 171 [Source:HGNC Symbol;Acc:HGNC:27031]	0.0103384	0.442291	1	4.81443	4.40643	4.36467	4.52851	3.67236	2.86882	3.9171	3.48609	1.29902	0.377424	1.04241	3	3	6		ENSG00000157111
ENSG00000158164	0	1	1	nUU	2																							ENSG00000158164	TMSB15A	thymosin beta 15a [Source:HGNC Symbol;Acc:HGNC:30744]	0.0446727	0.944332	1	1.53187	1.12239	1.13552	1.26326	1.10171	0.769683	0.591261	0.820884	1.5389	0.621901	0.442376	3	0	3		ENSG00000158164
ENSG00000159110	0	1	1	nUU	2																							ENSG00000159110	IFNAR2	interferon alpha and beta receptor subunit 2 [Source:HGNC Symbol;Acc:HGNC:5433]	0.00166871	0.121988	1	17.5617	17.0853	14.6553	16.4341	11.8128	14.4141	14.7815	13.6694	1.20225	0.26574	2.76468	3	3	6		ENSG00000159110
ENSG00000159496	0	1	1	nUU	2																							ENSG00000159496	RGL4	ral guanine nucleotide dissociation stimulator like 4 [Source:HGNC Symbol;Acc:HGNC:31911]	0.00582293	0.301499	1	1.53187	1.70437	1.80974	1.68199	0.795678	1.32945	1.10861	1.07791	1.56041	0.641928	0.604077	3	0	3		ENSG00000159496
ENSG00000162461	0	1	1	nUU	2																							ENSG00000162461	SLC25A34	solute carrier family 25 member 34 [Source:HGNC Symbol;Acc:HGNC:27653]	0.0214458	0.659806	1	1.1489	0.997681	1.02907	1.05855	0.61206	0.559769	0.739076	0.636969	1.66185	0.732794	0.421581	3	0	3		ENSG00000162461
ENSG00000162496	0	1	1	nUU	2																							ENSG00000162496	DHRS3	dehydrogenase/reductase 3 [Source:HGNC Symbol;Acc:HGNC:17693]	4.7452e-05	0.00674768	1	30.1449	31.0528	29.5591	30.2523	26.135	22.3908	26.5328	25.0195	1.20915	0.273989	5.23275	3	3	6		ENSG00000162496
ENSG00000162692	0	1	1	nUU	2																							ENSG00000162692	VCAM1	vascular cell adhesion molecule 1 [Source:HGNC Symbol;Acc:HGNC:12663]	0.0103738	0.44276	1	7.44049	8.85442	7.20347	7.83279	6.30422	6.2974	6.7256	6.44241	1.21582	0.281928	1.39039	3	3	6		ENSG00000162692
ENSG00000162733	0	1	1	nUU	2																							ENSG00000162733	DDR2	discoidin domain receptor tyrosine kinase 2 [Source:HGNC Symbol;Acc:HGNC:2731]	0.00830383	0.380372	1	1.80541	1.33024	1.06455	1.40007	0.61206	0.769683	1.10861	0.830119	1.68659	0.754108	0.56995	3	0	3		ENSG00000162733
ENSG00000163155	0	1	1	nUU	2																							ENSG00000163155	LYSMD1	LysM domain containing 1 [Source:HGNC Symbol;Acc:HGNC:32070]	0.0058452	0.302384	1	8.58939	8.48029	8.19705	8.42224	6.85507	7.06709	6.57778	6.83331	1.23253	0.30162	1.58893	3	3	6		ENSG00000163155
ENSG00000163376	0	1	1	nUU	2																							ENSG00000163376	KBTBD8	kelch repeat and BTB domain containing 8 [Source:HGNC Symbol;Acc:HGNC:30691]	0.0277514	0.75184	1	2.40722	2.45263	1.84522	2.23502	1.77497	1.39942	1.62597	1.60012	1.39678	0.482109	0.634903	3	3	6		ENSG00000163376
ENSG00000163734	0	1	1	nUU	2																							ENSG00000163734	CXCL3	C-X-C motif chemokine ligand 3 [Source:HGNC Symbol;Acc:HGNC:4604]	0.00250572	0.167533	1	4.92385	5.44568	4.68403	5.01785	4.59045	2.79885	3.76929	3.71953	1.34906	0.431951	1.29833	3	3	6		ENSG00000163734
ENSG00000164112	0	1	1	nUU	2																							ENSG00000164112	TMEM155	transmembrane protein 155 [Source:HGNC Symbol;Acc:HGNC:26418]	0.0228563	0.682621	1	3.61082	3.45031	3.47754	3.51289	2.87668	2.44899	2.80849	2.71139	1.29561	0.373628	0.801505	3	3	6		ENSG00000164112
ENSG00000164647	0	1	1	nUU	2																							ENSG00000164647	STEAP1	STEAP family member 1 [Source:HGNC Symbol;Acc:HGNC:11378]	0.0361228	0.856112	1	1.58657	2.12007	1.88071	1.86245	1.16291	1.39942	1.55206	1.37147	1.358	0.441485	0.490986	3	2	5		ENSG00000164647
ENSG00000164920	0	1	1	nUU	2																							ENSG00000164920	OSR2	odd-skipped related transciption factor 2 [Source:HGNC Symbol;Acc:HGNC:15830]	0.0114289	0.469577	1	2.18838	1.62123	2.12911	1.97957	1.59136	1.32945	1.03471	1.3185	1.50138	0.586286	0.661067	3	1	4		ENSG00000164920
ENSG00000165379	0	1	1	nUU	2																							ENSG00000165379	LRFN5	leucine rich repeat and fibronectin type III domain containing 5 [Source:HGNC Symbol;Acc:HGNC:20360]	0.0483977	0.977036	1	1.47716	1.49652	1.31295	1.42888	1.10171	0.979596	0.886892	0.989398	1.44419	0.530256	0.439477	3	0	3		ENSG00000165379
ENSG00000165474	0	1	1	nUU	2																							ENSG00000165474	GJB2	gap junction protein beta 2 [Source:HGNC Symbol;Acc:HGNC:4284]	0.0478482	0.970022	1	1.36774	1.08082	0.922612	1.12372	0.91809	0.559769	0.665169	0.714343	1.57309	0.653599	0.409381	3	0	3		ENSG00000165474
ENSG00000165795	0	1	1	nUU	2																							ENSG00000165795	NDRG2	NDRG family member 2 [Source:HGNC Symbol;Acc:HGNC:14460]	0.015755	0.562414	1	4.54089	4.61428	4.61306	4.58941	3.54995	3.35861	3.99101	3.63319	1.26319	0.33707	0.956216	3	3	6		ENSG00000165795
ENSG00000165997	0	1	1	nUU	2																							ENSG00000165997	ARL5B	ADP ribosylation factor like GTPase 5B [Source:HGNC Symbol;Acc:HGNC:23052]	9.64611e-05	0.0123874	1	30.8561	32.8403	29.4526	31.0497	27.4203	29.178	20.9159	25.838	1.20171	0.265083	5.21166	3	3	6		ENSG00000165997
ENSG00000166432	0	1	1	nUU	2																							ENSG00000166432	ZMAT1	zinc finger matrin-type 1 [Source:HGNC Symbol;Acc:HGNC:29377]	0.0257344	0.725866	1	6.9481	6.60964	6.56474	6.70749	5.50854	5.87758	5.32135	5.56916	1.2044	0.268315	1.13834	3	3	6		ENSG00000166432
ENSG00000167034	0	1	1	nUU	2																							ENSG00000167034	NKX3-1	NK3 homeobox 1 [Source:HGNC Symbol;Acc:HGNC:7838]	0.00273651	0.179046	1	12.9114	13.0114	12.8456	12.9228	10.2826	11.8251	9.97753	10.6951	1.20829	0.272973	2.22773	3	3	6		ENSG00000167034
ENSG00000167619	0	1	1	nUU	2																							ENSG00000167619	TMEM145	transmembrane protein 145 [Source:HGNC Symbol;Acc:HGNC:26912]	0.0194609	0.626165	1	5.47095	4.78056	5.35825	5.20325	4.71286	3.70847	4.06492	4.16208	1.25015	0.322107	1.04117	3	3	6		ENSG00000167619
ENSG00000167676	0	1	1	nUU	2																							ENSG00000167676	PLIN4	perilipin 4 [Source:HGNC Symbol;Acc:HGNC:29393]	0.00806092	0.374506	1	3.82966	3.69973	2.98075	3.50338	3.0603	2.23908	2.29114	2.53017	1.38464	0.469513	0.973211	3	3	6		ENSG00000167676
ENSG00000167992	0	1	1	nUU	2																							ENSG00000167992	VWCE	von Willebrand factor C and EGF domains [Source:HGNC Symbol;Acc:HGNC:26487]	0.0175568	0.593733	1	2.84489	3.24246	3.01623	3.03453	2.14221	2.30905	2.43895	2.29674	1.32124	0.401888	0.737793	3	3	6		ENSG00000167992
ENSG00000168505	0	1	1	nUU	2																							ENSG00000168505	GBX2	gastrulation brain homeobox 2 [Source:HGNC Symbol;Acc:HGNC:4186]	0.00823993	0.378569	1	7.54991	6.5265	7.91317	7.32986	6.1206	5.38778	6.35606	5.95481	1.23091	0.29973	1.37505	3	3	6		ENSG00000168505
ENSG00000168685	0	1	1	nUU	2																							ENSG00000168685	IL7R	interleukin 7 receptor [Source:HGNC Symbol;Acc:HGNC:6024]	0.0068727	0.333999	1	5.41624	4.90527	5.60664	5.30938	4.16201	3.49856	4.804	4.15485	1.27787	0.353746	1.15453	3	3	6		ENSG00000168685
ENSG00000168917	0	1	1	nUU	2																							ENSG00000168917	SLC35G2	solute carrier family 35 member G2 [Source:HGNC Symbol;Acc:HGNC:28480]	0.00622726	0.315157	1	8.91764	9.10384	9.33258	9.11802	6.85507	8.32657	7.39076	7.52413	1.21184	0.277195	1.59389	3	3	6		ENSG00000168917
ENSG00000169242	0	1	1	nUU	2																							ENSG00000169242	EFNA1	ephrin A1 [Source:HGNC Symbol;Acc:HGNC:3221]	0.00564955	0.295928	1	10.0118	10.8914	9.36806	10.0904	8.38522	8.95631	7.53858	8.29337	1.21668	0.282955	1.79705	3	3	6		ENSG00000169242
ENSG00000170458	0	1	1	nUU	2																							ENSG00000170458	CD14	CD14 molecule [Source:HGNC Symbol;Acc:HGNC:1628]	0.00915484	0.408375	1	0.601804	0.997681	1.10004	0.899841	0.61206	0.349856	0.517354	0.49309	1.8249	0.86782	0.406751	2	0	2		ENSG00000170458
ENSG00000170835	0	1	1	nUU	2																							ENSG00000170835	CEL	carboxyl ester lipase [Source:HGNC Symbol;Acc:HGNC:1848]	0.0137824	0.517998	1	3.06373	2.66048	2.83881	2.85434	2.0198	2.37902	1.84769	2.08217	1.37085	0.45507	0.772171	3	3	6		ENSG00000170835
ENSG00000173064	0	1	1	nUU	2																							ENSG00000173064	HECTD4	HECT domain E3 ubiquitin protein ligase 4 [Source:HGNC Symbol;Acc:HGNC:26611]	8.47318e-09	2.61377e-06	0.000494003	79.5476	78.9415	70.3314	76.2735	59.0026	70.321	60.4565	63.26	1.20571	0.269888	13.0135	3	3	6		ENSG00000173064
ENSG00000173567	0	1	1	nUU	2																							ENSG00000173567	ADGRF3	adhesion G protein-coupled receptor F3 [Source:HGNC Symbol;Acc:HGNC:18989]	0.0173383	0.589912	1	1.42245	2.03693	1.77425	1.74454	0.979296	1.11954	1.55206	1.21696	1.43352	0.519563	0.527579	3	1	4		ENSG00000173567
ENSG00000175463	0	1	1	nUU	2																							ENSG00000175463	TBC1D10C	TBC1 domain family member 10C [Source:HGNC Symbol;Acc:HGNC:24702]	0.0322705	0.801975	1	1.47716	1.57966	1.27746	1.44476	0.734472	1.04957	1.18252	0.988854	1.46105	0.547001	0.455906	3	0	3		ENSG00000175463
ENSG00000176046	0	1	1	nUU	2																							ENSG00000176046	NUPR1	nuclear protein 1, transcriptional regulator [Source:HGNC Symbol;Acc:HGNC:29990]	0.00736009	0.353069	1	8.97235	8.31401	8.97773	8.7547	6.36542	7.7668	7.53858	7.2236	1.21196	0.277339	1.5311	3	3	6		ENSG00000176046
ENSG00000176919	0	1	1	nUU	2																							ENSG00000176919	C8G	complement C8 gamma chain [Source:HGNC Symbol;Acc:HGNC:1354]	0.0304329	0.780619	1	1.1489	1.20553	1.27746	1.21063	0.856884	0.909625	0.591261	0.785923	1.54039	0.623299	0.424708	3	0	3		ENSG00000176919
ENSG00000176928	0	1	1	nUU	2																							ENSG00000176928	GCNT4	glucosaminyl (N-acetyl) transferase 4, core 2 [Source:HGNC Symbol;Acc:HGNC:17973]	0.0149274	0.543789	1	2.24309	1.74594	2.48396	2.15766	1.65256	1.18951	1.69988	1.51398	1.42516	0.511121	0.64368	3	2	5		ENSG00000176928
ENSG00000177076	0	1	1	nUU	2																							ENSG00000177076	ACER2	alkaline ceramidase 2 [Source:HGNC Symbol;Acc:HGNC:23675]	0.0133946	0.511025	1	3.50141	3.45031	3.19366	3.38179	3.0603	2.44899	1.99551	2.5016	1.35185	0.434938	0.880194	3	3	6		ENSG00000177076
ENSG00000178573	0	1	1	nUU	2																							ENSG00000178573	MAF	MAF bZIP transcription factor [Source:HGNC Symbol;Acc:HGNC:6776]	0.00274869	0.179248	1	2.95431	3.40874	3.26463	3.20923	3.18271	1.67931	1.77378	2.21193	1.45087	0.536918	0.997294	3	3	6		ENSG00000178573
ENSG00000178662	0	1	1	nUU	2																							ENSG00000178662	CSRNP3	cysteine and serine rich nuclear protein 3 [Source:HGNC Symbol;Acc:HGNC:30729]	0.00467996	0.260841	1	6.9481	6.15237	6.52926	6.54324	5.0801	5.17787	5.17353	5.14383	1.27206	0.347162	1.39941	3	3	6		ENSG00000178662
ENSG00000178726	0	1	1	nUU	2																							ENSG00000178726	THBD	thrombomodulin [Source:HGNC Symbol;Acc:HGNC:11784]	0.00392532	0.231868	1	2.24309	2.70205	2.34202	2.42905	1.46894	1.74928	1.69988	1.63937	1.4817	0.567256	0.789686	3	3	6		ENSG00000178726
ENSG00000178852	0	1	1	nUU	2																							ENSG00000178852	EFCAB13	EF-hand calcium binding domain 13 [Source:HGNC Symbol;Acc:HGNC:26864]	0.0197851	0.632141	1	1.47716	1.78751	1.49037	1.58501	1.0405	1.39942	0.739076	1.05967	1.49577	0.580884	0.525347	3	1	4		ENSG00000178852
ENSG00000179476	0	1	1	nUU	2																							ENSG00000179476	C14orf28	chromosome 14 open reading frame 28 [Source:HGNC Symbol;Acc:HGNC:19834]	0.0120902	0.485422	1	7.16694	6.60964	6.06795	6.61484	5.20251	5.52772	5.24744	5.32589	1.24202	0.312684	1.28895	3	3	6		ENSG00000179476
ENSG00000179913	0	1	1	nUU	2																							ENSG00000179913	B3GNT3	UDP-GlcNAc:betaGal beta-1,3-N-acetylglucosaminyltransferase 3 [Source:HGNC Symbol;Acc:HGNC:13528]	0.0219715	0.667114	1	5.08798	5.77824	5.35825	5.40816	4.52924	4.47815	4.21274	4.40671	1.22725	0.295434	1.00144	3	3	6		ENSG00000179913
ENSG00000180089	0	1	1	nUU	2																							ENSG00000180089	TMEM86B	transmembrane protein 86B [Source:HGNC Symbol;Acc:HGNC:28448]	0.0144121	0.533733	1	5.1974	6.23551	5.14534	5.52608	4.1008	4.47815	4.804	4.46098	1.23876	0.308895	1.0651	3	3	6		ENSG00000180089
ENSG00000180525	0	1	1	nUU	2																							ENSG00000180525	PRR26	proline rich 26 [Source:HGNC Symbol;Acc:HGNC:30724]	0.0107927	0.452689	1	4.10321	3.99073	3.47754	3.85716	2.38703	2.93879	3.47366	2.93316	1.31502	0.395082	0.923998	3	3	6		ENSG00000180525
ENSG00000181097	0	1	1	nUU	2																							ENSG00000181097	AC105219.1	---	0.0196171	0.629798	1	0.765933	1.03925	0.745187	0.850124	0.30603	0.489798	0.665169	0.486999	1.74564	0.803754	0.363125	2	0	2		ENSG00000181097
ENSG00000184702	0	1	1	nUU	2																							ENSG00000184702	2005-09-01	septin 5 [Source:HGNC Symbol;Acc:HGNC:9164]	0.00534042	0.285126	1	2.46193	2.45263	3.30011	2.73822	2.081	2.16911	1.55206	1.93406	1.41579	0.50161	0.804167	3	3	6		ENSG00000184702
ENSG00000185100	0	1	1	nUU	2																							ENSG00000185100	ADSSL1	adenylosuccinate synthase like 1 [Source:HGNC Symbol;Acc:HGNC:20093]	0.0241514	0.699838	1	5.47095	6.27708	5.39373	5.71392	4.65165	4.54812	4.8779	4.69256	1.21765	0.284105	1.02136	3	3	6		ENSG00000185100
ENSG00000185220	0	1	1	nUU	2																							ENSG00000185220	PGBD2	piggyBac transposable element derived 2 [Source:HGNC Symbol;Acc:HGNC:19399]	0.015953	0.565406	1	6.72926	6.23551	6.56474	6.50984	5.75336	5.17787	4.95181	5.29435	1.22958	0.298169	1.21549	3	3	6		ENSG00000185220
ENSG00000185864	0	1	1	nUU	2																							ENSG00000185864	NPIPB4	nuclear pore complex interacting protein family member B4 [Source:HGNC Symbol;Acc:HGNC:41985]	0.0041782	0.241664	1	3.39199	3.07618	4.32918	3.59912	2.75427	2.44899	2.73458	2.64595	1.36024	0.443859	0.95317	3	3	6		ENSG00000185864
ENSG00000185920	0	1	1	nUU	2																							ENSG00000185920	PTCH1	patched 1 [Source:HGNC Symbol;Acc:HGNC:9585]	0.0121385	0.485723	1	7.05752	6.69278	7.62929	7.12653	6.85507	5.73764	4.804	5.7989	1.22895	0.297421	1.32763	3	3	6		ENSG00000185920
ENSG00000186806	0	1	1	nUU	2																							ENSG00000186806	VSIG10L	V-set and immunoglobulin domain containing 10 like [Source:HGNC Symbol;Acc:HGNC:27111]	0.0478428	0.970022	1	2.8996	2.24478	2.90978	2.68472	2.14221	2.09913	1.99551	2.07895	1.29138	0.368917	0.60577	3	3	6		ENSG00000186806
ENSG00000186838	0	1	1	nUU	2																							ENSG00000186838	SELENOV	selenoprotein V [Source:HGNC Symbol;Acc:HGNC:30399]	0.0394933	0.897111	1	1.91483	2.28635	2.09362	2.09827	1.65256	1.46939	1.55206	1.55801	1.34677	0.429499	0.540263	3	3	6		ENSG00000186838
ENSG00000186867	0	1	1	nUU	2																							ENSG00000186867	QRFPR	pyroglutamylated RFamide peptide receptor [Source:HGNC Symbol;Acc:HGNC:15565]	0.0080822	0.374569	1	2.79018	2.70205	2.87429	2.78884	2.14221	2.02916	1.77378	1.98172	1.40728	0.492914	0.807124	3	3	6		ENSG00000186867
ENSG00000188015	0	1	1	nUU	2																							ENSG00000188015	S100A3	S100 calcium binding protein A3 [Source:HGNC Symbol;Acc:HGNC:10493]	0.00485426	0.267751	1	4.5956	5.11312	4.71952	4.80941	3.73357	2.86882	4.43446	3.67895	1.30728	0.386567	1.13046	3	3	6		ENSG00000188015
ENSG00000188611	0	1	1	nUU	2																							ENSG00000188611	ASAH2	N-acylsphingosine amidohydrolase 2 [Source:HGNC Symbol;Acc:HGNC:18860]	0.0323399	0.803015	1	4.6503	4.15701	4.0453	4.2842	3.30512	3.98836	2.95631	3.41659	1.25394	0.326468	0.867608	3	3	6		ENSG00000188611
ENSG00000189366	0	1	1	nUU	2																							ENSG00000189366	ALG1L	ALG1, chitobiosyldiphosphodolichol beta-mannosyltransferase like [Source:HGNC Symbol;Acc:HGNC:33721]	0.0424198	0.921185	1	1.09419	0.914541	0.780672	0.929801	0.550854	0.349856	0.812984	0.571231	1.62771	0.702847	0.35857	3	0	3		ENSG00000189366
ENSG00000197182	0	1	1	nUU	2																							ENSG00000197182	MIRLET7BHG	MIRLET7B host gene [Source:HGNC Symbol;Acc:HGNC:37189]	0.0069259	0.335656	1	5.85391	6.15237	5.0034	5.66989	4.0396	4.05833	5.24744	4.44845	1.27458	0.350017	1.22144	3	3	6		ENSG00000197182
ENSG00000203872	0	1	1	nUU	2																							ENSG00000203872	C6orf163	chromosome 6 open reading frame 163 [Source:HGNC Symbol;Acc:HGNC:21403]	0.0296834	0.777166	1	1.36774	1.03925	0.993582	1.13352	0.795678	0.699712	0.591261	0.69555	1.62968	0.704588	0.437973	3	0	3		ENSG00000203872
ENSG00000204604	0	1	1	nUU	2																							ENSG00000204604	ZNF468	zinc finger protein 468 [Source:HGNC Symbol;Acc:HGNC:33105]	0.0162077	0.570271	1	7.33107	7.56575	7.1325	7.34311	5.87577	6.64726	5.69089	6.07131	1.20948	0.274383	1.2718	3	3	6		ENSG00000204604
ENSG00000204941	0	1	1	nUU	2																							ENSG00000204941	PSG5	pregnancy specific beta-1-glycoprotein 5 [Source:HGNC Symbol;Acc:HGNC:9522]	0.00410695	0.238775	1	2.8996	2.9099	2.80332	2.87094	2.32583	1.46939	2.14332	1.97951	1.45033	0.536378	0.891428	3	3	6		ENSG00000204941
ENSG00000205238	0	1	1	nUU	2																							ENSG00000205238	SPDYE2	speedy/RINGO cell cycle regulator family member E2 [Source:HGNC Symbol;Acc:HGNC:33841]	0.00508461	0.275375	1	0.98477	1.2471	0.958097	1.06332	0.673266	0.279885	0.739076	0.564076	1.88507	0.91462	0.499248	2	0	2		ENSG00000205238
ENSG00000205277	0	1	1	nUU	2																							ENSG00000205277	MUC12	mucin 12, cell surface associated [Source:HGNC Symbol;Acc:HGNC:7510]	0.00308674	0.194976	1	1.20361	1.62123	1.49037	1.4384	0.734472	0.699712	1.10861	0.847599	1.69703	0.763015	0.590805	3	0	3		ENSG00000205277
ENSG00000213073	0	1	1	nUU	2																							ENSG00000213073	AL353625.1	---	0.0167691	0.579189	1	4.43147	4.40643	4.2937	4.3772	4.40683	2.93879	2.80849	3.3847	1.29323	0.370978	0.992493	3	3	6		ENSG00000213073
ENSG00000213185	0	1	1	nUU	2																							ENSG00000213185	FAM24B	family with sequence similarity 24 member B [Source:HGNC Symbol;Acc:HGNC:23475]	0.0219923	0.667114	1	2.95431	2.28635	2.6259	2.62219	1.95859	1.74928	2.06941	1.92576	1.36164	0.445342	0.696425	3	3	6		ENSG00000213185
ENSG00000213799	0	1	1	nUU	2																							ENSG00000213799	ZNF845	zinc finger protein 845 [Source:HGNC Symbol;Acc:HGNC:25112]	0.0061196	0.311875	1	9.51945	9.56111	9.7584	9.61299	7.52834	8.60645	7.68639	7.94039	1.21064	0.275774	1.67259	3	3	6		ENSG00000213799
ENSG00000214185	0	1	1	nUU	2																							ENSG00000214185	XPOTP1	exportin for tRNA pseudogene 1 [Source:HGNC Symbol;Acc:HGNC:16586]	0.0443462	0.939831	1	1.53187	1.08082	1.52586	1.37952	0.91809	0.839654	1.10861	0.955453	1.44383	0.529905	0.424062	3	0	3		ENSG00000214185
ENSG00000221826	0	1	1	nUU	2																							ENSG00000221826	PSG3	pregnancy specific beta-1-glycoprotein 3 [Source:HGNC Symbol;Acc:HGNC:9520]	0.0150895	0.546426	1	0.930061	0.831401	0.780672	0.847378	0.428442	0.489798	0.443446	0.453895	1.8669	0.900646	0.393483	2	0	2		ENSG00000221826
ENSG00000224043	0	1	1	nUU	2																							ENSG00000224043	CCNT2-AS1	CCNT2 antisense RNA 1 [Source:HGNC Symbol;Acc:HGNC:40130]	0.0347266	0.835037	1	1.42245	1.70437	1.80974	1.64552	1.28533	1.11954	1.10861	1.17116	1.40503	0.490605	0.47436	3	1	4		ENSG00000224043
ENSG00000225932	0	1	1	nUU	2																							ENSG00000225932	CTAGE4	CTAGE family member 4 [Source:HGNC Symbol;Acc:HGNC:24772]	0.00435214	0.248473	1	5.58037	4.8637	4.89694	5.11367	3.73357	3.35861	4.58227	3.89148	1.31407	0.394038	1.22218	3	3	6		ENSG00000225932
ENSG00000226328	0	1	1	nUU	2																							ENSG00000226328	NUP50-DT	NUP50 divergent transcript [Source:HGNC Symbol;Acc:HGNC:50502]	0.00884159	0.398283	1	4.43147	5.73667	4.71952	4.96255	4.22321	3.56853	3.8432	3.87831	1.27956	0.355652	1.08424	3	3	6		ENSG00000226328
ENSG00000226648	0	1	1	nUU	2																							ENSG00000226648	PLCG1-AS1	PLCG1 antisense RNA 1 [Source:HGNC Symbol;Acc:HGNC:40450]	0.0253757	0.718715	1	0.820642	0.872971	0.958097	0.883903	0.30603	0.62974	0.665169	0.533646	1.65635	0.728005	0.350257	2	0	2		ENSG00000226648
ENSG00000227827	0	1	1	nUU	2																							ENSG00000227827	AC138969.2	polycystic kidney disease 1 (autosomal dominant) (PKD1) pseudogene	0.00404978	0.237059	1	1.47716	1.70437	1.10004	1.42719	0.734472	0.979596	0.739076	0.817715	1.74534	0.803506	0.609474	3	0	3		ENSG00000227827
ENSG00000230148	0	1	1	nUU	2																							ENSG00000230148	HOXB-AS1	HOXB cluster antisense RNA 1 [Source:HGNC Symbol;Acc:HGNC:43744]	0.00942551	0.416623	1	6.51043	5.48725	5.25179	5.74982	4.46804	4.47815	4.58227	4.50949	1.27505	0.350554	1.24033	3	3	6		ENSG00000230148
ENSG00000230699	0	1	1	nUU	2																							ENSG00000230699	AL645608.2	novel transcript	0.00783965	0.368322	1	1.1489	0.623551	0.922612	0.898354	0.30603	0.62974	0.443446	0.459739	1.95405	0.96647	0.438615	2	0	2		ENSG00000230699
ENSG00000231587	0	1	1	nUU	2																							ENSG00000231587	SNORD62B	small nucleolar RNA, C/D box 62B [Source:HGNC Symbol;Acc:HGNC:23031]	0.0201829	0.637781	1	2.24309	2.74362	2.41299	2.46657	1.59136	1.81925	2.06941	1.82667	1.3503	0.433285	0.639893	3	3	6		ENSG00000231587
ENSG00000231890	0	1	1	nUU	2																							ENSG00000231890	DARS-AS1	DARS antisense RNA 1 [Source:HGNC Symbol;Acc:HGNC:40170]	0.00750829	0.357054	1	2.02425	1.62123	1.84522	1.83024	1.28533	0.839654	1.40425	1.17641	1.55578	0.637641	0.653827	3	1	4		ENSG00000231890
ENSG00000232759	0	1	1	nUU	2																							ENSG00000232759	AC002480.1	---	0.012769	0.498308	1	5.90862	6.81749	7.02605	6.58405	5.44733	4.75804	6.06043	5.42193	1.21434	0.280169	1.16212	3	3	6		ENSG00000232759
ENSG00000233885	0	1	1	nUU	2																							ENSG00000233885	YEATS2-AS1	YEATS2 antisense RNA 1 [Source:HGNC Symbol;Acc:HGNC:41101]	0.00435558	0.248473	1	0.656514	0.831401	0.922612	0.803509	0.428442	0.559769	0.147815	0.378675	2.12189	1.08535	0.424833	2	0	2		ENSG00000233885
ENSG00000234546	0	1	1	nUU	2																							ENSG00000234546	LNCTAM34A	long non coding transcriptional activator of miR34a [Source:HGNC Symbol;Acc:HGNC:52548]	0.0430088	0.927312	1	0.930061	1.2471	1.17101	1.11606	1.10171	0.559769	0.517354	0.726277	1.53668	0.619819	0.38978	2	0	2		ENSG00000234546
ENSG00000235109	0	1	1	nUU	2																							ENSG00000235109	ZSCAN31	zinc finger and SCAN domain containing 31 [Source:HGNC Symbol;Acc:HGNC:14097]	0.0120545	0.484691	1	3.17315	2.78519	3.22914	3.0625	2.69306	2.37902	1.62597	2.23268	1.37167	0.455929	0.829812	3	3	6		ENSG00000235109
ENSG00000236969	0	1	1	nUU	2																							ENSG00000236969	GGT8P	gamma-glutamyltransferase 8 pseudogene [Source:HGNC Symbol;Acc:HGNC:33438]	0.0362675	0.857797	1	2.02425	2.16164	1.88071	2.0222	1.34653	1.67931	1.40425	1.47669	1.36941	0.453555	0.545506	3	2	5		ENSG00000236969
ENSG00000238018	0	1	1	nUU	2																							ENSG00000238018	AC093110.1	novel transcript, antisense to SPTBN1	0.00427069	0.244974	1	3.77495	3.57502	3.54851	3.63283	2.44824	2.93879	2.51286	2.6333	1.37957	0.464224	0.999533	3	3	6		ENSG00000238018
ENSG00000238164	0	1	1	nUU	2																							ENSG00000238164	TNFRSF14-AS1	TNFRSF14 antisense RNA 1 [Source:HGNC Symbol;Acc:HGNC:26966]	0.00822398	0.378279	1	2.13367	2.36949	2.30653	2.2699	1.83618	1.32945	1.47815	1.54793	1.46641	0.552289	0.72197	3	2	5		ENSG00000238164
ENSG00000242574	0	1	1	nUU	2																							ENSG00000242574	HLA-DMB	major histocompatibility complex, class II, DM beta [Source:HGNC Symbol;Acc:HGNC:4935]	0.0121143	0.485422	1	2.40722	2.36949	2.83881	2.53851	1.95859	1.60934	1.9216	1.82984	1.38728	0.47226	0.708663	3	3	6		ENSG00000242574
ENSG00000242588	0	1	1	nUU	2																							ENSG00000242588	AC108010.1	novel transcript	0.00494141	0.270414	1	3.88437	4.11544	4.11627	4.03869	2.99909	3.56853	2.43895	3.00219	1.34525	0.427872	1.0365	3	3	6		ENSG00000242588
ENSG00000244306	0	1	1	nUU	2																							ENSG00000244306	DUXAP10	double homeobox A pseudogene 10 [Source:NCBI gene;Acc:503639]	7.12373e-06	0.00129386	0.415328	42.2357	44.6462	37.2593	41.3804	34.3366	37.5045	31.2629	34.368	1.20404	0.267882	7.01242	3	3	6		ENSG00000244306
ENSG00000246922	0	1	1	nUU	2																							ENSG00000246922	UBAP1L	ubiquitin associated protein 1 like [Source:HGNC Symbol;Acc:HGNC:40028]	0.0360896	0.855672	1	3.61082	3.36717	3.05172	3.34324	2.57065	2.51896	2.73458	2.60807	1.28188	0.358267	0.735174	3	3	6		ENSG00000246922
ENSG00000250892	0	1	1	nUU	2																							ENSG00000250892	AC108475.1	pseudogene similar to part of WEE1 homolog (WEE1)	0.0124354	0.491198	1	0.875351	0.956111	1.20649	1.01265	0.673266	0.279885	0.812984	0.588712	1.72012	0.782506	0.42394	2	0	2		ENSG00000250892
ENSG00000253669	0	1	1	nUU	2																							ENSG00000253669	GASAL1	growth arrest associated lncRNA 1 [Source:HGNC Symbol;Acc:HGNC:53461]	0.00522242	0.281143	1	1.25832	1.62123	1.34843	1.40933	0.91809	0.62974	0.960799	0.83621	1.68538	0.75307	0.573118	3	0	3		ENSG00000253669
ENSG00000254717	0	1	1	nUU	2																							ENSG00000254717	GLYATL1P2	glycine-N-acyltransferase like 1 pseudogene 2 [Source:HGNC Symbol;Acc:HGNC:37863]	0.0458233	0.955802	1	1.42245	1.16396	1.38392	1.32344	0.734472	0.909625	1.10861	0.91757	1.44233	0.528404	0.405871	3	0	3		ENSG00000254717
ENSG00000256060	0	1	1	nUU	2																							ENSG00000256060	TRAPPC2B	trafficking protein particle complex 2B [Source:HGNC Symbol;Acc:HGNC:10710]	0.0462835	0.958399	1	4.0485	3.69973	3.40657	3.71827	3.0603	2.58893	3.25194	2.96706	1.25318	0.325598	0.751212	3	3	6		ENSG00000256060
ENSG00000256546	0	1	1	nUU	2																							ENSG00000256546	AC156455.1	---	0.013206	0.506942	1	3.88437	3.65816	4.11627	3.88627	2.81548	2.86882	3.32584	3.00338	1.29397	0.371799	0.88289	3	3	6		ENSG00000256546
ENSG00000258424	0	1	1	nUU	2																							ENSG00000258424	AL512791.1	novel transcript, antisense to CALM1	0.0291643	0.772982	1	0.820642	0.956111	0.780672	0.852475	0.61206	0.279885	0.591261	0.494402	1.72426	0.785973	0.358073	2	0	2		ENSG00000258424
ENSG00000258586	0	1	1	nUU	2																							ENSG00000258586	LINC02274	long intergenic non-protein coding RNA 2274 [Source:HGNC Symbol;Acc:HGNC:53190]	0.0161399	0.569606	1	6.61985	7.19162	6.13892	6.65013	5.20251	5.17787	5.98652	5.45563	1.21895	0.285636	1.1945	3	3	6		ENSG00000258586
ENSG00000258634	0	1	1	nUU	2																							ENSG00000258634	AL160006.1	novel transcript, antisense to ALX3	0.00512477	0.277165	1	8.20642	7.81517	7.73575	7.91911	6.24301	6.08749	6.7995	6.37667	1.24189	0.312536	1.54245	3	3	6		ENSG00000258634
ENSG00000258741	0	1	1	nUU	2																							ENSG00000258741	H2AFVP1	H2A histone family member V pseudogene 1 [Source:HGNC Symbol;Acc:HGNC:31026]	0.0239963	0.697076	1	1.53187	1.37181	1.63231	1.512	0.795678	1.39942	0.886892	1.02733	1.47177	0.557554	0.484666	3	1	4		ENSG00000258741
ENSG00000258982	0	1	1	nUU	2																							ENSG00000258982	AL133523.1	novel transcript, antisense to YY1	0.0247596	0.709701	1	1.25832	1.57966	1.70328	1.51375	0.795678	1.32945	1.03471	1.05328	1.43718	0.523244	0.460476	3	0	3		ENSG00000258982
ENSG00000259318	0	1	1	nUU	2																							ENSG00000259318	AL356801.1	high mobility group nucleosome binding pseudogene	0.00444997	0.252621	1	1.42245	1.33024	0.993582	1.24876	0.795678	0.769683	0.443446	0.669602	1.86492	0.899117	0.579155	3	0	3		ENSG00000259318
ENSG00000259426	0	1	1	nUU	2																							ENSG00000259426	AC027237.3	---	0.0242155	0.701076	1	3.33728	3.24246	3.30011	3.29328	2.32583	3.07873	2.21723	2.5406	1.29626	0.37436	0.752689	3	3	6		ENSG00000259426
ENSG00000260917	0	1	1	nUU	2																							ENSG00000260917	AL158212.3	---	0.00365804	0.220321	1	11.8172	12.6789	11.0004	11.8322	11.3231	9.02628	8.7211	9.69016	1.22105	0.288121	2.142	3	3	6		ENSG00000260917
ENSG00000261324	0	1	1	nUU	2																							ENSG00000261324	AC010168.2	novel transcript, overlapping HIST4H4	0.0228664	0.682621	1	3.72024	2.99304	2.73235	3.14855	2.63186	2.23908	2.14332	2.33809	1.34663	0.429358	0.810461	3	3	6		ENSG00000261324
ENSG00000261351	0	1	1	nUU	2																							ENSG00000261351	AC116913.1	novel transcript, antisense to MAP2K1	0.0234985	0.691751	1	0.875351	1.16396	1.4194	1.15291	0.673266	0.839654	0.739076	0.750665	1.53584	0.619032	0.40224	2	0	2		ENSG00000261351
ENSG00000261888	0	1	1	nUU	2																							ENSG00000261888	AC144831.1	novel transcript	0.0146787	0.538914	1	6.78397	7.19162	7.16799	7.04786	6.30422	5.80761	5.24744	5.78642	1.218	0.284514	1.26144	3	3	6		ENSG00000261888
ENSG00000261934	0	1	1	nUU	2																							ENSG00000261934	PCDHGA9	protocadherin gamma subfamily A, 9 [Source:HGNC Symbol;Acc:HGNC:8707]	0.0366549	0.863624	1	2.62605	3.28403	2.94526	2.95178	2.26462	2.37902	2.29114	2.31159	1.27695	0.3527	0.640191	3	3	6		ENSG00000261934
ENSG00000264204	0	1	1	nUU	2																							ENSG00000264204	AGAP7P	ArfGAP with GTPase domain, ankyrin repeat and PH domain 7, pseudogene [Source:HGNC Symbol;Acc:HGNC:23465]	0.0341302	0.826908	1	2.95431	2.53577	3.26463	2.91824	2.38703	2.02916	2.36504	2.26041	1.29102	0.36851	0.657824	3	3	6		ENSG00000264204
ENSG00000264577	0	1	1	nUU	2																							ENSG00000264577	AC010761.1	novel transcript, antisense to RPL23A	0.04302	0.927312	1	2.84489	3.11775	2.48396	2.81553	2.14221	2.23908	2.14332	2.17487	1.29458	0.37248	0.640665	3	3	6		ENSG00000264577
ENSG00000266236	0	1	1	nUU	2																							ENSG00000266236	NARF-IT1	NARF intronic transcript 1 [Source:HGNC Symbol;Acc:HGNC:43651]	0.00854814	0.388747	1	1.03948	1.08082	0.816157	0.978819	0.673266	0.62974	0.221723	0.508243	1.92589	0.945524	0.470576	2	0	2		ENSG00000266236
ENSG00000266947	0	1	1	nUU	2																							ENSG00000266947	AC022916.1	novel transcript, antisense SLFN5	0.0270768	0.737856	1	4.43147	4.65585	4.82597	4.63776	3.42754	3.98836	3.9171	3.77767	1.22768	0.295934	0.860096	3	3	6		ENSG00000266947
ENSG00000267787	0	1	1	nUU	2																							ENSG00000267787	AC027097.2	novel transcript, antisense to ATP8B1	0.0301791	0.777166	1	1.03948	0.872971	0.922612	0.945021	0.428442	0.839654	0.443446	0.570514	1.65644	0.728085	0.374507	2	0	2		ENSG00000267787
ENSG00000267801	0	1	1	nUU	2																							ENSG00000267801	AC087289.5	novel transcript, antisense to TRIM47	0.0132166	0.506942	1	1.20361	0.997681	0.780672	0.993987	0.489648	0.559769	0.591261	0.546893	1.81752	0.861969	0.447094	3	0	3		ENSG00000267801
ENSG00000267886	0	1	1	nUU	2																							ENSG00000267886	AC074135.1	---	0.0171889	0.587642	1	1.53187	1.57966	1.24198	1.45117	0.795678	1.11954	0.886892	0.934036	1.55365	0.635665	0.517132	3	0	3		ENSG00000267886
ENSG00000272009	0	1	1	nUU	2																							ENSG00000272009	AL121944.1	---	0.00489464	0.268913	1	1.86012	1.91222	1.95168	1.90801	1.16291	0.979596	1.55206	1.23152	1.54931	0.631623	0.676485	3	1	4		ENSG00000272009
ENSG00000272115	0	1	1	nUU	2																							ENSG00000272115	AC233992.3	novel transcript, antisense to SLC39A4	0.0368264	0.865746	1	0.765933	1.12239	0.922612	0.936979	0.734472	0.62974	0.369538	0.577917	1.6213	0.697154	0.359062	2	0	2		ENSG00000272115
ENSG00000272142	0	1	1	nUU	2																							ENSG00000272142	AL359643.3	---	0.0106991	0.450495	1	1.1489	1.37181	1.13552	1.21874	0.61206	0.909625	0.665169	0.728951	1.67192	0.741502	0.489793	3	0	3		ENSG00000272142
ENSG00000272269	0	1	1	nUU	2																							ENSG00000272269	AL138724.1	---	0.0238061	0.693973	1	4.92385	5.77824	4.79049	5.16419	3.97839	3.98836	4.65618	4.20764	1.22734	0.295531	0.95655	3	3	6		ENSG00000272269
ENSG00000275552	0	1	1	nUU	2																							ENSG00000275552	AC243965.2	novel transcript, antisense ABHD4	0.00885754	0.398466	1	1.31303	1.20553	1.34843	1.289	0.856884	0.769683	0.665169	0.763912	1.68736	0.754771	0.525086	3	0	3		ENSG00000275552
ENSG00000275888	0	1	1	nUU	2																							ENSG00000275888	AC132872.3	novel transcript, antisense to CSNK1D	0.0146624	0.538655	1	2.68076	2.36949	2.51944	2.52323	2.14221	1.67931	1.55206	1.79119	1.40869	0.494353	0.73204	3	3	6		ENSG00000275888
ENSG00000278662	0	1	1	nUU	2																							ENSG00000278662	GOLGA6L10	golgin A6 family-like 10 [Source:HGNC Symbol;Acc:HGNC:37228]	0.0431407	0.927797	1	2.57134	2.99304	2.44847	2.67095	2.20342	2.16911	1.77378	2.04877	1.30369	0.382598	0.622185	3	3	6		ENSG00000278662
ENSG00000279522	0	1	1	nUU	2																							ENSG00000279522	AC008536.3	---	0.0123107	0.487924	1	0.656514	0.831401	0.922612	0.803509	0.428442	0.489798	0.369538	0.429259	1.87185	0.904464	0.37425	2	0	2		ENSG00000279522
ENSG00000279641	0	1	1	nUU	2																							ENSG00000279641	AC120057.3	TEC	0.024832	0.711078	1	1.31303	0.872971	0.993582	1.05986	0.673266	0.769683	0.443446	0.628798	1.68553	0.753205	0.431062	3	0	3		ENSG00000279641
ENSG00000280161	0	1	1	nUU	2																							ENSG00000280161	AC022413.1	TEC	0.0329334	0.812522	1	0.875351	1.12239	1.38392	1.12722	0.673266	0.769683	0.812984	0.751977	1.49901	0.584008	0.375243	2	0	2		ENSG00000280161
ENSG00000280193	0	1	1	nUU	2																							ENSG00000280193	AC132219.2	TEC	0.049447	0.982667	1	0.98477	1.28867	1.27746	1.18364	0.856884	0.909625	0.665169	0.810559	1.46027	0.546235	0.373076	2	0	2		ENSG00000280193
ENSG00000281332	0	1	1	nUU	2																							ENSG00000281332	LINC00997	long intergenic non-protein coding RNA 997 [Source:HGNC Symbol;Acc:HGNC:48952]	0.00893228	0.400901	1	7.54991	6.56807	6.70668	6.94155	5.26372	6.50732	4.95181	5.57428	1.24528	0.316472	1.36727	3	3	6		ENSG00000281332
ENSG00000053438	0	1	1	nDD	2																							ENSG00000053438	NNAT	neuronatin [Source:HGNC Symbol;Acc:HGNC:7860]	0.00501538	0.273022	1	0.820642	0.997681	1.10004	0.972787	1.83618	1.46939	1.47815	1.59458	0.61006	-0.712977	0.621789	2	3	5		ENSG00000053438
ENSG00000071242	0	1	1	nDD	2																							ENSG00000071242	RPS6KA2	ribosomal protein S6 kinase A2 [Source:HGNC Symbol;Acc:HGNC:10431]	0.00680335	0.332759	1	4.70501	4.48957	5.28728	4.82729	6.05939	5.24784	7.09513	6.13412	0.786956	-0.345644	1.30683	3	3	6		ENSG00000071242
ENSG00000108984	0	1	1	nDD	2																							ENSG00000108984	MAP2K6	mitogen-activated protein kinase kinase 6 [Source:HGNC Symbol;Acc:HGNC:6846]	0.00830878	0.380372	1	3.77495	3.3256	3.47754	3.52603	5.01889	4.33821	4.21274	4.52328	0.77953	-0.359324	0.997247	3	3	6		ENSG00000108984
ENSG00000112357	0	1	1	nDD	2																							ENSG00000112357	PEX7	peroxisomal biogenesis factor 7 [Source:HGNC Symbol;Acc:HGNC:8860]	0.0192881	0.62524	1	5.14269	5.94452	5.4647	5.5173	6.97748	6.22743	6.87341	6.69278	0.824367	-0.278641	1.17547	3	3	6		ENSG00000112357
ENSG00000116396	0	1	1	nDD	2																							ENSG00000116396	KCNC4	potassium voltage-gated channel subfamily C member 4 [Source:HGNC Symbol;Acc:HGNC:6236]	0.0302924	0.77846	1	1.36774	1.16396	1.10004	1.21058	1.89739	1.32945	1.84769	1.69151	0.71568	-0.482614	0.480931	3	2	5		ENSG00000116396
ENSG00000119547	0	1	1	nDD	2																							ENSG00000119547	ONECUT2	one cut homeobox 2 [Source:HGNC Symbol;Acc:HGNC:8139]	0.0161008	0.568572	1	1.64128	1.82908	1.45489	1.64175	2.0198	2.09913	2.80849	2.30914	0.710979	-0.49212	0.667389	3	3	6		ENSG00000119547
ENSG00000120658	0	1	1	nDD	2																							ENSG00000120658	ENOX1	ecto-NOX disulfide-thiol exchanger 1 [Source:HGNC Symbol;Acc:HGNC:25474]	0.0164847	0.576205	1	0.98477	1.20553	1.06455	1.08495	1.46894	1.60934	1.84769	1.64199	0.660754	-0.597815	0.557039	2	3	5		ENSG00000120658
ENSG00000136866	0	1	1	nDD	2																							ENSG00000136866	ZFP37	ZFP37 zinc finger protein [Source:HGNC Symbol;Acc:HGNC:12863]	0.0217346	0.665181	1	2.51664	2.20321	3.01623	2.57869	3.18271	3.56853	3.39975	3.38366	0.762101	-0.391946	0.80497	3	3	6		ENSG00000136866
ENSG00000139160	0	1	1	nDD	2																							ENSG00000139160	ETFBKMT	electron transfer flavoprotein subunit beta lysine methyltransferase [Source:HGNC Symbol;Acc:HGNC:28739]	0.0326011	0.807439	1	1.03948	1.20553	1.45489	1.2333	1.71377	1.60934	1.99551	1.77287	0.695652	-0.523563	0.53957	2	3	5		ENSG00000139160
ENSG00000139344	0	1	1	nDD	2																							ENSG00000139344	AMDHD1	amidohydrolase domain containing 1 [Source:HGNC Symbol;Acc:HGNC:28577]	0.0119569	0.483216	1	0.930061	1.16396	1.31295	1.13566	1.71377	1.60934	1.9216	1.74823	0.649602	-0.622372	0.612577	2	3	5		ENSG00000139344
ENSG00000140403	0	1	1	nDD	2																							ENSG00000140403	DNAJA4	DnaJ heat shock protein family (Hsp40) member A4 [Source:HGNC Symbol;Acc:HGNC:14885]	0.0397107	0.899811	1	2.24309	2.70205	2.59041	2.51185	3.67236	2.79885	3.10412	3.19178	0.786976	-0.345608	0.679924	3	3	6		ENSG00000140403
ENSG00000143919	0	1	1	nDD	2																							ENSG00000143919	CAMKMT	calmodulin-lysine N-methyltransferase [Source:HGNC Symbol;Acc:HGNC:26276]	0.0233144	0.689988	1	3.93908	3.03461	4.18724	3.72031	4.95768	4.40818	4.50837	4.62474	0.804436	-0.31395	0.904433	3	3	6		ENSG00000143919
ENSG00000152076	0	1	1	nDD	2																							ENSG00000152076	CCDC74B	coiled-coil domain containing 74B [Source:HGNC Symbol;Acc:HGNC:25267]	0.0422042	0.918815	1	2.46193	2.4942	2.23556	2.39723	2.93789	3.28864	2.8824	3.03631	0.789521	-0.340951	0.63908	3	3	6		ENSG00000152076
ENSG00000159450	0	1	1	nDD	2																							ENSG00000159450	TCHH	trichohyalin [Source:HGNC Symbol;Acc:HGNC:11791]	0.0190051	0.621158	1	1.36774	1.08082	1.02907	1.15921	1.77497	1.67931	1.55206	1.66878	0.694644	-0.525654	0.509572	3	3	6		ENSG00000159450
ENSG00000165923	0	1	1	nDD	2																							ENSG00000165923	AGBL2	ATP/GTP binding protein like 2 [Source:HGNC Symbol;Acc:HGNC:26296]	0.0223579	0.673341	1	2.51664	2.99304	2.94526	2.81831	3.48874	3.35861	4.13883	3.66206	0.769598	-0.377824	0.843748	3	3	6		ENSG00000165923
ENSG00000171408	0	1	1	nDD	2																							ENSG00000171408	PDE7B	phosphodiesterase 7B [Source:HGNC Symbol;Acc:HGNC:8792]	0.0466191	0.958399	1	2.8996	3.36717	3.15817	3.14165	4.46804	3.49856	3.62147	3.86269	0.813332	-0.298084	0.72104	3	3	6		ENSG00000171408
ENSG00000179168	0	1	1	nDD	2																							ENSG00000179168	GGN	gametogenetin [Source:HGNC Symbol;Acc:HGNC:18869]	0.0370492	0.868533	1	2.57134	2.03693	2.05813	2.22214	2.69306	3.1487	2.66068	2.83415	0.784059	-0.350966	0.612009	3	3	6		ENSG00000179168
ENSG00000180332	0	1	1	nDD	2																							ENSG00000180332	KCTD4	potassium channel tetramerization domain containing 4 [Source:HGNC Symbol;Acc:HGNC:23227]	0.0468809	0.958489	1	4.10321	4.57271	3.90336	4.19309	4.71286	5.66766	4.73009	5.03687	0.83248	-0.264513	0.843779	3	3	6		ENSG00000180332
ENSG00000180425	0	1	1	nDD	2																							ENSG00000180425	C11orf71	chromosome 11 open reading frame 71 [Source:HGNC Symbol;Acc:HGNC:25937]	0.0222161	0.671806	1	2.95431	2.53577	3.30011	2.93007	3.30512	3.84841	4.21274	3.78876	0.773358	-0.370792	0.858692	3	3	6		ENSG00000180425
ENSG00000181350	0	1	1	nDD	2																							ENSG00000181350	LRRC75A	leucine rich repeat containing 75A [Source:HGNC Symbol;Acc:HGNC:32403]	0.0214399	0.659806	1	1.69599	2.16164	1.98716	1.94827	2.87668	2.93879	2.06941	2.62829	0.741267	-0.431936	0.680028	3	3	6		ENSG00000181350
ENSG00000181409	0	1	1	nDD	2																							ENSG00000181409	AATK	apoptosis associated tyrosine kinase [Source:HGNC Symbol;Acc:HGNC:21]	0.00544108	0.288649	1	1.86012	1.70437	1.56134	1.70861	1.95859	3.00876	2.51286	2.4934	0.685253	-0.545291	0.784791	3	3	6		ENSG00000181409
ENSG00000184635	0	1	1	nDD	2																							ENSG00000184635	ZNF93	zinc finger protein 93 [Source:HGNC Symbol;Acc:HGNC:13169]	0.0408669	0.909805	1	1.47716	2.16164	2.02265	1.88715	2.20342	2.79885	2.58677	2.52968	0.746004	-0.422744	0.642527	3	3	6		ENSG00000184635
ENSG00000185532	0	1	1	nDD	2																							ENSG00000185532	PRKG1	protein kinase cGMP-dependent 1 [Source:HGNC Symbol;Acc:HGNC:9414]	0.0177872	0.5984	1	2.13367	1.91222	1.45489	1.83359	2.38703	2.86882	2.14332	2.46639	0.743432	-0.427728	0.632797	3	3	6		ENSG00000185532
ENSG00000196196	0	1	1	nDD	2																							ENSG00000196196	HRCT1	histidine rich carboxyl terminus 1 [Source:HGNC Symbol;Acc:HGNC:33872]	0.00516389	0.278249	1	4.32205	3.15932	3.61948	3.70028	4.22321	5.17787	5.02572	4.80893	0.76946	-0.378081	1.10865	3	3	6		ENSG00000196196
ENSG00000198932	0	1	1	nDD	2																							ENSG00000198932	GPRASP1	G protein-coupled receptor associated sorting protein 1 [Source:HGNC Symbol;Acc:HGNC:24834]	0.00784654	0.368322	1	1.58657	2.36949	1.98716	1.98108	2.69306	2.37902	3.39975	2.82394	0.701528	-0.511427	0.842867	3	3	6		ENSG00000198932
ENSG00000199753	0	1	1	nDD	2																							ENSG00000199753	SNORD104	small nucleolar RNA, C/D box 104 [Source:HGNC Symbol;Acc:HGNC:32768]	0.0312166	0.788373	1	2.51664	2.70205	2.94526	2.72132	3.48874	3.6385	3.32584	3.48436	0.781009	-0.356589	0.763045	3	3	6		ENSG00000199753
ENSG00000203644	0	1	1	nDD	2																							ENSG00000203644	AC083799.1	novel transcript, sense intronic to TMCC1	0.00971705	0.42494	1	3.82966	3.61659	2.73235	3.39287	4.28442	4.89798	3.76929	4.31723	0.78589	-0.3476	0.92436	3	3	6		ENSG00000203644
ENSG00000204183	0	1	1	nDD	2																							ENSG00000204183	GDF5OS	growth differentiation factor 5 opposite strand [Source:HGNC Symbol;Acc:HGNC:33435]	0.041042	0.911558	1	1.1489	1.08082	1.49037	1.24003	1.77497	1.60934	1.84769	1.744	0.711027	-0.492024	0.503969	3	3	6		ENSG00000204183
ENSG00000205089	0	1	1	nDD	2																							ENSG00000205089	CCNI2	cyclin I family member 2 [Source:HGNC Symbol;Acc:HGNC:33869]	0.00735346	0.353069	1	1.96954	2.36949	1.70328	2.01411	2.57065	3.49856	2.36504	2.81142	0.716402	-0.481158	0.797312	3	3	6		ENSG00000205089
ENSG00000205560	0	1	1	nDD	2																							ENSG00000205560	CPT1B	carnitine palmitoyltransferase 1B [Source:HGNC Symbol;Acc:HGNC:2329]	0.0139273	0.520838	1	1.03948	0.956111	0.922612	0.972734	1.83618	1.53937	1.03471	1.47008	0.661686	-0.595781	0.497349	2	2	4		ENSG00000205560
ENSG00000205771	0	1	1	nDD	2																							ENSG00000205771	CATSPER2P1	cation channel sperm associated 2 pseudogene 1 [Source:HGNC Symbol;Acc:HGNC:31054]	0.0491945	0.981567	1	1.20361	0.997681	1.17101	1.1241	1.77497	1.25948	1.62597	1.55347	0.723603	-0.466729	0.429375	3	2	5		ENSG00000205771
ENSG00000216895	0	1	1	nDD	2																							ENSG00000216895	AC009403.1	---	0.0093209	0.413686	1	2.79018	1.99536	1.91619	2.23391	2.87668	3.28864	2.80849	2.99127	0.746811	-0.421186	0.757359	3	3	6		ENSG00000216895
ENSG00000217930	0	1	1	nDD	2																							ENSG00000217930	PAM16	presequence translocase associated motor 16 [Source:HGNC Symbol;Acc:HGNC:29679]	0.0148649	0.542507	1	4.0485	4.448	3.69045	4.06232	5.01889	5.45775	4.73009	5.06891	0.801418	-0.319373	1.00659	3	3	6		ENSG00000217930
ENSG00000224020	0	1	1	nDD	2																							ENSG00000224020	MIR181A2HG	MIR181A2 host gene [Source:HGNC Symbol;Acc:HGNC:37188]	0.00305963	0.194111	1	1.53187	0.997681	1.31295	1.28083	1.95859	1.53937	2.51286	2.00361	0.639263	-0.645518	0.722774	3	3	6		ENSG00000224020
ENSG00000224621	0	1	1	nDD	2																							ENSG00000224621	AL451042.1	novel transcript	0.0423731	0.921101	1	1.64128	1.91222	1.77425	1.77592	2.26462	2.51896	2.29114	2.35824	0.75307	-0.409144	0.58232	3	3	6		ENSG00000224621
ENSG00000224934	0	1	1	nDD	2																							ENSG00000224934	AL391684.1	novel transcript	0.0249711	0.71296	1	1.31303	1.37181	1.34843	1.34442	2.14221	1.81925	1.69988	1.88711	0.712424	-0.489192	0.542688	3	3	6		ENSG00000224934
ENSG00000225096	0	1	1	nDD	2																							ENSG00000225096	AL445250.1	---	0.0491888	0.981567	1	0.98477	1.28867	0.922612	1.06535	1.40774	1.60934	1.47815	1.49841	0.710988	-0.492102	0.433058	2	3	5		ENSG00000225096
ENSG00000226525	0	1	1	nDD	2																							ENSG00000226525	RPS7P10	ribosomal protein S7 pseudogene 10 [Source:HGNC Symbol;Acc:HGNC:39903]	0.0310515	0.78734	1	2.40722	2.61891	2.48396	2.50336	2.81548	3.42859	3.47366	3.23924	0.772824	-0.371789	0.735878	3	3	6		ENSG00000226525
ENSG00000226650	0	1	1	nDD	2																							ENSG00000226650	KIF4B	kinesin family member 4B [Source:HGNC Symbol;Acc:HGNC:6322]	0.0166792	0.57817	1	1.86012	1.2471	1.13552	1.41425	2.26462	2.02916	1.55206	1.94862	0.725771	-0.462413	0.534366	3	3	6		ENSG00000226650
ENSG00000227533	0	1	1	nDD	2																							ENSG00000227533	SLC2A1-AS1	SLC2A1 antisense RNA 1 [Source:HGNC Symbol;Acc:HGNC:44187]	0.00474308	0.263218	1	1.1489	1.2471	1.98716	1.46106	2.69306	1.95919	2.06941	2.24056	0.652095	-0.616847	0.779501	3	3	6		ENSG00000227533
ENSG00000228451	0	1	1	nDD	2																							ENSG00000228451	SDAD1P1	SDA1 domain containing 1 pseudogene 1 [Source:HGNC Symbol;Acc:HGNC:31403]	0.0474196	0.963968	1	1.03948	1.08082	1.45489	1.19173	1.46894	1.60934	1.99551	1.69126	0.704639	-0.505043	0.499532	2	3	5		ENSG00000228451
ENSG00000231856	0	1	1	nDD	2																							ENSG00000231856	AL162377.1	novel transcript	0.0315191	0.79321	1	2.2978	2.24478	2.48396	2.34218	2.63186	3.07873	3.47366	3.06142	0.765064	-0.386348	0.719237	3	3	6		ENSG00000231856
ENSG00000232060	0	1	1	nDD	2																							ENSG00000232060	SLC4A1APP1	solute carrier family 4 member 1 adaptor protein pseudogene 1 [Source:HGNC Symbol;Acc:HGNC:49811]	0.0158025	0.562465	1	1.53187	0.997681	1.10004	1.20986	1.59136	1.60934	2.06941	1.7567	0.688712	-0.538028	0.546841	3	3	6		ENSG00000232060
ENSG00000232640	0	1	1	nDD	2																							ENSG00000232640	AL354892.2	novel transcript	0.00412519	0.23931	1	1.25832	1.6628	1.10004	1.34039	2.57065	1.81925	1.69988	2.02993	0.660313	-0.598778	0.68954	3	3	6		ENSG00000232640
ENSG00000232838	0	1	1	nDD	2																							ENSG00000232838	PET117	PET117 homolog [Source:HGNC Symbol;Acc:HGNC:40045]	0.0399763	0.904045	1	2.79018	3.45031	3.69045	3.31032	4.0396	3.98836	4.43446	4.15414	0.796872	-0.32758	0.843821	3	3	6		ENSG00000232838
ENSG00000233230	0	1	1	nDD	2																							ENSG00000233230	AC079807.1	novel transcript	0.0199226	0.633472	1	4.0485	3.28403	3.61948	3.65067	4.95768	4.75804	3.8432	4.51964	0.807735	-0.308046	0.868969	3	3	6		ENSG00000233230
ENSG00000233622	0	1	1	nDD	2																							ENSG00000233622	CYP2T1P	cytochrome P450 family 2 subfamily T member 1, pseudogene [Source:HGNC Symbol;Acc:HGNC:18852]	0.0205986	0.644625	1	0.98477	1.08082	1.31295	1.12618	1.46894	1.67931	1.9216	1.68995	0.666398	-0.585543	0.56377	2	3	5		ENSG00000233622
ENSG00000234498	0	1	1	nDD	2																							ENSG00000234498	RPL13AP20	ribosomal protein L13a pseudogene 20 [Source:HGNC Symbol;Acc:HGNC:35709]	0.039405	0.896367	1	2.95431	2.74362	3.05172	2.91655	3.24392	3.98836	3.76929	3.66719	0.79531	-0.330411	0.750637	3	3	6		ENSG00000234498
ENSG00000235008	0	1	1	nDD	2																							ENSG00000235008	AL023775.1	IGF-II mRNA-binding protein 3 (KOC1) pseudogene	0.0205397	0.644598	1	1.20361	1.12239	0.887127	1.07104	1.28533	1.74928	1.69988	1.57816	0.678665	-0.559228	0.507118	3	3	6		ENSG00000235008
ENSG00000244425	0	1	1	nDD	2																							ENSG00000244425	RN7SL268P	RNA, 7SL, cytoplasmic 268, pseudogene [Source:HGNC Symbol;Acc:HGNC:46284]	0.0342758	0.829866	1	1.47716	1.62123	1.63231	1.5769	2.26462	2.16911	1.99551	2.14308	0.735811	-0.442593	0.566177	3	3	6		ENSG00000244425
ENSG00000246334	0	1	1	nDD	2																							ENSG00000246334	PRR7-AS1	PRR7 antisense RNA 1 [Source:HGNC Symbol;Acc:HGNC:27961]	0.0248959	0.711791	1	3.06373	2.70205	2.69687	2.82088	3.42754	4.1283	3.17803	3.57795	0.788407	-0.342988	0.757071	3	3	6		ENSG00000246334
ENSG00000247373	0	1	1	nDD	2																							ENSG00000247373	AC055713.1	novel transcript	0.0174043	0.590977	1	6.23688	5.73667	5.35825	5.77726	6.61025	7.62686	6.57778	6.93829	0.832664	-0.264194	1.16103	3	3	6		ENSG00000247373
ENSG00000247679	0	1	1	nDD	2																							ENSG00000247679	AC139795.2	novel transcript	0.0235622	0.691751	1	2.18838	2.66048	2.41299	2.42062	2.81548	3.1487	3.62147	3.19522	0.757575	-0.40054	0.774601	3	3	6		ENSG00000247679
ENSG00000248098	0	1	1	nDD	2																							ENSG00000248098	BCKDHA	branched chain keto acid dehydrogenase E1, alpha polypeptide [Source:HGNC Symbol;Acc:HGNC:986]	0.00898323	0.402567	1	2.2978	1.99536	1.98716	2.09344	3.67236	2.30905	2.51286	2.83142	0.73936	-0.43565	0.737981	3	3	6		ENSG00000248098
ENSG00000250539	0	1	1	nDD	2																							ENSG00000250539	KRT8P33	keratin 8 pseudogene 33 [Source:HGNC Symbol;Acc:HGNC:39867]	0.0346299	0.834193	1	2.13367	2.28635	2.48396	2.30133	2.69306	3.42859	2.8824	3.00135	0.766764	-0.383146	0.700023	3	3	6		ENSG00000250539
ENSG00000253746	0	1	1	nDD	2																							ENSG00000253746	AC091182.2	novel transcript	0.0148351	0.542492	1	0.765933	1.12239	0.887127	0.92515	1.46894	1.32945	1.55206	1.45015	0.637968	-0.648444	0.525002	2	2	4		ENSG00000253746
ENSG00000254910	0	1	1	nDD	2																							ENSG00000254910	AC136475.2	novel transcript	0.0479033	0.97008	1	1.53187	1.28867	1.77425	1.5316	2.20342	1.81925	2.14332	2.05533	0.745183	-0.424333	0.523732	3	3	6		ENSG00000254910
ENSG00000255893	0	1	1	nDD	2																							ENSG00000255893	AP000786.1	novel transcript	0.0344503	0.831903	1	1.58657	2.03693	1.70328	1.7756	1.95859	2.51896	2.73458	2.40405	0.738587	-0.43716	0.628448	3	3	6		ENSG00000255893
ENSG00000256802	0	1	1	nDD	2																							ENSG00000256802	AC022613.1	---	0.00964852	0.42359	1	5.90862	4.8637	5.64213	5.47148	6.54904	6.15746	7.53858	6.74836	0.810787	-0.302605	1.27688	3	3	6		ENSG00000256802
ENSG00000259856	0	1	1	nDD	2																							ENSG00000259856	RAB43P1	RAB43 pseudogene 1 [Source:HGNC Symbol;Acc:HGNC:33153]	0.0335695	0.8189	1	2.40722	2.28635	2.23556	2.30971	2.50944	3.56853	2.8824	2.98679	0.773308	-0.370884	0.677081	3	3	6		ENSG00000259856
ENSG00000260604	0	1	1	nDD	2																							ENSG00000260604	AL590004.3	novel transcript	0.0485489	0.978107	1	2.57134	2.45263	1.88071	2.30156	2.75427	3.00876	2.8824	2.88181	0.798652	-0.324361	0.580246	3	3	6		ENSG00000260604
ENSG00000261136	0	1	1	nDD	2																							ENSG00000261136	AC023908.3	---	0.0148352	0.542492	1	2.46193	2.41106	3.05172	2.64157	3.79477	3.84841	2.80849	3.48389	0.758224	-0.399305	0.842323	3	3	6		ENSG00000261136
ENSG00000262703	0	1	1	nDD	2																							ENSG00000262703	AC009121.1	novel transcript, antisense to RMI2	0.0306537	0.783159	1	1.1489	0.872971	0.780672	0.934181	1.53015	1.39942	1.10861	1.34606	0.69401	-0.526972	0.411882	3	2	5		ENSG00000262703
ENSG00000264278	0	1	1	nDD	2																							ENSG00000264278	ZNF236-DT	ZNF236 divergent transcript [Source:HGNC Symbol;Acc:HGNC:53779]	0.0363636	0.859722	1	1.58657	1.37181	1.73877	1.56572	2.32583	2.23908	1.77378	2.1129	0.74103	-0.432397	0.547177	3	3	6		ENSG00000264278
ENSG00000268087	0	1	1	nDD	2																							ENSG00000268087	AC008764.2	novel transcript	0.0495899	0.982667	1	2.2978	1.78751	2.09362	2.05964	2.44824	2.86882	2.58677	2.63461	0.781765	-0.355194	0.574965	3	3	6		ENSG00000268087
ENSG00000268222	0	1	1	nDD	2																							ENSG00000268222	EEF1A1P7	eukaryotic translation elongation factor 1 alpha 1 pseudogene 7 [Source:HGNC Symbol;Acc:HGNC:3202]	0.02856	0.763109	1	0.98477	0.748261	0.993582	0.908871	1.28533	1.11954	1.69988	1.36825	0.66426	-0.59018	0.459375	1	2	3		ENSG00000268222
ENSG00000269399	0	1	1	nDD	2																							ENSG00000269399	AC008764.6	novel transcript	0.0260396	0.729925	1	3.11844	2.36949	2.20008	2.56267	3.0603	3.6385	3.03021	3.243	0.790215	-0.339684	0.680335	3	3	6		ENSG00000269399
ENSG00000269439	0	1	1	nDD	2																							ENSG00000269439	AC010618.3	novel transcript	0.00622498	0.315157	1	1.64128	1.33024	1.63231	1.53461	2.14221	3.00876	1.62597	2.25898	0.679339	-0.557796	0.724366	3	3	6		ENSG00000269439
ENSG00000271335	0	1	1	nDD	2																							ENSG00000271335	AL117336.3	novel transcript, antisense to CCNY	0.0141619	0.527244	1	5.47095	6.5265	6.03246	6.00997	8.2016	7.13706	6.50387	7.28084	0.82545	-0.276748	1.27087	3	3	6		ENSG00000271335
ENSG00000273314	0	1	1	nDD	2																							ENSG00000273314	AC005229.4	novel transcript, antisense to CUL1	0.0222075	0.671806	1	4.15792	3.99073	3.65496	3.93454	4.28442	5.87758	4.43446	4.86548	0.808663	-0.30639	0.930949	3	3	6		ENSG00000273314
ENSG00000273759	0	1	1	nDD	2																							ENSG00000273759	AL117379.1	novel transcript	0.00914261	0.408141	1	1.1489	1.33024	1.52586	1.335	2.32583	2.02916	1.62597	1.99365	0.669625	-0.578575	0.658653	3	3	6		ENSG00000273759
ENSG00000274849	0	1	1	nDD	2																							ENSG00000274849	AC023043.4	novel transcript, sense intronic to MOCOS	0.0214247	0.659806	1	2.62605	3.11775	3.40657	3.05013	3.97839	3.77844	4.06492	3.94058	0.774029	-0.369541	0.890458	3	3	6		ENSG00000274849
ENSG00000275880	0	1	1	nDD	2																							ENSG00000275880	AL139385.1	novel transcript, antisense to CARKD	0.00705032	0.340553	1	1.7507	1.70437	1.06455	1.50654	2.20342	2.37902	1.9216	2.16801	0.694896	-0.525131	0.661469	3	3	6		ENSG00000275880
ENSG00000276386	0	1	1	nDD	2																							ENSG00000276386	CNTNAP3P2	contactin associated protein-like 3 pseudogene 2 [Source:HGNC Symbol;Acc:HGNC:49589]	0.0218988	0.667023	1	1.91483	1.95379	1.6678	1.84547	2.81548	2.58893	1.99551	2.46664	0.748174	-0.418554	0.621164	3	3	6		ENSG00000276386
ENSG00000276649	0	1	1	nDD	2																							ENSG00000276649	AL117335.1	---	0.00947808	0.418313	1	4.37676	3.61659	4.15175	4.04837	4.46804	4.89798	6.13433	5.16678	0.783537	-0.351926	1.11841	3	3	6		ENSG00000276649
ENSG00000276840	0	1	1	nDD	2																							ENSG00000276840	PMS2P10	PMS1 homolog 2, mismatch repair system component pseudogene 10 [Source:HGNC Symbol;Acc:HGNC:9124]	0.0166801	0.57817	1	0.875351	0.706691	1.10004	0.894027	1.53015	1.11954	1.55206	1.40058	0.638325	-0.647638	0.506556	1	2	3		ENSG00000276840
ENSG00000278932	0	1	1	nDD	2																							ENSG00000278932	CR381653.1	---	0.0260588	0.729925	1	4.48618	4.48957	4.71952	4.56509	5.44733	5.80761	5.46917	5.5747	0.818893	-0.288252	1.00962	3	3	6		ENSG00000278932
ENSG00000279312	0	1	1	nDD	2																							ENSG00000279312	AL136164.4	TEC	0.0255456	0.721589	1	3.93908	3.69973	3.58399	3.74094	4.71286	5.10789	3.99101	4.60392	0.812554	-0.299464	0.862986	3	3	6		ENSG00000279312
ENSG00000282978	0	1	1	nDD	2																							ENSG00000282978	AC110994.2	basic transcription factor 3 (BTF3) pseudogene	0.034404	0.831257	1	1.69599	1.03925	1.20649	1.31391	1.89739	1.60934	1.84769	1.7848	0.736166	-0.441897	0.470892	3	3	6		ENSG00000282978
ENSG00000006740	0	0	1	nnU	1																																												ENSG00000006740
ENSG00000016082	0	0	1	nnU	1																																												ENSG00000016082
ENSG00000023839	0	0	1	nnU	1																																												ENSG00000023839
ENSG00000042062	0	0	1	nnU	1																																												ENSG00000042062
ENSG00000065325	0	0	1	nnU	1																																												ENSG00000065325
ENSG00000069667	0	0	1	nnU	1																																												ENSG00000069667
ENSG00000086991	0	0	1	nnU	1																																												ENSG00000086991
ENSG00000111834	0	0	1	nnU	1																																												ENSG00000111834
ENSG00000118690	0	0	1	nnU	1																																												ENSG00000118690
ENSG00000124635	0	0	1	nnU	1																																												ENSG00000124635
ENSG00000128346	0	0	1	nnU	1																																												ENSG00000128346
ENSG00000133874	0	0	1	nnU	1																																												ENSG00000133874
ENSG00000134339	0	0	1	nnU	1																																												ENSG00000134339
ENSG00000135407	0	0	1	nnU	1																																												ENSG00000135407
ENSG00000136002	0	0	1	nnU	1																																												ENSG00000136002
ENSG00000136404	0	0	1	nnU	1																																												ENSG00000136404
ENSG00000136542	0	0	1	nnU	1																																												ENSG00000136542
ENSG00000143217	0	0	1	nnU	1																																												ENSG00000143217
ENSG00000144230	0	0	1	nnU	1																																												ENSG00000144230
ENSG00000144331	0	0	1	nnU	1																																												ENSG00000144331
ENSG00000144460	0	0	1	nnU	1																																												ENSG00000144460
ENSG00000145721	0	0	1	nnU	1																																												ENSG00000145721
ENSG00000146122	0	0	1	nnU	1																																												ENSG00000146122
ENSG00000147573	0	0	1	nnU	1																																												ENSG00000147573
ENSG00000148948	0	0	1	nnU	1																																												ENSG00000148948
ENSG00000151062	0	0	1	nnU	1																																												ENSG00000151062
ENSG00000152380	0	0	1	nnU	1																																												ENSG00000152380
ENSG00000152689	0	0	1	nnU	1																																												ENSG00000152689
ENSG00000154080	0	0	1	nnU	1																																												ENSG00000154080
ENSG00000157578	0	0	1	nnU	1																																												ENSG00000157578
ENSG00000159588	0	0	1	nnU	1																																												ENSG00000159588
ENSG00000161958	0	0	1	nnU	1																																												ENSG00000161958
ENSG00000165521	0	0	1	nnU	1																																												ENSG00000165521
ENSG00000167377	0	0	1	nnU	1																																												ENSG00000167377
ENSG00000168398	0	0	1	nnU	1																																												ENSG00000168398
ENSG00000169752	0	0	1	nnU	1																																												ENSG00000169752
ENSG00000169851	0	0	1	nnU	1																																												ENSG00000169851
ENSG00000170417	0	0	1	nnU	1																																												ENSG00000170417
ENSG00000170927	0	0	1	nnU	1																																												ENSG00000170927
ENSG00000171502	0	0	1	nnU	1																																												ENSG00000171502
ENSG00000176933	0	0	1	nnU	1																																												ENSG00000176933
ENSG00000178460	0	0	1	nnU	1																																												ENSG00000178460
ENSG00000180015	0	0	1	nnU	1																																												ENSG00000180015
ENSG00000187994	0	0	1	nnU	1																																												ENSG00000187994
ENSG00000188095	0	0	1	nnU	1																																												ENSG00000188095
ENSG00000188820	0	0	1	nnU	1																																												ENSG00000188820
ENSG00000196081	0	0	1	nnU	1																																												ENSG00000196081
ENSG00000197670	0	0	1	nnU	1																																												ENSG00000197670
ENSG00000212789	0	0	1	nnU	1																																												ENSG00000212789
ENSG00000213996	0	0	1	nnU	1																																												ENSG00000213996
ENSG00000214867	0	0	1	nnU	1																																												ENSG00000214867
ENSG00000228146	0	0	1	nnU	1																																												ENSG00000228146
ENSG00000228395	0	0	1	nnU	1																																												ENSG00000228395
ENSG00000228889	0	0	1	nnU	1																																												ENSG00000228889
ENSG00000232160	0	0	1	nnU	1																																												ENSG00000232160
ENSG00000232818	0	0	1	nnU	1																																												ENSG00000232818
ENSG00000233559	0	0	1	nnU	1																																												ENSG00000233559
ENSG00000234290	0	0	1	nnU	1																																												ENSG00000234290
ENSG00000234814	0	0	1	nnU	1																																												ENSG00000234814
ENSG00000235408	0	0	1	nnU	1																																												ENSG00000235408
ENSG00000235776	0	0	1	nnU	1																																												ENSG00000235776
ENSG00000236255	0	0	1	nnU	1																																												ENSG00000236255
ENSG00000237356	0	0	1	nnU	1																																												ENSG00000237356
ENSG00000237624	0	0	1	nnU	1																																												ENSG00000237624
ENSG00000238000	0	0	1	nnU	1																																												ENSG00000238000
ENSG00000241975	0	0	1	nnU	1																																												ENSG00000241975
ENSG00000244349	0	0	1	nnU	1																																												ENSG00000244349
ENSG00000245275	0	0	1	nnU	1																																												ENSG00000245275
ENSG00000245573	0	0	1	nnU	1																																												ENSG00000245573
ENSG00000248932	0	0	1	nnU	1																																												ENSG00000248932
ENSG00000249626	0	0	1	nnU	1																																												ENSG00000249626
ENSG00000253320	0	0	1	nnU	1																																												ENSG00000253320
ENSG00000253636	0	0	1	nnU	1																																												ENSG00000253636
ENSG00000257594	0	0	1	nnU	1																																												ENSG00000257594
ENSG00000258056	0	0	1	nnU	1																																												ENSG00000258056
ENSG00000258405	0	0	1	nnU	1																																												ENSG00000258405
ENSG00000258457	0	0	1	nnU	1																																												ENSG00000258457
ENSG00000258568	0	0	1	nnU	1																																												ENSG00000258568
ENSG00000259250	0	0	1	nnU	1																																												ENSG00000259250
ENSG00000262294	0	0	1	nnU	1																																												ENSG00000262294
ENSG00000263013	0	0	1	nnU	1																																												ENSG00000263013
ENSG00000271936	0	0	1	nnU	1																																												ENSG00000271936
ENSG00000272084	0	0	1	nnU	1																																												ENSG00000272084
ENSG00000272540	0	0	1	nnU	1																																												ENSG00000272540
ENSG00000273568	0	0	1	nnU	1																																												ENSG00000273568
ENSG00000276952	0	0	1	nnU	1																																												ENSG00000276952
ENSG00000277462	0	0	1	nnU	1																																												ENSG00000277462
ENSG00000278175	0	0	1	nnU	1																																												ENSG00000278175
ENSG00000278998	0	0	1	nnU	1																																												ENSG00000278998
ENSG00000279794	0	0	1	nnU	1																																												ENSG00000279794
ENSG00000280327	0	0	1	nnU	1																																												ENSG00000280327
ENSG00000280710	0	0	1	nnU	1																																												ENSG00000280710
ENSG00000283511	0	0	1	nnU	1																																												ENSG00000283511
ENSG00000065618	0	0	1	nnD	1																																												ENSG00000065618
ENSG00000124613	0	0	1	nnD	1																																												ENSG00000124613
ENSG00000128536	0	0	1	nnD	1																																												ENSG00000128536
ENSG00000140465	0	0	1	nnD	1																																												ENSG00000140465
ENSG00000162840	0	0	1	nnD	1																																												ENSG00000162840
ENSG00000166405	0	0	1	nnD	1																																												ENSG00000166405
ENSG00000167646	0	0	1	nnD	1																																												ENSG00000167646
ENSG00000168661	0	0	1	nnD	1																																												ENSG00000168661
ENSG00000178297	0	0	1	nnD	1																																												ENSG00000178297
ENSG00000197467	0	0	1	nnD	1																																												ENSG00000197467
ENSG00000197647	0	0	1	nnD	1																																												ENSG00000197647
ENSG00000206228	0	0	1	nnD	1																																												ENSG00000206228
ENSG00000207554	0	0	1	nnD	1																																												ENSG00000207554
ENSG00000211451	0	0	1	nnD	1																																												ENSG00000211451
ENSG00000213082	0	0	1	nnD	1																																												ENSG00000213082
ENSG00000215014	0	0	1	nnD	1																																												ENSG00000215014
ENSG00000216285	0	0	1	nnD	1																																												ENSG00000216285
ENSG00000224152	0	0	1	nnD	1																																												ENSG00000224152
ENSG00000226085	0	0	1	nnD	1																																												ENSG00000226085
ENSG00000228065	0	0	1	nnD	1																																												ENSG00000228065
ENSG00000229539	0	0	1	nnD	1																																												ENSG00000229539
ENSG00000231160	0	0	1	nnD	1																																												ENSG00000231160
ENSG00000232888	0	0	1	nnD	1																																												ENSG00000232888
ENSG00000236035	0	0	1	nnD	1																																												ENSG00000236035
ENSG00000236200	0	0	1	nnD	1																																												ENSG00000236200
ENSG00000239569	0	0	1	nnD	1																																												ENSG00000239569
ENSG00000241990	0	0	1	nnD	1																																												ENSG00000241990
ENSG00000248027	0	0	1	nnD	1																																												ENSG00000248027
ENSG00000257815	0	0	1	nnD	1																																												ENSG00000257815
ENSG00000260293	0	0	1	nnD	1																																												ENSG00000260293
ENSG00000260806	0	0	1	nnD	1																																												ENSG00000260806
ENSG00000264548	0	0	1	nnD	1																																												ENSG00000264548
ENSG00000267745	0	0	1	nnD	1																																												ENSG00000267745
ENSG00000269038	0	0	1	nnD	1																																												ENSG00000269038
ENSG00000270605	0	0	1	nnD	1																																												ENSG00000270605
ENSG00000271551	0	0	1	nnD	1																																												ENSG00000271551
ENSG00000272240	0	0	1	nnD	1																																												ENSG00000272240
ENSG00000272501	0	0	1	nnD	1																																												ENSG00000272501
ENSG00000273162	0	0	1	nnD	1																																												ENSG00000273162
ENSG00000279649	0	0	1	nnD	1																																												ENSG00000279649
ENSG00000283930	0	0	1	nnD	1																																												ENSG00000283930
ENSG00000284602	0	0	1	nnD	1																																												ENSG00000284602
ENSG00000131018	1	1	0	UUn	2		ENSG00000131018	SYNE1	spectrin repeat containing nuclear envelope protein 1 [Source:HGNC Symbol;Acc:HGNC:17089]	0.0134293	1	1	656.968	621.509	509.387	595.955	482.339	568.741	431.216	494.099	1.20615	0.270404	101.856	3	3	6		ENSG00000131018	SYNE1	spectrin repeat containing nuclear envelope protein 1 [Source:HGNC Symbol;Acc:HGNC:17089]	3.22412e-05	0.00481981	1	35.78	34.0459	27.8558	32.5606	26.0738	30.8573	23.3548	26.7619	1.21667	0.282942	5.7986	3	3	6
ENSG00000163638	1	1	0	UUn	2		ENSG00000163638	ADAMTS9	ADAM metallopeptidase with thrombospondin type 1 motif 9 [Source:HGNC Symbol;Acc:HGNC:13202]	0.0368757	1	1	167.758	216.276	214.137	199.39	176.631	175.394	125.544	159.19	1.25253	0.324849	40.2007	3	3	6		ENSG00000163638	ADAMTS9	ADAM metallopeptidase with thrombospondin type 1 motif 9 [Source:HGNC Symbol;Acc:HGNC:13202]	0.000400807	0.0419531	1	9.13648	11.8475	11.7101	10.898	9.54813	9.51608	6.7995	8.62124	1.26409	0.338098	2.27677	3	3	6
ENSG00000169435	1	1	0	UUn	2		ENSG00000169435	RASSF6	Ras association domain family member 6 [Source:HGNC Symbol;Acc:HGNC:20796]	0.0491405	1	1	124.563	107	117.451	116.338	113.225	87.697	61.4073	87.4432	1.33044	0.411903	28.8947	3	3	6		ENSG00000169435	RASSF6	Ras association domain family member 6 [Source:HGNC Symbol;Acc:HGNC:20796]	0.00134316	0.103777	1	6.78397	5.86138	6.4228	6.35605	6.1206	4.75804	3.32584	4.73483	1.3424	0.424819	1.62122	3	3	6
ENSG00000232527	1	1	0	UUn	2		ENSG00000232527	LSP1P5	LSP1 pseudogene 5 [Source:NCBI gene;Acc:645166]	0.0147664	1	1	59.2678	40.9786	11.0313	37.0926	14.7193	19.3449	15.0107	16.3583	2.26751	1.18111	20.7343	2	0	2		ENSG00000232527	LSP1P5	LSP1 pseudogene 5 [Source:NCBI gene;Acc:645166]	1.90971e-05	0.00304208	1	3.22786	2.24478	0.603246	2.0253	0.795678	1.04957	0.812984	0.886076	2.28569	1.19263	1.13922	2	0	2
ENSG00000233024	1	1	0	UUn	2		ENSG00000233024	NPIPA9	nuclear pore complex interacting protein family, member A9 [Source:HGNC Symbol;Acc:HGNC:41984]	0.0027352	0.386119	1	74.3359	61.4679	24.6582	53.4873	32.8353	14.1863	23.1983	23.4066	2.28514	1.19228	30.0807	3	1	4		ENSG00000233024	NPIPA9	nuclear pore complex interacting protein family, member A9 [Source:HGNC Symbol;Acc:HGNC:41984]	1.17171e-07	2.95727e-05	0.0068313	4.0485	3.36717	1.34843	2.92137	1.77497	0.769683	1.25643	1.26703	2.30569	1.2052	1.65434	3	1	4
ENSG00000249839	1	1	0	UUn	2		ENSG00000249839	AC011330.1	histidine acid phosphatase domain containing 2A (HISPPD2A) pseudogene	0.00920245	0.939617	1	7.03177	25.0425	32.445	21.5064	13.587	1.28966	5.45843	6.77837	3.1728	1.66576	14.7281	2	0	2		ENSG00000249839	AC011330.1	histidine acid phosphatase domain containing 2A (HISPPD2A) pseudogene	6.38906e-07	0.000143267	0.0372495	0.382966	1.37181	1.77425	1.17634	0.734472	0.0699712	0.295631	0.366691	3.208	1.68167	0.809653	2	0	2
ENSG00000253326	1	1	0	UUn	2		ENSG00000253326	AL606534.4	novel pseudogene	0.0312945	1	1	25.1135	17.4539	9.08461	17.2173	9.05802	6.44831	5.45843	6.98825	2.46375	1.30086	10.2291	2	0	2		ENSG00000253326	AL606534.4	novel pseudogene	0.00135759	0.104344	1	1.36774	0.956111	0.496791	0.940213	0.489648	0.349856	0.295631	0.378378	2.48485	1.31316	0.561835	2	0	2
ENSG00000268350	1	1	0	UUn	2		ENSG00000268350	FAM156A	family with sequence similarity 156 member A [Source:HGNC Symbol;Acc:HGNC:30114]	2.20063e-05	0.00689792	1	15.0681	61.4679	63.5923	46.7094	15.8515	10.3173	8.18764	11.4522	4.07866	2.0281	35.2573	2	0	2		ENSG00000268350	FAM156A	family with sequence similarity 156 member A [Source:HGNC Symbol;Acc:HGNC:30114]	4.43386e-17	2.87225e-14	2.58503e-12	0.820642	3.36717	3.47754	2.55512	0.856884	0.559769	0.443446	0.620033	4.12094	2.04297	1.93509	2	0	2
ENSG00000275993	1	1	0	UUn	2		ENSG00000275993	SIK1B	salt inducible kinase 1B (putative) [Source:HGNC Symbol;Acc:HGNC:52389]	0.0487622	1	1	161.731	121.418	106.42	129.856	117.754	107.042	62.7719	95.856	1.3547	0.437974	34.0002	3	3	6		ENSG00000275993	SIK1B	salt inducible kinase 1B (putative) [Source:HGNC Symbol;Acc:HGNC:52389]	0.000854565	0.0751522	1	8.80822	6.65121	5.81955	7.093	6.36542	5.80761	3.39975	5.19093	1.36642	0.450403	1.90207	3	3	6
ENSG00000108958	1	1	0	DDn	2		ENSG00000108958	AC130689.1	succinate dehydrogenase complex, subunit C, integral membrane protein, 15kDa (SDHC) pseudogene	0.048307	1	1	28.1271	16.695	26.6049	23.809	55.4803	24.5036	35.4798	38.4879	0.61861	-0.692897	14.6789	3	2	5		ENSG00000108958	AC130689.1	succinate dehydrogenase complex, subunit C, integral membrane protein, 15kDa (SDHC) pseudogene	0.000967457	0.0822226	1	1.53187	0.914541	1.45489	1.30043	2.99909	1.32945	1.9216	2.08338	0.624193	-0.679936	0.78295	3	2	5
ENSG00000165389	1	1	0	DDn	2		ENSG00000165389	SPTSSA	serine palmitoyltransferase small subunit A [Source:HGNC Symbol;Acc:HGNC:20361]	0.00864717	0.895466	1	397.797	469.737	408.808	425.447	576.316	591.955	406.653	524.975	0.810415	-0.303268	99.5275	3	3	6		ENSG00000165389	SPTSSA	serine palmitoyltransferase small subunit A [Source:HGNC Symbol;Acc:HGNC:20361]	1.51128e-05	0.002489	0.881107	21.6649	25.7319	22.3556	23.2508	31.1538	32.1168	22.0245	28.4317	0.817778	-0.290219	5.18089	3	3	6
ENSG00000230291	1	1	0	DDn	2		ENSG00000230291	AC078817.1	ribosomal protein L26 (RPL26) pseudogene	0.0360564	1	1	128.581	94.8579	108.366	110.602	127.944	122.518	181.493	143.985	0.768148	-0.380544	33.3832	3	3	6		ENSG00000230291	AC078817.1	ribosomal protein L26 (RPL26) pseudogene	0.000852297	0.0751522	1	7.00281	5.19626	5.92601	6.04169	6.91628	6.64726	9.82972	7.79775	0.774799	-0.368105	1.75606	3	3	6
ENSG00000234912	1	1	0	DDn	2		ENSG00000234912	SNHG20	small nucleolar RNA host gene 20 [Source:HGNC Symbol;Acc:HGNC:33099]	0.029209	1	1	97.4403	104.723	112.909	105.024	176.631	108.332	131.002	138.655	0.757448	-0.40078	33.631	3	3	6		ENSG00000234912	SNHG20	small nucleolar RNA host gene 20 [Source:HGNC Symbol;Acc:HGNC:33099]	0.000534659	0.0522139	1	5.30682	5.73667	6.1744	5.7393	9.54813	5.87758	7.09513	7.50695	0.764531	-0.387353	1.76765	3	3	6
ENSG00000272579	1	1	0	DDn	2		ENSG00000272579	AL136370.1	---	0.0432957	1	1	20.0908	31.8723	27.9027	26.6219	52.0836	47.7175	27.2921	42.3644	0.628403	-0.670238	15.7425	3	3	6		ENSG00000272579	AL136370.1	---	0.00163972	0.120099	1	1.09419	1.74594	1.52586	1.45533	2.81548	2.58893	1.47815	2.29419	0.634355	-0.656637	0.838857	3	3	6
ENSG00000007944	0	1	0	nUn	1																							ENSG00000007944	MYLIP	myosin regulatory light chain interacting protein [Source:HGNC Symbol;Acc:HGNC:21155]	0.0140749	0.524676	1	3.33728	2.41106	2.51944	2.75593	1.83618	2.72887	1.33034	1.96513	1.40241	0.487913	0.790797	3	2	5
ENSG00000063127	0	1	0	nUn	1																							ENSG00000063127	SLC6A16	solute carrier family 6 member 16 [Source:HGNC Symbol;Acc:HGNC:13622]	0.035649	0.849371	1	2.79018	1.99536	1.70328	2.16294	1.53015	1.81925	1.25643	1.53528	1.40883	0.494497	0.627667	3	2	5
ENSG00000070731	0	1	0	nUn	1																							ENSG00000070731	ST6GALNAC2	ST6 N-acetylgalactosaminide alpha-2,6-sialyltransferase 2 [Source:HGNC Symbol;Acc:HGNC:10867]	0.0180352	0.602837	1	2.07896	1.82908	1.56134	1.82313	0.856884	1.81925	1.03471	1.23695	1.47389	0.559633	0.586182	3	1	4
ENSG00000070808	0	1	0	nUn	1																							ENSG00000070808	CAMK2A	calcium/calmodulin dependent protein kinase II alpha [Source:HGNC Symbol;Acc:HGNC:1460]	0.0142039	0.527758	1	1.58657	2.0785	1.80974	1.82494	1.16291	1.88922	0.665169	1.2391	1.47279	0.558554	0.585838	3	1	4
ENSG00000073910	0	1	0	nUn	1																							ENSG00000073910	FRY	FRY microtubule binding protein [Source:HGNC Symbol;Acc:HGNC:20367]	0.0283661	0.760019	1	5.36153	4.65585	4.15175	4.72304	3.36633	3.70847	4.28664	3.78715	1.24712	0.318605	0.935895	3	3	6
ENSG00000079335	0	1	0	nUn	1																							ENSG00000079335	CDC14A	cell division cycle 14A [Source:HGNC Symbol;Acc:HGNC:1718]	0.0351903	0.843266	1	6.78397	6.1108	5.07437	5.98971	4.77407	4.75804	5.24744	4.92652	1.21581	0.281919	1.0632	3	3	6
ENSG00000093100	0	1	0	nUn	1																							ENSG00000093100	AC016026.1	novel transcript	0.0263642	0.729925	1	2.40722	2.0785	1.77425	2.08666	1.46894	2.09913	0.812984	1.46035	1.42887	0.514876	0.626304	3	2	5
ENSG00000099977	0	1	0	nUn	1																							ENSG00000099977	DDT	D-dopachrome tautomerase [Source:HGNC Symbol;Acc:HGNC:2732]	1.13584e-12	5.56486e-10	6.62218e-08	10.5589	29.9304	21.1491	20.5462	11.1395	21.4112	10.3471	14.2992	1.43687	0.52293	6.24691	3	3	6
ENSG00000103269	0	1	0	nUn	1																							ENSG00000103269	RHBDL1	rhomboid like 1 [Source:HGNC Symbol;Acc:HGNC:10007]	0.00999127	0.431241	1	3.4467	3.57502	2.34202	3.12125	2.57065	1.88922	2.21723	2.2257	1.40237	0.487862	0.895545	3	3	6
ENSG00000104951	0	1	0	nUn	1																							ENSG00000104951	IL4I1	interleukin 4 induced 1 [Source:HGNC Symbol;Acc:HGNC:19094]	0.0106099	0.448896	1	3.50141	3.57502	3.30011	3.45885	3.24392	1.39942	3.03021	2.55785	1.35225	0.435359	0.900997	3	3	6
ENSG00000110195	0	1	0	nUn	1																							ENSG00000110195	FOLR1	folate receptor 1 [Source:HGNC Symbol;Acc:HGNC:3791]	0.0278411	0.753223	1	6.23688	6.60964	6.56474	6.47042	5.87577	4.89798	5.39526	5.38967	1.20052	0.263662	1.08075	3	3	6
ENSG00000113924	0	1	0	nUn	1																							ENSG00000113924	HGD	homogentisate 1,2-dioxygenase [Source:HGNC Symbol;Acc:HGNC:4892]	0.0496088	0.982667	1	3.88437	4.48957	3.12269	3.83221	3.18271	2.86882	3.17803	3.07652	1.24563	0.316877	0.75569	3	3	6
ENSG00000116141	0	1	0	nUn	1																							ENSG00000116141	MARK1	microtubule affinity regulating kinase 1 [Source:HGNC Symbol;Acc:HGNC:6896]	0.0312486	0.788682	1	6.72926	7.19162	6.28086	6.73391	6.30422	4.82801	5.69089	5.6077	1.20083	0.264035	1.12621	3	3	6
ENSG00000119782	0	1	0	nUn	1																							ENSG00000119782	FKBP1B	FK506 binding protein 1B [Source:HGNC Symbol;Acc:HGNC:3712]	0.0131621	0.506896	1	2.2978	2.12007	1.88071	2.09953	0.91809	1.18951	2.29114	1.46625	1.43191	0.517937	0.633281	3	1	4
ENSG00000120820	0	1	0	nUn	1																							ENSG00000120820	GLT8D2	glycosyltransferase 8 domain containing 2 [Source:HGNC Symbol;Acc:HGNC:24890]	0.019007	0.621158	1	5.47095	5.61196	4.57758	5.22016	3.91718	5.24784	3.32584	4.16362	1.25375	0.326255	1.05654	3	3	6
ENSG00000123342	0	1	0	nUn	1																							ENSG00000123342	MMP19	matrix metallopeptidase 19 [Source:HGNC Symbol;Acc:HGNC:7165]	0.0243175	0.702555	1	5.14269	5.52882	4.11627	4.92926	3.91718	4.1283	3.76929	3.93826	1.25163	0.323814	0.991002	3	3	6
ENSG00000130303	0	1	0	nUn	1																							ENSG00000130303	BST2	bone marrow stromal cell antigen 2 [Source:HGNC Symbol;Acc:HGNC:1119]	0.000410673	0.0428319	1	2.2978	2.99304	4.47112	3.25399	2.26462	1.39942	3.03021	2.23142	1.45826	0.544247	1.02257	3	3	6
ENSG00000130720	0	1	0	nUn	1																							ENSG00000130720	FIBCD1	fibrinogen C domain containing 1 [Source:HGNC Symbol;Acc:HGNC:25922]	0.0368541	0.86605	1	4.48618	3.24246	3.58399	3.77088	3.48874	2.86882	2.43895	2.93217	1.28604	0.362932	0.838708	3	3	6
ENSG00000130810	0	1	0	nUn	1																							ENSG00000130810	PPAN	peter pan homolog [Source:HGNC Symbol;Acc:HGNC:9227]	0.03155	0.79354	1	5.7992	5.90295	4.82597	5.50937	5.01889	3.98836	4.43446	4.48057	1.22962	0.298207	1.02881	3	3	6
ENSG00000131737	0	1	0	nUn	1																							ENSG00000131737	KRT34	keratin 34 [Source:HGNC Symbol;Acc:HGNC:6452]	0.0257709	0.726193	1	3.72024	4.19858	4.96791	4.29558	2.81548	4.6181	3.10412	3.51256	1.22292	0.290327	0.783013	3	3	6
ENSG00000132481	0	1	0	nUn	1																							ENSG00000132481	TRIM47	tripartite motif containing 47 [Source:HGNC Symbol;Acc:HGNC:19020]	0.00035043	0.0373178	1	23.8533	23.0714	23.1008	23.3418	19.6471	19.522	19.1421	19.4371	1.20089	0.264108	3.90478	3	3	6
ENSG00000136869	0	1	0	nUn	1																							ENSG00000136869	TLR4	toll like receptor 4 [Source:HGNC Symbol;Acc:HGNC:11850]	0.0115307	0.472096	1	2.62605	2.74362	2.83881	2.73616	2.81548	1.11954	1.9216	1.9522	1.40158	0.487049	0.783957	3	2	5
ENSG00000140459	0	1	0	nUn	1																							ENSG00000140459	CYP11A1	cytochrome P450 family 11 subfamily A member 1 [Source:HGNC Symbol;Acc:HGNC:2590]	0.0487752	0.978609	1	1.86012	2.16164	2.30653	2.10943	2.0198	1.18951	1.55206	1.58712	1.32909	0.410441	0.522309	3	2	5
ENSG00000142798	0	1	0	nUn	1																							ENSG00000142798	HSPG2	heparan sulfate proteoglycan 2 [Source:HGNC Symbol;Acc:HGNC:5273]	1.29482e-17	8.67705e-15	7.54904e-13	728.785	737.203	592.069	686.019	510.886	674.172	492.89	559.316	1.22653	0.294584	126.703	3	3	6
ENSG00000143994	0	1	0	nUn	1																							ENSG00000143994	ABHD1	abhydrolase domain containing 1 [Source:HGNC Symbol;Acc:HGNC:17553]	0.0410542	0.911558	1	1.09419	0.997681	0.567761	0.886544	0.489648	0.559769	0.517354	0.522257	1.69752	0.763433	0.364287	2	0	2
ENSG00000144857	0	1	0	nUn	1																							ENSG00000144857	BOC	BOC cell adhesion associated, oncogene regulated [Source:HGNC Symbol;Acc:HGNC:17173]	0.0278069	0.752993	1	3.17315	2.45263	2.66138	2.76239	1.65256	2.58893	1.99551	2.079	1.32871	0.410026	0.683388	3	3	6
ENSG00000146411	0	1	0	nUn	1																							ENSG00000146411	SLC2A12	solute carrier family 2 member 12 [Source:HGNC Symbol;Acc:HGNC:18067]	0.00265923	0.175275	1	8.26113	6.19394	6.10343	6.85283	6.24301	4.54812	4.804	5.19838	1.31826	0.398639	1.65446	3	3	6
ENSG00000146707	0	1	0	nUn	1																							ENSG00000146707	POMZP3	POM121 and ZP3 fusion [Source:HGNC Symbol;Acc:HGNC:9203]	0.0199359	0.633472	1	4.43147	3.11775	3.72593	3.75839	2.38703	3.1487	3.17803	2.90459	1.29395	0.371779	0.853797	3	3	6
ENSG00000149131	0	1	0	nUn	1																							ENSG00000149131	SERPING1	serpin family G member 1 [Source:HGNC Symbol;Acc:HGNC:1228]	0.0221552	0.671358	1	6.3463	6.19394	5.07437	5.87153	5.0801	4.33821	4.804	4.74077	1.23852	0.308617	1.13077	3	3	6
ENSG00000152779	0	1	0	nUn	1																							ENSG00000152779	SLC16A12	solute carrier family 16 member 12 [Source:HGNC Symbol;Acc:HGNC:23094]	0.0336116	0.819584	1	2.79018	3.03461	2.6259	2.8169	1.53015	2.51896	2.51286	2.18732	1.28783	0.36494	0.629574	3	3	6
ENSG00000154274	0	1	0	nUn	1																							ENSG00000154274	C4orf19	chromosome 4 open reading frame 19 [Source:HGNC Symbol;Acc:HGNC:25618]	0.0336755	0.819771	1	2.40722	2.16164	2.98075	2.51654	1.89739	2.23908	1.62597	1.92081	1.31014	0.389724	0.595725	3	3	6
ENSG00000157680	0	1	0	nUn	1																							ENSG00000157680	DGKI	diacylglycerol kinase iota [Source:HGNC Symbol;Acc:HGNC:2855]	0.0193364	0.62524	1	8.97235	8.1893	6.91959	8.02708	7.03869	6.71723	6.06043	6.60545	1.21522	0.281219	1.42163	3	3	6
ENSG00000158427	0	1	0	nUn	1																							ENSG00000158427	TMSB15B	thymosin beta 15B [Source:HGNC Symbol;Acc:HGNC:28612]	0.0165995	0.577447	1	2.18838	2.66048	1.49037	2.11308	0.91809	1.25948	2.29114	1.48957	1.41858	0.504451	0.62351	3	1	4
ENSG00000159167	0	1	0	nUn	1																							ENSG00000159167	STC1	stanniocalcin 1 [Source:HGNC Symbol;Acc:HGNC:11373]	0.0355989	0.848995	1	6.01804	6.23551	5.50019	5.91791	5.01889	4.26824	5.46917	4.91877	1.20313	0.266792	0.999147	3	3	6
ENSG00000160201	0	1	0	nUn	1																							ENSG00000160201	U2AF1	U2 small nuclear RNA auxiliary factor 1 [Source:HGNC Symbol;Acc:HGNC:12453]	2.74718e-08	7.88995e-06	0.00160166	4.86914	9.14541	10.2552	8.08991	3.97839	4.47815	8.05593	5.50416	1.46978	0.555602	2.58576	3	3	6
ENSG00000163762	0	1	0	nUn	1																							ENSG00000163762	TM4SF18	transmembrane 4 L six family member 18 [Source:HGNC Symbol;Acc:HGNC:25181]	0.0361404	0.856178	1	2.2978	2.99304	2.76784	2.68623	2.081	2.51896	1.62597	2.07531	1.29437	0.372253	0.610915	3	3	6
ENSG00000166341	0	1	0	nUn	1																							ENSG00000166341	DCHS1	dachsous cadherin-related 1 [Source:HGNC Symbol;Acc:HGNC:13681]	0.00980517	0.42725	1	3.88437	3.57502	2.59041	3.34994	2.50944	2.16911	2.58677	2.42177	1.38326	0.46807	0.928163	3	3	6
ENSG00000167771	0	1	0	nUn	1																							ENSG00000167771	RCOR2	REST corepressor 2 [Source:HGNC Symbol;Acc:HGNC:27455]	0.0336716	0.819771	1	2.02425	2.32792	3.51302	2.62173	1.65256	1.81925	2.80849	2.09343	1.25236	0.324649	0.528298	3	3	6
ENSG00000167874	0	1	0	nUn	1																							ENSG00000167874	TMEM88	transmembrane protein 88 [Source:HGNC Symbol;Acc:HGNC:32371]	0.0265764	0.731604	1	2.95431	2.03693	2.66138	2.55088	1.34653	2.16911	2.21723	1.91096	1.33487	0.416698	0.639919	3	3	6
ENSG00000168970	0	1	0	nUn	1																							ENSG00000168970	JMJD7-PLA2G4B	JMJD7-PLA2G4B readthrough [Source:HGNC Symbol;Acc:HGNC:34449]	0.0219593	0.667114	1	6.83868	6.23551	5.67761	6.2506	5.01889	5.94755	4.28664	5.08436	1.22938	0.297929	1.16624	3	3	6
ENSG00000169085	0	1	0	nUn	1																							ENSG00000169085	VXN	vexin [Source:HGNC Symbol;Acc:HGNC:28498]	0.0421108	0.918783	1	5.74449	5.23783	4.79049	5.2576	4.52924	5.24784	3.10412	4.29373	1.22448	0.292172	0.963869	3	3	6
ENSG00000171970	0	1	0	nUn	1																							ENSG00000171970	ZNF57	zinc finger protein 57 [Source:HGNC Symbol;Acc:HGNC:13125]	0.0253004	0.717443	1	3.55612	3.07618	2.94526	3.19252	2.44824	1.67931	3.17803	2.43519	1.31099	0.39066	0.757329	3	3	6
ENSG00000172346	0	1	0	nUn	1																							ENSG00000172346	CSDC2	cold shock domain containing C2 [Source:HGNC Symbol;Acc:HGNC:30359]	0.036043	0.855199	1	7.4952	6.69278	5.57116	6.58638	5.99819	5.87758	4.36055	5.4121	1.21697	0.283296	1.17427	3	3	6
ENSG00000174564	0	1	0	nUn	1																							ENSG00000174564	IL20RB	interleukin 20 receptor subunit beta [Source:HGNC Symbol;Acc:HGNC:6004]	0.0382047	0.884064	1	1.7507	1.62123	1.63231	1.66808	0.979296	1.81925	0.739076	1.17921	1.41458	0.500374	0.488876	3	1	4
ENSG00000176728	0	1	0	nUn	1																							ENSG00000176728	TTTY14	testis-specific transcript, Y-linked 14 [Source:HGNC Symbol;Acc:HGNC:18495]	0.0224821	0.675833	1	4.32205	3.86602	3.0872	3.75842	2.93789	2.79885	2.8824	2.87304	1.30817	0.387547	0.885378	3	3	6
ENSG00000176771	0	1	0	nUn	1																							ENSG00000176771	NCKAP5	NCK associated protein 5 [Source:HGNC Symbol;Acc:HGNC:29847]	0.0230151	0.684593	1	2.84489	3.28403	3.0872	3.07204	2.14221	3.35861	1.55206	2.35096	1.30672	0.385947	0.721081	3	3	6
ENSG00000180479	0	1	0	nUn	1																							ENSG00000180479	ZNF571	zinc finger protein 571 [Source:HGNC Symbol;Acc:HGNC:25000]	0.00325809	0.202331	1	3.66553	2.99304	2.27105	2.97654	1.59136	2.02916	2.43895	2.01982	1.47366	0.559407	0.956717	3	3	6
ENSG00000181722	0	1	0	nUn	1																							ENSG00000181722	ZBTB20	zinc finger and BTB domain containing 20 [Source:HGNC Symbol;Acc:HGNC:13503]	0.00101908	0.0853071	1	10.0665	7.39947	6.49377	7.98659	5.01889	7.83677	5.32135	6.059	1.31814	0.3985	1.92759	3	3	6
ENSG00000182484	0	1	0	nUn	1																							ENSG00000182484	WASH6P	WAS protein family homolog 6, pseudogene [Source:HGNC Symbol;Acc:HGNC:31685]	0.00710488	0.342621	1	0.820642	6.81749	1.98716	3.20843	1.65256	4.26824	1.40425	2.44168	1.31403	0.393993	0.766749	2	2	4
ENSG00000182752	0	1	0	nUn	1																							ENSG00000182752	PAPPA	pappalysin 1 [Source:HGNC Symbol;Acc:HGNC:8602]	0.0105927	0.448494	1	6.67456	6.40179	5.21631	6.09755	4.46804	4.47815	5.61698	4.85439	1.25609	0.32894	1.24316	3	3	6
ENSG00000183484	0	1	0	nUn	1																							ENSG00000183484	GPR132	G protein-coupled receptor 132 [Source:HGNC Symbol;Acc:HGNC:17482]	0.0327975	0.810236	1	5.74449	4.82213	4.32918	4.96527	3.1215	4.89798	4.06492	4.02814	1.23265	0.301759	0.937132	3	3	6
ENSG00000184110	0	1	0	nUn	1																							ENSG00000184110	EIF3C	eukaryotic translation initiation factor 3 subunit C [Source:HGNC Symbol;Acc:HGNC:3279]	3.53998e-07	8.22264e-05	0.0206388	23.1421	78.1101	24.7331	41.9951	53.5552	29.5978	18.403	33.852	1.24055	0.31098	8.1431	3	3	6
ENSG00000185065	0	1	0	nUn	1																							ENSG00000185065	AC000068.1	novel transcript, antisense to C22orf39	0.027016	0.736709	1	1.96954	2.82676	2.3775	2.39127	1.34653	2.23908	1.84769	1.8111	1.32034	0.40091	0.580168	3	3	6
ENSG00000185716	0	1	0	nUn	1																							ENSG00000185716	MOSMO	modulator of smoothened [Source:HGNC Symbol;Acc:HGNC:27087]	0.011175	0.46339	1	9.41003	8.97913	8.94224	9.11047	7.28351	7.90674	7.53858	7.57628	1.2025	0.266036	1.53419	3	3	6
ENSG00000186056	0	1	0	nUn	1																							ENSG00000186056	MATN1-AS1	MATN1 antisense RNA 1 [Source:HGNC Symbol;Acc:HGNC:40364]	0.0215806	0.661858	1	2.07896	1.33024	1.38392	1.59771	1.10171	0.839654	1.18252	1.04129	1.53435	0.617624	0.556412	3	0	3
ENSG00000186523	0	1	0	nUn	1																							ENSG00000186523	FAM86B1	family with sequence similarity 86 member B1 [Source:HGNC Symbol;Acc:HGNC:28268]	0.0454101	0.952339	1	1.69599	1.57966	1.38392	1.55319	1.16291	0.62974	1.47815	1.09027	1.42459	0.510551	0.462922	3	1	4
ENSG00000186792	0	1	0	nUn	1																							ENSG00000186792	HYAL3	hyaluronidase 3 [Source:HGNC Symbol;Acc:HGNC:5322]	0.0175543	0.593733	1	5.30682	6.60964	6.24537	6.05394	4.34563	4.6181	6.13433	5.03269	1.20293	0.266547	1.02126	3	3	6
ENSG00000188092	0	1	0	nUn	1																							ENSG00000188092	GPR89B	G protein-coupled receptor 89B [Source:HGNC Symbol;Acc:HGNC:13840]	0.00890707	0.40025	1	8.20642	3.53345	8.40996	6.71661	7.52834	4.19827	4.13883	5.28848	1.27005	0.344881	1.42814	3	3	6
ENSG00000189423	0	1	0	nUn	1																							ENSG00000189423	USP32P3	ubiquitin specific peptidase 32 pseudogene 3 [Source:HGNC Symbol;Acc:HGNC:43576]	0.0147325	0.540211	1	1.36774	0.872971	0.603246	0.947985	0.489648	0.62974	0.369538	0.496309	1.91007	0.933626	0.451676	2	0	2
ENSG00000198246	0	1	0	nUn	1																							ENSG00000198246	SLC29A3	solute carrier family 29 member 3 [Source:HGNC Symbol;Acc:HGNC:23096]	0.0448313	0.945641	1	2.18838	2.28635	3.19366	2.55613	2.0198	2.23908	1.77378	2.01089	1.27115	0.34613	0.545244	3	3	6
ENSG00000204524	0	1	0	nUn	1																							ENSG00000204524	ZNF805	zinc finger protein 805 [Source:HGNC Symbol;Acc:HGNC:23272]	0.0233364	0.690286	1	4.6503	3.78288	3.7969	4.07669	2.63186	3.00876	3.99101	3.21054	1.26978	0.344582	0.866151	3	3	6
ENSG00000205534	0	1	0	nUn	1																							ENSG00000205534	SMG1P2	SMG1 pseudogene 2 [Source:HGNC Symbol;Acc:HGNC:49859]	0.00463345	0.259999	1	1.91483	1.6628	0.958097	1.51191	0.91809	0.909625	0.739076	0.855597	1.76708	0.821369	0.656313	3	0	3
ENSG00000205571	0	1	0	nUn	1																							ENSG00000205571	SMN2	survival of motor neuron 2, centromeric [Source:HGNC Symbol;Acc:HGNC:11118]	0.00217343	0.150137	1	10.2307	11.1823	12.3488	11.2539	8.75246	11.9651	7.02123	9.24625	1.21714	0.28349	2.00769	3	3	6
ENSG00000205572	0	1	0	nUn	1																							ENSG00000205572	SERF1B	small EDRK-rich factor 1B [Source:HGNC Symbol;Acc:HGNC:10756]	0.000166438	0.0196431	1	9.62887	1.82908	1.98716	4.4817	2.63186	4.26824	0.812984	2.57103	1.74316	0.801703	1.91068	3	2	5
ENSG00000214376	0	1	0	nUn	1																							ENSG00000214376	VSTM5	V-set and transmembrane domain containing 5 [Source:HGNC Symbol;Acc:HGNC:34443]	0.0144185	0.533733	1	1.69599	2.66048	2.76784	2.37477	1.28533	1.74928	2.29114	1.77525	1.33771	0.419769	0.599524	3	3	6
ENSG00000214455	0	1	0	nUn	1																							ENSG00000214455	RCN1P2	reticulocalbin 1 pseudogene 2 [Source:HGNC Symbol;Acc:HGNC:39204]	0.0468636	0.958489	1	4.86914	3.61659	3.54851	4.01142	3.61115	3.35861	2.51286	3.16088	1.26908	0.343787	0.850539	3	3	6
ENSG00000214967	0	1	0	nUn	1																							ENSG00000214967	NPIPA7	nuclear pore complex interacting protein family member A7 [Source:HGNC Symbol;Acc:HGNC:41982]	0.0133834	0.510989	1	3.00902	1.95379	2.02265	2.32849	0.856884	1.25948	2.80849	1.64162	1.41841	0.504275	0.686869	3	1	4
ENSG00000216819	0	1	0	nUn	1																							ENSG00000216819	TUBB2BP1	tubulin beta 2B class IIb pseudogene 1 [Source:HGNC Symbol;Acc:HGNC:42332]	0.000165224	0.0195393	1	0.328257	1.62123	2.44847	1.46599	0.61206	0.979596	0.812984	0.801547	1.82895	0.871013	0.66444	2	0	2
ENSG00000223459	0	1	0	nUn	1																							ENSG00000223459	TCAF1P1	TRPM8 channel associated factor 1 pseudogene 1 [Source:HGNC Symbol;Acc:HGNC:33604]	0.0113753	0.468365	1	10.9966	6.36022	5.14534	7.50072	5.93698	6.2974	5.32135	5.85191	1.28176	0.358121	1.64881	3	3	6
ENSG00000226312	0	1	0	nUn	1																							ENSG00000226312	CFLAR-AS1	CFLAR antisense RNA 1 [Source:HGNC Symbol;Acc:HGNC:14437]	0.0264789	0.730954	1	1.64128	1.2471	1.98716	1.62518	1.34653	1.18951	0.812984	1.11634	1.45581	0.541824	0.508842	3	1	4
ENSG00000226332	0	1	0	nUn	1																							ENSG00000226332	AL354836.1	novel transcript	0.0381004	0.883583	1	2.24309	3.11775	2.73235	2.69773	2.75427	2.23908	1.18252	2.05862	1.31045	0.390067	0.639108	3	2	5
ENSG00000228288	0	1	0	nUn	1																							ENSG00000228288	PCAT6	prostate cancer associated transcript 6 [Source:HGNC Symbol;Acc:HGNC:43714]	0.0454788	0.953242	1	3.33728	2.45263	2.3775	2.72247	2.20342	2.23908	1.69988	2.04746	1.32968	0.411084	0.675014	3	3	6
ENSG00000228789	0	1	0	nUn	1																							ENSG00000228789	HCG22	HLA complex group 22 (gene/pseudogene) [Source:HGNC Symbol;Acc:HGNC:27780]	0.0326994	0.808842	1	4.10321	2.9099	3.47754	3.49688	2.69306	2.72887	2.73458	2.71884	1.28617	0.363079	0.778044	3	3	6
ENSG00000228903	0	1	0	nUn	1																							ENSG00000228903	RASA4CP	RAS p21 protein activator 4C, pseudogene [Source:HGNC Symbol;Acc:HGNC:44185]	0.0350909	0.841252	1	1.91483	0.997681	1.45489	1.4558	1.34653	0.699712	0.812984	0.953076	1.52748	0.61115	0.502725	3	1	4
ENSG00000229896	0	1	0	nUn	1																							ENSG00000229896	AL157373.2	novel transcript	0.044756	0.944737	1	1.03948	1.57966	1.63231	1.41715	1.10171	0.909625	1.03471	1.01535	1.39573	0.481022	0.401805	2	0	2
ENSG00000230701	0	1	0	nUn	1																							ENSG00000230701	FBXW4P1	F-box and WD repeat domain containing 4 pseudogene 1 [Source:HGNC Symbol;Acc:HGNC:13609]	0.0464316	0.958399	1	1.58657	0.789831	1.31295	1.22978	0.91809	0.839654	0.665169	0.807638	1.52269	0.606626	0.422147	2	0	2
ENSG00000232814	0	1	0	nUn	1																							ENSG00000232814	COL4A2-AS1	COL4A2 antisense RNA 1 [Source:HGNC Symbol;Acc:HGNC:40156]	0.0426802	0.923317	1	0.656514	0.831401	0.780672	0.756196	0.489648	0.699712	0.147815	0.445725	1.69655	0.762606	0.310471	2	0	2
ENSG00000235016	0	1	0	nUn	1																							ENSG00000235016	SEMA3F-AS1	SEMA3F antisense RNA 1 [Source:HGNC Symbol;Acc:HGNC:40518]	0.0267177	0.731819	1	2.79018	3.78288	2.23556	2.93621	2.20342	2.09913	2.36504	2.22253	1.32111	0.401749	0.713674	3	3	6
ENSG00000236383	0	1	0	nUn	1																							ENSG00000236383	CCDC200	coiled-coil domain containing 200 [Source:HGNC Symbol;Acc:HGNC:43658]	0.0499409	0.984664	1	2.79018	3.86602	2.98075	3.21231	3.18271	2.6589	1.77378	2.53847	1.26546	0.339656	0.673849	3	3	6
ENSG00000236814	0	1	0	nUn	1																							ENSG00000236814	AC046176.1	proteasome (prosome, macropain) 26S subunit, ATPase, 6 (PSMC6) pseudogene	0.00315735	0.198427	1	3.28257	3.74131	2.30653	3.11013	1.89739	2.02916	2.51286	2.14647	1.44895	0.535011	0.963665	3	3	6
ENSG00000240891	0	1	0	nUn	1																							ENSG00000240891	PLCXD2	phosphatidylinositol specific phospholipase C X domain containing 2 [Source:HGNC Symbol;Acc:HGNC:26462]	0.00556998	0.293087	1	10.3401	11.1408	9.97131	10.4841	7.03869	11.1254	7.98203	8.71538	1.20294	0.266562	1.76868	3	3	6
ENSG00000256229	0	1	0	nUn	1																							ENSG00000256229	ZNF486	zinc finger protein 486 [Source:HGNC Symbol;Acc:HGNC:20807]	0.0341389	0.826908	1	3.55612	3.99073	4.08078	3.87588	2.99909	4.05833	2.29114	3.11619	1.24379	0.314741	0.759689	3	3	6
ENSG00000259498	0	1	0	nUn	1																							ENSG00000259498	TPM1-AS	TPM1 antisense RNA [Source:HGNC Symbol;Acc:HGNC:53635]	0.00674042	0.330235	1	5.7992	5.23783	4.93243	5.32315	2.99909	5.24784	4.21274	4.15322	1.28169	0.35805	1.16993	3	3	6
ENSG00000260075	0	1	0	nUn	1																							ENSG00000260075	NSFP1	N-ethylmaleimide-sensitive factor pseudogene 1 [Source:HGNC Symbol;Acc:HGNC:31405]	1.53559e-05	0.00252191	0.895278	3.61082	2.03693	0.319366	1.98904	0.30603	0.209914	2.06941	0.861786	2.30805	1.20667	1.12726	2	1	3
ENSG00000260781	0	1	0	nUn	1																							ENSG00000260781	ARHGAP23P1	Rho GTPase activating protein 23 pseudogene 1 [Source:HGNC Symbol;Acc:HGNC:45039]	0.00530156	0.28344	1	1.86012	5.02998	2.6259	3.172	2.99909	2.02916	1.84769	2.29198	1.38395	0.468796	0.880016	3	3	6
ENSG00000261150	0	1	0	nUn	1																							ENSG00000261150	EPPK1	epiplakin 1 [Source:HGNC Symbol;Acc:HGNC:15577]	1.23909e-05	0.00210617	0.722416	24.7287	26.688	20.8652	24.094	14.8118	26.3091	16.8509	19.324	1.24684	0.318279	4.76998	3	3	6
ENSG00000261578	0	1	0	nUn	1																							ENSG00000261578	AP003119.3	novel transcript, overlapping to TSKU	0.0490988	0.981	1	1.25832	1.28867	0.745187	1.09739	0.489648	0.769683	0.886892	0.715407	1.53394	0.617242	0.381985	3	0	3
ENSG00000265806	0	1	0	nUn	1																							ENSG00000265806	MIR4292	microRNA 4292 [Source:HGNC Symbol;Acc:HGNC:38348]	0.0132088	0.506942	1	1.20361	1.45495	1.20649	1.28835	0.367236	1.11954	0.960799	0.815858	1.57914	0.659136	0.472493	3	0	3
ENSG00000270062	0	1	0	nUn	1																							ENSG00000270062	AL606834.2	novel transcript, sense intronic to NIN	0.0331079	0.814685	1	1.31303	1.6628	1.02907	1.33497	0.856884	0.62974	1.18252	0.889715	1.50044	0.585387	0.44525	3	0	3
ENSG00000274276	0	1	0	nUn	1																							ENSG00000274276	CBSL	cystathionine-beta-synthase like [Source:HGNC Symbol;Acc:HGNC:51829]	0.0141165	0.525891	1	3.06373	5.94452	2.6259	3.87805	3.97839	2.51896	2.29114	2.9295	1.32379	0.404678	0.948552	3	3	6
ENSG00000275895	0	1	0	nUn	1																							ENSG00000275895	U2AF1L5	U2 small nuclear RNA auxiliary factor 1 like 5 [Source:HGNC Symbol;Acc:HGNC:51830]	0.00578106	0.299625	1	33.4275	23.6534	11.1423	22.7411	24.36	5.87758	26.5328	18.9235	1.20174	0.265123	3.81759	3	3	6
ENSG00000276488	0	1	0	nUn	1																							ENSG00000276488	AC008735.4	novel transcript, antisense to ZNF865	0.047967	0.970696	1	1.86012	0.914541	1.63231	1.46899	1.0405	0.699712	1.33034	1.02352	1.43524	0.521292	0.445475	3	0	3
ENSG00000276997	0	1	0	nUn	1																							ENSG00000276997	AL513314.2	novel transcript	0.0424552	0.921185	1	1.03948	1.16396	1.24198	1.14847	0.91809	1.18951	0.147815	0.751805	1.52762	0.611287	0.396668	2	0	2
ENSG00000278903	0	1	0	nUn	1																							ENSG00000278903	CU633906.2	---	0.00732727	0.35218	1	7.05752	8.605	6.63571	7.43274	7.03869	6.71723	4.06492	5.94028	1.25124	0.323364	1.49246	3	3	6
ENSG00000279198	0	1	0	nUn	1																							ENSG00000279198	AC008894.3	TEC	0.0395884	0.898437	1	3.28257	4.24015	4.11627	3.87966	3.48874	3.49856	2.43895	3.14208	1.23474	0.304209	0.737577	3	3	6
ENSG00000279348	0	1	0	nUn	1																							ENSG00000279348	AC012513.3	TEC	0.0051548	0.278016	1	12.6379	11.5565	9.86485	11.3531	8.38522	10.6356	9.01673	9.34586	1.21477	0.280684	2.00722	3	3	6
ENSG00000279539	0	1	0	nUn	1																							ENSG00000279539	AC006486.2	TEC	0.0104981	0.446963	1	1.09419	0.997681	1.34843	1.14677	1.22412	0.279885	0.443446	0.64915	1.76657	0.82095	0.497618	3	1	4
ENSG00000280152	0	1	0	nUn	1																							ENSG00000280152	AC009078.3	TEC	0.0251156	0.715324	1	2.2978	1.99536	1.73877	2.01064	0.979296	1.88922	1.40425	1.42425	1.41172	0.49745	0.586389	3	1	4
ENSG00000280407	0	1	0	nUn	1																							ENSG00000280407	AC132872.4	TEC	0.0111736	0.46339	1	4.21263	3.20089	3.47754	3.63035	2.0198	2.79885	3.39975	2.73947	1.32521	0.406216	0.890889	3	3	6
ENSG00000038210	0	1	0	nDn	1																							ENSG00000038210	PI4K2B	phosphatidylinositol 4-kinase type 2 beta [Source:HGNC Symbol;Acc:HGNC:18215]	0.00011899	0.0148552	1	16.5223	19.9952	16.536	17.6845	24.4212	25.1196	14.8554	21.4654	0.82386	-0.279529	3.78092	3	3	6
ENSG00000054219	0	1	0	nDn	1																							ENSG00000054219	LY75	lymphocyte antigen 75 [Source:HGNC Symbol;Acc:HGNC:6729]	0.0339808	0.824105	1	0.601804	1.08082	0.851642	0.844756	1.40774	0.839654	1.62597	1.29112	0.654281	-0.612017	0.446364	2	2	4
ENSG00000136371	0	1	0	nDn	1																							ENSG00000136371	MTHFS	methenyltetrahydrofolate synthetase [Source:HGNC Symbol;Acc:HGNC:7437]	0.0425815	0.922208	1	3.4467	3.90759	4.00981	3.78803	4.22321	5.73764	3.99101	4.65062	0.814522	-0.295975	0.862588	3	3	6
ENSG00000137440	0	1	0	nDn	1																							ENSG00000137440	FGFBP1	fibroblast growth factor binding protein 1 [Source:HGNC Symbol;Acc:HGNC:19695]	0.0106614	0.449885	1	3.28257	3.61659	4.79049	3.89655	5.44733	3.6385	6.06043	5.04875	0.771785	-0.37373	1.1522	3	3	6
ENSG00000143942	0	1	0	nDn	1																							ENSG00000143942	CHAC2	ChaC cation transport regulator homolog 2 [Source:HGNC Symbol;Acc:HGNC:32363]	0.0234632	0.691751	1	2.8996	4.0323	4.61306	3.84832	5.32492	4.6181	4.65618	4.8664	0.790794	-0.338626	1.01808	3	3	6
ENSG00000154545	0	1	0	nDn	1																							ENSG00000154545	MAGED4	MAGE family member D4 [Source:HGNC Symbol;Acc:HGNC:23793]	0.00153378	0.113336	1	3.72024	0.29099	0.461306	1.49085	1.28533	0.349856	4.804	2.14639	0.694582	-0.525782	0.655546	1	2	3
ENSG00000172062	0	1	0	nDn	1																							ENSG00000172062	SMN1	survival of motor neuron 1, telomeric [Source:HGNC Symbol;Acc:HGNC:11117]	5.08581e-05	0.00712771	1	16.0299	23.2377	21.4685	20.2453	10.8335	40.2334	25.2025	25.4231	0.796335	-0.328552	5.17779	3	3	6
ENSG00000174912	0	1	0	nDn	1																							ENSG00000174912	METTL15P1	methyltransferase like 15 pseudogene 1 [Source:HGNC Symbol;Acc:HGNC:31926]	0.0182623	0.607029	1	1.25832	0.831401	1.31295	1.13422	2.0198	1.04957	1.9216	1.66365	0.681766	-0.552652	0.529432	3	2	5
ENSG00000184100	0	1	0	nDn	1																							ENSG00000184100	BRD7P2	bromodomain containing 7 pseudogene 2 [Source:HGNC Symbol;Acc:HGNC:33541]	0.0130438	0.504423	1	2.24309	0.997681	1.38392	1.54156	1.71377	2.23908	2.51286	2.15523	0.715264	-0.483452	0.613672	3	3	6
ENSG00000188763	0	1	0	nDn	1																							ENSG00000188763	FZD9	frizzled class receptor 9 [Source:HGNC Symbol;Acc:HGNC:4047]	0.0302063	0.777522	1	1.69599	1.08082	1.49037	1.4224	1.46894	2.23908	2.21723	1.97508	0.72017	-0.47359	0.552687	3	3	6
ENSG00000204556	0	1	0	nDn	1																							ENSG00000204556	AL450124.1	zinc-finger pseudogene	0.0322298	0.80184	1	1.1489	1.2471	1.6678	1.3546	2.87668	1.32945	1.40425	1.87013	0.724336	-0.465269	0.515526	3	1	4
ENSG00000213943	0	1	0	nDn	1																							ENSG00000213943	KRT18P17	keratin 18 pseudogene 17 [Source:HGNC Symbol;Acc:HGNC:33385]	0.000861686	0.0755459	1	0.98477	0.20785	1.02907	0.740563	1.59136	1.53937	1.03471	1.38848	0.533364	-0.906808	0.647913	1	2	3
ENSG00000223612	0	1	0	nDn	1																							ENSG00000223612	AC241585.1	EGFR-coamplified and overexpressed protein (ECOP) pseudogene	2.593e-07	6.24699e-05	0.0151177	4.43147	0.997681	1.52586	2.31834	5.1413	3.6385	2.51286	3.76422	0.615887	-0.699262	1.44589	3	3	6
ENSG00000224905	0	1	0	nDn	1																							ENSG00000224905	AP001347.1	novel transcript, antisense to LIPI	0.0301054	0.777166	1	2.02425	1.82908	2.90978	2.25437	3.36633	2.58893	2.95631	2.97052	0.758914	-0.397992	0.716153	3	3	6
ENSG00000229212	0	1	0	nDn	1																							ENSG00000229212	AC044860.1	---	0.00387804	0.229633	1	0.930061	1.28867	0.816157	1.01163	2.32583	1.18951	1.33034	1.61522	0.626309	-0.675053	0.603595	2	1	3
ENSG00000230409	0	1	0	nDn	1																							ENSG00000230409	TCEA1P2	transcription elongation factor A1 pseudogene 2 [Source:HGNC Symbol;Acc:HGNC:29891]	4.97285e-05	0.00702003	1	19.6407	12.3879	19.4458	17.1581	19.7083	21.4112	22.5418	21.2204	0.808566	-0.306562	4.06231	3	3	6
ENSG00000232093	0	1	0	nDn	1																							ENSG00000232093	DCST1-AS1	DCST1 antisense RNA 1 [Source:HGNC Symbol;Acc:HGNC:41147]	0.0378179	0.880293	1	3.06373	2.70205	2.87429	2.88003	4.22321	3.77844	2.66068	3.55411	0.810337	-0.303407	0.674085	3	3	6
ENSG00000232531	0	1	0	nDn	1																							ENSG00000232531	AC027612.3	SET domain containing (lysine methyltransferase) 8 (SETD8) pseudogene	0.0198639	0.632843	1	1.58657	1.95379	1.49037	1.67691	1.59136	2.16911	3.32584	2.3621	0.709924	-0.494263	0.685188	3	3	6
ENSG00000236296	0	1	0	nDn	1																							ENSG00000236296	GUSBP5	glucuronidase, beta pseudogene 5 [Source:HGNC Symbol;Acc:HGNC:42319]	0.0233482	0.690286	1	0.98477	1.33024	0.638732	0.984581	1.28533	1.81925	1.25643	1.45367	0.677308	-0.562116	0.469087	1	2	3
ENSG00000236603	0	1	0	nDn	1																							ENSG00000236603	RANP1	RAN, member RAS oncogene family pseudogene 1 [Source:HGNC Symbol;Acc:HGNC:21631]	0.0207846	0.647667	1	6.45572	7.10848	7.34541	6.96987	6.97748	8.74639	9.46018	8.39469	0.830272	-0.268345	1.42482	3	3	6
ENSG00000238058	0	1	0	nDn	1																							ENSG00000238058	AL355574.1	novel transcript	0.042876	0.925603	1	2.2978	2.99304	2.73235	2.6744	3.97839	3.21867	2.8824	3.35982	0.795994	-0.32917	0.685422	3	3	6
ENSG00000241945	0	1	0	nDn	1																							ENSG00000241945	PWP2	PWP2, small subunit processome component [Source:HGNC Symbol;Acc:HGNC:9711]	0.000257031	0.0284894	1	1.03948	1.41338	0.958097	1.13699	2.26462	0.419827	3.39975	2.02807	0.560626	-0.83489	0.89108	2	2	4
ENSG00000243547	0	1	0	nDn	1																							ENSG00000243547	HNRNPKP4	heterogeneous nuclear ribonucleoprotein K pseudogene 4 [Source:HGNC Symbol;Acc:HGNC:42377]	0.000158373	0.0187672	1	13.185	10.5588	15.4005	13.0481	12.6084	16.3732	20.5463	16.5093	0.790347	-0.339442	3.46124	3	3	6
ENSG00000247121	0	1	0	nDn	1																							ENSG00000247121	AC009126.1	novel transcript, antisense to LNPEP and ERAP2	0.0464428	0.958399	1	2.79018	3.20089	3.3356	3.10889	3.79477	4.54812	3.25194	3.86494	0.804382	-0.314047	0.756053	3	3	6
ENSG00000248508	0	1	0	nDn	1																							ENSG00000248508	SRP14-AS1	SRP14 antisense RNA1 (head to head) [Source:HGNC Symbol;Acc:HGNC:48619]	0.0129962	0.504124	1	2.84489	2.24478	3.15817	2.74928	3.1215	4.40818	3.39975	3.64315	0.754645	-0.40613	0.893864	3	3	6
ENSG00000248569	0	1	0	nDn	1																							ENSG00000248569	AC026410.3	---	0.00626028	0.315732	1	4.97856	4.19858	4.755	4.64405	5.81457	4.75804	7.09513	5.88925	0.788564	-0.342701	1.2452	3	3	6
ENSG00000249931	0	1	0	nDn	1																							ENSG00000249931	GOLGA8K	golgin A8 family member K [Source:HGNC Symbol;Acc:HGNC:38652]	0.0305849	0.782545	1	1.58657	0.831401	1.34843	1.25547	1.16291	2.30905	1.84769	1.77322	0.708018	-0.498142	0.517748	3	2	5
ENSG00000253676	0	1	0	nDn	1																							ENSG00000253676	TAGLN2P1	transgelin 2 pseudogene 1 [Source:HGNC Symbol;Acc:HGNC:21739]	0.00363066	0.219295	1	10.6136	7.93988	8.33899	8.96417	10.0378	9.86593	12.4904	10.798	0.830167	-0.268527	1.83386	3	3	6
ENSG00000255508	0	1	0	nDn	1																							ENSG00000255508	AP002990.1	novel transcript	0.0352425	0.84417	1	3.93908	4.07387	3.69045	3.90113	5.44733	3.6385	5.09963	4.72849	0.825028	-0.277486	0.827355	3	3	6
ENSG00000259865	0	1	0	nDn	1																							ENSG00000259865	AL390728.6	novel transcript	0.00629824	0.316551	1	1.09419	1.62123	0.816157	1.17719	2.14221	2.30905	0.886892	1.77938	0.661574	-0.596026	0.60219	3	2	5
ENSG00000260290	0	1	0	nDn	1																							ENSG00000260290	AC092115.1	non-POU domain containing, octamer-binding (NONO) pseudogene	0.0446882	0.944332	1	1.20361	0.831401	1.10004	1.04502	1.65256	1.04957	1.69988	1.46733	0.712186	-0.489674	0.422319	3	2	5
ENSG00000276707	0	1	0	nDn	1																							ENSG00000276707	AC243773.1	novel transcript, antisense to LHX1	0.0417894	0.918704	1	4.43147	4.15701	5.10985	4.56611	5.1413	5.17787	6.28215	5.53377	0.825135	-0.277298	0.967664	3	3	6
ENSG00000277304	0	1	0	nDn	1																							ENSG00000277304	AC142086.6	Rho GTPase activating protein 23 (ARHGAP23) pseudogene	0.0150634	0.546162	1	1.36774	1.20553	1.59683	1.39003	1.89739	1.25948	2.95631	2.03772	0.682149	-0.55184	0.647692	3	2	5
ENSG00000279253	0	1	0	nDn	1																							ENSG00000279253	AL121753.2	novel transcript	0.0141905	0.527637	1	2.35251	2.32792	1.77425	2.15156	3.48874	2.86882	2.14332	2.83363	0.759296	-0.397266	0.682065	3	3	6
ENSG00000279692	0	1	0	nDn	1																							ENSG00000279692	AC110285.7	TEC	0.00605916	0.310423	1	3.77495	2.99304	3.51302	3.42701	5.44733	3.42859	4.43446	4.43679	0.772406	-0.372568	1.00979	3	3	6
ENSG00000280077	0	1	0	nDn	1																							ENSG00000280077	AL353763.2	TEC	0.0342895	0.829866	1	4.15792	4.8637	3.93884	4.32015	5.20251	6.43735	3.99101	5.21029	0.829158	-0.270281	0.890136	3	3	6
ENSG00000283498	0	1	0	nDn	1																							ENSG00000283498	MIR1244-2	microRNA 1244-2 [Source:HGNC Symbol;Acc:HGNC:38321]	3.36658e-13	1.72174e-10	1.96278e-08	1.69599	2.99304	1.31295	2.00066	6.54904	5.66766	0.812984	4.34323	0.460639	-1.11829	2.34257	3	2	5
ENSG00000137818	1	0	0	Dnn	1		ENSG00000137818	RPLP1	ribosomal protein lateral stalk subunit P1 [Source:HGNC Symbol;Acc:HGNC:10372]	0.00431261	0.531572	1	9207.6	7955.93	7507.78	8223.77	9638.86	9747.27	10458.3	9948.16	0.826663	-0.274629	1724.39	3	3	6
ENSG00000184508	1	0	0	Dnn	1		ENSG00000184508	HDDC3	HD domain containing 3 [Source:HGNC Symbol;Acc:HGNC:30522]	0.0467484	1	1	169.767	174.539	188.83	177.712	232.112	219.243	191.045	214.133	0.829914	-0.268967	36.4211	3	3	6
ENSG00000198242	1	0	0	Dnn	1		ENSG00000198242	RPL23A	ribosomal protein L23a [Source:HGNC Symbol;Acc:HGNC:10317]	6.86414e-06	0.00248567	0.400193	3802.18	3271.46	3162.09	3411.91	3942.5	4146.26	4231.64	4106.8	0.830795	-0.267436	694.892	3	3	6
ENSG00000198618	1	0	0	Dnn	1		ENSG00000198618	PPIAP22	peptidylprolyl isomerase A pseudogene 22 [Source:HGNC Symbol;Acc:HGNC:17236]	0.000206919	0.0471242	1	968.375	863.587	820.211	884.058	1023.56	1109.11	1060.3	1064.32	0.83063	-0.267722	180.264	3	3	6
ENSG00000225031	1	0	0	Dnn	1		ENSG00000225031	EIF4BP7	eukaryotic translation initiation factor 4B pseudogene 7 [Source:HGNC Symbol;Acc:HGNC:37940]	0.0447201	1	1	200.908	163.156	170.661	178.241	229.847	223.112	191.045	214.668	0.830313	-0.268273	36.4264	3	3	6
ENSG00000251474	1	0	0	Dnn	1		ENSG00000251474	RPL32P3	ribosomal protein L32 pseudogene 3 [Source:HGNC Symbol;Acc:HGNC:27024]	0.00968659	0.975384	1	337.525	302.028	316.015	318.522	416.669	359.816	371.173	382.552	0.832624	-0.264262	64.03	3	3	6
ENSG00000271857	1	0	0	Dnn	1		ENSG00000271857	AL096865.1	novel transcript, antisense to RUNX2	0.0429275	1	1	197.894	176.056	174.554	182.835	208.334	247.615	204.691	220.213	0.830262	-0.268361	37.3785	3	3	6
[truncated: 19 more columns]
