# Supplementary material for: Disruption of pathways regulated by Integrator complex in Galloway–Mowat syndrome due to WDR73 mutations
Source: Sci Rep. 2021 Mar 8;11:5388. doi: 10.1038/s41598-021-84472-7 (PMC7940485; doi:10.1038/s41598-021-84472-7)
Supplement: Supplementary file 7 — Supplementary Table S6. [file 41598_2021_84472_MOESM7_ESM.xlsx]

## Sheet: P50.WDR73_EGF_vs_Ctrlmoins_EGF_
Supplementary Table S6: Genes identified as being differentially expressed to a significantly different extent in WDR73 KD cells - EGF compared to Ctrl siRNA-treated cells - EGF (fold change 1.2)
ENSID	RatioIngenuity	Gene	Name	pval_DEseq2	Delta_DEseq2	pval_edgeR	Delta_edgeR	pval_Voom	Delta_Voom	Flags_WDR73_EGF	Flags_Ctrlmoins_EGF	Flags_tot
ENSG00000110092	3.1554545	CCND1	cyclin D1 [Source:HGNC Symbol;Acc:HGNC:1582]	3.99846e-208	3695.188715	0	233.7786252	1.09018e-07	233.7740959	3	3	6
ENSG00000214517	0.3497229	PPME1	protein phosphatase methylesterase 1 [Source:HGNC Symbol;Acc:HGNC:30178]	1.23183e-134	3829.312144	0	238.5266088	3.40013e-06	238.5311081	3	3	6
ENSG00000139644	1.7933997	TMBIM6	transmembrane BAX inhibitor motif containing 6 [Source:HGNC Symbol;Acc:HGNC:11723]	1.46508e-119	5788.256150	3.31441e-128	368.2766287	1.2756e-09	368.2720947	3	3	6
ENSG00000122861	3.0852966	PLAU	plasminogen activator, urokinase [Source:HGNC Symbol;Acc:HGNC:9052]	1.75415e-119	1366.943599	4.29656e-232	86.4600742	1.57181e-06	86.4555529	3	3	6
ENSG00000136810	2.9811569	TXN	thioredoxin [Source:HGNC Symbol;Acc:HGNC:12435]	1.00693e-102	904.816965	8.8572e-175	57.2458321	3.75135e-08	57.2413124	3	3	6
ENSG00000124762	0.4366499	CDKN1A	cyclin dependent kinase inhibitor 1A [Source:HGNC Symbol;Acc:HGNC:1784]	1.83981e-94	2000.816277	2.08034e-172	124.4650388	2.10258e-06	124.4695462	3	3	6
ENSG00000121858	2.8314163	TNFSF10	TNF superfamily member 10 [Source:HGNC Symbol;Acc:HGNC:11925]	4.59035e-94	913.176293	7.01332e-167	57.8148258	1.85754e-07	57.8103061	3	3	6
ENSG00000139211	2.0173292	AMIGO2	adhesion molecule with Ig like domain 2 [Source:HGNC Symbol;Acc:HGNC:24073]	9.15526e-89	1669.452357	3.41725e-128	105.9978934	1.17016e-07	105.9933715	3	3	6
ENSG00000008838	0.4987330	MED24	mediator complex subunit 24 [Source:HGNC Symbol;Acc:HGNC:22963]	2.8622e-79	1444.701996	1.98771e-116	89.7484639	7.4103e-07	89.7529737	3	3	6
ENSG00000145901	1.8485060	TNIP1	TNFAIP3 interacting protein 1 [Source:HGNC Symbol;Acc:HGNC:16903]	2.19167e-77	2737.893937	5.31868e-120	174.1748177	5.07374e-07	174.1702927	3	3	6
ENSG00000144959	2.0733256	NCEH1	neutral cholesterol ester hydrolase 1 [Source:HGNC Symbol;Acc:HGNC:29260]	1.74902e-75	1998.290425	3.27394e-145	126.8790011	3.32701e-06	126.8744781	3	3	6
ENSG00000158470	1.8987646	B4GALT5	beta-1,4-galactosyltransferase 5 [Source:HGNC Symbol;Acc:HGNC:928]	2.81624e-72	1316.572108	3.29517e-102	83.6653731	7.03641e-08	83.6608524	3	3	6
ENSG00000141985	0.5568318	SH3GL1	SH3 domain containing GRB2 like 1, endophilin A2 [Source:HGNC Symbol;Acc:HGNC:10830]	6.74224e-68	1836.726940	3.45636e-95	113.8170791	5.52581e-07	113.8215867	3	3	6
ENSG00000245532	0.5606580	NEAT1	nuclear paraspeckle assembly transcript 1 [Source:HGNC Symbol;Acc:HGNC:30815]	5.39076e-67	5432.832927	6.53436e-119	336.7819450	1.83116e-05	336.7864351	3	3	6
ENSG00000173210	1.9736334	ABLIM3	actin binding LIM protein family member 3 [Source:HGNC Symbol;Acc:HGNC:29132]	2.64571e-66	3106.006550	1.09935e-146	197.4093477	1.61181e-05	197.4048214	3	3	6
ENSG00000114270	1.8306557	COL7A1	collagen type VII alpha 1 chain [Source:HGNC Symbol;Acc:HGNC:2214]	7.01265e-63	7149.370249	1.30577e-141	454.8683778	3.72368e-05	454.8638397	3	3	6
ENSG00000138758	1.7038643	SEPT11	septin 11 [Source:HGNC Symbol;Acc:HGNC:25589]	1.15001e-61	2015.372364	1.02005e-87	128.4084422	4.76505e-07	128.4039197	3	3	6
ENSG00000178773	2.0942234	CPNE7	copine 7 [Source:HGNC Symbol;Acc:HGNC:2320]	1.04476e-60	890.395879	3.64239e-105	56.5359584	1.02971e-06	56.5314389	3	3	6
ENSG00000139645	0.5901821	ANKRD52	ankyrin repeat domain 52 [Source:HGNC Symbol;Acc:HGNC:26614]	3.28393e-58	3893.921411	2.17538e-94	240.8765637	7.80974e-06	240.8810609	3	3	6
ENSG00000180730	2.0746507	SHISA2	shisa family member 2 [Source:HGNC Symbol;Acc:HGNC:20366]	7.98707e-57	976.355779	6.92873e-108	61.9605549	9.55922e-06	61.9560351	3	3	6
ENSG00000146731	1.6167847	CCT6A	chaperonin containing TCP1 subunit 6A [Source:HGNC Symbol;Acc:HGNC:1620]	1.1632e-56	1843.709525	3.00164e-72	117.6314555	1.39839e-07	117.6269336	3	3	6
ENSG00000167767	1.7953631	KRT80	keratin 80 [Source:HGNC Symbol;Acc:HGNC:27056]	1.22618e-56	2808.871882	2.87446e-111	178.7921058	3.16291e-05	178.7875807	3	3	6
ENSG00000173402	0.5826038	DAG1	dystroglycan 1 [Source:HGNC Symbol;Acc:HGNC:2666]	8.83858e-54	2199.016900	1.54355e-87	136.2239208	1.00681e-05	136.2284265	3	3	6
ENSG00000026508	1.6795166	CD44	CD44 molecule (Indian blood group) [Source:HGNC Symbol;Acc:HGNC:1681]	2.68176e-52	2936.176504	2.16612e-91	187.1168472	1.17949e-05	187.1123221	3	3	6
ENSG00000082781	1.7151653	ITGB5	integrin subunit beta 5 [Source:HGNC Symbol;Acc:HGNC:6160]	9.44649e-52	1718.243424	3.1453e-85	109.3833772	8.08903e-06	109.3788555	3	3	6
ENSG00000186340	4.0120857	THBS2	thrombospondin 2 [Source:HGNC Symbol;Acc:HGNC:11786]	2.82512e-50	321.155375	1.73026e-96	20.2882429	3.68515e-06	20.2837251	3	3	6
ENSG00000101220	0.4512612	C20orf27	chromosome 20 open reading frame 27 [Source:HGNC Symbol;Acc:HGNC:15873]	1.57261e-49	589.201578	1.57298e-86	36.6468756	2.76465e-06	36.6513895	3	3	6
ENSG00000138675	2.2369705	FGF5	fibroblast growth factor 5 [Source:HGNC Symbol;Acc:HGNC:3683]	6.38805e-47	551.494015	7.24153e-85	34.9596333	2.71801e-06	34.9551148	3	3	6
ENSG00000075223	1.9405900	SEMA3C	semaphorin 3C [Source:HGNC Symbol;Acc:HGNC:10725]	1.70015e-46	1198.286584	1.91472e-103	76.1037276	5.34918e-05	76.0992072	3	3	6
ENSG00000089597	1.4596078	GANAB	glucosidase II alpha subunit [Source:HGNC Symbol;Acc:HGNC:4138]	1.02368e-45	3655.085415	1.12007e-55	234.0349441	2.63918e-06	234.0304183	3	3	6
ENSG00000169032	2.2537917	MAP2K1	mitogen-activated protein kinase kinase 1 [Source:HGNC Symbol;Acc:HGNC:6840]	1.20948e-45	512.123533	8.26876e-81	32.4596713	1.79884e-06	32.4551529	3	3	6
ENSG00000165801	1.6113457	ARHGEF40	Rho guanine nucleotide exchange factor 40 [Source:HGNC Symbol;Acc:HGNC:25516]	1.21836e-45	1692.037887	7.16027e-70	107.9494982	8.33743e-06	107.9449768	3	3	6
ENSG00000134668	2.1431251	SPOCD1	SPOC domain containing 1 [Source:HGNC Symbol;Acc:HGNC:26338]	1.28271e-45	613.405434	2.05844e-87	38.9379761	5.84993e-06	38.9334575	3	3	6
ENSG00000139278	2.4393235	GLIPR1	GLI pathogenesis related 1 [Source:HGNC Symbol;Acc:HGNC:17001]	1.03772e-44	939.259307	8.0998e-140	59.5397470	0.000171449	59.5352273	3	3	6
ENSG00000115648	2.3653120	MLPH	melanophilin [Source:HGNC Symbol;Acc:HGNC:29643]	1.04249e-44	471.690586	2.79698e-81	29.9033890	3.15629e-06	29.8988708	3	3	6
ENSG00000169429	5.4446522	CXCL8	C-X-C motif chemokine ligand 8 [Source:HGNC Symbol;Acc:HGNC:6025]	2.04977e-43	217.553723	1.49323e-87	13.7353265	3.90199e-07	13.7308091	3	3	6
ENSG00000112893	1.9283735	MAN2A1	mannosidase alpha class 2A member 1 [Source:HGNC Symbol;Acc:HGNC:6824]	2.10274e-42	733.023825	1.37044e-79	46.5478087	1.28061e-05	46.5432898	3	3	6
ENSG00000163739	2.8999724	CXCL1	C-X-C motif chemokine ligand 1 [Source:HGNC Symbol;Acc:HGNC:4602]	4.32206e-42	339.453883	1.75692e-77	21.4746471	3.93228e-06	21.4701293	3	3	6
ENSG00000172270	0.7038077	BSG	basigin (Ok blood group) [Source:HGNC Symbol;Acc:HGNC:1116]	5.32784e-42	3508.246477	4.93125e-45	215.5718221	1.22862e-07	215.5763194	3	3	6
ENSG00000060718	0.6253333	COL11A1	collagen type XI alpha 1 chain [Source:HGNC Symbol;Acc:HGNC:2186]	7.88612e-42	1296.439709	1.72301e-59	80.1169354	2.88635e-06	80.1214455	3	3	6
ENSG00000072682	1.6939049	P4HA2	prolyl 4-hydroxylase subunit alpha 2 [Source:HGNC Symbol;Acc:HGNC:8547]	8.37729e-42	895.508876	1.62267e-65	57.0602620	7.58455e-07	57.0557427	3	3	6
ENSG00000095752	2.5562267	IL11	interleukin 11 [Source:HGNC Symbol;Acc:HGNC:5966]	1.2379e-41	656.355534	1.95915e-117	41.6029129	0.00012148	41.5983941	3	3	6
ENSG00000150457	1.6743149	LATS2	large tumor suppressor kinase 2 [Source:HGNC Symbol;Acc:HGNC:6515]	6.70644e-41	836.234812	1.76043e-61	53.3025014	1.71582e-08	53.2979824	3	3	6
ENSG00000165476	1.7576972	REEP3	receptor accessory protein 3 [Source:HGNC Symbol;Acc:HGNC:23711]	1.12874e-40	765.941243	2.11582e-66	48.7335755	2.41886e-06	48.7290566	3	3	6
ENSG00000205403	0.3917489	CFI	complement factor I [Source:HGNC Symbol;Acc:HGNC:5394]	1.1472e-40	383.669787	1.11755e-73	23.8935798	8.82362e-06	23.8980947	3	3	6
ENSG00000171603	0.6909762	CLSTN1	calsyntenin 1 [Source:HGNC Symbol;Acc:HGNC:17447]	1.1517e-40	2226.779948	2.7942e-45	137.0355096	1.1549e-06	137.0400142	3	3	6
ENSG00000186815	1.7486890	TPCN1	two pore segment channel 1 [Source:HGNC Symbol;Acc:HGNC:18182]	3.04184e-40	871.168759	3.17268e-70	55.4564162	4.9325e-06	55.4518969	3	3	6
ENSG00000146674	0.2955344	IGFBP3	insulin like growth factor binding protein 3 [Source:HGNC Symbol;Acc:HGNC:5472]	3.76986e-39	4038.713398	0	251.6667939	2.50658e-05	251.6712925	3	3	6
ENSG00000141905	0.6865092	NFIC	nuclear factor I C [Source:HGNC Symbol;Acc:HGNC:7786]	5.14575e-39	2449.524517	1.7741e-47	150.7141985	2.94604e-06	150.7187019	3	3	6
ENSG00000189143	2.1500628	CLDN4	claudin 4 [Source:HGNC Symbol;Acc:HGNC:2046]	6.75877e-39	522.127667	8.88014e-77	33.1065001	2.17559e-05	33.1019818	3	3	6
ENSG00000183691	3.3274729	NOG	noggin [Source:HGNC Symbol;Acc:HGNC:7866]	1.38219e-38	254.366554	2.19721e-69	16.0826237	1.78928e-07	16.0781062	3	3	6
ENSG00000134250	1.6428287	NOTCH2	notch 2 [Source:HGNC Symbol;Acc:HGNC:7882]	1.45263e-38	2081.733251	9.13776e-79	132.7820278	6.3641e-05	132.7775053	3	3	6
ENSG00000113615	1.9009849	SEC24A	SEC24 homolog A, COPII coat complex component [Source:HGNC Symbol;Acc:HGNC:10703]	1.86894e-38	564.299503	1.38276e-66	35.8583000	1.74924e-06	35.8537816	3	3	6
ENSG00000134287	0.6215419	ARF3	ADP ribosylation factor 3 [Source:HGNC Symbol;Acc:HGNC:654]	2.35127e-38	855.670600	1.81925e-52	52.8939609	4.95392e-08	52.8984732	3	3	6
ENSG00000162433	1.8636935	AK4	adenylate kinase 4 [Source:HGNC Symbol;Acc:HGNC:363]	2.86745e-38	660.135682	1.54179e-70	41.9663494	8.59014e-06	41.9618307	3	3	6
ENSG00000147010	1.7878090	SH3KBP1	SH3 domain containing kinase binding protein 1 [Source:HGNC Symbol;Acc:HGNC:13867]	4.06939e-38	631.766368	1.70209e-62	40.1849855	7.21725e-07	40.1804669	3	3	6
ENSG00000149948	2.9365440	HMGA2	high mobility group AT-hook 2 [Source:HGNC Symbol;Acc:HGNC:5009]	5.56165e-38	2182.004231	3.68356e-270	138.0094357	7.85579e-05	138.0049116	3	3	6
ENSG00000154127	1.7079238	UBASH3B	ubiquitin associated and SH3 domain containing B [Source:HGNC Symbol;Acc:HGNC:29884]	1.29878e-37	836.173472	6.82657e-65	53.2691159	3.4351e-06	53.2645968	3	3	6
ENSG00000129038	1.6655344	LOXL1	lysyl oxidase like 1 [Source:HGNC Symbol;Acc:HGNC:6665]	1.70034e-37	2057.067214	4.07838e-82	131.1363080	0.000138991	131.1317855	3	3	6
ENSG00000188486	0.6502141	H2AFX	H2A histone family member X [Source:HGNC Symbol;Acc:HGNC:4739]	1.38905e-36	2163.531758	8.31075e-59	133.5289831	1.7504e-05	133.5334885	3	3	6
ENSG00000074416	1.6380924	MGLL	monoglyceride lipase [Source:HGNC Symbol;Acc:HGNC:17038]	3.83765e-36	1181.923602	1.22923e-65	75.3344021	2.49911e-05	75.3298821	3	3	6
ENSG00000082397	0.6919774	EPB41L3	erythrocyte membrane protein band 4.1 like 3 [Source:HGNC Symbol;Acc:HGNC:3380]	3.88268e-36	1751.344091	1.13843e-42	107.7199274	3.36805e-07	107.7244346	3	3	6
ENSG00000142453	0.6286667	CARM1	coactivator associated arginine methyltransferase 1 [Source:HGNC Symbol;Acc:HGNC:23393]	1.12053e-35	906.165689	1.78124e-51	55.9595173	5.90437e-07	55.9640293	3	3	6
ENSG00000117228	2.2427658	GBP1	guanylate binding protein 1 [Source:HGNC Symbol;Acc:HGNC:4182]	1.38404e-35	601.341593	3.37156e-92	38.1533773	0.00019524	38.1488587	3	3	6
ENSG00000138395	1.7896037	CDK15	cyclin dependent kinase 15 [Source:HGNC Symbol;Acc:HGNC:14434]	2.74038e-35	595.145611	3.09218e-61	37.8878239	2.33335e-06	37.8833055	3	3	6
ENSG00000067082	1.6143866	KLF6	Kruppel like factor 6 [Source:HGNC Symbol;Acc:HGNC:2235]	4.897e-35	1388.455996	1.64012e-66	88.6177145	4.48547e-05	88.6131940	3	3	6
ENSG00000197321	1.5390102	SVIL	supervillin [Source:HGNC Symbol;Acc:HGNC:11480]	1.03155e-34	1214.341796	1.51504e-53	77.5479675	1.2408e-05	77.5434475	3	3	6
ENSG00000049249	2.5567505	TNFRSF9	TNF receptor superfamily member 9 [Source:HGNC Symbol;Acc:HGNC:11924]	1.15998e-34	477.090504	4.26608e-90	30.2238257	0.000225756	30.2193074	3	3	6
ENSG00000168014	0.5965443	C2CD3	C2 calcium dependent domain containing 3 [Source:HGNC Symbol;Acc:HGNC:24564]	1.26073e-34	779.108388	1.97435e-56	48.1762026	6.33445e-06	48.1807154	3	3	6
ENSG00000113583	1.6243411	C5orf15	chromosome 5 open reading frame 15 [Source:HGNC Symbol;Acc:HGNC:20656]	1.42466e-34	802.847966	6.20556e-55	51.1808413	4.10134e-06	51.1763224	3	3	6
ENSG00000049130	0.4310313	KITLG	KIT ligand [Source:HGNC Symbol;Acc:HGNC:6343]	1.57722e-34	367.948569	2.30736e-63	22.9052829	2.1874e-05	22.9097979	3	3	6
ENSG00000145715	1.7354450	RASA1	RAS p21 protein activator 1 [Source:HGNC Symbol;Acc:HGNC:9871]	1.87346e-34	732.020684	5.94073e-63	46.6015230	2.15772e-05	46.5970042	3	3	6
ENSG00000125872	1.4811007	LRRN4	leucine rich repeat neuronal 4 [Source:HGNC Symbol;Acc:HGNC:16208]	1.9165e-34	1971.809330	1.05285e-52	126.2596839	8.81803e-06	126.2551623	3	3	6
ENSG00000145040	2.1726582	UCN2	urocortin 2 [Source:HGNC Symbol;Acc:HGNC:18414]	3.05032e-34	482.750637	1.30938e-74	30.6470042	5.90028e-05	30.6424860	3	3	6
ENSG00000085117	2.1824662	CD82	CD82 molecule [Source:HGNC Symbol;Acc:HGNC:6210]	3.23565e-34	531.041130	6.98998e-79	33.6540761	9.61238e-05	33.6495577	3	3	6
ENSG00000078269	1.6283926	SYNJ2	synaptojanin 2 [Source:HGNC Symbol;Acc:HGNC:11504]	3.99225e-34	803.211114	8.9129e-56	51.2381365	3.74761e-06	51.2336176	3	3	6
ENSG00000090339	1.8015722	ICAM1	intercellular adhesion molecule 1 [Source:HGNC Symbol;Acc:HGNC:5344]	7.42128e-34	721.466275	2.73708e-69	45.9337274	2.31504e-05	45.9292086	3	3	6
ENSG00000259207	2.3566192	ITGB3	integrin subunit beta 3 [Source:HGNC Symbol;Acc:HGNC:6156]	1.08143e-33	406.932364	3.52444e-71	25.7940994	6.27136e-05	25.7895814	3	3	6
ENSG00000163814	1.5301906	CDCP1	CUB domain containing protein 1 [Source:HGNC Symbol;Acc:HGNC:24357]	2.65651e-33	1283.729024	7.76892e-54	82.0901994	8.35518e-06	82.0856794	3	3	6
ENSG00000136244	2.6298425	IL6	interleukin 6 [Source:HGNC Symbol;Acc:HGNC:6018]	8.73639e-33	295.634080	9.32083e-64	18.7317010	1.67872e-05	18.7271834	3	3	6
ENSG00000092201	1.4262103	SUPT16H	SPT16 homolog, facilitates chromatin remodeling subunit [Source:HGNC Symbol;Acc:HGNC:11465]	9.77761e-33	1815.562919	1.07674e-43	116.4572652	2.73857e-06	116.4527441	3	3	6
ENSG00000120708	1.3898165	TGFBI	transforming growth factor beta induced [Source:HGNC Symbol;Acc:HGNC:11771]	1.03968e-32	4508.704944	1.23255e-45	289.6340936	4.10092e-06	289.6295665	3	3	6
ENSG00000137393	0.5405752	RNF144B	ring finger protein 144B [Source:HGNC Symbol;Acc:HGNC:21578]	1.50638e-32	496.288191	1.44736e-55	30.7799753	9.2123e-06	30.7844895	3	3	6
ENSG00000183741	0.6212065	CBX6	chromobox 6 [Source:HGNC Symbol;Acc:HGNC:1556]	4.49766e-32	848.139290	2.25326e-52	52.4366435	2.5983e-05	52.4411559	3	3	6
ENSG00000088247	0.7384709	KHSRP	KH-type splicing regulatory protein [Source:HGNC Symbol;Acc:HGNC:6316]	4.69347e-32	2985.765849	9.26024e-34	182.9105318	1.04803e-06	182.9150314	3	3	6
ENSG00000183864	1.7348911	TOB2	transducer of ERBB2, 2 [Source:HGNC Symbol;Acc:HGNC:11980]	5.67497e-32	555.693597	1.14385e-54	35.3934328	1.72014e-06	35.3889145	3	3	6
ENSG00000005102	4.2224366	MEOX1	mesenchyme homeobox 1 [Source:HGNC Symbol;Acc:HGNC:7013]	6.39998e-32	200.395607	1.28144e-70	12.6626075	5.74494e-05	12.6580902	3	3	6
ENSG00000122694	1.8953358	GLIPR2	GLI pathogenesis related 2 [Source:HGNC Symbol;Acc:HGNC:18007]	7.15639e-32	466.706053	3.15941e-58	29.6765836	5.53107e-06	29.6720655	3	3	6
ENSG00000140575	1.4851098	IQGAP1	IQ motif containing GTPase activating protein 1 [Source:HGNC Symbol;Acc:HGNC:6110]	1.11087e-31	3317.250401	4.52043e-59	212.2804337	6.74872e-05	212.2759085	3	3	6
ENSG00000177105	0.5400149	RHOG	ras homolog family member G [Source:HGNC Symbol;Acc:HGNC:672]	1.15746e-31	474.374430	8.86413e-54	29.4137525	7.05559e-06	29.4182669	3	3	6
ENSG00000170017	1.5738409	ALCAM	activated leukocyte cell adhesion molecule [Source:HGNC Symbol;Acc:HGNC:400]	1.70571e-31	2494.133317	2.95361e-70	159.2098190	8.13825e-05	159.2052954	3	3	6
ENSG00000196878	1.8407325	LAMB3	laminin subunit beta 3 [Source:HGNC Symbol;Acc:HGNC:6490]	1.94848e-31	985.043644	4.45053e-85	62.6847127	0.000201596	62.6801931	3	3	6
ENSG00000006118	1.6038607	TMEM132A	transmembrane protein 132A [Source:HGNC Symbol;Acc:HGNC:31092]	3.47403e-31	633.482277	1.94832e-47	40.4178953	3.78468e-08	40.4133769	3	3	6
ENSG00000155097	1.7491464	ATP6V1C1	ATPase H+ transporting V1 subunit C1 [Source:HGNC Symbol;Acc:HGNC:856]	4.30671e-31	547.140722	7.34717e-55	34.8254252	4.99899e-06	34.8209069	3	3	6
ENSG00000143933	1.5056828	CALM2	calmodulin 2 [Source:HGNC Symbol;Acc:HGNC:1445]	4.7391e-31	1362.148229	3.70726e-51	87.0821659	3.20539e-05	87.0776457	3	3	6
ENSG00000183287	1.6255603	CCBE1	collagen and calcium binding EGF domains 1 [Source:HGNC Symbol;Acc:HGNC:29426]	5.68719e-31	926.941950	4.38727e-59	59.1422091	4.79558e-05	59.1376898	3	3	6
ENSG00000049192	2.0607491	ADAMTS6	ADAM metallopeptidase with thrombospondin type 1 motif 6 [Source:HGNC Symbol;Acc:HGNC:222]	8.24122e-31	410.841654	5.72285e-60	26.0812447	2.98946e-05	26.0767267	3	3	6
ENSG00000116106	0.3717283	EPHA4	EPH receptor A4 [Source:HGNC Symbol;Acc:HGNC:3388]	9.52854e-31	244.382330	8.90574e-54	15.2226134	5.56985e-06	15.2271290	3	3	6
ENSG00000058056	1.8104561	USP13	ubiquitin specific peptidase 13 [Source:HGNC Symbol;Acc:HGNC:12611]	1.5994e-30	467.162970	7.95286e-53	29.7056732	4.61618e-06	29.7011551	3	3	6
ENSG00000152492	1.5435290	CCDC50	coiled-coil domain containing 50 [Source:HGNC Symbol;Acc:HGNC:18111]	2.04959e-30	993.087536	9.91118e-51	63.4359028	1.66364e-05	63.4313835	3	3	6
ENSG00000136485	0.6968472	DCAF7	DDB1 and CUL4 associated factor 7 [Source:HGNC Symbol;Acc:HGNC:30915]	2.43671e-30	1340.358891	6.71587e-39	82.4515778	7.50871e-06	82.4560871	3	3	6
ENSG00000160285	0.7076177	LSS	lanosterol synthase [Source:HGNC Symbol;Acc:HGNC:6708]	2.57807e-30	2260.045217	1.99211e-40	138.9438896	4.21309e-05	138.9483938	3	3	6
ENSG00000166147	1.6280679	FBN1	fibrillin 1 [Source:HGNC Symbol;Acc:HGNC:3603]	4.2369e-30	1645.690603	2.26997e-71	104.8960891	0.000182462	104.8915677	3	3	6
ENSG00000064393	1.6403651	HIPK2	homeodomain interacting protein kinase 2 [Source:HGNC Symbol;Acc:HGNC:14402]	8.7483e-30	1640.494727	9.77997e-74	104.6660256	0.000103451	104.6615043	3	3	6
ENSG00000100280	0.7093812	AP1B1	adaptor related protein complex 1 subunit beta 1 [Source:HGNC Symbol;Acc:HGNC:554]	1.03804e-29	1246.114129	5.00562e-35	76.5565333	3.72695e-07	76.5610430	3	3	6
ENSG00000153404	1.4779726	PLEKHG4B	pleckstrin homology and RhoGEF domain containing G4B [Source:HGNC Symbol;Acc:HGNC:29399]	2.71102e-29	934.101761	1.9624e-42	59.7987479	6.72927e-07	59.7942289	3	3	6
ENSG00000130382	0.6810087	MLLT1	MLLT1, super elongation complex subunit [Source:HGNC Symbol;Acc:HGNC:7134]	3.81549e-29	1257.801217	2.49495e-42	77.4573606	3.12449e-05	77.4618705	3	3	6
ENSG00000113721	1.7895368	PDGFRB	platelet derived growth factor receptor beta [Source:HGNC Symbol;Acc:HGNC:8804]	3.89554e-29	463.994301	6.25382e-52	29.5321386	8.88196e-06	29.5276206	3	3	6
ENSG00000151176	0.7007484	PLBD2	phospholipase B domain containing 2 [Source:HGNC Symbol;Acc:HGNC:27283]	5.62007e-29	1275.907137	2.54768e-37	78.4257393	4.53404e-06	78.4302489	3	3	6
ENSG00000108582	1.5712534	CPD	carboxypeptidase D [Source:HGNC Symbol;Acc:HGNC:2301]	9.42134e-29	749.244302	2.53582e-48	47.8382729	8.48273e-06	47.8337542	3	3	6
ENSG00000275832	0.7170668	ARHGAP23	Rho GTPase activating protein 23 [Source:HGNC Symbol;Acc:HGNC:29293]	1.26584e-28	1943.542304	1.50574e-36	119.2711014	6.64686e-06	119.2756072	3	3	6
ENSG00000111859	2.1102870	NEDD9	neural precursor cell expressed, developmentally down-regulated 9 [Source:HGNC Symbol;Acc:HGNC:7733]	1.31522e-28	376.877501	3.1459e-58	23.9273483	5.69953e-05	23.9228304	3	3	6
ENSG00000125618	1.4911068	PAX8	paired box 8 [Source:HGNC Symbol;Acc:HGNC:8622]	1.32993e-28	2727.532436	3.73965e-58	174.7056810	0.000104323	174.7011574	3	3	6
ENSG00000117226	1.8914453	GBP3	guanylate binding protein 3 [Source:HGNC Symbol;Acc:HGNC:4184]	1.41684e-28	393.264771	9.88494e-51	25.0004361	4.26486e-06	24.9959182	3	3	6
ENSG00000260032	1.4097335	NORAD	non-coding RNA activated by DNA damage [Source:HGNC Symbol;Acc:HGNC:44311]	5.83548e-28	2578.592481	2.73958e-44	165.4219129	3.18606e-05	165.4173901	3	3	6
ENSG00000172893	0.7342771	DHCR7	7-dehydrocholesterol reductase [Source:HGNC Symbol;Acc:HGNC:2860]	6.02908e-28	1593.304390	6.65661e-31	97.6453481	5.73964e-07	97.6498557	3	3	6
ENSG00000204267	1.7896177	TAP2	transporter 2, ATP binding cassette subfamily B member [Source:HGNC Symbol;Acc:HGNC:44]	6.03113e-28	411.503791	2.13952e-47	26.1877564	5.18043e-07	26.1832385	3	3	6
ENSG00000117505	1.6803242	DR1	down-regulator of transcription 1 [Source:HGNC Symbol;Acc:HGNC:3017]	8.01017e-28	483.671162	2.25095e-46	30.8140144	1.63284e-06	30.8094963	3	3	6
ENSG00000196937	1.8820233	FAM3C	family with sequence similarity 3 member C [Source:HGNC Symbol;Acc:HGNC:18664]	8.08555e-28	427.400041	4.90816e-53	27.1497572	3.64845e-05	27.1452392	3	3	6
ENSG00000176087	0.6532010	SLC35A4	solute carrier family 35 member A4 [Source:HGNC Symbol;Acc:HGNC:20753]	8.98094e-28	779.039165	1.71555e-42	48.0465342	8.21574e-06	48.0510468	3	3	6
ENSG00000115306	1.4032267	SPTBN1	spectrin beta, non-erythrocytic 1 [Source:HGNC Symbol;Acc:HGNC:11275]	9.44819e-28	3736.792776	1.97486e-46	239.9005298	7.18045e-05	239.8960044	3	3	6
ENSG00000169129	1.5790683	AFAP1L2	actin filament associated protein 1 like 2 [Source:HGNC Symbol;Acc:HGNC:25901]	1.25776e-27	641.396047	1.00215e-45	40.9523477	7.32348e-06	40.9478293	3	3	6
ENSG00000168077	3.0874299	SCARA3	scavenger receptor class A member 3 [Source:HGNC Symbol;Acc:HGNC:19000]	1.99807e-27	189.087329	2.35562e-52	11.9613288	2.15813e-06	11.9568115	3	3	6
ENSG00000158125	3.3703908	XDH	xanthine dehydrogenase [Source:HGNC Symbol;Acc:HGNC:12805]	5.44889e-27	176.517774	3.79421e-54	11.1683627	1.15312e-05	11.1638455	3	3	6
ENSG00000189060	0.6808584	H1F0	H1 histone family member 0 [Source:HGNC Symbol;Acc:HGNC:4714]	7.43784e-27	1045.746725	4.71157e-40	64.3901454	3.03835e-05	64.3946565	3	3	6
ENSG00000151388	1.7102383	ADAMTS12	ADAM metallopeptidase with thrombospondin type 1 motif 12 [Source:HGNC Symbol;Acc:HGNC:14605]	8.86826e-27	496.578817	1.29514e-49	31.6439245	1.0768e-05	31.6394065	3	3	6
ENSG00000142327	0.6504541	RNPEPL1	arginyl aminopeptidase like 1 [Source:HGNC Symbol;Acc:HGNC:10079]	9.59692e-27	684.384339	1.02197e-40	42.2155935	4.48055e-06	42.2201065	3	3	6
ENSG00000163347	1.6157671	CLDN1	claudin 1 [Source:HGNC Symbol;Acc:HGNC:2032]	1.00294e-26	533.597547	2.73761e-44	34.0397983	1.87089e-06	34.0352801	3	3	6
ENSG00000112576	1.6646542	CCND3	cyclin D3 [Source:HGNC Symbol;Acc:HGNC:1585]	1.2283e-26	486.624260	8.54597e-46	31.0257485	5.55207e-06	31.0212304	3	3	6
ENSG00000163975	1.4432298	MELTF	melanotransferrin [Source:HGNC Symbol;Acc:HGNC:7037]	1.3511e-26	828.990497	6.63913e-37	53.1119875	4.70842e-07	53.1074688	3	3	6
ENSG00000112697	1.7171727	TMEM30A	transmembrane protein 30A [Source:HGNC Symbol;Acc:HGNC:16667]	2.41615e-26	1129.464212	8.67907e-74	71.8580697	0.000334511	71.8535497	3	3	6
ENSG00000137285	1.9856482	TUBB2B	tubulin beta 2B class IIb [Source:HGNC Symbol;Acc:HGNC:30829]	2.46276e-26	428.022303	5.46213e-59	27.1981183	0.000133812	27.1936003	3	3	6
ENSG00000072501	1.3777730	SMC1A	structural maintenance of chromosomes 1A [Source:HGNC Symbol;Acc:HGNC:11111]	4.56715e-26	1222.939875	8.78369e-34	78.6075704	2.43087e-07	78.6030510	3	3	6
ENSG00000163395	1.6895210	IGFN1	immunoglobulin-like and fibronectin type III domain containing 1 [Source:HGNC Symbol;Acc:HGNC:24607]	4.60872e-26	971.603900	1.46133e-67	61.9403853	0.00025588	61.9358659	3	3	6
ENSG00000077152	1.8783671	UBE2T	ubiquitin conjugating enzyme E2 T [Source:HGNC Symbol;Acc:HGNC:25009]	6.2318e-26	356.573769	8.25942e-46	22.6566872	1.12556e-05	22.6521695	3	3	6
ENSG00000107798	1.6900471	LIPA	lipase A, lysosomal acid type [Source:HGNC Symbol;Acc:HGNC:6617]	6.41617e-26	555.405218	1.59586e-50	35.3522717	6.54047e-05	35.3477535	3	3	6
ENSG00000153250	1.7604890	RBMS1	RNA binding motif single stranded interacting protein 1 [Source:HGNC Symbol;Acc:HGNC:9907]	8.52422e-26	672.767525	3.40682e-62	42.7967494	0.000267666	42.7922307	3	3	6
ENSG00000082497	2.1945973	SERTAD4	SERTA domain containing 4 [Source:HGNC Symbol;Acc:HGNC:25236]	9.3753e-26	248.023346	7.26213e-44	15.7299880	7.34675e-08	15.7254705	3	3	6
ENSG00000198380	1.6051073	GFPT1	glutamine--fructose-6-phosphate transaminase 1 [Source:HGNC Symbol;Acc:HGNC:4241]	1.17727e-25	556.225319	2.20642e-44	35.4793402	1.0808e-05	35.4748220	3	3	6
ENSG00000143756	1.7717329	FBXO28	F-box protein 28 [Source:HGNC Symbol;Acc:HGNC:29046]	1.55688e-25	397.728670	3.68768e-45	25.3062732	6.36028e-06	25.3017554	3	3	6
ENSG00000123689	2.0201696	G0S2	G0/G1 switch 2 [Source:HGNC Symbol;Acc:HGNC:30229]	2.42783e-25	317.435025	1.538e-47	20.1654177	2.07292e-05	20.1609000	3	3	6
ENSG00000058668	1.6598591	ATP2B4	ATPase plasma membrane Ca2+ transporting 4 [Source:HGNC Symbol;Acc:HGNC:817]	2.66025e-25	1066.644015	1.5813e-66	68.0354636	0.000467613	68.0309439	3	3	6
ENSG00000127561	2.5823781	SYNGR3	synaptogyrin 3 [Source:HGNC Symbol;Acc:HGNC:11501]	2.98455e-25	244.397933	2.45611e-53	15.4874326	9.94092e-05	15.4829151	3	3	6
ENSG00000166825	1.8006667	ANPEP	alanyl aminopeptidase, membrane [Source:HGNC Symbol;Acc:HGNC:500]	3.3657e-25	367.212949	1.42035e-43	23.3513933	5.64731e-06	23.3468756	3	3	6
ENSG00000124225	1.3905526	PMEPA1	prostate transmembrane protein, androgen induced 1 [Source:HGNC Symbol;Acc:HGNC:14107]	4.78835e-25	974.928617	4.11565e-33	62.6145374	1.11674e-07	62.6100185	3	3	6
ENSG00000113657	1.3672553	DPYSL3	dihydropyrimidinase like 3 [Source:HGNC Symbol;Acc:HGNC:3015]	6.53427e-25	1077.986874	1.69938e-31	69.3384166	2.43836e-08	69.3338976	3	3	6
ENSG00000133026	1.4149270	MYH10	myosin heavy chain 10 [Source:HGNC Symbol;Acc:HGNC:7568]	7.14181e-25	1567.801957	1.10867e-40	100.5778922	3.90036e-05	100.5733718	3	3	6
ENSG00000167470	0.6884954	MIDN	midnolin [Source:HGNC Symbol;Acc:HGNC:16298]	8.49296e-25	1221.625848	8.53487e-40	75.1075871	5.10391e-05	75.1120971	3	3	6
ENSG00000057294	0.5345798	PKP2	plakophilin 2 [Source:HGNC Symbol;Acc:HGNC:9024]	1.1774e-24	322.915259	6.79451e-41	20.0533174	1.42355e-05	20.0578325	3	3	6
ENSG00000164164	1.5386299	OTUD4	OTU deubiquitinase 4 [Source:HGNC Symbol;Acc:HGNC:24949]	1.21711e-24	672.691852	3.17368e-43	43.0043444	2.05485e-05	42.9998260	3	3	6
ENSG00000087502	1.7840671	ERGIC2	ERGIC and golgi 2 [Source:HGNC Symbol;Acc:HGNC:30208]	1.26171e-24	345.595790	3.49195e-41	21.9935762	5.90137e-07	21.9890585	3	3	6
ENSG00000117597	1.9608039	UTP25	UTP25, small subunit processor component [Source:HGNC Symbol;Acc:HGNC:28440]	1.57883e-24	294.726720	9.23706e-43	18.7291624	3.77704e-06	18.7246448	3	3	6
ENSG00000156535	1.4965855	CD109	CD109 molecule [Source:HGNC Symbol;Acc:HGNC:21685]	2.15865e-24	965.210795	6.03367e-45	61.7443968	6.02095e-05	61.7398776	3	3	6
ENSG00000175567	0.6246304	UCP2	uncoupling protein 2 [Source:HGNC Symbol;Acc:HGNC:12518]	2.32138e-24	724.758911	1.80859e-47	44.7568601	0.000111192	44.7613731	3	3	6
ENSG00000178752	2.1118574	ERFE	erythroferrone [Source:HGNC Symbol;Acc:HGNC:26727]	3.3211e-24	252.818074	2.6548e-42	16.0416958	1.61771e-06	16.0371783	3	3	6
ENSG00000141380	1.4530115	SS18	SS18, nBAF chromatin remodeling complex subunit [Source:HGNC Symbol;Acc:HGNC:11340]	3.50986e-24	763.837884	9.80425e-37	48.9031347	1.09042e-05	48.8986162	3	3	6
ENSG00000140416	1.3228058	TPM1	tropomyosin 1 [Source:HGNC Symbol;Acc:HGNC:12010]	4.6284e-24	4706.101809	6.58433e-35	303.6242755	1.57241e-05	303.6197495	3	3	6
ENSG00000177706	1.5262356	FAM20C	FAM20C, golgi associated secretory pathway kinase [Source:HGNC Symbol;Acc:HGNC:22140]	6.60084e-24	703.031546	5.43209e-43	44.9587105	6.49505e-05	44.9541920	3	3	6
ENSG00000113658	1.6337186	SMAD5	SMAD family member 5 [Source:HGNC Symbol;Acc:HGNC:6771]	6.61772e-24	509.636244	3.77183e-44	32.4740150	4.3419e-05	32.4694969	3	3	6
ENSG00000159388	0.3269271	BTG2	BTG anti-proliferation factor 2 [Source:HGNC Symbol;Acc:HGNC:1131]	7.53911e-24	173.273688	2.92692e-48	10.7969921	4.78591e-05	10.8015080	3	3	6
ENSG00000140931	1.5785198	CMTM3	CKLF like MARVEL transmembrane domain containing 3 [Source:HGNC Symbol;Acc:HGNC:19174]	9.51292e-24	555.357803	1.71962e-42	35.4585670	2.21829e-05	35.4540488	3	3	6
ENSG00000197249	1.5044534	SERPINA1	serpin family A member 1 [Source:HGNC Symbol;Acc:HGNC:8941]	1.13398e-23	794.600395	6.62068e-43	50.8487126	7.60146e-05	50.8441938	3	3	6
ENSG00000104368	2.1058752	PLAT	plasminogen activator, tissue type [Source:HGNC Symbol;Acc:HGNC:9051]	1.21642e-23	294.846493	3.56953e-47	18.7056610	0.000110612	18.7011434	3	3	6
ENSG00000078804	0.6227529	TP53INP2	tumor protein p53 inducible nuclear protein 2 [Source:HGNC Symbol;Acc:HGNC:16104]	1.45536e-23	625.088862	1.67887e-44	38.5923886	9.06041e-05	38.5969021	3	3	6
ENSG00000088766	1.3984005	CRLS1	cardiolipin synthase 1 [Source:HGNC Symbol;Acc:HGNC:16148]	1.60213e-23	865.560063	1.11672e-32	55.5584299	1.02736e-06	55.5539112	3	3	6
ENSG00000153214	1.6185576	TMEM87B	transmembrane protein 87B [Source:HGNC Symbol;Acc:HGNC:25913]	1.76135e-23	432.339809	2.77166e-39	27.5722152	2.61365e-06	27.5676973	3	3	6
ENSG00000100628	2.5427308	ASB2	ankyrin repeat and SOCS box containing 2 [Source:HGNC Symbol;Acc:HGNC:16012]	2.10696e-23	264.970343	8.97404e-55	16.7751272	0.000458325	16.7706096	3	3	6
ENSG00000143321	1.3058900	HDGF	heparin binding growth factor [Source:HGNC Symbol;Acc:HGNC:4856]	3.01736e-23	1874.056044	1.58247e-27	121.0449667	4.74565e-07	121.0404464	3	3	6
ENSG00000164951	1.5639338	PDP1	pyruvate dehyrogenase phosphatase catalytic subunit 1 [Source:HGNC Symbol;Acc:HGNC:9279]	4.1259e-23	495.865048	1.03472e-38	31.6593903	5.11858e-06	31.6548723	3	3	6
ENSG00000099875	0.6776719	MKNK2	MAP kinase interacting serine/threonine kinase 2 [Source:HGNC Symbol;Acc:HGNC:7111]	5.4786e-23	773.250351	6.33237e-37	47.6354716	6.74835e-05	47.6399841	3	3	6
ENSG00000004864	1.6767708	SLC25A13	solute carrier family 25 member 13 [Source:HGNC Symbol;Acc:HGNC:10983]	6.77324e-23	416.397177	5.93135e-42	26.5474435	1.07829e-05	26.5429256	3	3	6
ENSG00000134516	1.6067064	DOCK2	dedicator of cytokinesis 2 [Source:HGNC Symbol;Acc:HGNC:2988]	6.82357e-23	445.470965	2.01475e-39	28.4166282	7.19172e-06	28.4121103	3	3	6
ENSG00000142949	1.3316332	PTPRF	protein tyrosine phosphatase, receptor type F [Source:HGNC Symbol;Acc:HGNC:9670]	6.92579e-23	2585.314671	8.00709e-33	166.6490513	5.09189e-05	166.6445294	3	3	6
ENSG00000139083	1.5114825	ETV6	ETS variant 6 [Source:HGNC Symbol;Acc:HGNC:3495]	8.72738e-23	600.079520	1.38802e-38	38.3913708	1.59815e-05	38.3868525	3	3	6
ENSG00000175634	0.6377218	RPS6KB2	ribosomal protein S6 kinase B2 [Source:HGNC Symbol;Acc:HGNC:10437]	1.02732e-22	452.029878	3.42766e-35	27.9174712	2.64425e-06	27.9219855	3	3	6
ENSG00000100439	0.7279038	ABHD4	abhydrolase domain containing 4 [Source:HGNC Symbol;Acc:HGNC:20154]	1.10353e-22	889.688246	5.17641e-28	54.5817514	1.66438e-06	54.5862630	3	3	6
ENSG00000074410	2.8533100	CA12	carbonic anhydrase 12 [Source:HGNC Symbol;Acc:HGNC:1371]	1.49766e-22	200.585523	1.24624e-50	12.6998957	0.000306634	12.6953783	3	3	6
ENSG00000144802	1.5735608	NFKBIZ	NFKB inhibitor zeta [Source:HGNC Symbol;Acc:HGNC:29805]	1.61913e-22	594.014927	4.6062e-43	37.9019008	9.96875e-05	37.8973825	3	3	6
ENSG00000171492	1.9905198	LRRC8D	leucine rich repeat containing 8 VRAC subunit D [Source:HGNC Symbol;Acc:HGNC:16992]	1.64177e-22	254.268819	5.70777e-39	16.1496286	3.48402e-06	16.1451111	3	3	6
ENSG00000136490	1.5397134	LIMD2	LIM domain containing 2 [Source:HGNC Symbol;Acc:HGNC:28142]	1.69996e-22	511.989568	5.58186e-38	32.7408914	4.52853e-06	32.7363734	3	3	6
ENSG00000081923	1.5897310	ATP8B1	ATPase phospholipid transporting 8B1 [Source:HGNC Symbol;Acc:HGNC:3706]	2.05153e-22	527.006669	5.01456e-42	33.6320118	4.30657e-05	33.6274937	3	3	6
ENSG00000167566	0.6970318	NCKAP5L	NCK associated protein 5 like [Source:HGNC Symbol;Acc:HGNC:29321]	2.43019e-22	615.619608	4.92068e-30	37.8664454	1.4366e-07	37.8709587	3	3	6
ENSG00000124813	1.3950639	RUNX2	runt related transcription factor 2 [Source:HGNC Symbol;Acc:HGNC:10472]	3.33892e-22	1082.520518	6.97262e-35	69.5738398	3.77623e-05	69.5693206	3	3	6
ENSG00000126603	0.6935024	GLIS2	GLIS family zinc finger 2 [Source:HGNC Symbol;Acc:HGNC:29450]	4.44617e-22	689.850772	2.51605e-32	42.4725915	3.17577e-05	42.4771044	3	3	6
ENSG00000083642	1.5859543	PDS5B	PDS5 cohesin associated factor B [Source:HGNC Symbol;Acc:HGNC:20418]	4.59338e-22	514.427097	6.3161e-41	32.8207913	6.98825e-05	32.8162732	3	3	6
ENSG00000157570	1.7765476	TSPAN18	tetraspanin 18 [Source:HGNC Symbol;Acc:HGNC:20660]	4.67547e-22	534.298191	5.72793e-57	34.0288826	0.000496116	34.0243644	3	3	6
ENSG00000182667	1.8579414	NTM	neurotrimin [Source:HGNC Symbol;Acc:HGNC:17941]	6.93392e-22	542.737447	2.82753e-61	34.4741563	0.000858984	34.4696379	3	3	6
ENSG00000184897	0.6775584	H1FX	H1 histone family member X [Source:HGNC Symbol;Acc:HGNC:4722]	7.5556e-22	665.151259	9.47635e-35	40.9632501	3.74816e-05	40.9677632	3	3	6
ENSG00000116016	0.6859240	EPAS1	endothelial PAS domain protein 1 [Source:HGNC Symbol;Acc:HGNC:3374]	1.19967e-21	759.121638	1.10969e-34	46.7040988	5.41423e-05	46.7086114	3	3	6
ENSG00000096696	1.5424506	DSP	desmoplakin [Source:HGNC Symbol;Acc:HGNC:3052]	1.36711e-21	1531.944598	2.72043e-58	97.9154356	0.000348923	97.9109149	3	3	6
ENSG00000151136	1.8541468	BTBD11	BTB domain containing 11 [Source:HGNC Symbol;Acc:HGNC:23844]	1.67169e-21	341.333692	6.26003e-44	21.7114453	0.000114507	21.7069277	3	3	6
ENSG00000011028	1.3714177	MRC2	mannose receptor C type 2 [Source:HGNC Symbol;Acc:HGNC:16875]	2.71259e-21	1599.579414	6.9535e-35	102.7468307	0.000136649	102.7423105	3	3	6
ENSG00000146112	0.7153590	PPP1R18	protein phosphatase 1 regulatory subunit 18 [Source:HGNC Symbol;Acc:HGNC:29413]	3.90416e-21	745.665184	9.46274e-29	45.7912919	1.05086e-05	45.7958044	3	3	6
ENSG00000153561	1.8418431	RMND5A	required for meiotic nuclear division 5 homolog A [Source:HGNC Symbol;Acc:HGNC:25850]	4.09081e-21	275.718417	5.67002e-36	17.5243605	6.43072e-06	17.5198430	3	3	6
ENSG00000165655	0.6299543	ZNF503	zinc finger protein 503 [Source:HGNC Symbol;Acc:HGNC:23589]	4.40993e-21	381.023060	1.36806e-32	23.5431911	1.60716e-06	23.5477058	3	3	6
ENSG00000211584	0.5855111	SLC48A1	solute carrier family 48 member 1 [Source:HGNC Symbol;Acc:HGNC:26035]	5.41793e-21	346.721680	8.37541e-36	21.4524997	2.3064e-05	21.4570146	3	3	6
ENSG00000119681	1.5508267	LTBP2	latent transforming growth factor beta binding protein 2 [Source:HGNC Symbol;Acc:HGNC:6715]	1.03236e-20	920.598947	9.90425e-50	58.7302981	0.000572501	58.7257789	3	3	6
ENSG00000169410	1.4768908	PTPN9	protein tyrosine phosphatase, non-receptor type 9 [Source:HGNC Symbol;Acc:HGNC:9661]	1.11761e-20	526.059388	3.45069e-33	33.6617230	6.36811e-06	33.6572050	3	3	6
ENSG00000197948	1.5262950	FCHSD1	FCH and double SH3 domains 1 [Source:HGNC Symbol;Acc:HGNC:25463]	1.22693e-20	811.033749	8.34897e-46	51.8874101	0.00043803	51.8828913	3	3	6
ENSG00000084636	1.5941979	COL16A1	collagen type XVI alpha 1 chain [Source:HGNC Symbol;Acc:HGNC:2193]	1.26249e-20	385.143299	3.30465e-35	24.5918062	5.39828e-06	24.5872885	3	3	6
ENSG00000157193	1.5181427	LRP8	LDL receptor related protein 8 [Source:HGNC Symbol;Acc:HGNC:6700]	1.38405e-20	464.505345	2.35927e-34	29.7084860	1.98282e-06	29.7039681	3	3	6
ENSG00000118689	0.6597585	FOXO3	forkhead box O3 [Source:HGNC Symbol;Acc:HGNC:3821]	1.58408e-20	554.593338	3.25703e-35	34.1977173	5.85218e-05	34.2022311	3	3	6
ENSG00000118257	2.1279949	NRP2	neuropilin 2 [Source:HGNC Symbol;Acc:HGNC:8005]	1.78044e-20	2910.887225	5.82022e-172	184.8037077	0.000155541	184.7991818	3	3	6
ENSG00000163874	1.5662061	ZC3H12A	zinc finger CCCH-type containing 12A [Source:HGNC Symbol;Acc:HGNC:26259]	2.32749e-20	387.364952	1.3751e-33	24.7357156	1.40223e-06	24.7311979	3	3	6
ENSG00000173281	1.7922838	PPP1R3B	protein phosphatase 1 regulatory subunit 3B [Source:HGNC Symbol;Acc:HGNC:14942]	2.53124e-20	294.895320	1.82921e-36	18.7652796	2.62692e-05	18.7607621	3	3	6
ENSG00000011422	1.5954602	PLAUR	plasminogen activator, urokinase receptor [Source:HGNC Symbol;Acc:HGNC:9053]	2.76973e-20	405.075513	1.89541e-36	25.8524064	2.02067e-05	25.8478887	3	3	6
ENSG00000108262	0.6859601	GIT1	GIT ArfGAP 1 [Source:HGNC Symbol;Acc:HGNC:4272]	3.26527e-20	626.448147	4.92646e-32	38.5351868	4.37381e-05	38.5397000	3	3	6
ENSG00000049449	1.3166732	RCN1	reticulocalbin 1 [Source:HGNC Symbol;Acc:HGNC:9934]	3.36671e-20	1241.914458	1.83475e-26	80.0785304	6.86303e-06	80.0740113	3	3	6
ENSG00000143507	2.2520142	DUSP10	dual specificity phosphatase 10 [Source:HGNC Symbol;Acc:HGNC:3065]	4.03738e-20	221.871898	6.97319e-42	14.0741120	0.000190145	14.0695947	3	3	6
ENSG00000176853	1.6210709	FAM91A1	family with sequence similarity 91 member A1 [Source:HGNC Symbol;Acc:HGNC:26306]	4.32399e-20	503.502692	5.72971e-43	32.0987000	0.000224234	32.0941819	3	3	6
ENSG00000106799	1.6275825	TGFBR1	transforming growth factor beta receptor 1 [Source:HGNC Symbol;Acc:HGNC:11772]	4.36383e-20	499.930346	3.94761e-43	31.8486706	0.000271208	31.8441525	3	3	6
ENSG00000103647	1.5752809	CORO2B	coronin 2B [Source:HGNC Symbol;Acc:HGNC:2256]	4.37527e-20	391.722681	2.76969e-34	25.0076965	7.98751e-06	25.0031788	3	3	6
ENSG00000165672	1.4736400	PRDX3	peroxiredoxin 3 [Source:HGNC Symbol;Acc:HGNC:9354]	4.43098e-20	664.645839	1.45225e-36	42.5094866	0.000122663	42.5049683	3	3	6
ENSG00000142197	1.5283387	DOP1B	DOP1 leucine zipper like protein B [Source:HGNC Symbol;Acc:HGNC:1291]	4.44137e-20	716.962475	1.23408e-43	45.8513211	0.000308949	45.8468026	3	3	6
ENSG00000008441	0.7491943	NFIX	nuclear factor I X [Source:HGNC Symbol;Acc:HGNC:7788]	4.53022e-20	1159.181840	1.24101e-25	70.8773527	1.62301e-05	70.8818626	3	3	6
ENSG00000148730	0.7193902	EIF4EBP2	eukaryotic translation initiation factor 4E binding protein 2 [Source:HGNC Symbol;Acc:HGNC:3289]	6.16814e-20	764.732648	3.10265e-28	46.9386306	2.69066e-05	46.9431430	3	3	6
ENSG00000128607	1.7804841	KLHDC10	kelch domain containing 10 [Source:HGNC Symbol;Acc:HGNC:22194]	6.62083e-20	311.238548	4.26759e-37	19.7888204	6.43614e-05	19.7843028	3	3	6
ENSG00000142875	1.7847072	PRKACB	protein kinase cAMP-activated catalytic subunit beta [Source:HGNC Symbol;Acc:HGNC:9381]	6.64668e-20	319.712039	2.77621e-38	20.3347465	8.46726e-05	20.3302289	3	3	6
ENSG00000115107	1.5527137	STEAP3	STEAP3 metalloreductase [Source:HGNC Symbol;Acc:HGNC:24592]	6.67241e-20	445.943144	3.38577e-36	28.5073728	2.13168e-05	28.5028550	3	3	6
ENSG00000182481	1.3305181	KPNA2	karyopherin subunit alpha 2 [Source:HGNC Symbol;Acc:HGNC:6395]	7.26898e-20	2040.814305	3.83963e-31	131.4671351	0.000154011	131.4626142	3	3	6
ENSG00000167552	1.3089199	TUBA1A	tubulin alpha 1a [Source:HGNC Symbol;Acc:HGNC:20766]	8.40378e-20	1675.004470	2.56945e-27	108.1418774	1.88559e-05	108.1373576	3	3	6
ENSG00000057019	1.3002935	DCBLD2	discoidin, CUB and LCCL domain containing 2 [Source:HGNC Symbol;Acc:HGNC:24627]	8.90499e-20	3693.045988	4.31734e-30	238.4086363	7.66117e-05	238.4041126	3	3	6
ENSG00000150867	1.4891440	PIP4K2A	phosphatidylinositol-5-phosphate 4-kinase type 2 alpha [Source:HGNC Symbol;Acc:HGNC:8997]	9.71556e-20	451.008087	1.58656e-31	28.8491107	3.37208e-06	28.8445929	3	3	6
ENSG00000132471	0.7534359	WBP2	WW domain binding protein 2 [Source:HGNC Symbol;Acc:HGNC:12738]	1.18189e-19	1233.550518	3.7545e-25	75.3981144	3.18538e-05	75.4026238	3	3	6
ENSG00000175832	2.1308073	ETV4	ETS variant 4 [Source:HGNC Symbol;Acc:HGNC:3493]	1.2497e-19	322.296661	9.05813e-51	20.4286478	0.00103688	20.4241301	3	3	6
ENSG00000144566	1.5281459	RAB5A	RAB5A, member RAS oncogene family [Source:HGNC Symbol;Acc:HGNC:9783]	1.32708e-19	426.107714	3.95193e-33	27.2237939	9.99264e-06	27.2192761	3	3	6
ENSG00000108094	1.5383888	CUL2	cullin 2 [Source:HGNC Symbol;Acc:HGNC:2552]	1.37489e-19	384.267120	6.48917e-32	24.5598494	2.73108e-07	24.5553317	3	3	6
ENSG00000148848	1.4977540	ADAM12	ADAM metallopeptidase domain 12 [Source:HGNC Symbol;Acc:HGNC:190]	1.49707e-19	689.523029	3.72175e-40	44.1557670	0.000169094	44.1512486	3	3	6
ENSG00000183963	1.3052720	SMTN	smoothelin [Source:HGNC Symbol;Acc:HGNC:11126]	1.68741e-19	1142.035185	9.31176e-25	73.7448897	5.39755e-07	73.7403709	3	3	6
ENSG00000122566	1.2965371	HNRNPA2B1	heterogeneous nuclear ribonucleoprotein A2/B1 [Source:HGNC Symbol;Acc:HGNC:5033]	2.49238e-19	3041.196420	1.45232e-28	196.3126905	8.87062e-05	196.3081680	3	3	6
ENSG00000164938	0.5030713	TP53INP1	tumor protein p53 inducible nuclear protein 1 [Source:HGNC Symbol;Acc:HGNC:18022]	3.74498e-19	299.507712	1.69961e-43	18.6410961	0.000818024	18.6456113	3	3	6
ENSG00000181649	1.6565252	PHLDA2	pleckstrin homology like domain family A member 2 [Source:HGNC Symbol;Acc:HGNC:12385]	3.77949e-19	502.710091	1.78487e-46	32.0717272	0.000406343	32.0672092	3	3	6
ENSG00000091136	1.3185573	LAMB1	laminin subunit beta 1 [Source:HGNC Symbol;Acc:HGNC:6486]	4.07946e-19	1893.437290	4.11682e-29	122.0607664	9.65032e-05	122.0562459	3	3	6
ENSG00000106771	1.3590059	TMEM245	transmembrane protein 245 [Source:HGNC Symbol;Acc:HGNC:1363]	4.23079e-19	950.423569	2.84158e-29	61.0975189	5.82078e-05	61.0930002	3	3	6
ENSG00000115414	1.3660678	FN1	fibronectin 1 [Source:HGNC Symbol;Acc:HGNC:3778]	4.29645e-19	27526.602609	5.98679e-55	1770.4325286	0.000251123	1770.4279510	3	3	6
ENSG00000135074	1.4697368	ADAM19	ADAM metallopeptidase domain 19 [Source:HGNC Symbol;Acc:HGNC:197]	4.6021e-19	1124.787692	2.61645e-44	72.0622582	0.000665804	72.0577388	3	3	6
ENSG00000177606	1.4186016	JUN	Jun proto-oncogene, AP-1 transcription factor subunit [Source:HGNC Symbol;Acc:HGNC:6204]	5.0794e-19	845.664766	7.55954e-35	54.2852403	8.83533e-05	54.2807216	3	3	6
ENSG00000157168	0.6646327	NRG1	neuregulin 1 [Source:HGNC Symbol;Acc:HGNC:7997]	5.23129e-19	683.807305	2.61117e-37	42.0864786	0.000271383	42.0909916	3	3	6
ENSG00000221978	1.3367701	CCNL2	cyclin L2 [Source:HGNC Symbol;Acc:HGNC:20570]	6.36257e-19	820.230726	6.47213e-26	52.8558922	6.62744e-06	52.8513738	3	3	6
ENSG00000149547	0.7190998	EI24	EI24, autophagy associated transmembrane protein [Source:HGNC Symbol;Acc:HGNC:13276]	6.70815e-19	641.374736	1.37094e-26	39.3567059	8.67575e-06	39.3612190	3	3	6
ENSG00000164574	1.3846703	GALNT10	polypeptide N-acetylgalactosaminyltransferase 10 [Source:HGNC Symbol;Acc:HGNC:19873]	6.75497e-19	778.412075	3.15549e-30	50.0015889	4.05992e-05	49.9970705	3	3	6
ENSG00000176170	1.4467982	SPHK1	sphingosine kinase 1 [Source:HGNC Symbol;Acc:HGNC:11240]	7.0165e-19	667.959583	1.35629e-34	42.8007367	0.000133252	42.7962184	3	3	6
ENSG00000008517	1.3452856	IL32	interleukin 32 [Source:HGNC Symbol;Acc:HGNC:16830]	7.11487e-19	991.662292	2.01387e-28	63.8974577	1.00949e-05	63.8929390	3	3	6
ENSG00000124532	1.6698295	MRS2	magnesium transporter MRS2 [Source:HGNC Symbol;Acc:HGNC:13785]	7.7807e-19	352.657798	4.09703e-36	22.4541033	0.000122062	22.4495856	3	3	6
ENSG00000138757	1.3613306	G3BP2	G3BP stress granule assembly factor 2 [Source:HGNC Symbol;Acc:HGNC:30291]	7.89168e-19	865.203748	1.21104e-28	55.6035814	5.45823e-05	55.5990628	3	3	6
ENSG00000134070	2.0659257	IRAK2	interleukin 1 receptor associated kinase 2 [Source:HGNC Symbol;Acc:HGNC:6113]	8.0592e-19	191.628848	1.40573e-32	12.1601492	2.56711e-06	12.1556319	3	3	6
ENSG00000104885	0.7191656	DOT1L	DOT1 like histone lysine methyltransferase [Source:HGNC Symbol;Acc:HGNC:24948]	8.07182e-19	570.941610	2.1886e-25	35.0423765	7.74938e-07	35.0468900	3	3	6
ENSG00000140941	1.4506771	MAP1LC3B	microtubule associated protein 1 light chain 3 beta [Source:HGNC Symbol;Acc:HGNC:13352]	8.41164e-19	474.367495	1.25938e-29	30.3844663	3.1653e-06	30.3799484	3	3	6
ENSG00000174945	1.7657830	AMZ1	archaelysin family metallopeptidase 1 [Source:HGNC Symbol;Acc:HGNC:22231]	8.65044e-19	378.341069	8.83263e-44	24.0944252	0.000470442	24.0899074	3	3	6
ENSG00000101557	1.3801379	USP14	ubiquitin specific peptidase 14 [Source:HGNC Symbol;Acc:HGNC:12612]	9.18725e-19	639.881054	7.78922e-28	41.1195226	1.0286e-05	41.1150045	3	3	6
ENSG00000163466	1.2796075	ARPC2	actin related protein 2/3 complex subunit 2 [Source:HGNC Symbol;Acc:HGNC:705]	1.01627e-18	1545.763055	2.53551e-23	100.0457975	6.67206e-07	100.0412781	3	3	6
ENSG00000160326	1.5028457	SLC2A6	solute carrier family 2 member 6 [Source:HGNC Symbol;Acc:HGNC:11011]	1.12694e-18	477.573640	7.37776e-34	30.5595320	5.06972e-05	30.5550141	3	3	6
ENSG00000005700	1.5113421	IBTK	inhibitor of Bruton tyrosine kinase [Source:HGNC Symbol;Acc:HGNC:17853]	1.54172e-18	478.498854	4.32988e-34	30.5776328	0.000109283	30.5731148	3	3	6
ENSG00000090565	1.5142412	RAB11FIP3	RAB11 family interacting protein 3 [Source:HGNC Symbol;Acc:HGNC:17224]	1.56615e-18	386.502920	7.97243e-31	24.7264603	2.14867e-06	24.7219426	3	3	6
ENSG00000186298	1.4854039	PPP1CC	protein phosphatase 1 catalytic subunit gamma [Source:HGNC Symbol;Acc:HGNC:9283]	1.63286e-18	842.347766	3.00902e-41	53.8462576	0.000496741	53.8417387	3	3	6
ENSG00000189223	1.8622808	PAX8-AS1	PAX8 antisense RNA 1 [Source:HGNC Symbol;Acc:HGNC:49271]	1.93218e-18	304.135491	2.12696e-40	19.3608324	0.000333103	19.3563148	3	3	6
ENSG00000088826	1.5363769	SMOX	spermine oxidase [Source:HGNC Symbol;Acc:HGNC:15862]	2.18783e-18	361.941458	1.6023e-30	23.1297614	1.2973e-06	23.1252438	3	3	6
ENSG00000160446	0.6751642	ZDHHC12	zinc finger DHHC-type containing 12 [Source:HGNC Symbol;Acc:HGNC:19159]	2.27352e-18	519.506605	4.60309e-31	31.9656236	6.66951e-05	31.9701375	3	3	6
ENSG00000130164	1.2977776	LDLR	low density lipoprotein receptor [Source:HGNC Symbol;Acc:HGNC:6547]	2.4194e-18	1837.204897	2.71036e-26	118.6152743	9.19333e-05	118.6107542	3	3	6
ENSG00000165959	1.5786154	CLMN	calmin [Source:HGNC Symbol;Acc:HGNC:19972]	2.4902e-18	352.347943	2.53856e-32	22.5047884	2.19926e-05	22.5002708	3	3	6
ENSG00000071282	1.5556978	LMCD1	LIM and cysteine rich domains 1 [Source:HGNC Symbol;Acc:HGNC:6633]	2.68823e-18	1024.641029	2.03675e-53	65.5271832	0.00113673	65.5226639	3	3	6
ENSG00000166925	0.6807573	TSC22D4	TSC22 domain family member 4 [Source:HGNC Symbol;Acc:HGNC:21696]	2.83507e-18	475.351156	2.81071e-29	29.2968561	6.82433e-05	29.3013702	3	3	6
ENSG00000137868	5.2886899	STRA6	stimulated by retinoic acid 6 [Source:HGNC Symbol;Acc:HGNC:30650]	3.08013e-18	85.071915	1.6321e-40	5.3708712	2.00076e-06	5.3663542	3	1	4
ENSG00000119487	1.3736395	MAPKAP1	mitogen-activated protein kinase associated protein 1 [Source:HGNC Symbol;Acc:HGNC:18752]	3.11435e-18	730.476505	1.77481e-28	46.9519295	1.79021e-05	46.9474112	3	3	6
ENSG00000110697	1.3939324	PITPNM1	phosphatidylinositol transfer protein membrane associated 1 [Source:HGNC Symbol;Acc:HGNC:9003]	3.37707e-18	756.694136	4.64869e-31	48.6271502	0.000113575	48.6226318	3	3	6
ENSG00000140526	1.3294266	ABHD2	abhydrolase domain containing 2 [Source:HGNC Symbol;Acc:HGNC:18717]	3.74202e-18	778.644394	8.9648e-25	50.2023660	3.61442e-07	50.1978478	3	3	6
ENSG00000143061	1.5222588	IGSF3	immunoglobulin superfamily member 3 [Source:HGNC Symbol;Acc:HGNC:5950]	3.94901e-18	414.485093	3.42194e-32	26.4832397	6.37569e-05	26.4787219	3	3	6
ENSG00000105137	0.7100514	SYDE1	synapse defective Rho GTPase homolog 1 [Source:HGNC Symbol;Acc:HGNC:25824]	6.16112e-18	600.112236	2.64394e-27	36.8483007	5.10958e-05	36.8528140	3	3	6
ENSG00000103742	1.9488602	IGDCC4	immunoglobulin superfamily DCC subclass member 4 [Source:HGNC Symbol;Acc:HGNC:13770]	6.75566e-18	200.362463	2.1054e-31	12.7343210	5.86303e-06	12.7298037	3	3	6
ENSG00000157613	1.4457536	CREB3L1	cAMP responsive element binding protein 3 like 1 [Source:HGNC Symbol;Acc:HGNC:18856]	7.77705e-18	1106.796972	2.80797e-41	70.9993859	0.00070767	70.9948666	3	3	6
ENSG00000127220	0.6102772	ABHD8	abhydrolase domain containing 8 [Source:HGNC Symbol;Acc:HGNC:23759]	7.89823e-18	296.733286	1.88808e-29	18.3612879	2.72392e-05	18.3658030	3	3	6
ENSG00000142173	1.3124257	COL6A2	collagen type VI alpha 2 chain [Source:HGNC Symbol;Acc:HGNC:2212]	8.34653e-18	955.122615	1.6916e-24	61.6418248	2.30315e-06	61.6373062	3	3	6
ENSG00000165868	2.0690042	HSPA12A	heat shock protein family A (Hsp70) member 12A [Source:HGNC Symbol;Acc:HGNC:19022]	8.65619e-18	180.221791	3.69556e-31	11.4405698	3.6518e-06	11.4360526	3	3	6
ENSG00000105701	0.7839145	FKBP8	FK506 binding protein 8 [Source:HGNC Symbol;Acc:HGNC:3724]	9.05722e-18	1297.861984	1.02141e-19	78.9945570	5.47283e-07	78.9990657	3	3	6
ENSG00000124920	1.3557073	MYRF	myelin regulatory factor [Source:HGNC Symbol;Acc:HGNC:1181]	1.09348e-17	604.997149	4.60062e-25	38.9241935	4.25209e-07	38.9196755	3	3	6
ENSG00000186472	0.4708783	PCLO	piccolo presynaptic cytomatrix protein [Source:HGNC Symbol;Acc:HGNC:13406]	1.14851e-17	211.075979	1.29681e-35	13.1096320	0.000282681	13.1141476	3	3	6
ENSG00000198830	0.7786076	HMGN2	high mobility group nucleosomal binding domain 2 [Source:HGNC Symbol;Acc:HGNC:4986]	1.31537e-17	1841.753749	3.78073e-22	112.2229594	2.39612e-05	112.2274648	3	3	6
ENSG00000125534	0.7479503	PPDPF	pancreatic progenitor cell differentiation and proliferation factor [Source:HGNC Symbol;Acc:HGNC:16142]	1.34249e-17	2542.328034	2.77275e-30	155.3714366	0.000362698	155.3759384	3	3	6
ENSG00000138448	1.4375127	ITGAV	integrin subunit alpha V [Source:HGNC Symbol;Acc:HGNC:6150]	1.34513e-17	861.944475	1.36703e-36	55.2013318	0.000374289	55.1968130	3	3	6
ENSG00000140945	1.3298918	CDH13	cadherin 13 [Source:HGNC Symbol;Acc:HGNC:1753]	1.70781e-17	971.798335	2.52807e-26	62.5810279	6.09467e-05	62.5765092	3	3	6
ENSG00000065559	1.5923970	MAP2K4	mitogen-activated protein kinase kinase 4 [Source:HGNC Symbol;Acc:HGNC:6844]	1.84189e-17	343.540523	6.86211e-32	21.9135087	5.88502e-05	21.9089911	3	3	6
ENSG00000106034	2.2810746	CPED1	cadherin like and PC-esterase domain containing 1 [Source:HGNC Symbol;Acc:HGNC:26159]	1.90078e-17	158.897442	1.78151e-32	10.0681171	1.79079e-05	10.0635999	3	3	6
ENSG00000183049	1.9353743	CAMK1D	calcium/calmodulin dependent protein kinase ID [Source:HGNC Symbol;Acc:HGNC:19341]	2.43274e-17	202.484709	3.53298e-31	12.8646203	2.45682e-05	12.8601030	3	3	6
ENSG00000166780	2.2838935	C16orf45	chromosome 16 open reading frame 45 [Source:HGNC Symbol;Acc:HGNC:19213]	2.49626e-17	151.080660	7.59817e-32	9.5799648	3.2367e-06	9.5754477	3	3	6
ENSG00000165300	0.5723516	SLITRK5	SLIT and NTRK like family member 5 [Source:HGNC Symbol;Acc:HGNC:20295]	2.9775e-17	231.917368	6.70396e-28	14.3786893	1.28882e-05	14.3832048	3	3	6
ENSG00000131791	1.3629897	PRKAB2	protein kinase AMP-activated non-catalytic subunit beta 2 [Source:HGNC Symbol;Acc:HGNC:9379]	2.98871e-17	1022.303919	2.78307e-30	65.6931627	0.000329553	65.6886437	3	3	6
ENSG00000168610	0.7645170	STAT3	signal transducer and activator of transcription 3 [Source:HGNC Symbol;Acc:HGNC:11364]	3.76149e-17	862.406931	4.26855e-21	52.6528614	1.06781e-05	52.6573729	3	3	6
ENSG00000119698	1.9160219	PPP4R4	protein phosphatase 4 regulatory subunit 4 [Source:HGNC Symbol;Acc:HGNC:23788]	3.78753e-17	193.805563	1.07239e-29	12.3194429	2.41558e-06	12.3149257	3	3	6
ENSG00000105048	1.5450178	TNNT1	troponin T1, slow skeletal type [Source:HGNC Symbol;Acc:HGNC:11948]	4.00709e-17	376.396633	8.10988e-32	24.0473919	0.000131257	24.0428742	3	3	6
ENSG00000164251	1.5075607	F2RL1	F2R like trypsin receptor 1 [Source:HGNC Symbol;Acc:HGNC:3538]	4.22564e-17	369.612794	2.98172e-29	23.6296740	1.01509e-05	23.6251564	3	3	6
ENSG00000168672	0.7385076	FAM84B	family with sequence similarity 84 member B [Source:HGNC Symbol;Acc:HGNC:24166]	4.35303e-17	689.670247	6.08384e-24	42.2604806	6.596e-05	42.2649933	3	3	6
ENSG00000137331	1.3834501	IER3	immediate early response 3 [Source:HGNC Symbol;Acc:HGNC:5392]	4.45639e-17	592.737513	1.54546e-27	38.1192119	2.58472e-05	38.1146940	3	3	6
ENSG00000104783	2.2518232	KCNN4	potassium calcium-activated channel subfamily N member 4 [Source:HGNC Symbol;Acc:HGNC:6293]	4.53547e-17	157.838430	4.59279e-32	10.0079231	3.31484e-05	10.0034060	3	3	6
ENSG00000166016	1.4524579	ABTB2	ankyrin repeat and BTB domain containing 2 [Source:HGNC Symbol;Acc:HGNC:23842]	5.00249e-17	718.682642	1.76891e-36	46.0957262	0.000265766	46.0912078	3	3	6
ENSG00000089220	1.3464365	PEBP1	phosphatidylethanolamine binding protein 1 [Source:HGNC Symbol;Acc:HGNC:8630]	5.0976e-17	673.544003	3.10054e-25	43.3767910	2.63075e-05	43.3722729	3	3	6
ENSG00000198363	1.3242760	ASPH	aspartate beta-hydroxylase [Source:HGNC Symbol;Acc:HGNC:757]	5.4906e-17	1351.707745	8.62338e-28	87.0703884	0.000240702	87.0658690	3	3	6
ENSG00000130479	0.7055326	MAP1S	microtubule associated protein 1S [Source:HGNC Symbol;Acc:HGNC:15715]	6.95884e-17	432.519838	3.35003e-24	26.5823915	2.27191e-07	26.5869057	3	3	6
ENSG00000121753	1.4749429	ADGRB2	adhesion G protein-coupled receptor B2 [Source:HGNC Symbol;Acc:HGNC:944]	7.59178e-17	360.274439	4.4584e-27	23.0652321	6.13075e-07	23.0607145	3	3	6
ENSG00000103942	1.5289844	HOMER2	homer scaffold protein 2 [Source:HGNC Symbol;Acc:HGNC:17513]	7.80649e-17	508.659484	3.2506e-37	32.5452466	0.000499181	32.5407286	3	3	6
ENSG00000050344	1.7129712	NFE2L3	nuclear factor, erythroid 2 like 3 [Source:HGNC Symbol;Acc:HGNC:7783]	8.17445e-17	319.038888	3.99535e-36	20.3399030	0.000197027	20.3353855	3	3	6
ENSG00000112210	1.8783143	RAB23	RAB23, member RAS oncogene family [Source:HGNC Symbol;Acc:HGNC:14263]	8.65292e-17	202.861995	1.01591e-29	12.8988508	1.69087e-05	12.8943335	3	3	6
ENSG00000118985	0.7261842	ELL2	elongation factor for RNA polymerase II 2 [Source:HGNC Symbol;Acc:HGNC:17064]	9.28014e-17	728.475265	1.70542e-26	44.6799877	0.000144163	44.6845003	3	3	6
ENSG00000154319	2.6605137	FAM167A	family with sequence similarity 167 member A [Source:HGNC Symbol;Acc:HGNC:15549]	1.02712e-16	127.919010	2.6698e-33	8.0978107	3.95856e-05	8.0932936	3	3	6
ENSG00000156381	0.6393629	ANKRD9	ankyrin repeat domain 9 [Source:HGNC Symbol;Acc:HGNC:20096]	1.10239e-16	286.747107	1.34541e-25	17.7147845	1.22717e-06	17.7192996	3	3	6
ENSG00000108179	1.4022305	PPIF	peptidylprolyl isomerase F [Source:HGNC Symbol;Acc:HGNC:9259]	1.12409e-16	824.505040	5.99966e-33	52.9923458	0.00015103	52.9878272	3	3	6
ENSG00000176974	0.7629640	SHMT1	serine hydroxymethyltransferase 1 [Source:HGNC Symbol;Acc:HGNC:10850]	1.21904e-16	824.036868	3.3216e-21	50.3802922	6.73673e-05	50.3848040	3	3	6
ENSG00000142156	1.3231266	COL6A1	collagen type VI alpha 1 chain [Source:HGNC Symbol;Acc:HGNC:2211]	1.33023e-16	806.918503	2.66609e-24	52.0068416	2.167e-05	52.0023233	3	3	6
ENSG00000188211	1.7628472	NCR3LG1	natural killer cell cytotoxicity receptor 3 ligand 1 [Source:HGNC Symbol;Acc:HGNC:42400]	1.53581e-16	214.838124	6.62318e-28	13.6787497	5.96946e-07	13.6742324	3	3	6
ENSG00000114268	1.5538912	PFKFB4	6-phosphofructo-2-kinase/fructose-2,6-biphosphatase 4 [Source:HGNC Symbol;Acc:HGNC:8875]	1.90518e-16	369.748250	6.1716e-32	23.6139035	0.000185315	23.6093859	3	3	6
ENSG00000123989	0.7546633	CHPF	chondroitin polymerizing factor [Source:HGNC Symbol;Acc:HGNC:24291]	2.15324e-16	712.849123	1.62724e-21	43.5769667	6.9319e-06	43.5814792	3	3	6
ENSG00000164442	0.7259625	CITED2	Cbp/p300 interacting transactivator with Glu/Asp rich carboxy-terminal domain 2 [Source:HGNC Symbol;Acc:HGNC:1987]	2.67677e-16	2698.853540	2.47701e-36	165.3234963	0.00106873	165.3279975	3	3	6
ENSG00000145681	0.6996465	HAPLN1	hyaluronan and proteoglycan link protein 1 [Source:HGNC Symbol;Acc:HGNC:2380]	2.90479e-16	1553.722124	1.73946e-39	95.5801861	0.00152876	95.5846942	3	3	6
ENSG00000124831	1.2965262	LRRFIP1	LRR binding FLII interacting protein 1 [Source:HGNC Symbol;Acc:HGNC:6702]	3.57664e-16	1227.438096	3.349e-24	79.3347295	3.94052e-05	79.3302106	3	3	6
ENSG00000102007	1.3131766	PLP2	proteolipid protein 2 [Source:HGNC Symbol;Acc:HGNC:9087]	3.6991e-16	1033.077621	3.83482e-25	66.7018997	3.47522e-05	66.6973810	3	3	6
ENSG00000125520	0.7903827	SLC2A4RG	SLC2A4 regulator [Source:HGNC Symbol;Acc:HGNC:15930]	4.32508e-16	1316.609856	1.27828e-18	80.0107699	9.92337e-06	80.0152783	3	3	6
ENSG00000177707	1.6077055	NECTIN3	nectin cell adhesion molecule 3 [Source:HGNC Symbol;Acc:HGNC:17664]	4.48793e-16	280.032566	2.76662e-28	17.8736840	4.898e-05	17.8691665	3	3	6
ENSG00000101670	1.6936702	LIPG	lipase G, endothelial type [Source:HGNC Symbol;Acc:HGNC:6623]	4.58415e-16	227.601479	6.83362e-27	14.5058946	1.28664e-06	14.5013773	3	3	6
ENSG00000168036	1.2499604	CTNNB1	catenin beta 1 [Source:HGNC Symbol;Acc:HGNC:2514]	4.58779e-16	1434.377743	1.49843e-19	93.0640951	3.85059e-06	93.0595762	3	3	6
ENSG00000174695	1.5635555	TMEM167A	transmembrane protein 167A [Source:HGNC Symbol;Acc:HGNC:28330]	5.1703e-16	389.400942	3.22238e-33	24.8478456	0.000369318	24.8433279	3	3	6
ENSG00000101236	1.5646125	RNF24	ring finger protein 24 [Source:HGNC Symbol;Acc:HGNC:13779]	5.36272e-16	378.645297	1.72301e-33	24.2050160	0.000209613	24.2004984	3	3	6
ENSG00000101210	2.2661860	EEF1A2	eukaryotic translation elongation factor 1 alpha 2 [Source:HGNC Symbol;Acc:HGNC:3192]	6.34379e-16	142.489464	2.50656e-30	9.0379941	2.44115e-05	9.0334770	3	3	6
ENSG00000168256	0.7522072	NKIRAS2	NFKB inhibitor interacting Ras like 2 [Source:HGNC Symbol;Acc:HGNC:17898]	6.38035e-16	582.817063	1.606e-20	35.6549735	2.72408e-06	35.6594868	3	3	6
ENSG00000166908	1.4618731	PIP4K2C	phosphatidylinositol-5-phosphate 4-kinase type 2 gamma [Source:HGNC Symbol;Acc:HGNC:23786]	6.86488e-16	397.464151	5.20488e-28	25.4734568	2.67782e-05	25.4689392	3	3	6
ENSG00000057252	1.5538019	SOAT1	sterol O-acyltransferase 1 [Source:HGNC Symbol;Acc:HGNC:11177]	7.09154e-16	314.761426	3.14945e-28	20.0919654	5.38048e-05	20.0874479	3	3	6
ENSG00000162591	1.4671215	MEGF6	multiple EGF like domains 6 [Source:HGNC Symbol;Acc:HGNC:3232]	7.10615e-16	343.142543	7.07086e-26	21.9780207	1.13834e-06	21.9735032	3	3	6
ENSG00000141068	1.9657677	KSR1	kinase suppressor of ras 1 [Source:HGNC Symbol;Acc:HGNC:6465]	7.71228e-16	168.515715	3.38291e-27	10.7019868	2.03529e-06	10.6974696	3	3	6
ENSG00000105810	0.6859733	CDK6	cyclin dependent kinase 6 [Source:HGNC Symbol;Acc:HGNC:1777]	8.48817e-16	980.982966	5.87083e-38	60.3595456	0.00152724	60.3640570	3	3	6
ENSG00000164305	1.4658776	CASP3	caspase 3 [Source:HGNC Symbol;Acc:HGNC:1504]	8.58457e-16	340.776578	1.52869e-25	21.8173904	1.64854e-06	21.8128729	3	3	6
ENSG00000176624	1.5627812	MEX3C	mex-3 RNA binding family member C [Source:HGNC Symbol;Acc:HGNC:28040]	8.93141e-16	295.827734	1.24302e-27	18.8954791	3.45521e-05	18.8909616	3	3	6
ENSG00000244306	1.7296852	DUXAP10	double homeobox A pseudogene 10 [Source:NCBI gene;Acc:503639]	9.25167e-16	395.236375	5.37491e-43	25.1622745	0.00160387	25.1577567	3	3	6
ENSG00000115594	2.1421287	IL1R1	interleukin 1 receptor type 1 [Source:HGNC Symbol;Acc:HGNC:5993]	9.5773e-16	168.046863	6.85683e-31	10.6550651	0.000178991	10.6505479	3	3	6
ENSG00000167315	1.5389296	ACAA2	acetyl-CoA acyltransferase 2 [Source:HGNC Symbol;Acc:HGNC:83]	9.6047e-16	301.419320	7.65868e-27	19.2562330	1.38128e-05	19.2517156	3	3	6
ENSG00000143390	1.4118772	RFX5	regulatory factor X5 [Source:HGNC Symbol;Acc:HGNC:9986]	9.94002e-16	433.909613	1.48039e-25	27.8255313	1.93491e-05	27.8210136	3	3	6
ENSG00000146592	1.5314488	CREB5	cAMP responsive element binding protein 5 [Source:HGNC Symbol;Acc:HGNC:16844]	9.95585e-16	543.352446	1.29286e-38	34.7558985	0.000742209	34.7513805	3	3	6
ENSG00000168528	1.3371596	SERINC2	serine incorporator 2 [Source:HGNC Symbol;Acc:HGNC:23231]	1.00375e-15	609.509407	1.48739e-23	39.2675217	1.37694e-05	39.2630038	3	3	6
ENSG00000052795	1.8880151	FNIP2	folliculin interacting protein 2 [Source:HGNC Symbol;Acc:HGNC:29280]	1.01501e-15	190.287130	3.69088e-28	12.0860171	4.10565e-05	12.0814999	3	3	6
ENSG00000160877	0.7970418	NACC1	nucleus accumbens associated 1 [Source:HGNC Symbol;Acc:HGNC:20967]	1.08595e-15	1096.345801	6.21708e-17	66.5983919	3.38381e-06	66.6029016	3	3	6
ENSG00000091409	1.3643913	ITGA6	integrin subunit alpha 6 [Source:HGNC Symbol;Acc:HGNC:6142]	1.18219e-15	539.513160	1.36848e-24	34.6784493	2.07156e-05	34.6739314	3	3	6
ENSG00000100243	0.7783118	CYB5R3	cytochrome b5 reductase 3 [Source:HGNC Symbol;Acc:HGNC:2873]	1.24985e-15	2484.976850	2.50903e-23	151.2638081	0.000233324	151.2683095	3	3	6
ENSG00000151693	1.4473563	ASAP2	ArfGAP with SH3 domain, ankyrin repeat and PH domain 2 [Source:HGNC Symbol;Acc:HGNC:2721]	1.46501e-15	373.096672	4.11579e-26	23.9160628	1.25941e-05	23.9115453	3	3	6
ENSG00000187244	0.7028800	BCAM	basal cell adhesion molecule (Lutheran blood group) [Source:HGNC Symbol;Acc:HGNC:6722]	1.53582e-15	507.212112	2.38692e-26	31.1655681	0.00021465	31.1700820	3	3	6
ENSG00000162692	2.4416412	VCAM1	vascular cell adhesion molecule 1 [Source:HGNC Symbol;Acc:HGNC:12663]	1.8254e-15	146.385418	1.51172e-33	9.2749780	0.000550562	9.2704609	3	3	6
ENSG00000180694	2.0361868	TMEM64	transmembrane protein 64 [Source:HGNC Symbol;Acc:HGNC:25441]	1.86467e-15	158.881504	1.45249e-27	10.0809568	1.23632e-05	10.0764396	3	3	6
ENSG00000183624	0.7122716	HMCES	5-hydroxymethylcytosine binding, ES cell specific [Source:HGNC Symbol;Acc:HGNC:24446]	1.89395e-15	447.513696	1.01576e-23	27.4868610	2.80753e-05	27.4913752	3	3	6
ENSG00000115415	0.8012346	STAT1	signal transducer and activator of transcription 1 [Source:HGNC Symbol;Acc:HGNC:11362]	1.95101e-15	2509.064276	6.98201e-19	152.1769809	0.000120171	152.1814815	3	3	6
ENSG00000144043	1.4363682	TEX261	testis expressed 261 [Source:HGNC Symbol;Acc:HGNC:30712]	1.96433e-15	410.500018	1.27812e-26	26.3123973	3.23435e-05	26.3078796	3	3	6
ENSG00000011304	1.2181374	PTBP1	polypyrimidine tract binding protein 1 [Source:HGNC Symbol;Acc:HGNC:9583]	2.49981e-15	2136.364705	2.78948e-17	139.2130485	4.8217e-07	139.2085292	3	3	6
ENSG00000166250	1.3958542	CLMP	CXADR like membrane protein [Source:HGNC Symbol;Acc:HGNC:24039]	2.54192e-15	443.529162	6.53614e-25	28.4845017	1.7109e-05	28.4799840	3	3	6
ENSG00000110881	1.9466247	ASIC1	acid sensing ion channel subunit 1 [Source:HGNC Symbol;Acc:HGNC:100]	2.85911e-15	165.869068	2.00695e-26	10.5332214	8.54711e-06	10.5287042	3	3	6
ENSG00000138623	1.4649836	SEMA7A	semaphorin 7A (John Milton Hagen blood group) [Source:HGNC Symbol;Acc:HGNC:10741]	3.10222e-15	840.726565	9.04717e-40	53.8656264	0.00119332	53.8611076	3	3	6
ENSG00000150403	1.3951625	TMCO3	transmembrane and coiled-coil domains 3 [Source:HGNC Symbol;Acc:HGNC:20329]	3.10474e-15	539.176952	3.13767e-27	34.6222849	0.000215228	34.6177670	3	3	6
ENSG00000087245	1.4555510	MMP2	matrix metallopeptidase 2 [Source:HGNC Symbol;Acc:HGNC:7166]	3.15752e-15	387.275170	7.95612e-27	24.7969673	7.99541e-05	24.7924496	3	3	6
ENSG00000035687	1.5416001	ADSS	adenylosuccinate synthase [Source:HGNC Symbol;Acc:HGNC:292]	3.23596e-15	272.448997	6.90458e-25	17.4024692	1.01231e-06	17.3979518	3	3	6
ENSG00000090530	0.7518957	P3H2	prolyl 3-hydroxylase 2 [Source:HGNC Symbol;Acc:HGNC:19317]	3.64708e-15	727.505817	5.9561e-22	44.4442566	6.45465e-05	44.4487689	3	3	6
ENSG00000204592	1.2594775	HLA-E	major histocompatibility complex, class I, E [Source:HGNC Symbol;Acc:HGNC:4962]	3.81021e-15	1038.098265	2.9819e-19	67.2569445	2.08407e-05	67.2524261	3	3	6
ENSG00000139926	1.3362375	FRMD6	FERM domain containing 6 [Source:HGNC Symbol;Acc:HGNC:19839]	4.23206e-15	787.676229	1.45478e-25	50.7618734	0.000153159	50.7573551	3	3	6
ENSG00000141682	1.5269938	PMAIP1	phorbol-12-myristate-13-acetate-induced protein 1 [Source:HGNC Symbol;Acc:HGNC:9108]	4.3708e-15	286.054557	3.07431e-25	18.2781048	1.04245e-05	18.2735874	3	3	6
ENSG00000108797	1.3772041	CNTNAP1	contactin associated protein 1 [Source:HGNC Symbol;Acc:HGNC:8011]	4.74665e-15	498.491915	9.62127e-25	32.0209697	5.47626e-05	32.0164519	3	3	6
ENSG00000065970	1.4846297	FOXJ2	forkhead box J2 [Source:HGNC Symbol;Acc:HGNC:24818]	4.92071e-15	328.967633	4.71057e-26	21.0617748	1.53422e-05	21.0572573	3	3	6
ENSG00000162522	0.7820120	KIAA1522	KIAA1522 [Source:HGNC Symbol;Acc:HGNC:29301]	6.48146e-15	1396.668777	2.87548e-20	84.9609744	0.000161397	84.9654824	3	3	6
ENSG00000169715	1.3931397	MT1E	metallothionein 1E [Source:HGNC Symbol;Acc:HGNC:7397]	7.71127e-15	429.027936	3.32121e-24	27.5502586	1.44297e-05	27.5457409	3	3	6
ENSG00000133816	1.3558330	MICAL2	microtubule associated monooxygenase, calponin and LIM domain containing 2 [Source:HGNC Symbol;Acc:HGNC:24693]	7.96634e-15	4313.830000	8.00244e-40	277.9353861	0.00154538	277.9308604	3	3	6
ENSG00000142227	1.3384208	EMP3	epithelial membrane protein 3 [Source:HGNC Symbol;Acc:HGNC:3335]	8.03565e-15	596.554515	1.48977e-23	38.4444369	8.01874e-05	38.4399190	3	3	6
ENSG00000106348	0.6995709	IMPDH1	inosine monophosphate dehydrogenase 1 [Source:HGNC Symbol;Acc:HGNC:6052]	8.41415e-15	482.917370	3.11894e-26	29.6842282	0.000315381	29.6887422	3	3	6
ENSG00000161671	0.7731356	EMC10	ER membrane protein complex subunit 10 [Source:HGNC Symbol;Acc:HGNC:27609]	9.27529e-15	764.729084	4.29559e-19	46.6423157	1.14864e-05	46.6468277	3	3	6
ENSG00000153786	0.7300207	ZDHHC7	zinc finger DHHC-type containing 7 [Source:HGNC Symbol;Acc:HGNC:18459]	1.0324e-14	666.082486	7.34214e-25	40.7985135	0.000279259	40.8030263	3	3	6
ENSG00000169554	1.4837300	ZEB2	zinc finger E-box binding homeobox 2 [Source:HGNC Symbol;Acc:HGNC:14881]	1.08846e-14	305.322285	1.03054e-24	19.5461567	4.44177e-06	19.5416393	3	3	6
ENSG00000175662	0.7406615	TOM1L2	target of myb1 like 2 membrane trafficking protein [Source:HGNC Symbol;Acc:HGNC:11984]	1.18803e-14	538.542212	1.2446e-21	32.9987909	7.44002e-05	33.0033044	3	3	6
ENSG00000088387	1.4078469	DOCK9	dedicator of cytokinesis 9 [Source:HGNC Symbol;Acc:HGNC:14132]	1.27388e-14	376.912808	1.21945e-23	24.1911290	5.86749e-06	24.1866115	3	3	6
ENSG00000165997	1.7597912	ARL5B	ADP ribosylation factor like GTPase 5B [Source:HGNC Symbol;Acc:HGNC:23052]	1.28076e-14	309.403006	6.25356e-36	19.6698494	0.00122968	19.6653318	3	3	6
ENSG00000134775	1.3802636	FHOD3	formin homology 2 domain containing 3 [Source:HGNC Symbol;Acc:HGNC:26178]	1.29734e-14	436.619115	1.2395e-23	28.0699909	1.49052e-05	28.0654733	3	3	6
ENSG00000183876	1.5184488	ARSI	arylsulfatase family member I [Source:HGNC Symbol;Acc:HGNC:32521]	1.3066e-14	367.231426	7.26705e-30	23.4758477	0.000504723	23.4713301	3	3	6
ENSG00000171992	0.6996897	SYNPO	synaptopodin [Source:HGNC Symbol;Acc:HGNC:30672]	1.42929e-14	545.414680	1.00274e-27	33.5163438	0.000564645	33.5208574	3	3	6
ENSG00000172927	2.4323057	MYEOV	myeloma overexpressed [Source:HGNC Symbol;Acc:HGNC:7563]	1.77673e-14	123.172877	2.96163e-29	7.8016029	0.000112772	7.7970858	3	3	6
ENSG00000104951	3.4973058	IL4I1	interleukin 4 induced 1 [Source:HGNC Symbol;Acc:HGNC:19094]	1.8099e-14	100.720581	1.50264e-35	6.3640321	0.000964516	6.3595151	3	3	6
ENSG00000132481	1.7099320	TRIM47	tripartite motif containing 47 [Source:HGNC Symbol;Acc:HGNC:19020]	1.99281e-14	217.490221	1.78244e-26	13.8529246	0.000113179	13.8484073	3	3	6
ENSG00000066044	0.7533208	ELAVL1	ELAV like RNA binding protein 1 [Source:HGNC Symbol;Acc:HGNC:3312]	2.05359e-14	650.800433	4.23405e-21	39.7939931	0.000152394	39.7985059	3	3	6
ENSG00000143815	1.3576512	LBR	lamin B receptor [Source:HGNC Symbol;Acc:HGNC:6518]	2.12351e-14	631.470704	1.5328e-25	40.6056536	0.000240215	40.6011356	3	3	6
ENSG00000110514	0.7193360	MADD	MAP kinase activating death domain [Source:HGNC Symbol;Acc:HGNC:6766]	2.1947e-14	385.858494	4.0055e-21	23.6809800	1.84106e-06	23.6854945	3	3	6
ENSG00000141753	1.3644767	IGFBP4	insulin like growth factor binding protein 4 [Source:HGNC Symbol;Acc:HGNC:5473]	2.40928e-14	648.456961	2.33045e-26	41.6831333	0.000529041	41.6786152	3	3	6
ENSG00000188158	1.7591814	NHS	NHS actin remodeling regulator [Source:HGNC Symbol;Acc:HGNC:7820]	2.51025e-14	183.603313	1.97499e-24	11.6848732	2.59747e-06	11.6803560	3	3	6
ENSG00000176619	0.8177236	LMNB2	lamin B2 [Source:HGNC Symbol;Acc:HGNC:6638]	2.68707e-14	1935.767170	2.24029e-15	117.0919796	2.14312e-05	117.0964834	3	3	6
ENSG00000146676	1.4953476	PURB	purine rich element binding protein B [Source:HGNC Symbol;Acc:HGNC:9702]	3.05336e-14	384.833548	3.47783e-29	24.6004582	0.000477705	24.5959405	3	3	6
ENSG00000213563	0.6596442	C8orf82	chromosome 8 open reading frame 82 [Source:HGNC Symbol;Acc:HGNC:33826]	3.17945e-14	272.123849	2.05071e-22	16.7696282	7.28835e-06	16.7741434	3	3	6
ENSG00000099622	0.7867822	CIRBP	cold inducible RNA binding protein [Source:HGNC Symbol;Acc:HGNC:1982]	3.56371e-14	842.347936	1.75854e-17	51.2587297	6.16369e-05	51.2632412	3	3	6
ENSG00000164023	1.6663899	SGMS2	sphingomyelin synthase 2 [Source:HGNC Symbol;Acc:HGNC:28395]	3.63717e-14	305.502706	3.7803e-32	19.4507823	0.000949001	19.4462648	3	3	6
ENSG00000144476	2.0132542	ACKR3	atypical chemokine receptor 3 [Source:HGNC Symbol;Acc:HGNC:23692]	3.71033e-14	148.611462	2.71079e-26	9.4392713	4.07791e-05	9.4347542	3	3	6
ENSG00000183778	1.8561441	B3GALT5	beta-1,3-galactosyltransferase 5 [Source:HGNC Symbol;Acc:HGNC:920]	3.72565e-14	161.704566	2.50966e-24	10.2853116	2.68793e-06	10.2807944	3	3	6
ENSG00000186432	1.3355098	KPNA4	karyopherin subunit alpha 4 [Source:HGNC Symbol;Acc:HGNC:6397]	3.89402e-14	515.069947	7.73382e-22	33.1683974	2.47009e-05	33.1638797	3	3	6
ENSG00000189221	1.9588603	MAOA	monoamine oxidase A [Source:HGNC Symbol;Acc:HGNC:6833]	4.39678e-14	150.695682	2.28112e-25	9.5767876	2.6379e-05	9.5722705	3	3	6
ENSG00000145632	0.7743409	PLK2	polo like kinase 2 [Source:HGNC Symbol;Acc:HGNC:19699]	4.67211e-14	2260.008876	9.8172e-24	137.6102205	0.000588256	137.6147233	3	3	6
ENSG00000123146	1.4090256	ADGRE5	adhesion G protein-coupled receptor E5 [Source:HGNC Symbol;Acc:HGNC:1711]	4.73743e-14	358.322861	6.67097e-23	22.9789306	1.49408e-05	22.9744131	3	3	6
ENSG00000197927	2.2229628	C2orf27A	chromosome 2 open reading frame 27A [Source:HGNC Symbol;Acc:HGNC:25077]	4.99722e-14	119.619637	8.19389e-26	7.5857870	2.23834e-07	7.5812700	3	3	6
ENSG00000135318	2.2783660	NT5E	5-nucleotidase ecto [Source:HGNC Symbol;Acc:HGNC:8021]	5.05391e-14	1178.777211	6.52493e-139	74.6729900	0.000697529	74.6684694	3	3	6
ENSG00000168411	1.3377682	RFWD3	ring finger and WD repeat domain 3 [Source:HGNC Symbol;Acc:HGNC:25539]	5.07897e-14	462.011662	5.08297e-21	29.7516276	2.67402e-06	29.7471099	3	3	6
ENSG00000100320	1.2880366	RBFOX2	RNA binding fox-1 homolog 2 [Source:HGNC Symbol;Acc:HGNC:9906]	5.61718e-14	633.189924	2.12596e-19	40.9185139	1.5074e-05	40.9139961	3	3	6
ENSG00000253368	1.5456928	TRNP1	TMF1-regulated nuclear protein 1 [Source:HGNC Symbol;Acc:HGNC:34348]	5.68032e-14	244.492837	2.73329e-23	15.6313056	3.47169e-06	15.6267883	3	3	6
ENSG00000095203	2.5055187	EPB41L4B	erythrocyte membrane protein band 4.1 like 4B [Source:HGNC Symbol;Acc:HGNC:19818]	5.99035e-14	111.581854	4.46155e-28	7.0674566	7.98398e-05	7.0629396	3	3	6
ENSG00000175352	1.5453363	NRIP3	nuclear receptor interacting protein 3 [Source:HGNC Symbol;Acc:HGNC:1167]	6.08581e-14	254.407656	8.55657e-24	16.2509635	1.53584e-05	16.2464462	3	3	6
ENSG00000142185	2.5754155	TRPM2	transient receptor potential cation channel subfamily M member 2 [Source:HGNC Symbol;Acc:HGNC:12339]	6.4194e-14	106.802784	2.88557e-28	6.7640352	6.96963e-05	6.7595181	3	3	6
ENSG00000132718	1.7647662	SYT11	synaptotagmin 11 [Source:HGNC Symbol;Acc:HGNC:19239]	6.53943e-14	189.837417	2.85681e-25	12.0801794	0.000102537	12.0756622	3	3	6
ENSG00000171345	1.3053222	KRT19	keratin 19 [Source:HGNC Symbol;Acc:HGNC:6436]	7.35084e-14	2818.315668	1.36215e-29	182.0776511	0.000956346	182.0731291	3	3	6
ENSG00000125826	1.2696214	RBCK1	RANBP2-type and C3HC4-type zinc finger containing 1 [Source:HGNC Symbol;Acc:HGNC:15864]	7.615e-14	965.073755	4.01231e-20	62.5418550	7.64872e-05	62.5373368	3	3	6
ENSG00000107862	0.8026845	GBF1	golgi brefeldin A resistant guanine nucleotide exchange factor 1 [Source:HGNC Symbol;Acc:HGNC:4181]	8.53206e-14	868.363313	2.88293e-15	52.6830634	2.04759e-06	52.6875745	3	3	6
ENSG00000142669	1.2781516	SH3BGRL3	SH3 domain binding glutamate rich protein like 3 [Source:HGNC Symbol;Acc:HGNC:15568]	8.74697e-14	853.131113	2.2182e-20	55.2369300	3.10236e-05	55.2324119	3	3	6
ENSG00000075891	0.7379621	PAX2	paired box 2 [Source:HGNC Symbol;Acc:HGNC:8616]	9.65503e-14	496.131365	3.46779e-21	30.3839239	0.000110733	30.3884377	3	3	6
ENSG00000185989	1.4396960	RASA3	RAS p21 protein activator 3 [Source:HGNC Symbol;Acc:HGNC:20331]	1.02602e-13	421.448724	5.19292e-27	26.9936353	0.000342585	26.9891176	3	3	6
ENSG00000163545	0.6467690	NUAK2	NUAK family kinase 2 [Source:HGNC Symbol;Acc:HGNC:29558]	1.02958e-13	345.950645	7.6777e-28	21.3217479	0.000685773	21.3262627	3	3	6
ENSG00000115363	1.6899571	EVA1A	eva-1 homolog A, regulator of programmed cell death [Source:HGNC Symbol;Acc:HGNC:25816]	1.07322e-13	195.426900	1.07942e-23	12.4471592	1.53727e-05	12.4426420	3	3	6
ENSG00000118503	1.7816863	TNFAIP3	TNF alpha induced protein 3 [Source:HGNC Symbol;Acc:HGNC:11896]	1.09787e-13	171.088262	1.30526e-23	10.8871491	1.06951e-05	10.8826319	3	3	6
ENSG00000168394	1.4192783	TAP1	transporter 1, ATP binding cassette subfamily B member [Source:HGNC Symbol;Acc:HGNC:43]	1.12583e-13	321.208658	2.77383e-22	20.6070996	5.45368e-06	20.6025822	3	3	6
ENSG00000139998	1.3595132	RAB15	RAB15, member RAS oncogene family [Source:HGNC Symbol;Acc:HGNC:20150]	1.16439e-13	469.749155	5.67093e-23	30.2309267	0.000109182	30.2264090	3	3	6
ENSG00000105552	0.7264590	BCAT2	branched chain amino acid transaminase 2 [Source:HGNC Symbol;Acc:HGNC:977]	1.20036e-13	418.686234	5.07527e-21	25.6823227	8.79635e-05	25.6868370	3	3	6
ENSG00000139200	1.5510909	PIANP	PILR alpha associated neural protein [Source:HGNC Symbol;Acc:HGNC:25338]	1.21465e-13	249.599343	6.6369e-24	15.9537902	3.22759e-05	15.9492729	3	3	6
ENSG00000122641	1.8259202	INHBA	inhibin subunit beta A [Source:HGNC Symbol;Acc:HGNC:6066]	1.29631e-13	2221.249608	2.04909e-110	141.3573856	0.00041987	141.3528623	3	3	6
ENSG00000101000	1.5199110	PROCR	protein C receptor [Source:HGNC Symbol;Acc:HGNC:9452]	1.30096e-13	248.138545	2.26743e-22	15.8600453	2.244e-06	15.8555280	3	3	6
ENSG00000068878	1.3921872	PSME4	proteasome activator subunit 4 [Source:HGNC Symbol;Acc:HGNC:20635]	1.31226e-13	378.668897	9.90891e-23	24.3217138	1.32075e-05	24.3171963	3	3	6
ENSG00000137193	1.4650281	PIM1	Pim-1 proto-oncogene, serine/threonine kinase [Source:HGNC Symbol;Acc:HGNC:8986]	1.38344e-13	371.413626	2.03973e-27	23.8123435	0.000327457	23.8078259	3	3	6
ENSG00000153006	1.7118885	SREK1IP1	SREK1 interacting protein 1 [Source:HGNC Symbol;Acc:HGNC:26716]	1.39863e-13	194.881577	5.01422e-24	12.4017662	7.00575e-05	12.3972490	3	3	6
ENSG00000108561	1.3101026	C1QBP	complement C1q binding protein [Source:HGNC Symbol;Acc:HGNC:1243]	1.43058e-13	630.543183	2.03768e-21	40.7047368	4.24856e-05	40.7002189	3	3	6
ENSG00000272398	0.7686753	CD24	CD24 molecule [Source:HGNC Symbol;Acc:HGNC:1645]	1.45556e-13	1398.633880	7.9302e-23	85.3359268	0.000932152	85.3404351	3	3	6
ENSG00000161544	2.5028149	CYGB	cytoglobin [Source:HGNC Symbol;Acc:HGNC:16505]	1.49578e-13	102.214955	1.74061e-26	6.4756151	7.84351e-06	6.4710981	3	3	6
ENSG00000116337	1.3633970	AMPD2	adenosine monophosphate deaminase 2 [Source:HGNC Symbol;Acc:HGNC:469]	1.64804e-13	762.711433	4.07321e-28	49.0987546	0.000680465	49.0942363	3	3	6
ENSG00000136997	1.4506352	MYC	MYC proto-oncogene, bHLH transcription factor [Source:HGNC Symbol;Acc:HGNC:7553]	1.82282e-13	660.778276	3.43304e-35	42.3852471	0.0015042	42.3807288	3	3	6
ENSG00000120318	1.4353485	ARAP3	ArfGAP with RhoGAP domain, ankyrin repeat and PH domain 3 [Source:HGNC Symbol;Acc:HGNC:24097]	1.88127e-13	300.056560	4.12246e-22	19.2399333	2.44585e-06	19.2354159	3	3	6
ENSG00000050165	1.2906771	DKK3	dickkopf WNT signaling pathway inhibitor 3 [Source:HGNC Symbol;Acc:HGNC:2893]	1.88197e-13	1386.149788	3.38445e-24	89.6762832	0.000351228	89.6717641	3	3	6
ENSG00000101187	2.1985027	SLCO4A1	solute carrier organic anion transporter family member 4A1 [Source:HGNC Symbol;Acc:HGNC:10953]	1.95069e-13	120.756650	9.02463e-26	7.6607099	2.47229e-05	7.6561928	3	3	6
ENSG00000164649	1.4828106	CDCA7L	cell division cycle associated 7 like [Source:HGNC Symbol;Acc:HGNC:30777]	2.04347e-13	257.464168	1.19888e-21	16.4764882	7.10284e-08	16.4719709	3	3	6
ENSG00000175166	1.2376441	PSMD2	proteasome 26S subunit, non-ATPase 2 [Source:HGNC Symbol;Acc:HGNC:9559]	2.21583e-13	1707.507591	8.83736e-19	110.9340813	0.000103381	110.9295622	3	3	6
ENSG00000161791	1.3749620	FMNL3	formin like 3 [Source:HGNC Symbol;Acc:HGNC:23698]	2.33882e-13	419.033602	9.92624e-23	26.9313752	5.87647e-05	26.9268576	3	3	6
ENSG00000088854	1.5044363	C20orf194	chromosome 20 open reading frame 194 [Source:HGNC Symbol;Acc:HGNC:17721]	2.3524e-13	279.281731	5.46403e-24	17.8642711	0.000137671	17.8597537	3	3	6
ENSG00000145911	1.8768345	N4BP3	NEDD4 binding protein 3 [Source:HGNC Symbol;Acc:HGNC:29852]	2.3573e-13	156.653932	2.86444e-24	9.9643063	6.46152e-05	9.9597891	3	3	6
ENSG00000165029	1.7718822	ABCA1	ATP binding cassette subfamily A member 1 [Source:HGNC Symbol;Acc:HGNC:29]	2.75172e-13	179.505266	4.85396e-24	11.4156203	0.00010112	11.4111031	3	3	6
ENSG00000141503	0.7911080	MINK1	misshapen like kinase 1 [Source:HGNC Symbol;Acc:HGNC:17565]	2.9214e-13	870.588809	5.14553e-17	52.9527986	8.57057e-05	52.9573099	3	3	6
ENSG00000157227	1.2297236	MMP14	matrix metallopeptidase 14 [Source:HGNC Symbol;Acc:HGNC:7160]	3.32359e-13	1638.866097	9.52975e-18	106.5533383	8.36611e-05	106.5488194	3	3	6
ENSG00000188064	0.8119913	WNT7B	Wnt family member 7B [Source:HGNC Symbol;Acc:HGNC:12787]	3.44218e-13	1212.083336	6.23281e-15	73.3437043	1.55701e-05	73.3482130	3	3	6
ENSG00000185022	1.6617778	MAFF	MAF bZIP transcription factor F [Source:HGNC Symbol;Acc:HGNC:6780]	3.52655e-13	218.599207	2.85923e-25	13.9437307	0.000200178	13.9392134	3	3	6
ENSG00000124795	0.8105009	DEK	DEK proto-oncogene [Source:HGNC Symbol;Acc:HGNC:2768]	3.56181e-13	1824.882418	1.83973e-16	110.7386628	0.000353549	110.7431677	3	3	6
ENSG00000159842	1.2540752	ABR	ABR, RhoGEF and GTPase activating protein [Source:HGNC Symbol;Acc:HGNC:81]	3.5793e-13	1331.949807	8.44358e-20	86.4507071	6.26031e-05	86.4461884	3	3	6
ENSG00000132688	2.4089228	NES	nestin [Source:HGNC Symbol;Acc:HGNC:7756]	3.58294e-13	559.252080	4.06883e-96	35.4565161	0.000573985	35.4519976	3	3	6
ENSG00000108691	1.9591137	CCL2	C-C motif chemokine ligand 2 [Source:HGNC Symbol;Acc:HGNC:10618]	3.6605e-13	135.731509	1.36689e-23	8.6241528	4.23841e-06	8.6196357	3	3	6
ENSG00000004700	1.3988624	RECQL	RecQ like helicase [Source:HGNC Symbol;Acc:HGNC:9948]	3.77928e-13	332.405278	1.99286e-21	21.3306442	1.22031e-05	21.3261267	3	3	6
ENSG00000145016	0.6946479	RUBCN	RUN and cysteine rich domain containing beclin 1 interacting protein [Source:HGNC Symbol;Acc:HGNC:28991]	4.06012e-13	290.858395	3.46728e-20	17.8869440	1.27531e-05	17.8914590	3	3	6
ENSG00000196821	0.7504308	C6orf106	chromosome 6 open reading frame 106 [Source:HGNC Symbol;Acc:HGNC:21215]	4.14857e-13	471.131266	3.96544e-19	28.8192041	3.6759e-05	28.8237180	3	3	6
ENSG00000165757	1.5708246	JCAD	junctional cadherin 5 associated [Source:HGNC Symbol;Acc:HGNC:29283]	4.18564e-13	216.056720	1.44713e-21	13.7912956	6.92743e-06	13.7867783	3	3	6
ENSG00000143195	1.4942964	ILDR2	immunoglobulin like domain containing receptor 2 [Source:HGNC Symbol;Acc:HGNC:18131]	4.29963e-13	282.963564	5.48696e-24	18.1219081	6.93947e-05	18.1173908	3	3	6
ENSG00000131873	1.4995056	CHSY1	chondroitin sulfate synthase 1 [Source:HGNC Symbol;Acc:HGNC:17198]	4.32268e-13	306.337718	1.14572e-25	19.6118666	0.000221099	19.6073492	3	3	6
ENSG00000101935	0.7005364	AMMECR1	Alport syndrome, mental retardation, midface hypoplasia and elliptocytosis chromosomal region gene 1 [Source:HGNC Symbol;Acc:HGNC:467]	4.63946e-13	308.343604	1.96844e-20	18.9473655	2.44895e-05	18.9518804	3	3	6
ENSG00000107679	1.5960216	PLEKHA1	pleckstrin homology domain containing A1 [Source:HGNC Symbol;Acc:HGNC:14335]	5.23812e-13	271.568857	1.4786e-26	17.3124145	0.00074386	17.3078971	3	3	6
ENSG00000169231	1.5213602	THBS3	thrombospondin 3 [Source:HGNC Symbol;Acc:HGNC:11787]	5.4825e-13	245.441946	1.77024e-22	15.6983135	3.39614e-05	15.6937962	3	3	6
ENSG00000154133	3.9036699	ROBO4	roundabout guidance receptor 4 [Source:HGNC Symbol;Acc:HGNC:17985]	5.88572e-13	70.750815	1.7538e-29	4.4714923	0.00014473	4.4669754	3	2	5
ENSG00000102189	1.5059074	EEA1	early endosome antigen 1 [Source:HGNC Symbol;Acc:HGNC:3185]	6.25399e-13	329.162646	7.31901e-27	21.0446623	0.000568604	21.0401448	3	3	6
ENSG00000085063	1.2625867	CD59	CD59 molecule (CD59 blood group) [Source:HGNC Symbol;Acc:HGNC:1689]	6.26486e-13	650.794868	2.3231e-17	42.1634170	4.91147e-06	42.1588993	3	3	6
ENSG00000125834	0.7240790	STK35	serine/threonine kinase 35 [Source:HGNC Symbol;Acc:HGNC:16254]	6.3765e-13	419.008073	2.31024e-21	25.7113125	0.000326887	25.7158268	3	3	6
ENSG00000170006	1.4549161	TMEM154	transmembrane protein 154 [Source:HGNC Symbol;Acc:HGNC:26489]	6.4237e-13	263.420920	5.25743e-21	16.8807151	8.6754e-07	16.8761978	3	3	6
ENSG00000134762	1.4042722	DSC3	desmocollin 3 [Source:HGNC Symbol;Acc:HGNC:3037]	6.63001e-13	521.784885	1.40432e-27	33.4970730	0.000891351	33.4925552	3	3	6
ENSG00000006831	1.3096522	ADIPOR2	adiponectin receptor 2 [Source:HGNC Symbol;Acc:HGNC:24041]	6.67442e-13	505.429941	8.97314e-20	32.6174920	2.52996e-05	32.6129744	3	3	6
ENSG00000105976	1.2425483	MET	MET proto-oncogene, receptor tyrosine kinase [Source:HGNC Symbol;Acc:HGNC:7029]	6.85515e-13	883.473673	5.72271e-17	57.3870436	6.57828e-06	57.3825257	3	3	6
ENSG00000119596	0.7852276	YLPM1	YLP motif containing 1 [Source:HGNC Symbol;Acc:HGNC:17798]	8.43215e-13	802.096808	2.08744e-17	48.7813136	0.000124488	48.7858253	3	3	6
ENSG00000066117	0.7759512	SMARCD1	SWI/SNF related, matrix associated, actin dependent regulator of chromatin, subfamily d, member 1 [Source:HGNC Symbol;Acc:HGNC:11106]	8.54066e-13	684.586536	5.23629e-18	41.7135094	0.000104984	41.7180218	3	3	6
ENSG00000213222	1.8566386	AC093724.1	translocase of outer mitochondrial membrane 40 (TOMM40) pseudogene	8.83254e-13	151.457885	2.60502e-23	9.6380964	6.63752e-05	9.6335793	3	3	6
ENSG00000196639	1.8510842	HRH1	histamine receptor H1 [Source:HGNC Symbol;Acc:HGNC:5182]	9.10083e-13	148.084757	7.28569e-23	9.4252022	3.25904e-05	9.4206851	3	3	6
ENSG00000091592	1.5843252	NLRP1	NLR family pyrin domain containing 1 [Source:HGNC Symbol;Acc:HGNC:14374]	9.5348e-13	215.373935	3.13861e-22	13.7510646	7.82292e-05	13.7465474	3	3	6
ENSG00000197467	2.3457903	COL13A1	collagen type XIII alpha 1 chain [Source:HGNC Symbol;Acc:HGNC:2190]	9.71505e-13	103.613040	1.53605e-24	6.5649840	1.78247e-05	6.5604670	3	3	6
ENSG00000134910	1.2559818	STT3A	STT3A, catalytic subunit of the oligosaccharyltransferase complex [Source:HGNC Symbol;Acc:HGNC:6172]	9.82279e-13	686.958877	4.61277e-17	44.5328749	8.45463e-06	44.5283571	3	3	6
ENSG00000196663	0.7131404	TECPR2	tectonin beta-propeller repeat containing 2 [Source:HGNC Symbol;Acc:HGNC:19957]	1.00679e-12	294.139532	8.62195e-19	18.0741646	1.06833e-06	18.0786796	3	3	6
ENSG00000119714	2.6898859	GPR68	G protein-coupled receptor 68 [Source:HGNC Symbol;Acc:HGNC:4519]	1.02254e-12	90.629934	1.87061e-26	5.7400781	4.04372e-05	5.7355611	3	3	6
ENSG00000180488	1.7114909	MIGA1	mitoguardin 1 [Source:HGNC Symbol;Acc:HGNC:24741]	1.06963e-12	215.272181	6.3914e-26	13.6972740	0.000730768	13.6927568	3	3	6
ENSG00000077782	1.3526717	FGFR1	fibroblast growth factor receptor 1 [Source:HGNC Symbol;Acc:HGNC:3688]	1.08908e-12	381.922517	3.48833e-20	24.5680418	1.12657e-05	24.5635243	3	3	6
ENSG00000120685	0.7589761	PROSER1	proline and serine rich 1 [Source:HGNC Symbol;Acc:HGNC:20291]	1.10179e-12	441.806540	1.94857e-17	26.9803396	5.10812e-06	26.9848536	3	3	6
ENSG00000137312	0.7976492	FLOT1	flotillin 1 [Source:HGNC Symbol;Acc:HGNC:3757]	1.10574e-12	835.634898	8.46839e-16	50.7146063	3.06471e-05	50.7191176	3	3	6
ENSG00000021645	0.6021691	NRXN3	neurexin 3 [Source:HGNC Symbol;Acc:HGNC:8010]	1.11751e-12	260.648014	1.16978e-26	16.1136095	0.00106807	16.1181248	3	3	6
ENSG00000003402	1.3395158	CFLAR	CASP8 and FADD like apoptosis regulator [Source:HGNC Symbol;Acc:HGNC:1876]	1.1272e-12	671.422045	1.12221e-24	43.2772092	0.000730563	43.2726912	3	3	6
ENSG00000100342	1.5480174	APOL1	apolipoprotein L1 [Source:HGNC Symbol;Acc:HGNC:618]	1.20553e-12	212.145485	1.28308e-20	13.5503851	2.91034e-06	13.5458679	3	3	6
ENSG00000162909	1.2077987	CAPN2	calpain 2 [Source:HGNC Symbol;Acc:HGNC:1479]	1.25319e-12	2096.973690	4.29888e-16	136.9239697	3.07203e-05	136.9194508	3	3	6
ENSG00000104419	1.5229495	NDRG1	N-myc downstream regulated 1 [Source:HGNC Symbol;Acc:HGNC:7679]	1.26324e-12	237.628311	7.55396e-22	15.1907585	3.55385e-05	15.1862412	3	3	6
ENSG00000242265	1.2133609	PEG10	paternally expressed 10 [Source:HGNC Symbol;Acc:HGNC:14005]	1.27686e-12	1483.076700	9.99149e-16	96.7197417	1.3138e-05	96.7152233	3	3	6
ENSG00000149313	1.6476521	AASDHPPT	aminoadipate-semialdehyde dehydrogenase-phosphopantetheinyl transferase [Source:HGNC Symbol;Acc:HGNC:14235]	1.33977e-12	231.965137	5.40513e-25	14.7664072	0.000607727	14.7618899	3	3	6
ENSG00000033100	1.3435097	CHPF2	chondroitin polymerizing factor 2 [Source:HGNC Symbol;Acc:HGNC:29270]	1.4723e-12	437.894019	5.1874e-21	28.1937167	8.62645e-05	28.1891991	3	3	6
ENSG00000254300	0.4765997	LINC01111	long intergenic non-protein coding RNA 1111 [Source:HGNC Symbol;Acc:HGNC:49237]	1.54267e-12	120.941807	2.12495e-23	7.5164090	0.000115175	7.5209251	3	3	6
ENSG00000077238	1.6260925	IL4R	interleukin 4 receptor [Source:HGNC Symbol;Acc:HGNC:6015]	1.63976e-12	240.099541	2.57232e-25	15.3047238	0.000796773	15.3002065	3	3	6
ENSG00000072062	0.7957666	PRKACA	protein kinase cAMP-activated catalytic subunit alpha [Source:HGNC Symbol;Acc:HGNC:9380]	1.66166e-12	712.065746	1.63851e-15	43.2879393	3.24339e-05	43.2924515	3	3	6
ENSG00000165804	0.7024002	ZNF219	zinc finger protein 219 [Source:HGNC Symbol;Acc:HGNC:13011]	1.67539e-12	285.362476	3.37647e-19	17.5345356	1.50548e-05	17.5390507	3	3	6
ENSG00000198478	1.6627498	SH3BGRL2	SH3 domain binding glutamate rich protein like 2 [Source:HGNC Symbol;Acc:HGNC:15567]	1.71357e-12	175.236684	3.5785e-21	11.1677099	6.64745e-06	11.1631927	3	3	6
ENSG00000149679	0.6207295	CABLES2	Cdk5 and Abl enzyme substrate 2 [Source:HGNC Symbol;Acc:HGNC:16143]	1.88807e-12	191.832635	5.57354e-20	11.8474291	1.83702e-05	11.8519447	3	3	6
ENSG00000166949	1.2488467	SMAD3	SMAD family member 3 [Source:HGNC Symbol;Acc:HGNC:6769]	1.93801e-12	967.072108	4.78393e-18	62.8368528	4.75883e-05	62.8323347	3	3	6
ENSG00000100031	1.3568396	GGT1	gamma-glutamyltransferase 1 [Source:HGNC Symbol;Acc:HGNC:4250]	1.98917e-12	356.160362	8.19389e-20	22.9169388	3.22675e-06	22.9124214	3	3	6
ENSG00000214022	0.7992358	REPIN1	replication initiator 1 [Source:HGNC Symbol;Acc:HGNC:17922]	1.99935e-12	728.191005	4.02127e-15	44.2185090	9.73035e-06	44.2230211	3	3	6
ENSG00000134013	1.2129421	LOXL2	lysyl oxidase like 2 [Source:HGNC Symbol;Acc:HGNC:6666]	2.09722e-12	3520.866812	4.4589e-18	229.7398439	6.68855e-05	229.7353232	3	3	6
ENSG00000100596	0.7971729	SPTLC2	serine palmitoyltransferase long chain base subunit 2 [Source:HGNC Symbol;Acc:HGNC:11278]	2.16414e-12	804.959926	8.59303e-16	48.9071632	0.00014775	48.9116748	3	3	6
ENSG00000123080	0.7232676	CDKN2C	cyclin dependent kinase inhibitor 2C [Source:HGNC Symbol;Acc:HGNC:1789]	2.51407e-12	420.396042	7.43337e-22	25.8467939	0.000895346	25.8513082	3	3	6
ENSG00000148358	1.2859268	GPR107	G protein-coupled receptor 107 [Source:HGNC Symbol;Acc:HGNC:17830]	2.57578e-12	490.239695	1.12418e-17	31.6936688	2.66723e-06	31.6891513	3	3	6
ENSG00000072840	1.2792199	EVC	EvC ciliary complex subunit 1 [Source:HGNC Symbol;Acc:HGNC:3497]	2.58718e-12	812.133317	2.89684e-20	52.5981099	0.000281216	52.5935919	3	3	6
ENSG00000171867	1.3029900	PRNP	prion protein [Source:HGNC Symbol;Acc:HGNC:9449]	2.59747e-12	467.456547	1.35958e-18	30.1707878	2.51231e-05	30.1662703	3	3	6
ENSG00000041982	2.2995344	TNC	tenascin C [Source:HGNC Symbol;Acc:HGNC:5318]	2.72684e-12	2914.136292	2.03435e-201	184.7823824	0.000898739	184.7778563	3	3	6
ENSG00000145416	0.5720987	MARCH1	membrane associated ring-CH-type finger 1 [Source:HGNC Symbol;Acc:HGNC:26077]	2.86205e-12	158.517397	1.29228e-20	9.8196437	6.4048e-05	9.8241596	3	3	6
ENSG00000198876	1.3571879	DCAF12	DDB1 and CUL4 associated factor 12 [Source:HGNC Symbol;Acc:HGNC:19911]	2.95516e-12	338.031784	2.91445e-19	21.7425747	1.11144e-06	21.7380573	3	3	6
ENSG00000099246	1.4447713	RAB18	RAB18, member RAS oncogene family [Source:HGNC Symbol;Acc:HGNC:14244]	3.06915e-12	420.722223	5.46368e-27	26.9106864	0.0012707	26.9061687	3	3	6
ENSG00000079432	0.8161108	CIC	capicua transcriptional repressor [Source:HGNC Symbol;Acc:HGNC:14214]	3.33935e-12	1186.600855	2.82396e-14	71.7530012	8.33066e-05	71.7575100	3	3	6
ENSG00000110090	1.8313767	CPT1A	carnitine palmitoyltransferase 1A [Source:HGNC Symbol;Acc:HGNC:2328]	3.35343e-12	143.594908	1.429e-21	9.1294920	4.05768e-05	9.1249749	3	3	6
ENSG00000115232	1.4102819	ITGA4	integrin subunit alpha 4 [Source:HGNC Symbol;Acc:HGNC:6140]	3.65136e-12	301.351399	1.08199e-20	19.3253510	5.87124e-05	19.3208337	3	3	6
ENSG00000106070	1.5464807	GRB10	growth factor receptor bound protein 10 [Source:HGNC Symbol;Acc:HGNC:4564]	3.86609e-12	214.597099	7.37465e-21	13.7131170	3.32419e-05	13.7085997	3	3	6
ENSG00000114631	0.6668619	PODXL2	podocalyxin like 2 [Source:HGNC Symbol;Acc:HGNC:17936]	3.87285e-12	223.609182	1.06873e-18	13.7786627	9.85688e-06	13.7831782	3	3	6
ENSG00000035403	1.2600382	VCL	vinculin [Source:HGNC Symbol;Acc:HGNC:12665]	4.04162e-12	2003.303725	4.14181e-22	129.9676958	0.000884419	129.9631760	3	3	6
ENSG00000122557	1.4622477	HERPUD2	HERPUD family member 2 [Source:HGNC Symbol;Acc:HGNC:21915]	4.1405e-12	243.759695	6.38822e-20	15.6056499	7.57297e-06	15.6011326	3	3	6
ENSG00000143126	0.7578939	CELSR2	cadherin EGF LAG seven-pass G-type receptor 2 [Source:HGNC Symbol;Acc:HGNC:3231]	4.14884e-12	562.899349	1.82243e-19	34.4142548	0.000433396	34.4187682	3	3	6
ENSG00000185963	1.3606819	BICD2	BICD cargo adaptor 2 [Source:HGNC Symbol;Acc:HGNC:17208]	4.22926e-12	365.759082	2.51622e-20	23.5227343	6.16008e-05	23.5182169	3	3	6
ENSG00000159792	0.6722552	PSKH1	protein serine kinase H1 [Source:HGNC Symbol;Acc:HGNC:9529]	4.29906e-12	263.560169	8.2592e-21	16.2311803	0.000204299	16.2356955	3	3	6
ENSG00000149554	1.3889856	CHEK1	checkpoint kinase 1 [Source:HGNC Symbol;Acc:HGNC:1925]	4.32886e-12	314.399534	2.53113e-20	20.1901308	3.45217e-05	20.1856135	3	3	6
ENSG00000141526	1.2503324	SLC16A3	solute carrier family 16 member 3 [Source:HGNC Symbol;Acc:HGNC:10924]	4.49757e-12	907.188072	8.01088e-18	58.8569197	0.000207089	58.8524017	3	3	6
ENSG00000187720	1.5072589	THSD4	thrombospondin type 1 domain containing 4 [Source:HGNC Symbol;Acc:HGNC:25835]	4.60081e-12	221.234470	4.51564e-20	14.1501230	1.21561e-05	14.1456058	3	3	6
ENSG00000213719	1.2356400	CLIC1	chloride intracellular channel 1 [Source:HGNC Symbol;Acc:HGNC:2062]	4.65258e-12	1240.753978	1.50519e-17	80.7037169	6.1303e-05	80.6991985	3	3	6
ENSG00000134318	1.3135314	ROCK2	Rho associated coiled-coil containing protein kinase 2 [Source:HGNC Symbol;Acc:HGNC:10252]	4.70099e-12	428.214195	9.82359e-19	27.6349437	1.81377e-05	27.6304262	3	3	6
ENSG00000162441	1.9129441	LZIC	leucine zipper and CTNNBIP1 domain containing [Source:HGNC Symbol;Acc:HGNC:17497]	4.73162e-12	127.378982	1.58056e-21	8.0934665	1.1705e-05	8.0889494	3	3	6
ENSG00000103642	1.4335689	LACTB	lactamase beta [Source:HGNC Symbol;Acc:HGNC:16468]	5.07904e-12	336.416664	8.64251e-24	21.5701797	0.000436629	21.5656622	3	3	6
ENSG00000147862	1.4220161	NFIB	nuclear factor I B [Source:HGNC Symbol;Acc:HGNC:7785]	5.20689e-12	311.003574	6.58838e-22	19.9528999	0.000148171	19.9483825	3	3	6
ENSG00000185950	0.7636343	IRS2	insulin receptor substrate 2 [Source:HGNC Symbol;Acc:HGNC:6126]	5.29799e-12	487.869817	1.50403e-17	29.7593369	6.40632e-05	29.7638507	3	3	6
ENSG00000181104	1.3778770	F2R	coagulation factor II thrombin receptor [Source:HGNC Symbol;Acc:HGNC:3537]	5.36442e-12	354.709161	3.51604e-21	22.8017751	0.000119963	22.7972577	3	3	6
ENSG00000110719	1.2929736	TCIRG1	T cell immune regulator 1, ATPase H+ transporting V0 subunit a3 [Source:HGNC Symbol;Acc:HGNC:11647]	5.51825e-12	482.109019	3.69642e-18	31.1580992	5.2354e-05	31.1535817	3	3	6
ENSG00000136274	1.5946706	NACAD	NAC alpha domain containing [Source:HGNC Symbol;Acc:HGNC:22196]	5.90236e-12	195.791566	3.02939e-21	12.5059239	6.54669e-05	12.5014067	3	3	6
ENSG00000120694	1.3080956	HSPH1	heat shock protein family H (Hsp110) member 1 [Source:HGNC Symbol;Acc:HGNC:16969]	6.24703e-12	441.537755	1.51984e-18	28.4959074	1.81175e-05	28.4913899	3	3	6
ENSG00000176771	3.1898229	NCKAP5	NCK associated protein 5 [Source:HGNC Symbol;Acc:HGNC:29847]	6.76932e-12	81.117106	4.76946e-28	5.1298832	0.000537575	5.1253663	3	3	6
ENSG00000128340	1.2877929	RAC2	Rac family small GTPase 2 [Source:HGNC Symbol;Acc:HGNC:9802]	7.07117e-12	523.310184	2.67372e-18	33.8442964	2.97833e-05	33.8397788	3	3	6
ENSG00000173457	0.7740172	PPP1R14B	protein phosphatase 1 regulatory inhibitor subunit 14B [Source:HGNC Symbol;Acc:HGNC:9057]	7.3012e-12	639.154301	8.77198e-18	38.9327145	0.000344591	38.9372272	3	3	6
ENSG00000173926	1.7359743	MARCH3	membrane associated ring-CH-type finger 3 [Source:HGNC Symbol;Acc:HGNC:28728]	7.45219e-12	148.519463	2.79422e-20	9.4619843	7.16395e-06	9.4574672	3	3	6
ENSG00000135596	1.3481890	MICAL1	microtubule associated monooxygenase, calponin and LIM domain containing 1 [Source:HGNC Symbol;Acc:HGNC:20619]	7.92714e-12	415.485906	5.15665e-21	26.7684204	0.000170008	26.7639028	3	3	6
ENSG00000272391	0.7871315	POM121C	POM121 transmembrane nucleoporin C [Source:HGNC Symbol;Acc:HGNC:34005]	8.63672e-12	557.615509	1.84113e-15	33.9234867	1.01584e-05	33.9279999	3	3	6
ENSG00000122390	0.7076927	NAA60	N(alpha)-acetyltransferase 60, NatF catalytic subunit [Source:HGNC Symbol;Acc:HGNC:25875]	9.08679e-12	289.398371	3.92806e-19	17.7880651	7.74347e-05	17.7925801	3	3	6
ENSG00000259956	0.8028696	RBM15B	RNA binding motif protein 15B [Source:HGNC Symbol;Acc:HGNC:24303]	9.36044e-12	640.111996	4.46279e-14	38.8254772	1.84504e-06	38.8299898	3	3	6
ENSG00000139921	1.4092709	TMX1	thioredoxin related transmembrane protein 1 [Source:HGNC Symbol;Acc:HGNC:15487]	9.60956e-12	310.654455	5.94838e-21	19.9126845	0.000204146	19.9081671	3	3	6
ENSG00000123095	1.5972884	BHLHE41	basic helix-loop-helix family member e41 [Source:HGNC Symbol;Acc:HGNC:16617]	1.00601e-11	190.294645	1.27002e-20	12.1403731	8.19763e-05	12.1358559	3	3	6
ENSG00000130779	1.2901028	CLIP1	CAP-Gly domain containing linker protein 1 [Source:HGNC Symbol;Acc:HGNC:10461]	1.01798e-11	534.125757	1.62274e-18	34.5106996	0.000157081	34.5061820	3	3	6
ENSG00000099337	1.6136125	KCNK6	potassium two pore domain channel subfamily K member 6 [Source:HGNC Symbol;Acc:HGNC:6281]	1.02697e-11	214.684496	2.27188e-23	13.7051909	0.000543115	13.7006737	3	3	6
ENSG00000113389	0.5944263	NPR3	natriuretic peptide receptor 3 [Source:HGNC Symbol;Acc:HGNC:7945]	1.17865e-11	209.722522	2.65303e-23	12.9605063	0.00113025	12.9650219	3	3	6
ENSG00000164080	0.7243175	RAD54L2	RAD54 like 2 [Source:HGNC Symbol;Acc:HGNC:29123]	1.18969e-11	287.981065	1.9898e-17	17.6654050	3.89118e-06	17.6699200	3	3	6
ENSG00000134480	0.7102170	CCNH	cyclin H [Source:HGNC Symbol;Acc:HGNC:1594]	1.20521e-11	284.595243	2.24155e-18	17.4635666	2.93509e-05	17.4680817	3	3	6
ENSG00000197622	1.3309944	CDC42SE1	CDC42 small effector 1 [Source:HGNC Symbol;Acc:HGNC:17719]	1.22366e-11	407.669503	1.25619e-19	26.2915169	0.000118715	26.2869994	3	3	6
ENSG00000122786	1.3151745	CALD1	caldesmon 1 [Source:HGNC Symbol;Acc:HGNC:1441]	1.23608e-11	2505.137013	2.31652e-30	161.7116908	0.00350725	161.7071693	3	3	6
ENSG00000184967	0.6883649	NOC4L	nucleolar complex associated 4 homolog [Source:HGNC Symbol;Acc:HGNC:28461]	1.29393e-11	269.950289	1.4817e-19	16.5950095	0.000187764	16.5995247	3	3	6
ENSG00000173706	1.3515283	HEG1	heart development protein with EGF like domains 1 [Source:HGNC Symbol;Acc:HGNC:29227]	1.34345e-11	722.384866	1.87622e-26	46.5293890	0.00233937	46.5248708	3	3	6
ENSG00000106617	1.4621826	PRKAG2	protein kinase AMP-activated non-catalytic subunit gamma 2 [Source:HGNC Symbol;Acc:HGNC:9386]	1.3514e-11	287.832820	1.72471e-22	18.4203993	0.000548092	18.4158820	3	3	6
ENSG00000272405	1.6922291	AL365181.3	novel transcript, antisense to BCAN	1.43357e-11	181.804178	5.21725e-23	11.5949469	0.000492949	11.5904297	3	3	6
ENSG00000160209	0.8068320	PDXK	pyridoxal kinase [Source:HGNC Symbol;Acc:HGNC:8819]	1.48534e-11	1213.505139	1.04472e-15	73.5415398	0.000463412	73.5460485	3	3	6
ENSG00000166987	0.7642325	MBD6	methyl-CpG binding domain protein 6 [Source:HGNC Symbol;Acc:HGNC:20445]	1.51741e-11	599.525199	7.20299e-19	36.5944830	0.000793907	36.5989960	3	3	6
ENSG00000122591	1.4237377	FAM126A	family with sequence similarity 126 member A [Source:HGNC Symbol;Acc:HGNC:24587]	1.5523e-11	358.836104	1.13468e-23	22.9883685	0.000804764	22.9838510	3	3	6
ENSG00000130787	0.8016331	HIP1R	huntingtin interacting protein 1 related [Source:HGNC Symbol;Acc:HGNC:18415]	1.58418e-11	605.511212	5.31669e-14	36.7434901	7.6585e-06	36.7480029	3	3	6
ENSG00000158985	1.5106101	CDC42SE2	CDC42 small effector 2 [Source:HGNC Symbol;Acc:HGNC:18547]	1.61525e-11	223.762214	2.54439e-20	14.3075158	0.000117632	14.3029985	3	3	6
ENSG00000135486	0.8306847	HNRNPA1	heterogeneous nuclear ribonucleoprotein A1 [Source:HGNC Symbol;Acc:HGNC:5031]	1.66646e-11	2763.592854		NA		NA	3	3	6
ENSG00000172819	0.7098852	RARG	retinoic acid receptor gamma [Source:HGNC Symbol;Acc:HGNC:9866]	1.73408e-11	255.425972	2.45951e-17	15.6987400	1.02287e-05	15.7032553	3	3	6
ENSG00000130635	1.2784010	COL5A1	collagen type V alpha 1 chain [Source:HGNC Symbol;Acc:HGNC:2209]	1.74068e-11	963.432166	5.44234e-21	62.3551632	0.00100977	62.3506449	3	3	6
ENSG00000182752	2.2709153	PAPPA	pappalysin 1 [Source:HGNC Symbol;Acc:HGNC:8602]	1.76625e-11	97.240131	4.28314e-23	6.1700995	7.92955e-05	6.1655825	3	3	6
ENSG00000146376	1.4536625	ARHGAP18	Rho GTPase activating protein 18 [Source:HGNC Symbol;Acc:HGNC:21035]	1.77438e-11	337.887681	2.17625e-24	21.6193687	0.00125333	21.6148512	3	3	6
ENSG00000007202	1.2390355	KIAA0100	KIAA0100 [Source:HGNC Symbol;Acc:HGNC:28960]	1.86389e-11	771.723189	4.95049e-16	50.0937671	0.000126247	50.0892493	3	3	6
ENSG00000174996	0.7784919	KLC2	kinesin light chain 2 [Source:HGNC Symbol;Acc:HGNC:20716]	1.8984e-11	418.093287	6.3723e-15	25.4833958	4.86148e-07	25.4879099	3	3	6
ENSG00000143570	0.7957211	SLC39A1	solute carrier family 39 member 1 [Source:HGNC Symbol;Acc:HGNC:12876]	1.91936e-11	531.253154	3.41497e-14	32.2813833	9.42969e-07	32.2858966	3	3	6
ENSG00000148411	1.2973622	NACC2	NACC family member 2 [Source:HGNC Symbol;Acc:HGNC:23846]	1.92183e-11	399.380413	4.62142e-17	25.8024523	1.87273e-06	25.7979349	3	3	6
ENSG00000166888	1.2288548	STAT6	signal transducer and activator of transcription 6 [Source:HGNC Symbol;Acc:HGNC:11368]	1.9774e-11	786.745645	2.49477e-15	51.2287627	4.45583e-06	51.2242450	3	3	6
ENSG00000176678	1.5748354	FOXL1	forkhead box L1 [Source:HGNC Symbol;Acc:HGNC:3817]	1.98493e-11	195.281849	1.72454e-20	12.4723788	0.0001222	12.4678617	3	3	6
ENSG00000149582	0.6513589	TMEM25	transmembrane protein 25 [Source:HGNC Symbol;Acc:HGNC:25890]	1.99888e-11	192.284913	6.85318e-18	11.8682802	2.86063e-05	11.8727958	3	3	6
ENSG00000172260	1.6232796	NEGR1	neuronal growth regulator 1 [Source:HGNC Symbol;Acc:HGNC:17302]	2.1955e-11	253.066317	4.57779e-26	16.1270733	0.00166158	16.1225559	3	3	6
ENSG00000198959	1.9007140	TGM2	transglutaminase 2 [Source:HGNC Symbol;Acc:HGNC:11778]	2.23378e-11	892.430469	2.59433e-85	56.6662810	0.000949506	56.6617615	3	3	6
ENSG00000115041	1.6947783	KCNIP3	potassium voltage-gated channel interacting protein 3 [Source:HGNC Symbol;Acc:HGNC:15523]	2.24841e-11	148.829009	3.31198e-19	9.4792126	6.54555e-06	9.4746955	3	3	6
ENSG00000232810	2.7176580	TNF	tumor necrosis factor [Source:HGNC Symbol;Acc:HGNC:11892]	2.38603e-11	79.174284	1.21184e-23	5.0083659	6.57943e-05	5.0038490	3	3	6
ENSG00000005339	0.8086862	CREBBP	CREB binding protein [Source:HGNC Symbol;Acc:HGNC:2348]	2.45685e-11	767.925196	5.33115e-14	46.5161966	5.77133e-05	46.5207083	3	3	6
ENSG00000177119	1.3045477	ANO6	anoctamin 6 [Source:HGNC Symbol;Acc:HGNC:25240]	2.54363e-11	494.835652	3.96887e-19	31.9373268	0.000306392	31.9328092	3	3	6
ENSG00000160471	2.0007156	COX6B2	cytochrome c oxidase subunit 6B2 [Source:HGNC Symbol;Acc:HGNC:24380]	2.9754e-11	113.906802	9.54806e-22	7.2386157	0.000119282	7.2340987	3	3	6
ENSG00000143341	0.4888745	HMCN1	hemicentin 1 [Source:HGNC Symbol;Acc:HGNC:19194]	3.00874e-11	132.520073	9.54067e-24	8.2251214	0.00118102	8.2296375	3	3	6
ENSG00000165650	1.3420314	PDZD8	PDZ domain containing 8 [Source:HGNC Symbol;Acc:HGNC:26974]	3.18091e-11	331.795335	3.82562e-18	21.3531000	2.40026e-05	21.3485826	3	3	6
ENSG00000110660	1.3806859	SLC35F2	solute carrier family 35 member F2 [Source:HGNC Symbol;Acc:HGNC:23615]	3.18943e-11	278.683405	2.12189e-18	17.9042428	8.66759e-06	17.8997255	3	3	6
ENSG00000112186	0.7386237	CAP2	cyclase associated actin cytoskeleton regulatory protein 2 [Source:HGNC Symbol;Acc:HGNC:20039]	3.26905e-11	310.366910	7.53995e-17	19.0209557	3.50969e-05	19.0254706	3	3	6
ENSG00000124839	0.4867658	RAB17	RAB17, member RAS oncogene family [Source:HGNC Symbol;Acc:HGNC:16523]	3.30899e-11	104.004505	3.60124e-20	6.4569062	1.68751e-05	6.4614224	3	3	6
ENSG00000174099	1.3292961	MSRB3	methionine sulfoxide reductase B3 [Source:HGNC Symbol;Acc:HGNC:27375]	3.35424e-11	358.676892	3.02986e-18	23.1208292	4.36664e-05	23.1163119	3	3	6
ENSG00000048052	1.6805013	HDAC9	histone deacetylase 9 [Source:HGNC Symbol;Acc:HGNC:14065]	3.4981e-11	166.675726	1.16849e-20	10.6159340	0.000206513	10.6114168	3	3	6
ENSG00000111224	1.9935359	PARP11	poly(ADP-ribose) polymerase family member 11 [Source:HGNC Symbol;Acc:HGNC:1186]	3.55698e-11	114.913058	3.47571e-21	7.2930844	0.000110175	7.2885674	3	3	6
ENSG00000129353	0.8086902	SLC44A2	solute carrier family 44 member 2 [Source:HGNC Symbol;Acc:HGNC:17292]	3.64986e-11	1524.365619	4.39536e-16	92.3058760	0.000691233	92.3103827	3	3	6
ENSG00000182095	0.8142315	TNRC18	trinucleotide repeat containing 18 [Source:HGNC Symbol;Acc:HGNC:11962]	3.65461e-11	740.177443	2.93543e-13	44.8365720	5.63708e-05	44.8410838	3	3	6
ENSG00000132640	1.5222000	BTBD3	BTB domain containing 3 [Source:HGNC Symbol;Acc:HGNC:15854]	3.71803e-11	221.595643	3.04758e-20	14.1499213	0.000341485	14.1454041	3	3	6
ENSG00000065802	1.3279846	ASB1	ankyrin repeat and SOCS box containing 1 [Source:HGNC Symbol;Acc:HGNC:16011]	3.74851e-11	354.656369	3.94528e-18	22.8731944	1.19833e-05	22.8686770	3	3	6
ENSG00000015475	1.4664920	BID	BH3 interacting domain death agonist [Source:HGNC Symbol;Acc:HGNC:1050]	3.88052e-11	210.764928	5.14754e-18	13.4942956	3.14674e-06	13.4897784	3	3	6
ENSG00000177595	0.7418486	PIDD1	p53-induced death domain protein 1 [Source:HGNC Symbol;Acc:HGNC:16491]	3.97712e-11	333.288381	4.98449e-17	20.4041627	0.000109448	20.4086774	3	3	6
ENSG00000173918	1.8401776	C1QTNF1	C1q and TNF related 1 [Source:HGNC Symbol;Acc:HGNC:14324]	4.0988e-11	130.090092	1.89975e-20	8.2725837	7.44672e-05	8.2680667	3	3	6
ENSG00000119900	1.2815736	OGFRL1	opioid growth factor receptor like 1 [Source:HGNC Symbol;Acc:HGNC:21378]	4.2135e-11	787.038319	4.14274e-20	50.8892258	0.000616418	50.8847077	3	3	6
ENSG00000167880	1.2470286	EVPL	envoplakin [Source:HGNC Symbol;Acc:HGNC:3503]	4.21733e-11	735.760189	1.17303e-16	47.7628608	0.00023284	47.7583430	3	3	6
ENSG00000166741	1.2744549	NNMT	nicotinamide N-methyltransferase [Source:HGNC Symbol;Acc:HGNC:7861]	4.26239e-11	754.388197	1.99298e-19	48.8911562	0.000600753	48.8866383	3	3	6
ENSG00000254726	0.6870816	MEX3A	mex-3 RNA binding family member A [Source:HGNC Symbol;Acc:HGNC:33482]	4.27921e-11	209.282993	1.67113e-16	12.8870928	5.04018e-07	12.8916084	3	3	6
ENSG00000005486	1.3559735	RHBDD2	rhomboid domain containing 2 [Source:HGNC Symbol;Acc:HGNC:23082]	4.37291e-11	303.801765	2.94026e-18	19.5521727	1.21374e-05	19.5476554	3	3	6
ENSG00000164151	1.3501110	ICE1	interactor of little elongation complex ELL subunit 1 [Source:HGNC Symbol;Acc:HGNC:29154]	4.72827e-11	385.474989	3.4676e-20	24.8204642	0.0003388	24.8159467	3	3	6
ENSG00000048471	0.6856898	SNX29	sorting nexin 29 [Source:HGNC Symbol;Acc:HGNC:30542]	4.91323e-11	215.468300	6.47594e-17	13.2618524	8.60091e-06	13.2663679	3	3	6
ENSG00000110427	2.0377658	KIAA1549L	KIAA1549 like [Source:HGNC Symbol;Acc:HGNC:24836]	5.55429e-11	111.287550	1.25567e-21	7.0640477	0.000171724	7.0595307	3	3	6
ENSG00000112787	0.7644620	FBRSL1	fibrosin like 1 [Source:HGNC Symbol;Acc:HGNC:29308]	5.71291e-11	499.116107	1.39985e-17	30.4420147	0.000476758	30.4465284	3	3	6
ENSG00000137845	1.2483034	ADAM10	ADAM metallopeptidase domain 10 [Source:HGNC Symbol;Acc:HGNC:188]	5.92808e-11	621.902720	6.63497e-16	40.3423813	0.000153918	40.3378637	3	3	6
ENSG00000110906	0.7769626	KCTD10	potassium channel tetramerization domain containing 10 [Source:HGNC Symbol;Acc:HGNC:23236]	6.06131e-11	466.691226	9.8187e-16	28.4474705	0.000191075	28.4519843	3	3	6
ENSG00000122203	1.2767128	KIAA1191	KIAA1191 [Source:HGNC Symbol;Acc:HGNC:29209]	6.15657e-11	442.826938	2.10182e-16	28.6687242	5.02223e-06	28.6642067	3	3	6
ENSG00000128274	1.4341873	A4GALT	alpha 1,4-galactosyltransferase (P blood group) [Source:HGNC Symbol;Acc:HGNC:18149]	6.20727e-11	246.401096	6.85794e-19	15.7797073	0.000111908	15.7751901	3	3	6
ENSG00000137203	0.7150806	TFAP2A	transcription factor AP-2 alpha [Source:HGNC Symbol;Acc:HGNC:11742]	6.61584e-11	279.431058	8.00164e-18	17.1487164	0.000109214	17.1532315	3	3	6
ENSG00000177494	0.6231881	ZBED2	zinc finger BED-type containing 2 [Source:HGNC Symbol;Acc:HGNC:20710]	6.66358e-11	166.018125	6.07469e-18	10.2586871	6.40816e-05	10.2632029	3	3	6
ENSG00000130518	0.5179945	IQCN	IQ motif containing N [Source:HGNC Symbol;Acc:HGNC:29350]	6.76965e-11	116.699477	2.11147e-20	7.2541794	0.00028157	7.2586955	3	3	6
ENSG00000185585	1.3904581	OLFML2A	olfactomedin like 2A [Source:HGNC Symbol;Acc:HGNC:27270]	7.04408e-11	449.068344	1.04704e-24	28.8447250	0.00238014	28.8402073	3	3	6
ENSG00000123240	1.2209738	OPTN	optineurin [Source:HGNC Symbol;Acc:HGNC:17142]	7.04801e-11	736.191812	2.15367e-14	47.9884300	8.00168e-06	47.9839125	3	3	6
ENSG00000141756	1.2690198	FKBP10	FK506 binding protein 10 [Source:HGNC Symbol;Acc:HGNC:18169]	7.09599e-11	467.394533	3.16467e-16	30.2959992	5.40079e-06	30.2914818	3	3	6
ENSG00000137700	0.7478020	SLC37A4	solute carrier family 37 member 4 [Source:HGNC Symbol;Acc:HGNC:4061]	7.66204e-11	313.483335	4.78479e-16	19.1953008	6.29166e-05	19.1998156	3	3	6
ENSG00000160703	0.7271816	NLRX1	NLR family member X1 [Source:HGNC Symbol;Acc:HGNC:29890]	7.69284e-11	267.747968	2.71687e-16	16.4166856	1.58509e-05	16.4212007	3	3	6
ENSG00000108604	0.7951136	SMARCD2	SWI/SNF related, matrix associated, actin dependent regulator of chromatin, subfamily d, member 2 [Source:HGNC Symbol;Acc:HGNC:11107]	7.73104e-11	471.137726	8.98018e-14	28.6534651	2.47321e-05	28.6579788	3	3	6
ENSG00000125347	1.4785187	IRF1	interferon regulatory factor 1 [Source:HGNC Symbol;Acc:HGNC:6116]	7.90658e-11	218.924735	3.98152e-19	14.0204423	9.75336e-05	14.0159251	3	3	6
ENSG00000170836	0.6940620	PPM1D	protein phosphatase, Mg2+/Mn2+ dependent 1D [Source:HGNC Symbol;Acc:HGNC:9277]	8.11574e-11	212.294916	3.33628e-16	13.0641695	1.11178e-06	13.0686850	3	3	6
ENSG00000074660	2.0670174	SCARF1	scavenger receptor class F member 1 [Source:HGNC Symbol;Acc:HGNC:16820]	8.14307e-11	102.324837	1.04565e-20	6.4931680	5.09014e-05	6.4886510	3	3	6
ENSG00000145604	0.7657056	SKP2	S-phase kinase associated protein 2 [Source:HGNC Symbol;Acc:HGNC:10901]	8.16729e-11	353.493796	2.91838e-15	21.6050455	3.38807e-05	21.6095601	3	3	6
ENSG00000144452	0.3079963	ABCA12	ATP binding cassette subfamily A member 12 [Source:HGNC Symbol;Acc:HGNC:14637]	8.75462e-11	60.932939	1.43293e-22	3.8002014	6.00087e-05	3.8047177	3	3	6
ENSG00000180801	1.4667707	ARSJ	arylsulfatase family member J [Source:HGNC Symbol;Acc:HGNC:26286]	8.76672e-11	234.056248	1.35596e-19	14.9845586	0.000310864	14.9800413	3	3	6
ENSG00000140299	1.3499827	BNIP2	BCL2 interacting protein 2 [Source:HGNC Symbol;Acc:HGNC:1083]	9.05755e-11	340.904011	7.36479e-19	21.9310003	0.000160323	21.9264829	3	3	6
ENSG00000205476	0.7859130	CCDC85C	coiled-coil domain containing 85C [Source:HGNC Symbol;Acc:HGNC:35459]	9.45973e-11	410.812258	4.83983e-14	25.0101617	5.14107e-07	25.0146758	3	3	6
ENSG00000180979	1.4711345	LRRC57	leucine rich repeat containing 57 [Source:HGNC Symbol;Acc:HGNC:26719]	9.47459e-11	212.448212	1.64153e-18	13.6169032	4.35243e-05	13.6123860	3	3	6
ENSG00000218891	0.7558979	ZNF579	zinc finger protein 579 [Source:HGNC Symbol;Acc:HGNC:26646]	9.88728e-11	321.642965	2.05575e-15	19.6635021	1.04657e-05	19.6680169	3	3	6
ENSG00000143786	2.0299406	CNIH3	cornichon family AMPA receptor auxiliary protein 3 [Source:HGNC Symbol;Acc:HGNC:26802]	9.94491e-11	108.402823	1.89874e-21	6.8886684	0.000192901	6.8841514	3	3	6
ENSG00000213626	2.2293543	LBH	limb bud and heart development [Source:HGNC Symbol;Acc:HGNC:29532]	1.06174e-10	670.538542	1.42663e-99	42.5583666	0.0011741	42.5538478	3	3	6
ENSG00000154734	1.2765750	ADAMTS1	ADAM metallopeptidase with thrombospondin type 1 motif 1 [Source:HGNC Symbol;Acc:HGNC:217]	1.07997e-10	1363.906558	1.54646e-22	88.4087059	0.00132434	88.4041870	3	3	6
ENSG00000132932	1.8643481	ATP8A2	ATPase phospholipid transporting 8A2 [Source:HGNC Symbol;Acc:HGNC:13533]	1.09477e-10	117.216378	8.87708e-20	7.4588978	4.62219e-05	7.4543808	3	3	6
ENSG00000107331	1.3808777	ABCA2	ATP binding cassette subfamily A member 2 [Source:HGNC Symbol;Acc:HGNC:32]	1.11347e-10	311.509310	1.36274e-19	19.9960361	0.000364694	19.9915188	3	3	6
ENSG00000121060	1.3134800	TRIM25	tripartite motif containing 25 [Source:HGNC Symbol;Acc:HGNC:12932]	1.13907e-10	379.443594	9.74106e-18	24.4840712	0.000100947	24.4795538	3	3	6
ENSG00000085733	1.2082423	CTTN	cortactin [Source:HGNC Symbol;Acc:HGNC:3338]	1.13973e-10	860.196306	1.04e-13	56.1595984	2.91501e-06	56.1550808	3	3	6
ENSG00000171700	1.5344161	RGS19	regulator of G protein signaling 19 [Source:HGNC Symbol;Acc:HGNC:13735]	1.14103e-10	180.244008	4.02611e-18	11.5213352	2.36314e-05	11.5168181	3	3	6
ENSG00000031081	1.3998257	ARHGAP31	Rho GTPase activating protein 31 [Source:HGNC Symbol;Acc:HGNC:29216]	1.1932e-10	512.039555	3.4586e-27	32.8931888	0.0034228	32.8886710	3	3	6
ENSG00000153767	1.6530408	GTF2E1	general transcription factor IIE subunit 1 [Source:HGNC Symbol;Acc:HGNC:4650]	1.20813e-10	146.058685	5.15265e-18	9.3083245	1.68706e-05	9.3038074	3	3	6
ENSG00000150630	1.5438679	VEGFC	vascular endothelial growth factor C [Source:HGNC Symbol;Acc:HGNC:12682]	1.24593e-10	193.963710	1.35014e-19	12.4091866	0.000239058	12.4046695	3	3	6
ENSG00000165732	1.2479016	DDX21	DExD-box helicase 21 [Source:HGNC Symbol;Acc:HGNC:2744]	1.2463e-10	883.359196	1.41694e-17	57.3826134	0.000311548	57.3780955	3	3	6
ENSG00000117174	1.3276148	ZNHIT6	zinc finger HIT-type containing 6 [Source:HGNC Symbol;Acc:HGNC:26089]	1.28185e-10	302.763824	1.15961e-16	19.5217012	1.41387e-07	19.5171839	3	3	6
ENSG00000141522	0.8255810	ARHGDIA	Rho GDP dissociation inhibitor alpha [Source:HGNC Symbol;Acc:HGNC:678]	1.34709e-10	1186.234834	5.93253e-13	71.5511122	9.26048e-05	71.5556208	3	3	6
ENSG00000068438	1.2772035	FTSJ1	FtsJ RNA methyltransferase homolog 1 [Source:HGNC Symbol;Acc:HGNC:13254]	1.41274e-10	498.901895	2.61165e-17	32.3294039	0.000120289	32.3248864	3	3	6
ENSG00000178202	1.3774157	KDELC2	KDEL motif containing 2 [Source:HGNC Symbol;Acc:HGNC:28496]	1.42161e-10	333.212692	4.65892e-20	21.3879235	0.000665354	21.3834061	3	3	6
ENSG00000105429	0.8051404	MEGF8	multiple EGF like domains 8 [Source:HGNC Symbol;Acc:HGNC:3233]	1.43734e-10	523.260646	5.47854e-13	31.7209836	4.56524e-07	31.7254969	3	3	6
ENSG00000110046	0.7780715	ATG2A	autophagy related 2A [Source:HGNC Symbol;Acc:HGNC:29028]	1.46706e-10	382.136455	1.71922e-14	23.3089927	2.55975e-05	23.3135071	3	3	6
ENSG00000130669	0.7806050	PAK4	p21 (RAC1) activated kinase 4 [Source:HGNC Symbol;Acc:HGNC:16059]	1.47682e-10	441.858364	4.54016e-15	26.9247010	9.14216e-05	26.9292150	3	3	6
ENSG00000105255	1.4129457	FSD1	fibronectin type III and SPRY domain containing 1 [Source:HGNC Symbol;Acc:HGNC:13745]	1.55347e-10	238.975098	7.04838e-18	15.3335907	8.31733e-05	15.3290735	3	3	6
ENSG00000157379	0.6886602	DHRS1	dehydrogenase/reductase 1 [Source:HGNC Symbol;Acc:HGNC:16445]	1.58206e-10	210.116465	3.09956e-16	12.9230557	2.39148e-05	12.9275712	3	3	6
ENSG00000075711	1.2542525	DLG1	discs large MAGUK scaffold protein 1 [Source:HGNC Symbol;Acc:HGNC:2900]	1.64588e-10	790.638502	1.06615e-17	51.3211429	0.000479236	51.3166250	3	3	6
ENSG00000173898	1.3052719	SPTBN2	spectrin beta, non-erythrocytic 2 [Source:HGNC Symbol;Acc:HGNC:11276]	1.73328e-10	431.673060	2.45362e-18	27.8966827	0.000129265	27.8921652	3	3	6
ENSG00000124214	1.2078915	STAU1	staufen double-stranded RNA binding protein 1 [Source:HGNC Symbol;Acc:HGNC:11370]	1.75136e-10	849.843095	1.36557e-13	55.4398712	4.71309e-05	55.4353536	3	3	6
ENSG00000169908	1.3221410	TM4SF1	transmembrane 4 L six family member 1 [Source:HGNC Symbol;Acc:HGNC:11853]	1.75919e-10	330.126963	6.52643e-17	21.2725547	4.87939e-05	21.2680374	3	3	6
ENSG00000130513	0.5501011	GDF15	growth differentiation factor 15 [Source:HGNC Symbol;Acc:HGNC:30142]	1.86645e-10	119.708703	2.70048e-18	7.4235102	0.000101765	7.4280262	3	3	6
ENSG00000119537	1.4044263	KDSR	3-ketodihydrosphingosine reductase [Source:HGNC Symbol;Acc:HGNC:4021]	1.90453e-10	247.854970	5.53627e-18	15.9093578	6.5641e-05	15.9048406	3	3	6
ENSG00000184575	1.2470913	XPOT	exportin for tRNA [Source:HGNC Symbol;Acc:HGNC:12826]	1.94501e-10	556.007426	2.50805e-15	36.0988007	3.14707e-05	36.0942832	3	3	6
ENSG00000161513	0.6889404	FDXR	ferredoxin reductase [Source:HGNC Symbol;Acc:HGNC:3642]	2.07227e-10	211.418730	1.07798e-16	13.0299545	0.00015098	13.0344700	3	3	6
ENSG00000116852	1.5168152	KIF21B	kinesin family member 21B [Source:HGNC Symbol;Acc:HGNC:29442]	2.0766e-10	226.090270	7.62414e-21	14.4565475	0.00127602	14.4520302	3	3	6
ENSG00000181827	1.3003256	RFX7	regulatory factor X7 [Source:HGNC Symbol;Acc:HGNC:25777]	2.07682e-10	413.192810	2.42445e-17	26.6607046	0.000233438	26.6561871	3	3	6
ENSG00000159363	1.2709499	ATP13A2	ATPase cation transporting 13A2 [Source:HGNC Symbol;Acc:HGNC:30213]	2.13058e-10	653.747226	5.10443e-18	42.2868623	0.000988114	42.2823445	3	3	6
ENSG00000066855	1.4755130	MTFR1	mitochondrial fission regulator 1 [Source:HGNC Symbol;Acc:HGNC:29510]	2.20076e-10	212.741504	3.1435e-18	13.6096350	0.000205476	13.6051178	3	3	6
ENSG00000134590	0.7572642	RTL8C	retrotransposon Gag like 8C [Source:HGNC Symbol;Acc:HGNC:2569]	2.20832e-10	700.829583	1.06489e-20	42.7473588	0.0023845	42.7518712	3	3	6
ENSG00000151651	2.0480957	ADAM8	ADAM metallopeptidase domain 8 [Source:HGNC Symbol;Acc:HGNC:215]	2.23904e-10	97.122653	8.44369e-20	6.1684139	4.85803e-05	6.1638969	3	3	6
ENSG00000096063	1.2807155	SRPK1	SRSF protein kinase 1 [Source:HGNC Symbol;Acc:HGNC:11305]	2.33625e-10	388.442796	1.21034e-15	25.1125938	2.7684e-05	25.1080765	3	3	6
ENSG00000173546	1.5348048	CSPG4	chondroitin sulfate proteoglycan 4 [Source:HGNC Symbol;Acc:HGNC:2466]	2.44317e-10	202.099436	1.39651e-19	12.9143269	0.000602639	12.9098097	3	3	6
ENSG00000073921	1.2191838	PICALM	phosphatidylinositol binding clathrin assembly protein [Source:HGNC Symbol;Acc:HGNC:15514]	2.50379e-10	741.888939	3.76269e-14	48.3125947	0.000155841	48.3080771	3	3	6
ENSG00000112851	0.8283619	ERBIN	erbb2 interacting protein [Source:HGNC Symbol;Acc:HGNC:15842]	2.5304e-10	1040.937787		NA		NA	3	3	6
ENSG00000150687	1.2752734	PRSS23	serine protease 23 [Source:HGNC Symbol;Acc:HGNC:14370]	2.54786e-10	752.407739	1.80991e-19	48.7462903	0.00119318	48.7417724	3	3	6
ENSG00000023608	0.7484420	SNAPC1	small nuclear RNA activating complex polypeptide 1 [Source:HGNC Symbol;Acc:HGNC:11134]	2.59135e-10	285.472360	3.61248e-15	17.4639208	5.94853e-06	17.4684358	3	3	6
ENSG00000121390	0.7654387	PSPC1	paraspeckle component 1 [Source:HGNC Symbol;Acc:HGNC:20320]	2.64458e-10	340.343837	7.35166e-15	20.7805432	3.51795e-05	20.7850578	3	3	6
ENSG00000124788	1.3963895	ATXN1	ataxin 1 [Source:HGNC Symbol;Acc:HGNC:10548]	2.72789e-10	290.657753	1.06291e-19	18.6600770	0.000461273	18.6555596	3	3	6
ENSG00000145242	0.6835789	EPHA5	EPH receptor A5 [Source:HGNC Symbol;Acc:HGNC:3389]	2.74787e-10	267.377906	2.86048e-20	16.4779716	0.00205153	16.4824869	3	3	6
ENSG00000084073	1.4266384	ZMPSTE24	zinc metallopeptidase STE24 [Source:HGNC Symbol;Acc:HGNC:12877]	2.78928e-10	260.668958	2.05578e-19	16.7038841	0.00046393	16.6993668	3	3	6
ENSG00000102312	1.3517063	PORCN	porcupine O-acyltransferase [Source:HGNC Symbol;Acc:HGNC:17652]	2.85033e-10	328.154072	6.03623e-19	21.1404445	0.000257116	21.1359271	3	3	6
ENSG00000183696	0.7089737	UPP1	uridine phosphorylase 1 [Source:HGNC Symbol;Acc:HGNC:12576]	2.88961e-10	248.594738	4.47768e-17	15.2855686	0.000269414	15.2900839	3	3	6
ENSG00000267100	0.5945267	ILF3-DT	ILF3 divergent tranacript [Source:HGNC Symbol;Acc:HGNC:27115]	2.89766e-10	143.086896	8.24636e-18	8.8626462	0.000330204	8.8671621	3	3	6
ENSG00000234745	1.2269407	HLA-B	major histocompatibility complex, class I, B [Source:HGNC Symbol;Acc:HGNC:4932]	2.98774e-10	1301.877698	9.50042e-17	84.7229402	0.000483094	84.7184218	3	3	6
ENSG00000095951	1.5474628	HIVEP1	human immunodeficiency virus type I enhancer binding protein 1 [Source:HGNC Symbol;Acc:HGNC:4920]	3.10275e-10	221.762666	7.52934e-22	14.1867272	0.00146591	14.1822100	3	3	6
ENSG00000198715	0.7633284	GLMP	glycosylated lysosomal membrane protein [Source:HGNC Symbol;Acc:HGNC:29436]	3.11888e-10	346.854485	3.09349e-15	21.1905086	0.000124068	21.1950232	3	3	6
ENSG00000113368	0.8283967	LMNB1	lamin B1 [Source:HGNC Symbol;Acc:HGNC:6637]	3.23672e-10	916.808334		NA		NA	3	3	6
ENSG00000111674	1.2834825	ENO2	enolase 2 [Source:HGNC Symbol;Acc:HGNC:3353]	3.24826e-10	397.983736	4.7261e-16	25.7283738	0.000128105	25.7238565	3	3	6
ENSG00000167460	1.2230036	TPM4	tropomyosin 4 [Source:HGNC Symbol;Acc:HGNC:12013]	3.36282e-10	4393.766115	4.94935e-20	286.4572814	0.000879667	286.4527593	3	3	6
ENSG00000104635	1.2459664	SLC39A14	solute carrier family 39 member 14 [Source:HGNC Symbol;Acc:HGNC:20858]	3.46997e-10	472.263216	1.9647e-14	30.6511761	8.3686e-06	30.6466587	3	3	6
ENSG00000109790	1.3539423	KLHL5	kelch like family member 5 [Source:HGNC Symbol;Acc:HGNC:6356]	3.47707e-10	297.071465	7.04809e-18	19.1207390	9.60211e-05	19.1162217	3	3	6
ENSG00000159110	1.6751010	IFNAR2	interferon alpha and beta receptor subunit 2 [Source:HGNC Symbol;Acc:HGNC:5433]	3.48745e-10	145.434155	7.87924e-19	9.2769590	0.000187487	9.2724419	3	3	6
ENSG00000004142	0.8069002	POLDIP2	DNA polymerase delta interacting protein 2 [Source:HGNC Symbol;Acc:HGNC:23781]	3.53108e-10	543.600447	5.94712e-13	32.9477265	5.21265e-05	32.9522397	3	3	6
ENSG00000136141	1.3795633	LRCH1	leucine rich repeats and calponin homology domain containing 1 [Source:HGNC Symbol;Acc:HGNC:20309]	3.55171e-10	241.755795	7.35096e-17	15.5485358	8.05473e-06	15.5440186	3	3	6
ENSG00000137936	1.3139199	BCAR3	BCAR3, NSP family adaptor protein [Source:HGNC Symbol;Acc:HGNC:973]	3.70533e-10	434.582407	5.20468e-19	28.0573325	0.000712546	28.0528151	3	3	6
ENSG00000253522	2.8392537	MIR3142HG	MIR3142 host gene [Source:HGNC Symbol;Acc:HGNC:51944]	3.715e-10	77.122924	8.28375e-24	4.8759776	0.00185721	4.8714607	3	3	6
ENSG00000133818	1.3269392	RRAS2	RAS related 2 [Source:HGNC Symbol;Acc:HGNC:17271]	4.29336e-10	394.123524	7.70985e-19	25.3886667	0.00091602	25.3841492	3	3	6
ENSG00000113083	1.4983381	LOX	lysyl oxidase [Source:HGNC Symbol;Acc:HGNC:6664]	4.49897e-10	187.550470	2.21821e-17	11.9960976	0.000104587	11.9915805	3	3	6
ENSG00000120742	1.3262861	SERP1	stress associated endoplasmic reticulum protein 1 [Source:HGNC Symbol;Acc:HGNC:10759]	4.82691e-10	328.472816	3.38105e-17	21.1687570	0.000304043	21.1642397	3	3	6
ENSG00000147027	1.6355007	TMEM47	transmembrane protein 47 [Source:HGNC Symbol;Acc:HGNC:18515]	5.06771e-10	165.793029	2.15135e-19	10.5624591	0.000878099	10.5579420	3	3	6
ENSG00000166822	1.8578436	TMEM170A	transmembrane protein 170A [Source:HGNC Symbol;Acc:HGNC:29577]	5.26356e-10	126.913013	3.41839e-20	8.0617005	0.000909532	8.0571835	3	3	6
ENSG00000159128	1.5802258	IFNGR2	interferon gamma receptor 2 [Source:HGNC Symbol;Acc:HGNC:5440]	5.38023e-10	160.908394	1.34001e-17	10.2620558	0.0001685	10.2575387	3	3	6
ENSG00000161638	1.3000176	ITGA5	integrin subunit alpha 5 [Source:HGNC Symbol;Acc:HGNC:6141]	5.94391e-10	669.349330	4.82743e-21	43.2658088	0.00141436	43.2612909	3	3	6
ENSG00000001167	1.3753210	NFYA	nuclear transcription factor Y subunit alpha [Source:HGNC Symbol;Acc:HGNC:7804]	5.99209e-10	234.154402	3.71813e-16	15.0517142	1.38655e-06	15.0471971	3	3	6
ENSG00000114529	1.5707130	C3orf52	chromosome 3 open reading frame 52 [Source:HGNC Symbol;Acc:HGNC:26255]	6.40078e-10	185.761760	5.56278e-20	11.8795389	0.000775736	11.8750218	3	3	6
ENSG00000197872	1.4597476	FAM49A	family with sequence similarity 49 member A [Source:HGNC Symbol;Acc:HGNC:25373]	6.46146e-10	216.426082	3.58137e-18	13.8640630	0.000442749	13.8595458	3	3	6
ENSG00000216775	0.6727461	AL109918.1	---	6.51306e-10	183.953992	1.21492e-15	11.3241359	7.29102e-05	11.3286515	3	3	6
ENSG00000008256	0.7865711	CYTH3	cytohesin 3 [Source:HGNC Symbol;Acc:HGNC:9504]	6.68591e-10	383.117759	1.22357e-13	23.3455184	0.00012348	23.3500327	3	3	6
ENSG00000169604	1.2740255	ANTXR1	ANTXR cell adhesion molecule 1 [Source:HGNC Symbol;Acc:HGNC:21014]	6.70571e-10	397.175954	1.92931e-15	25.7150310	5.2439e-05	25.7105136	3	3	6
ENSG00000176692	1.4827429	FOXC2	forkhead box C2 [Source:HGNC Symbol;Acc:HGNC:3801]	8.00286e-10	181.079449	1.30122e-16	11.5921351	3.35301e-05	11.5876180	3	3	6
ENSG00000206190	1.3036447	ATP10A	ATPase phospholipid transporting 10A (putative) [Source:HGNC Symbol;Acc:HGNC:13542]	8.23264e-10	311.056140	1.53734e-15	20.0869727	6.55487e-06	20.0824554	3	3	6
ENSG00000206195	1.4710553	DUXAP8	double homeobox A pseudogene 8 [Source:HGNC Symbol;Acc:HGNC:32187]	8.67928e-10	200.743365	9.10291e-18	12.8723063	0.000229641	12.8677892	3	3	6
ENSG00000172548	1.8463312	NIPAL4	NIPA like domain containing 4 [Source:HGNC Symbol;Acc:HGNC:28018]	8.69176e-10	114.019079	3.04064e-19	7.2603600	0.000271287	7.2558430	3	3	6
ENSG00000130270	1.4379100	ATP8B3	ATPase phospholipid transporting 8B3 [Source:HGNC Symbol;Acc:HGNC:13535]	8.91434e-10	243.340145	6.36699e-19	15.5892579	0.00113916	15.5847406	3	3	6
ENSG00000167972	1.4484411	ABCA3	ATP binding cassette subfamily A member 3 [Source:HGNC Symbol;Acc:HGNC:33]	8.92775e-10	208.749592	3.12321e-17	13.3670955	0.00022254	13.3625783	3	3	6
ENSG00000111206	0.8247328	FOXM1	forkhead box M1 [Source:HGNC Symbol;Acc:HGNC:3818]	9.36765e-10	785.901780	4.08259e-12	47.4809941	0.000298685	47.4855054	3	3	6
ENSG00000277586	1.5486824	NEFL	neurofilament light [Source:HGNC Symbol;Acc:HGNC:7739]	9.38122e-10	155.620118	1.57913e-16	9.9386207	5.24784e-05	9.9341036	3	3	6
ENSG00000109089	1.2819774	CDR2L	cerebellar degeneration related protein 2 like [Source:HGNC Symbol;Acc:HGNC:29999]	9.51523e-10	476.847767	1.87498e-17	30.8932390	0.000443446	30.8887215	3	3	6
ENSG00000120889	1.2594407	TNFRSF10B	TNF receptor superfamily member 10b [Source:HGNC Symbol;Acc:HGNC:11905]	1.03202e-09	500.880091	1.0525e-15	32.4434624	0.000354501	32.4389450	3	3	6
ENSG00000169738	0.7311254	DCXR	dicarbonyl and L-xylulose reductase [Source:HGNC Symbol;Acc:HGNC:18985]	1.03308e-09	294.235429	9.74902e-17	18.0066679	0.000564642	18.0111828	3	3	6
ENSG00000111077	0.7881049	TNS2	tensin 2 [Source:HGNC Symbol;Acc:HGNC:19737]	1.0483e-09	429.012935	5.15059e-14	26.1144211	0.000392888	26.1189351	3	3	6
ENSG00000142166	1.3826715	IFNAR1	interferon alpha and beta receptor subunit 1 [Source:HGNC Symbol;Acc:HGNC:5432]	1.05536e-09	306.880770	1.19676e-19	19.7123185	0.0014858	19.7078012	3	3	6
ENSG00000133805	1.5742164	AMPD3	adenosine monophosphate deaminase 3 [Source:HGNC Symbol;Acc:HGNC:470]	1.07135e-09	149.855044	7.16808e-17	9.5764913	6.61905e-05	9.5719742	3	3	6
ENSG00000184014	1.2308714	DENND5A	DENN domain containing 5A [Source:HGNC Symbol;Acc:HGNC:19344]	1.08148e-09	655.826325	9.60808e-15	42.6586097	0.000293441	42.6540922	3	3	6
ENSG00000138650	0.4998914	PCDH10	protocadherin 10 [Source:HGNC Symbol;Acc:HGNC:13404]	1.08365e-09	99.723842	8.84378e-19	6.1897539	0.000432824	6.1942701	3	3	6
ENSG00000147124	1.6553679	ZNF41	zinc finger protein 41 [Source:HGNC Symbol;Acc:HGNC:13107]	1.08478e-09	133.373341	3.56197e-17	8.5119464	0.000113736	8.5074293	3	3	6
ENSG00000143641	1.2134261	GALNT2	polypeptide N-acetylgalactosaminyltransferase 2 [Source:HGNC Symbol;Acc:HGNC:4124]	1.08965e-09	725.222143	1.11078e-13	47.3225532	6.74138e-05	47.3180357	3	3	6
ENSG00000149571	1.4716657	KIRREL3	kirre like nephrin family adhesion molecule 3 [Source:HGNC Symbol;Acc:HGNC:23204]	1.16426e-09	176.071889	8.3648e-16	11.2673756	1.34903e-05	11.2628585	3	3	6
ENSG00000267774	1.8539191	AC010776.2	novel transcript, antisense to CCBE1	1.21465e-09	103.350348	5.87352e-18	6.5772642	3.93487e-05	6.5727473	3	3	6
ENSG00000108774	1.2712984	RAB5C	RAB5C, member RAS oncogene family [Source:HGNC Symbol;Acc:HGNC:9785]	1.23404e-09	348.992980	1.80696e-14	22.6036490	8.5953e-07	22.5991317	3	3	6
ENSG00000123104	1.3768830	ITPR2	inositol 1,4,5-trisphosphate receptor type 2 [Source:HGNC Symbol;Acc:HGNC:6181]	1.27786e-09	322.062172	4.32616e-20	20.7135788	0.00102355	20.7090615	3	3	6
ENSG00000141934	1.4870845	PLPP2	phospholipid phosphatase 2 [Source:HGNC Symbol;Acc:HGNC:9230]	1.29501e-09	166.435109	1.13569e-15	10.6487941	1.69949e-06	10.6442770	3	3	6
ENSG00000144824	1.3071864	PHLDB2	pleckstrin homology like domain family B member 2 [Source:HGNC Symbol;Acc:HGNC:29573]	1.34362e-09	658.734945	1.40986e-21	42.5574057	0.00289431	42.5528878	3	3	6
ENSG00000109736	1.3243966	MFSD10	major facilitator superfamily domain containing 10 [Source:HGNC Symbol;Acc:HGNC:16894]	1.35725e-09	516.695479	2.01719e-21	33.3613546	0.00279234	33.3568370	3	3	6
ENSG00000138316	5.3308262	ADAMTS14	ADAM metallopeptidase with thrombospondin type 1 motif 14 [Source:HGNC Symbol;Acc:HGNC:14899]	1.39789e-09	40.414110	4.29741e-21	2.5526660	9.75854e-06	2.5481492	3	0	3
ENSG00000124508	1.3348602	BTN2A2	butyrophilin subfamily 2 member A2 [Source:HGNC Symbol;Acc:HGNC:1137]	1.43868e-09	282.704554	2.06279e-16	18.2102695	0.000224187	18.2057523	3	3	6
ENSG00000113361	0.7196835	CDH6	cadherin 6 [Source:HGNC Symbol;Acc:HGNC:1765]	1.50935e-09	296.562268	2.30891e-18	18.2110543	0.00179638	18.2155693	3	3	6
ENSG00000006607	1.3118682	FARP2	FERM, ARH/RhoGEF and pleckstrin domain protein 2 [Source:HGNC Symbol;Acc:HGNC:16460]	1.51108e-09	273.781096	5.59358e-15	17.6700399	7.33651e-07	17.6655227	3	3	6
ENSG00000168615	1.2339379	ADAM9	ADAM metallopeptidase domain 9 [Source:HGNC Symbol;Acc:HGNC:216]	1.53686e-09	1329.061406	1.72178e-17	86.3330835	0.00184713	86.3285650	3	3	6
ENSG00000212724	1.6226600	KRTAP2-3	keratin associated protein 2-3 [Source:HGNC Symbol;Acc:HGNC:18906]	1.56965e-09	219.170090	2.27511e-24	14.0041864	0.00361925	13.9996691	3	3	6
ENSG00000171206	1.2043797	TRIM8	tripartite motif containing 8 [Source:HGNC Symbol;Acc:HGNC:15579]	1.58055e-09	597.642978	2.82164e-12	39.0428456	7.46689e-08	39.0383284	3	3	6
ENSG00000068323	1.2363104	TFE3	transcription factor binding to IGHM enhancer 3 [Source:HGNC Symbol;Acc:HGNC:11752]	1.59353e-09	481.087173	6.59595e-14	31.2899181	4.90141e-05	31.2854007	3	3	6
ENSG00000170348	1.2402552	TMED10	transmembrane p24 trafficking protein 10 [Source:HGNC Symbol;Acc:HGNC:16998]	1.60361e-09	517.587835	2.44495e-14	33.5887109	0.000266138	33.5841935	3	3	6
ENSG00000137103	0.6843476	TMEM8B	transmembrane protein 8B [Source:HGNC Symbol;Acc:HGNC:21427]	1.6287e-09	233.082064	8.46447e-18	14.3277148	0.0013323	14.3322302	3	3	6
ENSG00000143183	1.3244449	TMCO1	transmembrane and coiled-coil domains 1 [Source:HGNC Symbol;Acc:HGNC:18188]	1.63197e-09	267.045118	2.45898e-15	17.2126295	8.01838e-06	17.2081123	3	3	6
ENSG00000196923	1.2676720	PDLIM7	PDZ and LIM domain 7 [Source:HGNC Symbol;Acc:HGNC:22958]	1.66448e-09	2730.013816	2.11362e-24	177.1850350	0.00390772	177.1805141	3	3	6
ENSG00000067057	1.2140308	PFKP	phosphofructokinase, platelet [Source:HGNC Symbol;Acc:HGNC:8878]	1.73488e-09	1694.488367	3.10405e-16	110.5836329	0.0012909	110.5791144	3	3	6
ENSG00000105419	2.0824240	MEIS3	Meis homeobox 3 [Source:HGNC Symbol;Acc:HGNC:29537]	1.82055e-09	88.870104	9.66974e-19	5.6382948	0.000246059	5.6337779	3	3	6
ENSG00000213465	0.7317690	ARL2	ADP ribosylation factor like GTPase 2 [Source:HGNC Symbol;Acc:HGNC:693]	1.8889e-09	239.641871	9.31178e-15	14.6868372	7.84278e-05	14.6913525	3	3	6
ENSG00000204673	0.8119532	AKT1S1	AKT1 substrate 1 [Source:HGNC Symbol;Acc:HGNC:28426]	1.94111e-09	556.373113	1.69099e-12	33.7018766	0.000122484	33.7063896	3	3	6
ENSG00000088256	0.8114523	GNA11	G protein subunit alpha 11 [Source:HGNC Symbol;Acc:HGNC:4379]	1.99592e-09	498.676588	3.93687e-12	30.2081585	4.17067e-05	30.2126718	3	3	6
ENSG00000170873	1.3399674	MTSS1	MTSS1, I-BAR domain containing [Source:HGNC Symbol;Acc:HGNC:20443]	2.12613e-09	254.770707	1.49563e-15	16.4059622	2.25111e-05	16.4014450	3	3	6
ENSG00000171631	1.8700027	P2RY6	pyrimidinergic receptor P2Y6 [Source:HGNC Symbol;Acc:HGNC:8543]	2.1348e-09	102.607495	7.81717e-18	6.5234679	0.000215824	6.5189510	3	3	6
ENSG00000101166	1.3165503	PRELID3B	PRELI domain containing 3B [Source:HGNC Symbol;Acc:HGNC:15892]	2.19509e-09	352.617140	4.28965e-17	22.7259350	0.000631925	22.7214176	3	3	6
ENSG00000170522	1.3324768	ELOVL6	ELOVL fatty acid elongase 6 [Source:HGNC Symbol;Acc:HGNC:15829]	2.21757e-09	308.128532	9.12631e-17	19.8277174	0.000559247	19.8232001	3	3	6
ENSG00000134698	1.4349772	AGO4	argonaute 4, RISC catalytic component [Source:HGNC Symbol;Acc:HGNC:18424]	2.27121e-09	179.246619	5.20773e-15	11.4937540	2.32495e-06	11.4892369	3	3	6
ENSG00000104856	1.4727570	RELB	RELB proto-oncogene, NF-kB subunit [Source:HGNC Symbol;Acc:HGNC:9956]	2.28531e-09	235.280499	3.11062e-20	15.0779506	0.00158422	15.0734334	3	3	6
ENSG00000164897	0.7593778	TMUB1	transmembrane and ubiquitin like domain containing 1 [Source:HGNC Symbol;Acc:HGNC:21709]	2.33458e-09	325.283522	5.61814e-15	19.8567199	0.000385033	19.8612346	3	3	6
ENSG00000123572	1.2367869	NRK	Nik related kinase [Source:HGNC Symbol;Acc:HGNC:25391]	2.67243e-09	595.680781	7.8591e-15	38.7265319	0.000370859	38.7220144	3	3	6
ENSG00000022267	1.3761657	FHL1	four and a half LIM domains 1 [Source:HGNC Symbol;Acc:HGNC:3702]	2.71718e-09	221.813876	1.98985e-15	14.2449233	7.14102e-05	14.2404061	3	3	6
ENSG00000235884	2.1583524	LINC00941	long intergenic non-protein coding RNA 941 [Source:HGNC Symbol;Acc:HGNC:48635]	2.76019e-09	77.486116	5.00492e-18	4.9155775	1.54155e-05	4.9110606	3	3	6
ENSG00000140323	0.5292408	DISP2	dispatched RND transporter family member 2 [Source:HGNC Symbol;Acc:HGNC:19712]	2.79223e-09	96.150969	1.0298e-16	5.9627783	9.09415e-05	5.9672945	3	3	6
ENSG00000147592	0.6643649	LACTB2	lactamase beta 2 [Source:HGNC Symbol;Acc:HGNC:18512]	2.82269e-09	156.533513	7.82838e-15	9.6627590	0.000112829	9.6672748	3	3	6
ENSG00000272886	0.7483415	DCP1A	decapping mRNA 1A [Source:HGNC Symbol;Acc:HGNC:18714]	2.86337e-09	240.085144	1.27123e-13	14.6914924	1.24724e-05	14.6960077	3	3	6
ENSG00000132274	0.6658536	TRIM22	tripartite motif containing 22 [Source:HGNC Symbol;Acc:HGNC:16379]	2.8719e-09	171.926593	1.38291e-15	10.6069543	0.000595424	10.6114700	3	3	6
ENSG00000113716	1.2455594	HMGXB3	HMG-box containing 3 [Source:HGNC Symbol;Acc:HGNC:28982]	2.8729e-09	415.754259	7.33243e-14	27.0033171	8.48303e-05	26.9987998	3	3	6
ENSG00000018408	0.8258500	WWTR1	WW domain containing transcription regulator 1 [Source:HGNC Symbol;Acc:HGNC:24042]	2.89719e-09	745.336161	7.50734e-12	45.0405149	0.000481538	45.0450265	3	3	6
ENSG00000124212	1.5283761	PTGIS	prostaglandin I2 synthase [Source:HGNC Symbol;Acc:HGNC:9603]	2.95591e-09	191.148044	6.01965e-19	12.2310622	0.0016945	12.2265451	3	3	6
ENSG00000156515	1.2304945	HK1	hexokinase 1 [Source:HGNC Symbol;Acc:HGNC:4922]	3.14762e-09	665.829104	1.05349e-14	43.2730803	0.000603989	43.2685628	3	3	6
ENSG00000196843	1.5424864	ARID5A	AT-rich interaction domain 5A [Source:HGNC Symbol;Acc:HGNC:17361]	3.19093e-09	168.497142	9.28022e-18	10.7807440	0.000834387	10.7762269	3	3	6
ENSG00000103449	1.6986305	SALL1	spalt like transcription factor 1 [Source:HGNC Symbol;Acc:HGNC:10524]	3.20409e-09	119.383256	1.05416e-16	7.6119690	0.000173835	7.6074520	3	3	6
ENSG00000125398	1.7936308	SOX9	SRY-box 9 [Source:HGNC Symbol;Acc:HGNC:11204]	3.26317e-09	108.090418	1.83488e-17	6.8825900	0.000150116	6.8780730	3	3	6
ENSG00000108515	1.5111005	ENO3	enolase 3 [Source:HGNC Symbol;Acc:HGNC:3354]	3.43238e-09	161.865314	4.5338e-16	10.3506491	0.000267424	10.3461320	3	3	6
ENSG00000075275	1.2579432	CELSR1	cadherin EGF LAG seven-pass G-type receptor 1 [Source:HGNC Symbol;Acc:HGNC:1850]	3.5382e-09	581.997729	1.68348e-16	37.7473422	0.00117387	37.7428247	3	3	6
ENSG00000102531	1.2691235	FNDC3A	fibronectin type III domain containing 3A [Source:HGNC Symbol;Acc:HGNC:20296]	3.55741e-09	396.054596	5.72838e-15	25.6262855	0.000289986	25.6217682	3	3	6
ENSG00000205336	0.7828267	ADGRG1	adhesion G protein-coupled receptor G1 [Source:HGNC Symbol;Acc:HGNC:4512]	3.58403e-09	368.783126	1.28407e-13	22.4552833	0.000332327	22.4597977	3	3	6
ENSG00000103145	0.6514040	HCFC1R1	host cell factor C1 regulator 1 [Source:HGNC Symbol;Acc:HGNC:21198]	3.68975e-09	151.167067	7.06279e-15	9.3245042	0.000156338	9.3290200	3	3	6
ENSG00000106003	1.3728896	LFNG	LFNG O-fucosylpeptide 3-beta-N-acetylglucosaminyltransferase [Source:HGNC Symbol;Acc:HGNC:6560]	4.08275e-09	307.360860	1.17988e-19	19.7911316	0.00159934	19.7866143	3	3	6
ENSG00000165914	1.3706848	TTC7B	tetratricopeptide repeat domain 7B [Source:HGNC Symbol;Acc:HGNC:19858]	4.15204e-09	228.749636	1.35749e-15	14.6932250	0.000175028	14.6887079	3	3	6
ENSG00000134294	1.2387067	SLC38A2	solute carrier family 38 member 2 [Source:HGNC Symbol;Acc:HGNC:13448]	4.1877e-09	664.956912	2.1597e-15	43.1829080	0.000801905	43.1783904	3	3	6
ENSG00000070413	0.8177063	DGCR2	DiGeorge syndrome critical region gene 2 [Source:HGNC Symbol;Acc:HGNC:2845]	4.39129e-09	505.059130	1.50012e-11	30.5638117	4.46874e-05	30.5683250	3	3	6
ENSG00000244405	1.5647584	ETV5	ETS variant 5 [Source:HGNC Symbol;Acc:HGNC:3494]	4.4041e-09	217.729502	1.45924e-21	13.9062510	0.00408194	13.9017337	3	3	6
ENSG00000076641	3.5408689	PAG1	phosphoprotein membrane anchor with glycosphingolipid microdomains 1 [Source:HGNC Symbol;Acc:HGNC:30043]	4.72654e-09	47.903167	1.52137e-19	3.0285554	6.44743e-05	3.0240385	3	1	4
ENSG00000074527	1.4936831	NTN4	netrin 4 [Source:HGNC Symbol;Acc:HGNC:13658]	4.81189e-09	167.646301	4.14294e-16	10.7283203	0.000272708	10.7238032	3	3	6
ENSG00000181588	0.7799746	MEX3D	mex-3 RNA binding family member D [Source:HGNC Symbol;Acc:HGNC:16734]	4.8246e-09	472.309102	2.2772e-15	28.7409729	0.00104525	28.7454867	3	3	6
ENSG00000185825	1.2489237	BCAP31	B cell receptor associated protein 31 [Source:HGNC Symbol;Acc:HGNC:16695]	4.87271e-09	356.364005	3.15036e-13	23.1360266	8.13132e-07	23.1315094	3	3	6
ENSG00000028203	1.3097109	VEZT	vezatin, adherens junctions transmembrane protein [Source:HGNC Symbol;Acc:HGNC:18258]	4.89335e-09	298.456213	1.82795e-15	19.2578539	0.000153497	19.2533367	3	3	6
ENSG00000136986	1.3275978	DERL1	derlin 1 [Source:HGNC Symbol;Acc:HGNC:28454]	4.94195e-09	256.353126	3.78633e-15	16.5233889	4.80177e-05	16.5188717	3	3	6
ENSG00000083720	0.7874350	OXCT1	3-oxoacid CoA-transferase 1 [Source:HGNC Symbol;Acc:HGNC:8527]	4.95801e-09	335.671560	9.34199e-13	20.4317934	4.74226e-05	20.4363080	3	3	6
ENSG00000091436	0.7983165	MAP3K20	mitogen-activated protein kinase kinase kinase 20 [Source:HGNC Symbol;Acc:HGNC:17797]	4.99454e-09	425.141132	6.01705e-13	25.8294684	0.000207125	25.8339824	3	3	6
ENSG00000143674	0.6594724	MAP3K21	mitogen-activated protein kinase kinase kinase 21 [Source:HGNC Symbol;Acc:HGNC:29798]	5.01479e-09	160.041231	2.50275e-15	9.8820458	0.000664349	9.8865616	3	3	6
ENSG00000136938	0.8294684	ANP32B	acidic nuclear phosphoprotein 32 family member B [Source:HGNC Symbol;Acc:HGNC:16677]	5.1293e-09	847.887401		NA		NA	3	3	6
ENSG00000128335	1.3483220	APOL2	apolipoprotein L2 [Source:HGNC Symbol;Acc:HGNC:619]	5.22353e-09	256.100539	2.8947e-16	16.5046135	0.000295556	16.5000963	3	3	6
ENSG00000126562	1.5600076	WNK4	WNK lysine deficient protein kinase 4 [Source:HGNC Symbol;Acc:HGNC:14544]	5.25646e-09	150.970846	1.30388e-16	9.6441005	0.00045347	9.6395835	3	3	6
ENSG00000175130	0.8151816	MARCKSL1	MARCKS like 1 [Source:HGNC Symbol;Acc:HGNC:7142]	5.3239e-09	617.488599	2.10978e-12	37.3346840	0.000594642	37.3391965	3	3	6
ENSG00000101310	1.2522376	SEC23B	Sec23 homolog B, coat complex II component [Source:HGNC Symbol;Acc:HGNC:10702]	5.37284e-09	359.860029	1.61633e-13	23.3629992	1.43433e-05	23.3584820	3	3	6
ENSG00000108523	0.8230631	RNF167	ring finger protein 167 [Source:HGNC Symbol;Acc:HGNC:24544]	5.48637e-09	572.805324	2.6844e-11	34.5767912	7.25454e-05	34.5813040	3	3	6
ENSG00000128606	1.6098140	LRRC17	leucine rich repeat containing 17 [Source:HGNC Symbol;Acc:HGNC:16895]	5.56719e-09	146.522310	1.37018e-17	9.3600599	0.000787443	9.3555428	3	3	6
ENSG00000135070	1.5376753	ISCA1	iron-sulfur cluster assembly 1 [Source:HGNC Symbol;Acc:HGNC:28660]	5.57366e-09	144.974460	1.98074e-15	9.2647444	6.59788e-05	9.2602274	3	3	6
ENSG00000120885	2.5396794	CLU	clusterin [Source:HGNC Symbol;Acc:HGNC:2095]	5.64064e-09	61.209294	1.66163e-18	3.8794626	1.69276e-05	3.8749458	3	3	6
ENSG00000076706	1.2130021	MCAM	melanoma cell adhesion molecule [Source:HGNC Symbol;Acc:HGNC:6934]	5.73657e-09	2268.865123	6.30487e-17	148.1067535	0.00237002	148.1022343	3	3	6
ENSG00000160075	0.7879873	SSU72	SSU72 homolog, RNA polymerase II CTD phosphatase [Source:HGNC Symbol;Acc:HGNC:25016]	5.96496e-09	379.371824	2.48678e-13	23.0879956	0.000336634	23.0925099	3	3	6
ENSG00000151233	0.7003495	GXYLT1	glucoside xylosyltransferase 1 [Source:HGNC Symbol;Acc:HGNC:27482]	6.15258e-09	221.437689	2.6859e-16	13.6197583	0.00170293	13.6242737	3	3	6
ENSG00000198824	1.2843036	CHAMP1	chromosome alignment maintaining phosphoprotein 1 [Source:HGNC Symbol;Acc:HGNC:20311]	6.18063e-09	286.446337	7.45201e-14	18.5262482	7.99917e-06	18.5217311	3	3	6
ENSG00000094975	1.3349843	SUCO	SUN domain containing ossification factor [Source:HGNC Symbol;Acc:HGNC:1240]	6.1843e-09	259.672887	1.37003e-15	16.7326357	0.000130875	16.7281185	3	3	6
ENSG00000160293	1.2711324	VAV2	vav guanine nucleotide exchange factor 2 [Source:HGNC Symbol;Acc:HGNC:12658]	6.22934e-09	331.289729	4.58091e-14	21.4447829	4.68628e-05	21.4402657	3	3	6
ENSG00000196159	0.5335384	FAT4	FAT atypical cadherin 4 [Source:HGNC Symbol;Acc:HGNC:23109]	6.33728e-09	126.991301	3.41441e-20	7.8755125	0.00439719	7.8800285	3	3	6
ENSG00000196083	1.9154226	IL1RAP	interleukin 1 receptor accessory protein [Source:HGNC Symbol;Acc:HGNC:5995]	6.35074e-09	86.900673	1.61137e-16	5.5236570	6.38323e-06	5.5191400	3	3	6
ENSG00000131408	0.7750241	NR1H2	nuclear receptor subfamily 1 group H member 2 [Source:HGNC Symbol;Acc:HGNC:7965]	6.70968e-09	285.469843	8.94465e-13	17.3975523	2.39485e-05	17.4020672	3	3	6
ENSG00000143147	1.3429487	GPR161	G protein-coupled receptor 161 [Source:HGNC Symbol;Acc:HGNC:23694]	7.10205e-09	217.140267	4.03096e-14	13.9813166	5.79398e-07	13.9767995	3	3	6
ENSG00000119574	0.7043022	ZBTB45	zinc finger and BTB domain containing 45 [Source:HGNC Symbol;Acc:HGNC:23715]	7.13531e-09	186.937958	7.31066e-14	11.4770841	7.12171e-05	11.4815998	3	3	6
ENSG00000137168	1.4466417	PPIL1	peptidylprolyl isomerase like 1 [Source:HGNC Symbol;Acc:HGNC:9260]	7.17966e-09	183.119797	2.54192e-15	11.7247457	0.000293187	11.7202286	3	3	6
ENSG00000010810	1.4176786	FYN	FYN proto-oncogene, Src family tyrosine kinase [Source:HGNC Symbol;Acc:HGNC:4037]	7.2686e-09	178.223639	1.79942e-14	11.4355924	3.23638e-05	11.4310753	3	3	6
ENSG00000131844	0.7983043	MCCC2	methylcrotonoyl-CoA carboxylase 2 [Source:HGNC Symbol;Acc:HGNC:6937]	7.36527e-09	347.041066	7.47958e-12	21.0700805	8.69564e-06	21.0745950	3	3	6
ENSG00000204642	1.7951966	HLA-F	major histocompatibility complex, class I, F [Source:HGNC Symbol;Acc:HGNC:4963]	7.7136e-09	106.448552	1.18716e-16	6.7634137	0.000350069	6.7588967	3	3	6
ENSG00000082146	0.7122473	STRADB	STE20-related kinase adaptor beta [Source:HGNC Symbol;Acc:HGNC:13205]	7.71795e-09	194.137092	7.08423e-14	11.9253659	0.00019361	11.9298815	3	3	6
ENSG00000242372	1.2017925	EIF6	eukaryotic translation initiation factor 6 [Source:HGNC Symbol;Acc:HGNC:6159]	8.04391e-09	689.606336	1.49059e-12	45.0922227	5.58355e-05	45.0877054	3	3	6
ENSG00000165105	1.6547707	RASEF	RAS and EF-hand domain containing [Source:HGNC Symbol;Acc:HGNC:26464]	8.21312e-09	129.401816	8.53381e-17	8.2601348	0.000877437	8.2556178	3	3	6
ENSG00000164400	9.1553839	CSF2	colony stimulating factor 2 [Source:HGNC Symbol;Acc:HGNC:2434]	8.31555e-09	33.582219	7.94685e-22	2.1195607	0.000936689	2.1150440	3	0	3
ENSG00000102218	1.5318233	RP2	RP2, ARL3 GTPase activating protein [Source:HGNC Symbol;Acc:HGNC:10274]	8.4508e-09	160.550188	2.92286e-16	10.2469143	0.000805889	10.2423973	3	3	6
ENSG00000171150	1.6384093	SOCS5	suppressor of cytokine signaling 5 [Source:HGNC Symbol;Acc:HGNC:16852]	8.59493e-09	125.279130	1.65827e-15	7.9810491	0.000220137	7.9765321	3	3	6
ENSG00000134802	1.6155433	SLC43A3	solute carrier family 43 member 3 [Source:HGNC Symbol;Acc:HGNC:17466]	8.70051e-09	126.582173	1.34749e-15	8.0822506	0.000152397	8.0777336	3	3	6
ENSG00000072786	1.3162787	STK10	serine/threonine kinase 10 [Source:HGNC Symbol;Acc:HGNC:11388]	8.78959e-09	264.792314	5.21059e-15	17.0874976	0.000137117	17.0829804	3	3	6
ENSG00000163513	1.2504459	TGFBR2	transforming growth factor beta receptor 2 [Source:HGNC Symbol;Acc:HGNC:11773]	9.04876e-09	423.018677	3.95216e-14	27.4237356	0.000323793	27.4192183	3	3	6
ENSG00000150551	2.2745993	LYPD1	LY6/PLAUR domain containing 1 [Source:HGNC Symbol;Acc:HGNC:28431]	9.08225e-09	68.250073	1.90377e-17	4.3249599	2.3612e-05	4.3204430	3	3	6
ENSG00000185127	0.6978557	C6orf120	chromosome 6 open reading frame 120 [Source:HGNC Symbol;Acc:HGNC:21247]	9.09915e-09	210.797532	1.23593e-15	12.9499719	0.00127307	12.9544874	3	3	6
ENSG00000125651	0.8242548	GTF2F1	general transcription factor IIF subunit 1 [Source:HGNC Symbol;Acc:HGNC:4652]	9.29094e-09	556.190238	3.96164e-11	33.5810860	0.000185321	33.5855989	3	3	6
ENSG00000020577	1.2944126	SAMD4A	sterile alpha motif domain containing 4A [Source:HGNC Symbol;Acc:HGNC:23023]	9.56075e-09	544.389902	2.92843e-19	35.2194221	0.00317395	35.2149045	3	3	6
ENSG00000004975	0.8246638	DVL2	dishevelled segment polarity protein 2 [Source:HGNC Symbol;Acc:HGNC:3086]	9.68814e-09	525.404877	6.63493e-11	31.7378374	0.000196184	31.7423505	3	3	6
ENSG00000169213	1.2124816	RAB3B	RAB3B, member RAS oncogene family [Source:HGNC Symbol;Acc:HGNC:9778]	1.02658e-08	1044.065667	1.07334e-14	68.1628127	0.000545024	68.1582948	3	3	6
ENSG00000115756	1.3656171	HPCAL1	hippocalcin like 1 [Source:HGNC Symbol;Acc:HGNC:5145]	1.05041e-08	220.198005	4.28074e-15	14.1576423	0.000143703	14.1531251	3	3	6
ENSG00000120738	0.7585060	EGR1	early growth response 1 [Source:HGNC Symbol;Acc:HGNC:3238]	1.06769e-08	404.312897	1.10341e-16	24.6565284	0.00258721	24.6610427	3	3	6
ENSG00000164307	1.2404691	ERAP1	endoplasmic reticulum aminopeptidase 1 [Source:HGNC Symbol;Acc:HGNC:18173]	1.06902e-08	405.218897	2.62287e-13	26.3195602	5.47447e-05	26.3150430	3	3	6
ENSG00000099625	1.6545514	CBARP	CACN subunit beta associated regulatory protein [Source:HGNC Symbol;Acc:HGNC:28617]	1.08758e-08	145.203707	1.32713e-18	9.2711989	0.00177017	9.2666819	3	3	6
ENSG00000135823	1.4193019	STX6	syntaxin 6 [Source:HGNC Symbol;Acc:HGNC:11441]	1.11067e-08	179.817295	1.95821e-14	11.5288575	0.000134305	11.5243404	3	3	6
ENSG00000122863	0.7761895	CHST3	carbohydrate sulfotransferase 3 [Source:HGNC Symbol;Acc:HGNC:1971]	1.11208e-08	285.331563	7.53816e-13	17.4191847	0.000253893	17.4236996	3	3	6
ENSG00000154767	0.7120803	XPC	XPC complex subunit, DNA damage recognition and repair factor [Source:HGNC Symbol;Acc:HGNC:12816]	1.14733e-08	200.550604	1.66276e-14	12.3284832	0.000597873	12.3329988	3	3	6
ENSG00000263528	1.4172048	IKBKE	inhibitor of nuclear factor kappa B kinase subunit epsilon [Source:HGNC Symbol;Acc:HGNC:14552]	1.14906e-08	173.417768	3.38363e-14	11.1321401	2.19402e-05	11.1276230	3	3	6
ENSG00000110628	1.4118234	SLC22A18	solute carrier family 22 member 18 [Source:HGNC Symbol;Acc:HGNC:10964]	1.229e-08	219.747547	1.03549e-16	14.0965812	0.00165781	14.0920641	3	3	6
ENSG00000204381	1.4016311	LAYN	layilin [Source:HGNC Symbol;Acc:HGNC:29471]	1.22978e-08	379.173940	1.06634e-23	24.3643673	0.00728378	24.3598498	3	3	6
ENSG00000115129	0.6570170	TP53I3	tumor protein p53 inducible protein 3 [Source:HGNC Symbol;Acc:HGNC:19373]	1.23653e-08	131.351334	2.96342e-13	8.1031589	1.73735e-06	8.1076748	3	3	6
ENSG00000165802	1.2651024	NSMF	NMDA receptor synaptonuclear signaling and neuronal migration factor [Source:HGNC Symbol;Acc:HGNC:29843]	1.23714e-08	336.727510	8.85715e-14	21.8046321	9.80938e-05	21.8001149	3	3	6
ENSG00000155380	1.2816926	SLC16A1	solute carrier family 16 member 1 [Source:HGNC Symbol;Acc:HGNC:10922]	1.24933e-08	305.218340	5.35384e-14	19.7233440	0.000164964	19.7188268	3	3	6
ENSG00000142867	1.3884874	BCL10	B cell CLL/lymphoma 10 [Source:HGNC Symbol;Acc:HGNC:989]	1.2865e-08	191.134088	2.85264e-14	12.2699575	5.44503e-05	12.2654404	3	3	6
ENSG00000168621	1.4599426	GDNF	glial cell derived neurotrophic factor [Source:HGNC Symbol;Acc:HGNC:4232]	1.2877e-08	181.330566	4.85494e-16	11.6220311	0.000820164	11.6175140	3	3	6
ENSG00000003436	1.2741970	TFPI	tissue factor pathway inhibitor [Source:HGNC Symbol;Acc:HGNC:11760]	1.33632e-08	394.973431	2.85194e-15	25.5412057	0.000935441	25.5366884	3	3	6
ENSG00000130939	0.8204594	UBE4B	ubiquitination factor E4B [Source:HGNC Symbol;Acc:HGNC:12500]	1.41974e-08	418.226810	1.32903e-10	25.2853531	4.64136e-06	25.2898670	3	3	6
ENSG00000180891	1.2413547	CUEDC1	CUE domain containing 1 [Source:HGNC Symbol;Acc:HGNC:31350]	1.47323e-08	368.213569	5.69688e-13	23.9312472	5.792e-05	23.9267301	3	3	6
ENSG00000176485	1.2672330	PLA2G16	phospholipase A2 group XVI [Source:HGNC Symbol;Acc:HGNC:17825]	1.49689e-08	296.299552	3.5414e-13	19.1943575	1.04343e-05	19.1898404	3	3	6
ENSG00000007080	0.8091572	CCDC124	coiled-coil domain containing 124 [Source:HGNC Symbol;Acc:HGNC:25171]	1.5058e-08	385.862994	2.54741e-11	23.3636848	1.73864e-05	23.3681989	3	3	6
ENSG00000159167	2.0468521	STC1	stanniocalcin 1 [Source:HGNC Symbol;Acc:HGNC:11373]	1.50711e-08	81.165681	3.17214e-17	5.1496372	0.000398717	5.1451203	3	3	6
ENSG00000153774	0.6801196	CFDP1	craniofacial development protein 1 [Source:HGNC Symbol;Acc:HGNC:1873]	1.54908e-08	156.237084	9.38997e-14	9.6224649	0.000188149	9.6269807	3	3	6
ENSG00000143067	1.6954226	ZNF697	zinc finger protein 697 [Source:HGNC Symbol;Acc:HGNC:32034]	1.62295e-08	111.923120	1.48821e-15	7.1227768	0.000334877	7.1182598	3	3	6
ENSG00000168918	0.3356607	INPP5D	inositol polyphosphate-5-phosphatase D [Source:HGNC Symbol;Acc:HGNC:6079]	1.7018e-08	50.075334	5.60797e-18	3.1220135	0.000307194	3.1265299	3	3	6
ENSG00000185813	0.8196698	PCYT2	phosphate cytidylyltransferase 2, ethanolamine [Source:HGNC Symbol;Acc:HGNC:8756]	1.7832e-08	432.052543	7.31344e-11	26.1565952	0.000122287	26.1611090	3	3	6
ENSG00000156966	1.4821457	B3GNT7	UDP-GlcNAc:betaGal beta-1,3-N-acetylglucosaminyltransferase 7 [Source:HGNC Symbol;Acc:HGNC:18811]	1.7871e-08	161.347139	4.83066e-15	10.3199032	0.000545706	10.3153861	3	3	6
ENSG00000173432	1.9652468	SAA1	serum amyloid A1 [Source:HGNC Symbol;Acc:HGNC:10513]	1.81787e-08	98.174337	1.18288e-18	6.2387631	0.00347736	6.2342461	3	3	6
ENSG00000163249	1.4373691	CCNYL1	cyclin Y like 1 [Source:HGNC Symbol;Acc:HGNC:26868]	1.87464e-08	180.315427	6.77169e-15	11.5511576	0.000609824	11.5466405	3	3	6
ENSG00000171522	1.9573967	PTGER4	prostaglandin E receptor 4 [Source:HGNC Symbol;Acc:HGNC:9596]	1.89266e-08	78.597453	6.18574e-16	4.9942485	8.47037e-06	4.9897316	3	3	6
ENSG00000114019	0.8329143	AMOTL2	angiomotin like 2 [Source:HGNC Symbol;Acc:HGNC:17812]	1.89567e-08	996.178044		NA		NA	3	3	6
ENSG00000084731	1.3206460	KIF3C	kinesin family member 3C [Source:HGNC Symbol;Acc:HGNC:6321]	1.9354e-08	230.087238	8.51939e-14	14.8336913	3.23105e-05	14.8291742	3	3	6
ENSG00000182979	0.8299849	MTA1	metastasis associated 1 [Source:HGNC Symbol;Acc:HGNC:7410]	1.96221e-08	525.958038		NA		NA	3	3	6
ENSG00000188760	0.6111920	TMEM198	transmembrane protein 198 [Source:HGNC Symbol;Acc:HGNC:33704]	1.97681e-08	108.078860	1.10589e-13	6.6846193	1.89734e-05	6.6891354	3	3	6
ENSG00000162618	1.9776272	ADGRL4	adhesion G protein-coupled receptor L4 [Source:HGNC Symbol;Acc:HGNC:20822]	1.98133e-08	77.253968	8.12962e-16	4.9057683	7.57995e-06	4.9012514	3	3	6
ENSG00000182795	0.5219304	C1orf116	chromosome 1 open reading frame 116 [Source:HGNC Symbol;Acc:HGNC:28667]	2.03282e-08	102.490305	1.35891e-17	6.3452517	0.00255986	6.3497678	3	3	6
ENSG00000149289	1.5237270	ZC3H12C	zinc finger CCCH-type containing 12C [Source:HGNC Symbol;Acc:HGNC:29362]	2.0566e-08	146.843784	3.14694e-15	9.3884855	0.000404952	9.3839685	3	3	6
ENSG00000186193	1.2969232	SAPCD2	suppressor APC domain containing 2 [Source:HGNC Symbol;Acc:HGNC:28055]	2.06279e-08	315.386540	5.43214e-15	20.3459593	0.00105509	20.3414420	3	3	6
ENSG00000112541	1.4059932	PDE10A	phosphodiesterase 10A [Source:HGNC Symbol;Acc:HGNC:8772]	2.06765e-08	167.452371	2.10415e-13	10.7461336	4.6685e-06	10.7416166	3	3	6
ENSG00000152944	1.6310897	MED21	mediator complex subunit 21 [Source:HGNC Symbol;Acc:HGNC:11473]	2.06867e-08	134.272189	2.11823e-16	8.5584800	0.00127592	8.5539630	3	3	6
ENSG00000010404	1.3045234	IDS	iduronate 2-sulfatase [Source:HGNC Symbol;Acc:HGNC:5389]	2.09393e-08	301.330971	3.59948e-15	19.4372151	0.000839237	19.4326979	3	3	6
ENSG00000166311	0.7525204	SMPD1	sphingomyelin phosphodiesterase 1 [Source:HGNC Symbol;Acc:HGNC:11120]	2.12406e-08	220.590450	1.2389e-12	13.4937264	2.43905e-05	13.4982418	3	3	6
ENSG00000170604	0.7639561	IRF2BP1	interferon regulatory factor 2 binding protein 1 [Source:HGNC Symbol;Acc:HGNC:21728]	2.14441e-08	242.990799	9.36298e-13	14.8605009	0.000197192	14.8650162	3	3	6
ENSG00000187840	1.2463599	EIF4EBP1	eukaryotic translation initiation factor 4E binding protein 1 [Source:HGNC Symbol;Acc:HGNC:3288]	2.16115e-08	330.622631	1.18299e-12	21.4704475	4.5178e-06	21.4659303	3	3	6
ENSG00000240476	1.7590003	LINC00973	long intergenic non-protein coding RNA 973 [Source:HGNC Symbol;Acc:HGNC:48868]	2.22876e-08	104.680179	3.35464e-16	6.6611810	0.000631608	6.6566640	3	3	6
ENSG00000099250	1.2008955	NRP1	neuropilin 1 [Source:HGNC Symbol;Acc:HGNC:8004]	2.25199e-08	637.374179	3.05581e-12	41.6831296	0.000117319	41.6786123	3	3	6
ENSG00000066455	1.3055409	GOLGA5	golgin A5 [Source:HGNC Symbol;Acc:HGNC:4428]	2.28111e-08	243.646030	1.3239e-13	15.7208209	3.70029e-05	15.7163038	3	3	6
ENSG00000206503	1.2455134	HLA-A	major histocompatibility complex, class I, A [Source:HGNC Symbol;Acc:HGNC:4931]	2.2821e-08	604.188832	1.43341e-15	39.2156452	0.0014645	39.2111277	3	3	6
ENSG00000164211	1.3428303	STARD4	StAR related lipid transfer domain containing 4 [Source:HGNC Symbol;Acc:HGNC:18058]	2.3086e-08	250.608750	2.11528e-15	16.1250000	0.000843194	16.1204828	3	3	6
ENSG00000073712	1.2270765	FERMT2	fermitin family member 2 [Source:HGNC Symbol;Acc:HGNC:15767]	2.32487e-08	519.946088	1.67701e-13	33.8366814	0.000810447	33.8321641	3	3	6
ENSG00000004059	0.8154100	ARF5	ADP ribosylation factor 5 [Source:HGNC Symbol;Acc:HGNC:658]	2.33775e-08	409.872546	5.85571e-11	24.7948680	6.38899e-05	24.7993819	3	3	6
ENSG00000279821	1.8014828	AC145098.2	TEC	2.3875e-08	98.337274	2.0638e-16	6.2607669	0.000473145	6.2562499	3	3	6
ENSG00000122490	1.4402125	PQLC1	PQ loop repeat containing 1 [Source:HGNC Symbol;Acc:HGNC:26188]	2.41913e-08	168.780528	1.91282e-14	10.8151979	0.000441486	10.8106808	3	3	6
ENSG00000100906	1.2912322	NFKBIA	NFKB inhibitor alpha [Source:HGNC Symbol;Acc:HGNC:7797]	2.42577e-08	250.235093	3.3419e-13	16.1658755	6.14212e-06	16.1613584	3	3	6
ENSG00000134531	1.5759078	EMP1	epithelial membrane protein 1 [Source:HGNC Symbol;Acc:HGNC:3333]	2.42653e-08	153.958212	7.96598e-17	9.8193331	0.00232355	9.8148160	3	3	6
ENSG00000184524	4.9341402	CEND1	cell cycle exit and neuronal differentiation 1 [Source:HGNC Symbol;Acc:HGNC:24153]	2.45641e-08	36.443186	1.08058e-18	2.3033840	0.000280311	2.2988672	3	0	3
ENSG00000068650	1.2628408	ATP11A	ATPase phospholipid transporting 11A [Source:HGNC Symbol;Acc:HGNC:13552]	2.48019e-08	345.371315	5.41135e-14	22.4039795	0.000425973	22.3994623	3	3	6
ENSG00000147144	0.7355154	CCDC120	coiled-coil domain containing 120 [Source:HGNC Symbol;Acc:HGNC:28910]	2.53298e-08	259.395370	4.34313e-15	15.8720302	0.00190359	15.8765454	3	3	6
ENSG00000103495	0.7885544	MAZ	MYC associated zinc finger protein [Source:HGNC Symbol;Acc:HGNC:6914]	2.59591e-08	283.399070	1.09126e-11	17.2559115	8.75665e-05	17.2604264	3	3	6
ENSG00000105835	1.2437935	NAMPT	nicotinamide phosphoribosyltransferase [Source:HGNC Symbol;Acc:HGNC:30092]	2.71048e-08	410.065319	1.66025e-13	26.6037033	0.000588157	26.5991861	3	3	6
ENSG00000141084	0.7189969	RANBP10	RAN binding protein 10 [Source:HGNC Symbol;Acc:HGNC:29285]	2.72809e-08	235.586885	1.3694e-15	14.4546381	0.00218804	14.4591534	3	3	6
ENSG00000102781	1.3565986	KATNAL1	katanin catalytic subunit A1 like 1 [Source:HGNC Symbol;Acc:HGNC:28361]	2.79717e-08	288.105102	2.00441e-17	18.5141965	0.00248539	18.5096793	3	3	6
ENSG00000127334	1.2901262	DYRK2	dual specificity tyrosine phosphorylation regulated kinase 2 [Source:HGNC Symbol;Acc:HGNC:3093]	2.84268e-08	295.456577	1.77922e-14	19.1066813	0.000464419	19.1021641	3	3	6
ENSG00000137809	1.5383043	ITGA11	integrin subunit alpha 11 [Source:HGNC Symbol;Acc:HGNC:6136]	2.87083e-08	139.788822	8.42375e-15	8.9242917	0.000548338	8.9197746	3	3	6
ENSG00000137221	0.7943570	TJAP1	tight junction associated protein 1 [Source:HGNC Symbol;Acc:HGNC:17949]	2.88054e-08	309.862187	1.34502e-11	18.8273768	0.000109749	18.8318915	3	3	6
ENSG00000129657	1.2189028	SEC14L1	SEC14 like lipid binding 1 [Source:HGNC Symbol;Acc:HGNC:10698]	2.98965e-08	533.729481	5.05472e-13	34.7987638	0.000235711	34.7942465	3	3	6
ENSG00000261786	1.4568692	AC006058.1	novel transcript	2.99267e-08	189.441134	1.34869e-16	12.1508030	0.00236566	12.1462859	3	3	6
ENSG00000111252	1.2595650	SH2B3	SH2B adaptor protein 3 [Source:HGNC Symbol;Acc:HGNC:29605]	3.16558e-08	347.848739	1.01926e-13	22.5518828	0.000215688	22.5473656	3	3	6
ENSG00000071539	1.2357901	TRIP13	thyroid hormone receptor interactor 13 [Source:HGNC Symbol;Acc:HGNC:12307]	3.16831e-08	351.173149	2.38988e-12	22.8328081	1.38535e-05	22.8282910	3	3	6
ENSG00000261801	1.5944622	LOXL1-AS1	LOXL1 antisense RNA 1 [Source:HGNC Symbol;Acc:HGNC:44169]	3.1855e-08	163.572782	8.47563e-19	10.4510819	0.00448623	10.4465648	3	3	6
ENSG00000105426	1.2149593	PTPRS	protein tyrosine phosphatase, receptor type S [Source:HGNC Symbol;Acc:HGNC:9681]	3.1972e-08	391.646923	1.68755e-11	25.5328207	3.42832e-06	25.5283036	3	3	6
ENSG00000026950	1.5063988	BTN3A1	butyrophilin subfamily 3 member A1 [Source:HGNC Symbol;Acc:HGNC:1138]	3.22776e-08	133.762437	9.74562e-14	8.5492583	5.98769e-05	8.5447413	3	3	6
ENSG00000099949	1.2751921	LZTR1	leucine zipper like transcription regulator 1 [Source:HGNC Symbol;Acc:HGNC:6742]	3.36972e-08	276.180740	3.11392e-13	17.8896449	5.88611e-05	17.8851278	3	3	6
ENSG00000092964	1.2372225	DPYSL2	dihydropyrimidinase like 2 [Source:HGNC Symbol;Acc:HGNC:3014]	3.41855e-08	436.778256	2.20423e-13	28.3727940	0.000581003	28.3682767	3	3	6
ENSG00000121281	1.4858433	ADCY7	adenylate cyclase 7 [Source:HGNC Symbol;Acc:HGNC:238]	3.42946e-08	138.856682	8.45875e-14	8.8879392	3.87362e-05	8.8834222	3	3	6
ENSG00000178031	1.3126288	ADAMTSL1	ADAMTS like 1 [Source:HGNC Symbol;Acc:HGNC:14632]	3.51137e-08	246.578274	2.74018e-14	15.9270743	0.000251018	15.9225572	3	3	6
ENSG00000173621	0.7313720	LRFN4	leucine rich repeat and fibronectin type III domain containing 4 [Source:HGNC Symbol;Acc:HGNC:28456]	3.51175e-08	199.220352	4.62816e-13	12.2194756	0.000382044	12.2239911	3	3	6
ENSG00000163629	0.8226971	PTPN13	protein tyrosine phosphatase, non-receptor type 13 [Source:HGNC Symbol;Acc:HGNC:9646]	3.55467e-08	637.295218	1.17058e-11	38.4523792	0.00104151	38.4568916	3	3	6
ENSG00000198925	0.8110270	ATG9A	autophagy related 9A [Source:HGNC Symbol;Acc:HGNC:22408]	3.58215e-08	388.550218	3.06938e-11	23.5399202	0.000205853	23.5444343	3	3	6
ENSG00000177335	2.3245310	C8orf31	chromosome 8 open reading frame 31 (putative) [Source:HGNC Symbol;Acc:HGNC:26731]	3.62467e-08	63.170237	7.36081e-17	4.0027832	0.000248026	3.9982664	3	3	6
ENSG00000160685	0.7523114	ZBTB7B	zinc finger and BTB domain containing 7B [Source:HGNC Symbol;Acc:HGNC:18668]	3.64391e-08	222.670747	1.47348e-12	13.6093473	0.000173142	13.6138626	3	3	6
ENSG00000107643	1.3376498	MAPK8	mitogen-activated protein kinase 8 [Source:HGNC Symbol;Acc:HGNC:6881]	3.7224e-08	211.366985	1.67337e-13	13.6007022	9.42421e-05	13.5961851	3	3	6
ENSG00000110619	1.2937561	CARS	cysteinyl-tRNA synthetase [Source:HGNC Symbol;Acc:HGNC:1493]	3.72316e-08	360.085537	3.7572e-16	23.2805583	0.002138	23.2760410	3	3	6
ENSG00000171208	1.3300966	NETO2	neuropilin and tolloid like 2 [Source:HGNC Symbol;Acc:HGNC:14644]	3.7271e-08	225.871148	6.14755e-14	14.5496348	0.000374885	14.5451176	3	3	6
ENSG00000204264	1.3102716	PSMB8	proteasome subunit beta 8 [Source:HGNC Symbol;Acc:HGNC:9545]	3.73388e-08	273.125977	1.13263e-14	17.6034601	0.000800847	17.5989429	3	3	6
ENSG00000115935	1.3859846	WIPF1	WAS/WASL interacting protein family member 1 [Source:HGNC Symbol;Acc:HGNC:12736]	3.86647e-08	184.957007	9.19397e-14	11.8734241	0.000160737	11.8689070	3	3	6
ENSG00000196227	1.4861361	FAM217B	family with sequence similarity 217 member B [Source:HGNC Symbol;Acc:HGNC:16170]	3.88382e-08	173.812846	7.13103e-16	11.1097310	0.00224221	11.1052139	3	3	6
ENSG00000148082	1.7471950	SHC3	SHC adaptor protein 3 [Source:HGNC Symbol;Acc:HGNC:18181]	3.91947e-08	97.103908	3.37452e-15	6.1840246	0.000309752	6.1795077	3	3	6
ENSG00000023902	1.3066332	PLEKHO1	pleckstrin homology domain containing O1 [Source:HGNC Symbol;Acc:HGNC:24310]	3.94547e-08	264.522758	1.46027e-14	17.0881230	0.000578223	17.0836059	3	3	6
ENSG00000108528	0.7871439	SLC25A11	solute carrier family 25 member 11 [Source:HGNC Symbol;Acc:HGNC:10981]	4.09828e-08	270.945646	1.69749e-11	16.4868021	1.79176e-05	16.4913171	3	3	6
ENSG00000168487	1.2041465	BMP1	bone morphogenetic protein 1 [Source:HGNC Symbol;Acc:HGNC:1067]	4.09888e-08	664.523136	1.12048e-12	43.4485557	0.000589881	43.4440384	3	3	6
ENSG00000108960	1.5433111	MMD	monocyte to macrophage differentiation associated [Source:HGNC Symbol;Acc:HGNC:7153]	4.2067e-08	139.948568	4.92229e-15	8.9398877	0.00116841	8.9353706	3	3	6
ENSG00000157557	1.3458818	ETS2	ETS proto-oncogene 2, transcription factor [Source:HGNC Symbol;Acc:HGNC:3489]	4.32339e-08	224.950448	1.08663e-14	14.4922730	0.000658414	14.4877559	3	3	6
ENSG00000196776	1.3085126	CD47	CD47 molecule [Source:HGNC Symbol;Acc:HGNC:1682]	4.32952e-08	254.464373	4.94751e-14	16.4067445	0.000568894	16.4022273	3	3	6
ENSG00000173227	2.5546289	SYT12	synaptotagmin 12 [Source:HGNC Symbol;Acc:HGNC:18381]	4.35409e-08	53.793416	1.3649e-16	3.4064016	1.42444e-05	3.4018848	3	3	6
ENSG00000088833	1.2252363	NSFL1C	NSFL1 cofactor [Source:HGNC Symbol;Acc:HGNC:15912]	4.52638e-08	441.060900	9.99374e-13	28.7286955	0.000154704	28.7241783	3	3	6
ENSG00000130024	1.2772042	PHF10	PHD finger protein 10 [Source:HGNC Symbol;Acc:HGNC:18250]	4.59869e-08	278.483814	2.53953e-13	18.0311200	0.000134419	18.0266029	3	3	6
ENSG00000135069	1.2419075	PSAT1	phosphoserine aminotransferase 1 [Source:HGNC Symbol;Acc:HGNC:19129]	4.6007e-08	324.124602	3.56271e-12	21.0399696	3.119e-05	21.0354524	3	3	6
ENSG00000166401	1.3885399	SERPINB8	serpin family B member 8 [Source:HGNC Symbol;Acc:HGNC:8952]	4.61718e-08	175.654867	2.00971e-13	11.2821986	5.74515e-05	11.2776816	3	3	6
ENSG00000186522	1.2195535	2010-09-01	septin 10 [Source:HGNC Symbol;Acc:HGNC:14349]	4.70564e-08	405.794326	6.15834e-12	26.4439784	5.43324e-05	26.4394613	3	3	6
ENSG00000171914	1.2729819	TLN2	talin 2 [Source:HGNC Symbol;Acc:HGNC:15447]	4.80549e-08	271.235255	6.10454e-13	17.5647407	3.23027e-05	17.5602236	3	3	6
ENSG00000148672	1.2088100	GLUD1	glutamate dehydrogenase 1 [Source:HGNC Symbol;Acc:HGNC:4335]	4.92239e-08	404.982589	3.52092e-11	26.4169402	8.92205e-06	26.4124231	3	3	6
ENSG00000213047	1.6191917	DENND1B	DENN domain containing 1B [Source:HGNC Symbol;Acc:HGNC:28404]	4.94613e-08	129.973418	1.21678e-15	8.2823919	0.00183853	8.2778748	3	3	6
ENSG00000108846	1.3492345	ABCC3	ATP binding cassette subfamily C member 3 [Source:HGNC Symbol;Acc:HGNC:54]	5.21663e-08	258.548392	1.55381e-16	16.6747403	0.00165369	16.6702231	3	3	6
ENSG00000144455	0.7176195	SUMF1	sulfatase modifying factor 1 [Source:HGNC Symbol;Acc:HGNC:20376]	5.2381e-08	183.693625	6.78756e-13	11.2651731	0.000361853	11.2696888	3	3	6
ENSG00000134339	3.9550248	SAA2	serum amyloid A2 [Source:HGNC Symbol;Acc:HGNC:10514]	5.28939e-08	37.680522	8.69845e-17	2.3810193	5.12605e-06	2.3765026	3	0	3
ENSG00000171303	1.7253245	KCNK3	potassium two pore domain channel subfamily K member 3 [Source:HGNC Symbol;Acc:HGNC:6278]	5.31101e-08	95.925725	9.41616e-15	6.1086727	0.000137112	6.1041557	3	3	6
ENSG00000188015	2.1634468	S100A3	S100 calcium binding protein A3 [Source:HGNC Symbol;Acc:HGNC:10493]	5.31592e-08	67.471933	1.71393e-16	4.2812174	0.000277087	4.2767005	3	3	6
ENSG00000189337	0.7934827	KAZN	kazrin, periplakin interacting protein [Source:HGNC Symbol;Acc:HGNC:29173]	5.41226e-08	382.548539	1.2021e-12	23.2134270	0.00115146	23.2179412	3	3	6
ENSG00000270504	0.6557346	AL391422.4	novel transcript, antisense to PXDC1	5.42787e-08	119.246993	2.60959e-12	7.3569494	9.23446e-06	7.3614655	3	3	6
ENSG00000180398	1.2475070	MCFD2	multiple coagulation factor deficiency 2 [Source:HGNC Symbol;Acc:HGNC:18451]	5.6077e-08	400.895237	1.36943e-13	25.9836232	0.00103143	25.9791059	3	3	6
ENSG00000131381	0.7365045	RBSN	rabenosyn, RAB effector [Source:HGNC Symbol;Acc:HGNC:20759]	5.78172e-08	222.375005	8.71426e-14	13.6237295	0.0013722	13.6282448	3	3	6
ENSG00000263753	0.6983431	LINC00667	long intergenic non-protein coding RNA 667 [Source:HGNC Symbol;Acc:HGNC:27906]	5.85588e-08	147.165001	3.33394e-12	9.0511238	4.3972e-05	9.0556397	3	3	6
ENSG00000103034	1.3449329	NDRG4	NDRG family member 4 [Source:HGNC Symbol;Acc:HGNC:14466]	5.9719e-08	193.165865	5.8516e-13	12.4288922	6.77367e-05	12.4243751	3	3	6
ENSG00000101752	1.3610462	MIB1	mindbomb E3 ubiquitin protein ligase 1 [Source:HGNC Symbol;Acc:HGNC:21086]	6.05969e-08	395.929690	7.74711e-21	25.4304223	0.0068953	25.4259047	3	3	6
ENSG00000076067	0.8188333	RBMS2	RNA binding motif single stranded interacting protein 2 [Source:HGNC Symbol;Acc:HGNC:9909]	6.08071e-08	432.991717	6.93437e-11	26.1922395	0.000453947	26.1967533	3	3	6
ENSG00000103275	0.7972278	UBE2I	ubiquitin conjugating enzyme E2 I [Source:HGNC Symbol;Acc:HGNC:12485]	6.09082e-08	401.128414	1.40853e-12	24.3261281	0.000864702	24.3306422	3	3	6
ENSG00000142459	0.7626191	EVI5L	ecotropic viral integration site 5 like [Source:HGNC Symbol;Acc:HGNC:30464]	6.1849e-08	205.454820	2.20221e-11	12.5493941	1.64674e-07	12.5539096	3	3	6
ENSG00000107562	2.0842968	CXCL12	C-X-C motif chemokine ligand 12 [Source:HGNC Symbol;Acc:HGNC:10672]	6.20216e-08	72.303549	1.85761e-16	4.5918003	0.000661655	4.5872834	3	3	6
ENSG00000216819	4.0153211	TUBB2BP1	tubulin beta 2B class IIb pseudogene 1 [Source:HGNC Symbol;Acc:HGNC:42332]	6.26906e-08	38.083968	1.6314e-17	2.4083259	0.000300975	2.4038091	3	0	3
ENSG00000156463	1.3557599	SH3RF2	SH3 domain containing ring finger 2 [Source:HGNC Symbol;Acc:HGNC:26299]	6.37589e-08	215.967255	8.38069e-15	13.9164447	0.00102364	13.9119276	3	3	6
ENSG00000057704	1.4410555	TMCC3	transmembrane and coiled-coil domain family 3 [Source:HGNC Symbol;Acc:HGNC:29199]	6.37844e-08	174.264846	8.69119e-15	11.1608245	0.00133563	11.1563074	3	3	6
ENSG00000082512	1.6299684	TRAF5	TNF receptor associated factor 5 [Source:HGNC Symbol;Acc:HGNC:12035]	6.46581e-08	103.157758	1.28965e-13	6.5750205	2.45555e-05	6.5705036	3	3	6
ENSG00000174640	3.9907752	SLCO2A1	solute carrier organic anion transporter family member 2A1 [Source:HGNC Symbol;Acc:HGNC:10955]	6.51462e-08	37.364718	7.65046e-17	2.3608247	6.42787e-05	2.3563079	3	0	3
ENSG00000139350	1.3298742	NEDD1	neural precursor cell expressed, developmentally down-regulated 1 [Source:HGNC Symbol;Acc:HGNC:7723]	6.63814e-08	242.686614	9.42336e-15	15.6516463	0.00059326	15.6471292	3	3	6
ENSG00000141738	0.6731018	GRB7	growth factor receptor bound protein 7 [Source:HGNC Symbol;Acc:HGNC:4567]	6.9125e-08	163.584686	9.94238e-15	10.0860772	0.00255637	10.0905930	3	3	6
ENSG00000111664	1.6091095	GNB3	G protein subunit beta 3 [Source:HGNC Symbol;Acc:HGNC:4400]	6.97427e-08	108.586620	7.60486e-14	6.9308039	0.000177366	6.9262870	3	3	6
ENSG00000185215	1.2279444	TNFAIP2	TNF alpha induced protein 2 [Source:HGNC Symbol;Acc:HGNC:11895]	7.06795e-08	1036.954906	2.82774e-16	67.6107227	0.00458396	67.6062048	3	3	6
ENSG00000128805	1.5642313	ARHGAP22	Rho GTPase activating protein 22 [Source:HGNC Symbol;Acc:HGNC:30320]	7.08068e-08	110.956040	3.51181e-13	7.0900422	5.50015e-06	7.0855252	3	3	6
ENSG00000136111	1.3411778	TBC1D4	TBC1 domain family member 4 [Source:HGNC Symbol;Acc:HGNC:19165]	7.0859e-08	200.977238	1.94846e-13	12.9545817	8.14682e-05	12.9500646	3	3	6
ENSG00000158856	0.8193372	DMTN	dematin actin binding protein [Source:HGNC Symbol;Acc:HGNC:3382]	7.2888e-08	412.776649	1.45237e-10	24.9259214	0.000116612	24.9304353	3	3	6
ENSG00000087494	1.4659183	PTHLH	parathyroid hormone like hormone [Source:HGNC Symbol;Acc:HGNC:9607]	7.29937e-08	133.126728	7.66268e-13	8.5222218	6.07484e-06	8.5177049	3	3	6
ENSG00000139531	0.7249827	SUOX	sulfite oxidase [Source:HGNC Symbol;Acc:HGNC:11460]	7.45307e-08	191.588857	2.79845e-13	11.7726662	0.00139067	11.7771817	3	3	6
ENSG00000171051	8.0287867	FPR1	formyl peptide receptor 1 [Source:HGNC Symbol;Acc:HGNC:3826]	7.60466e-08	29.209717	8.1814e-18	1.8421280	0.000671696	1.8376113	3	0	3
ENSG00000186314	1.8553071	PRELID2	PRELI domain containing 2 [Source:HGNC Symbol;Acc:HGNC:28306]	8.36668e-08	81.474988	8.11625e-15	5.1794671	0.000150139	5.1749502	3	3	6
ENSG00000067208	1.4947413	EVI5	ecotropic viral integration site 5 [Source:HGNC Symbol;Acc:HGNC:3501]	8.78522e-08	132.789632	2.79423e-13	8.4851479	0.000222857	8.4806309	3	3	6
ENSG00000129595	0.5623636	EPB41L4A	erythrocyte membrane protein band 4.1 like 4A [Source:HGNC Symbol;Acc:HGNC:13278]	9.20435e-08	86.875624	5.02809e-14	5.3842489	0.000313903	5.3887651	3	3	6
ENSG00000173894	0.6320125	CBX2	chromobox 2 [Source:HGNC Symbol;Acc:HGNC:1552]	9.24709e-08	110.952399	8.992e-13	6.8482717	0.000129205	6.8527877	3	3	6
ENSG00000130962	1.5289371	PRRG1	proline rich and Gla domain 1 [Source:HGNC Symbol;Acc:HGNC:9469]	9.69231e-08	120.382032	2.32045e-13	7.6986497	0.00016689	7.6941328	3	3	6
ENSG00000185262	1.3065708	UBALD2	UBA like domain containing 2 [Source:HGNC Symbol;Acc:HGNC:28438]	9.97259e-08	336.076052	3.99226e-16	21.6809445	0.00387059	21.6764272	3	3	6
ENSG00000196155	1.3069070	PLEKHG4	pleckstrin homology and RhoGEF domain containing G4 [Source:HGNC Symbol;Acc:HGNC:24501]	9.98016e-08	438.585650	1.16777e-18	28.3481149	0.00579194	28.3435975	3	3	6
ENSG00000060656	1.6744808	PTPRU	protein tyrosine phosphatase, receptor type U [Source:HGNC Symbol;Acc:HGNC:9683]	1.00334e-07	96.427848	1.05722e-13	6.1395507	9.77759e-05	6.1350338	3	3	6
ENSG00000100726	0.8015539	TELO2	telomere maintenance 2 [Source:HGNC Symbol;Acc:HGNC:29099]	1.00787e-07	294.240792	8.65124e-11	17.8570673	6.57172e-05	17.8615821	3	3	6
ENSG00000134030	0.7920814	CTIF	cap binding complex dependent translation initiation factor [Source:HGNC Symbol;Acc:HGNC:23925]	1.00902e-07	391.866965	5.72214e-13	23.8096696	0.00277264	23.8141838	3	3	6
ENSG00000072041	1.5881314	SLC6A15	solute carrier family 6 member 15 [Source:HGNC Symbol;Acc:HGNC:13621]	1.05243e-07	109.537709	2.15608e-13	6.9878301	0.000192172	6.9833131	3	3	6
ENSG00000115084	1.3292718	SLC35F5	solute carrier family 35 member F5 [Source:HGNC Symbol;Acc:HGNC:23617]	1.06098e-07	227.548940	7.48163e-14	14.6442972	0.000919131	14.6397801	3	3	6
ENSG00000167600	1.4084520	CYP2S1	cytochrome P450 family 2 subfamily S member 1 [Source:HGNC Symbol;Acc:HGNC:15654]	1.09355e-07	153.249726	8.6642e-13	9.8385322	6.60693e-05	9.8340152	3	3	6
ENSG00000142784	0.8101349	WDTC1	WD and tetratricopeptide repeats 1 [Source:HGNC Symbol;Acc:HGNC:29175]	1.09942e-07	330.198782	1.38855e-10	20.0060390	0.00014185	20.0105536	3	3	6
ENSG00000114573	0.7775977	ATP6V1A	ATPase H+ transporting V1 subunit A [Source:HGNC Symbol;Acc:HGNC:851]	1.10349e-07	284.752040	1.10696e-12	17.3636579	0.00136835	17.3681728	3	3	6
ENSG00000114978	1.2265592	MOB1A	MOB kinase activator 1A [Source:HGNC Symbol;Acc:HGNC:16015]	1.10424e-07	544.257691	1.83135e-13	35.3610699	0.00208989	35.3565525	3	3	6
ENSG00000172493	0.7825545	AFF1	AF4/FMR2 family member 1 [Source:HGNC Symbol;Acc:HGNC:7135]	1.11793e-07	333.937702	4.66263e-13	20.3288086	0.00248406	20.3333232	3	3	6
ENSG00000132846	0.7805362	ZBED3	zinc finger BED-type containing 3 [Source:HGNC Symbol;Acc:HGNC:20711]	1.12752e-07	237.310280	3.10411e-11	14.4552737	7.00333e-05	14.4597889	3	3	6
ENSG00000238227	0.7926079	TMEM250	transmembrane protein 250 [Source:HGNC Symbol;Acc:HGNC:31009]	1.15028e-07	325.515789	7.26197e-12	19.7577282	0.000817985	19.7622428	3	3	6
ENSG00000176658	0.8144445	MYO1D	myosin ID [Source:HGNC Symbol;Acc:HGNC:7598]	1.15412e-07	316.756655	4.51824e-10	19.1802679	7.91616e-06	19.1847824	3	3	6
ENSG00000167996	0.8207916	FTH1	ferritin heavy chain 1 [Source:HGNC Symbol;Acc:HGNC:3976]	1.16277e-07	1452.227832	4.80309e-14	87.5385253	0.00517992	87.5430321	3	3	6
ENSG00000167930	0.7567277	FAM234A	family with sequence similarity 234 member A [Source:HGNC Symbol;Acc:HGNC:14163]	1.18581e-07	205.780712	1.17314e-11	12.5740627	0.000165473	12.5785781	3	3	6
ENSG00000129347	1.2893763	KRI1	KRI1 homolog [Source:HGNC Symbol;Acc:HGNC:25769]	1.20111e-07	229.594818	1.30724e-12	14.8543640	2.88719e-05	14.8498469	3	3	6
ENSG00000158480	0.7202819	SPATA2	spermatogenesis associated 2 [Source:HGNC Symbol;Acc:HGNC:14681]	1.20874e-07	163.834835	1.02152e-11	10.0522199	0.000228392	10.0567357	3	3	6
ENSG00000187605	1.3764899	TET3	tet methylcytosine dioxygenase 3 [Source:HGNC Symbol;Acc:HGNC:28313]	1.22887e-07	179.826940	2.31325e-13	11.5551152	0.000461732	11.5505982	3	3	6
ENSG00000126216	0.7718826	TUBGCP3	tubulin gamma complex associated protein 3 [Source:HGNC Symbol;Acc:HGNC:18598]	1.23548e-07	252.920430	3.00533e-12	15.4110056	0.000501115	15.4155207	3	3	6
ENSG00000116984	1.2570465	MTR	5-methyltetrahydrofolate-homocysteine methyltransferase [Source:HGNC Symbol;Acc:HGNC:7468]	1.24045e-07	310.141405	6.9686e-13	20.1183114	0.000415209	20.1137943	3	3	6
ENSG00000133872	1.2318326	SARAF	store-operated calcium entry associated regulatory factor [Source:HGNC Symbol;Acc:HGNC:28789]	1.26683e-07	326.426194	1.21126e-11	21.2157412	5.81996e-05	21.2112241	3	3	6
ENSG00000164896	0.8002697	FASTK	Fas activated serine/threonine kinase [Source:HGNC Symbol;Acc:HGNC:24676]	1.27777e-07	283.960363	1.29284e-10	17.2246382	3.21429e-05	17.2291530	3	3	6
ENSG00000169299	1.3076665	PGM2	phosphoglucomutase 2 [Source:HGNC Symbol;Acc:HGNC:8906]	1.28226e-07	225.273276	3.85383e-13	14.5431436	0.000182724	14.5386266	3	3	6
ENSG00000011332	0.6009411	DPF1	double PHD fingers 1 [Source:HGNC Symbol;Acc:HGNC:20225]	1.28891e-07	90.872832	1.2568e-12	5.6225683	1.07654e-05	5.6270845	3	3	6
ENSG00000154358	1.6429527	OBSCN	obscurin, cytoskeletal calmodulin and titin-interacting RhoGEF [Source:HGNC Symbol;Acc:HGNC:15719]	1.28979e-07	100.386707	7.18222e-14	6.4043541	0.000196336	6.3998372	3	3	6
ENSG00000085788	0.8157931	DDHD2	DDHD domain containing 2 [Source:HGNC Symbol;Acc:HGNC:29106]	1.29989e-07	344.248668	2.97735e-10	20.8186733	9.97063e-05	20.8231877	3	3	6
ENSG00000183484	2.0906463	GPR132	G protein-coupled receptor 132 [Source:HGNC Symbol;Acc:HGNC:17482]	1.33362e-07	69.226437	2.29033e-16	4.3990197	0.000822712	4.3945029	3	3	6
ENSG00000101194	1.3052372	SLC17A9	solute carrier family 17 member 9 [Source:HGNC Symbol;Acc:HGNC:16192]	1.34055e-07	214.795604	1.20313e-12	13.8678335	0.000122756	13.8633164	3	3	6
ENSG00000272141	1.5979921	AL390719.2	novel transcript	1.40516e-07	100.435857	4.58443e-13	6.4140311	1.44131e-05	6.4095141	3	3	6
ENSG00000154310	1.4270560	TNIK	TRAF2 and NCK interacting kinase [Source:HGNC Symbol;Acc:HGNC:30765]	1.42466e-07	163.533104	4.51922e-14	10.4972195	0.00102457	10.4927025	3	3	6
ENSG00000143374	0.7842756	TARS2	threonyl-tRNA synthetase 2, mitochondrial [Source:HGNC Symbol;Acc:HGNC:30740]	1.43824e-07	236.482534	6.30289e-11	14.3924815	3.77622e-05	14.3969967	3	3	6
ENSG00000146540	0.8155008	C7orf50	chromosome 7 open reading frame 50 [Source:HGNC Symbol;Acc:HGNC:22421]	1.44578e-07	350.574142	2.7185e-10	21.1871807	0.000104863	21.1916950	3	3	6
ENSG00000109133	1.2955826	TMEM33	transmembrane protein 33 [Source:HGNC Symbol;Acc:HGNC:25541]	1.46161e-07	245.182015	3.85644e-13	15.8184666	0.000641609	15.8139495	3	3	6
ENSG00000145390	1.4518862	USP53	ubiquitin specific peptidase 53 [Source:HGNC Symbol;Acc:HGNC:29255]	1.46774e-07	146.044338	2.12513e-13	9.3578752	0.000651375	9.3533582	3	3	6
ENSG00000087053	1.2253204	MTMR2	myotubularin related protein 2 [Source:HGNC Symbol;Acc:HGNC:7450]	1.47268e-07	358.075384	7.45124e-12	23.3240838	0.000122901	23.3195667	3	3	6
ENSG00000253293	0.7199778	HOXA10	homeobox A10 [Source:HGNC Symbol;Acc:HGNC:5100]	1.47446e-07	192.051156	1.46478e-13	11.7958473	0.00153573	11.8003629	3	3	6
ENSG00000163251	0.6956282	FZD5	frizzled class receptor 5 [Source:HGNC Symbol;Acc:HGNC:4043]	1.49684e-07	142.381267	7.19525e-12	8.7516470	0.000227682	8.7561629	3	3	6
ENSG00000135905	1.5073767	DOCK10	dedicator of cytokinesis 10 [Source:HGNC Symbol;Acc:HGNC:23479]	1.52181e-07	150.748942	1.21692e-15	9.6628368	0.00228491	9.6583198	3	3	6
ENSG00000154229	1.2198791	PRKCA	protein kinase C alpha [Source:HGNC Symbol;Acc:HGNC:9393]	1.52429e-07	1140.950121	9.81707e-16	74.4406854	0.00446673	74.4361674	3	3	6
ENSG00000107249	1.2855652	GLIS3	GLIS family zinc finger 3 [Source:HGNC Symbol;Acc:HGNC:28510]	1.55978e-07	465.607418	1.38993e-17	30.1533148	0.00484141	30.1487974	3	3	6
ENSG00000160113	1.2610322	NR2F6	nuclear receptor subfamily 2 group F member 6 [Source:HGNC Symbol;Acc:HGNC:7977]	1.57851e-07	251.369114	8.00601e-12	16.2911378	4.8796e-05	16.2866207	3	3	6
ENSG00000101782	1.2573173	RIOK3	RIO kinase 3 [Source:HGNC Symbol;Acc:HGNC:11451]	1.59785e-07	270.785436	4.14206e-12	17.5668349	4.72132e-05	17.5623178	3	3	6
ENSG00000134954	1.2313602	ETS1	ETS proto-oncogene 1, transcription factor [Source:HGNC Symbol;Acc:HGNC:3488]	1.60545e-07	564.774182	2.65809e-14	36.7809852	0.00229482	36.7764678	3	3	6
ENSG00000163932	1.2753605	PRKCD	protein kinase C delta [Source:HGNC Symbol;Acc:HGNC:9399]	1.61075e-07	242.563010	2.03179e-12	15.7125475	0.000110489	15.7080304	3	3	6
ENSG00000111450	1.3201703	STX2	syntaxin 2 [Source:HGNC Symbol;Acc:HGNC:3403]	1.63816e-07	212.530245	5.95313e-13	13.6933451	0.000568644	13.6888281	3	3	6
ENSG00000205269	1.8835343	TMEM170B	transmembrane protein 170B [Source:HGNC Symbol;Acc:HGNC:34244]	1.65478e-07	84.943638	1.33051e-15	5.3981756	0.00133628	5.3936587	3	3	6
ENSG00000233237	0.5597682	LINC00472	long intergenic non-protein coding RNA 472 [Source:HGNC Symbol;Acc:HGNC:21380]	1.67401e-07	92.402650	2.10088e-14	5.7183175	0.00138352	5.7228337	3	3	6
ENSG00000140332	1.3404737	TLE3	transducin like enhancer of split 3 [Source:HGNC Symbol;Acc:HGNC:11839]	1.67632e-07	179.944986	2.29243e-12	11.5945137	4.24413e-05	11.5899966	3	3	6
ENSG00000166145	0.7364502	SPINT1	serine peptidase inhibitor, Kunitz type 1 [Source:HGNC Symbol;Acc:HGNC:11246]	1.67929e-07	162.916436	4.83998e-11	9.9914267	2.26699e-05	9.9959424	3	3	6
ENSG00000130449	1.3006850	ZSWIM6	zinc finger SWIM-type containing 6 [Source:HGNC Symbol;Acc:HGNC:29316]	1.69851e-07	221.669750	1.33698e-12	14.3057957	0.000194784	14.3012786	3	3	6
ENSG00000166833	1.2843831	NAV2	neuron navigator 2 [Source:HGNC Symbol;Acc:HGNC:15997]	1.71689e-07	300.320320	3.93185e-14	19.4165407	0.00138004	19.4120236	3	3	6
ENSG00000008394	0.6875311	MGST1	microsomal glutathione S-transferase 1 [Source:HGNC Symbol;Acc:HGNC:7061]	1.81927e-07	149.380061	7.88259e-13	9.1967453	0.00175146	9.2012611	3	3	6
ENSG00000161091	1.2009154	MFSD12	major facilitator superfamily domain containing 12 [Source:HGNC Symbol;Acc:HGNC:28299]	1.8822e-07	395.434698	1.13948e-10	25.8565286	1.40446e-05	25.8520115	3	3	6
ENSG00000071127	1.2071447	WDR1	WD repeat domain 1 [Source:HGNC Symbol;Acc:HGNC:12754]	1.88228e-07	2675.053422	1.01534e-16	174.9224127	0.00527952	174.9178933	3	3	6
ENSG00000119392	0.7769909	GLE1	GLE1, RNA export mediator [Source:HGNC Symbol;Acc:HGNC:4315]	1.8851e-07	232.978771	2.18605e-11	14.2051543	0.000365049	14.2096695	3	3	6
ENSG00000135048	0.8273407	CEMIP2	cell migration inducing hyaluronidase 2 [Source:HGNC Symbol;Acc:HGNC:11869]	1.88653e-07	414.550788		NA		NA	3	3	6
ENSG00000158246	0.7051186	TENT5B	terminal nucleotidyltransferase 5B [Source:HGNC Symbol;Acc:HGNC:28273]	1.95998e-07	135.897057	2.96656e-11	8.3596678	3.43695e-05	8.3641837	3	3	6
ENSG00000173020	0.8026554	GRK2	G protein-coupled receptor kinase 2 [Source:HGNC Symbol;Acc:HGNC:289]	1.98696e-07	332.549432	2.82742e-11	20.1801903	0.00119009	20.1847048	3	3	6
ENSG00000060749	1.2930469	QSER1	glutamine and serine rich 1 [Source:HGNC Symbol;Acc:HGNC:26154]	2.01286e-07	406.411335	7.53088e-17	26.2695479	0.0048459	26.2650305	3	3	6
ENSG00000143401	1.3109136	ANP32E	acidic nuclear phosphoprotein 32 family member E [Source:HGNC Symbol;Acc:HGNC:16673]	2.0255e-07	526.742167	1.10473e-19	33.8990797	0.0101831	33.8945620	3	3	6
ENSG00000145391	1.2149826	SETD7	SET domain containing lysine methyltransferase 7 [Source:HGNC Symbol;Acc:HGNC:30412]	2.06315e-07	362.720751	2.85537e-11	23.6642040	0.000132983	23.6596870	3	3	6
ENSG00000174792	2.6952145	ODAPH	odontogenesis associated phosphoprotein [Source:HGNC Symbol;Acc:HGNC:26300]	2.07568e-07	47.899686	3.80955e-16	3.0355754	0.000508028	3.0310586	3	3	6
ENSG00000106089	1.8016587	STX1A	syntaxin 1A [Source:HGNC Symbol;Acc:HGNC:11433]	2.14656e-07	76.101110	1.22806e-13	4.8448013	1.96996e-05	4.8402844	3	3	6
ENSG00000049323	2.0317472	LTBP1	latent transforming growth factor beta binding protein 1 [Source:HGNC Symbol;Acc:HGNC:6714]	2.15693e-07	71.482643	1.98428e-15	4.5341993	0.00122765	4.5296824	3	3	6
ENSG00000156113	1.3078411	KCNMA1	potassium calcium-activated channel subfamily M alpha 1 [Source:HGNC Symbol;Acc:HGNC:6284]	2.20208e-07	192.210037	8.04297e-12	12.4083298	4.46794e-06	12.4038128	3	3	6
ENSG00000188681	0.7389207	TEKT4P2	tektin 4 pseudogene 2 [Source:HGNC Symbol;Acc:HGNC:40046]	2.2195e-07	168.574289	4.72215e-11	10.3198872	4.86901e-05	10.3244029	3	3	6
ENSG00000047644	1.3612519	WWC3	WWC family member 3 [Source:HGNC Symbol;Acc:HGNC:29237]	2.22036e-07	179.880405	1.03048e-12	11.5570362	0.000672676	11.5525192	3	3	6
ENSG00000149657	0.8027449	LSM14B	LSM family member 14B [Source:HGNC Symbol;Acc:HGNC:15887]	2.2829e-07	279.052491	2.35109e-10	16.9269740	0.000127275	16.9314888	3	3	6
ENSG00000170290	2.7519578	SLN	sarcolipin [Source:HGNC Symbol;Acc:HGNC:11089]	2.32165e-07	47.387162	1.62066e-16	3.0035484	0.000913758	2.9990316	3	3	6
ENSG00000056558	1.5670234	TRAF1	TNF receptor associated factor 1 [Source:HGNC Symbol;Acc:HGNC:12031]	2.41439e-07	107.739614	6.52033e-13	6.8781582	0.000308809	6.8736412	3	3	6
ENSG00000111711	1.4870444	GOLT1B	golgi transport 1B [Source:HGNC Symbol;Acc:HGNC:20175]	2.44751e-07	168.652240	1.62431e-15	10.7750277	0.00484033	10.7705106	3	3	6
ENSG00000172379	1.3713751	ARNT2	aryl hydrocarbon receptor nuclear translocator 2 [Source:HGNC Symbol;Acc:HGNC:16876]	2.50948e-07	174.684535	5.56976e-13	11.2335020	0.000514972	11.2289850	3	3	6
ENSG00000029153	1.2942899	ARNTL2	aryl hydrocarbon receptor nuclear translocator like 2 [Source:HGNC Symbol;Acc:HGNC:18984]	2.5098e-07	210.050678	5.06337e-12	13.5710414	0.00012922	13.5665243	3	3	6
ENSG00000224578	0.7785127	HNRNPA1P48	heterogeneous nuclear ribonucleoprotein A1 pseudogene 48 [Source:HGNC Symbol;Acc:HGNC:48778]	2.52216e-07	260.570924	8.8315e-12	15.8518929	0.000976534	15.8564080	3	3	6
ENSG00000099624	0.8209244	ATP5F1D	ATP synthase F1 subunit delta [Source:HGNC Symbol;Acc:HGNC:837]	2.54775e-07	475.311808	7.17331e-11	28.6923695	0.00201778	28.6968830	3	3	6
ENSG00000176055	1.9540362	MBLAC2	metallo-beta-lactamase domain containing 2 [Source:HGNC Symbol;Acc:HGNC:33711]	2.59168e-07	66.491519	4.84014e-14	4.2229270	3.30928e-05	4.2184102	3	3	6
ENSG00000198663	0.8302775	C6orf89	chromosome 6 open reading frame 89 [Source:HGNC Symbol;Acc:HGNC:21114]	2.6816e-07	378.853080		NA		NA	3	3	6
ENSG00000188522	1.2266796	FAM83G	family with sequence similarity 83 member G [Source:HGNC Symbol;Acc:HGNC:32554]	2.68893e-07	342.872102	8.72913e-12	22.3476042	0.000199569	22.3430871	3	3	6
ENSG00000095587	1.7206591	TLL2	tolloid like 2 [Source:HGNC Symbol;Acc:HGNC:11844]	2.69826e-07	93.257736	3.84042e-14	5.9338543	0.00116524	5.9293373	3	3	6
ENSG00000104756	1.3278085	KCTD9	potassium channel tetramerization domain containing 9 [Source:HGNC Symbol;Acc:HGNC:22401]	2.72146e-07	218.684863	2.04661e-13	14.0808790	0.00147063	14.0763619	3	3	6
ENSG00000148400	0.7849527	NOTCH1	notch 1 [Source:HGNC Symbol;Acc:HGNC:7881]	2.78001e-07	241.733187	4.43455e-11	14.7248157	0.000278797	14.7293308	3	3	6
ENSG00000166073	1.2223764	GPR176	G protein-coupled receptor 176 [Source:HGNC Symbol;Acc:HGNC:32370]	2.81129e-07	405.804898	2.96161e-12	26.4555279	0.000808461	26.4510108	3	3	6
ENSG00000073969	0.7666285	NSF	N-ethylmaleimide sensitive factor, vesicle fusing ATPase [Source:HGNC Symbol;Acc:HGNC:8016]	2.88857e-07	212.617701	1.63399e-11	12.9922662	0.000427703	12.9967816	3	3	6
ENSG00000149809	0.8038032	TM7SF2	transmembrane 7 superfamily member 2 [Source:HGNC Symbol;Acc:HGNC:11863]	2.93031e-07	272.149629	3.37922e-10	16.5068749	0.000167093	16.5113898	3	3	6
ENSG00000148484	1.2068706	RSU1	Ras suppressor protein 1 [Source:HGNC Symbol;Acc:HGNC:10464]	2.96538e-07	377.750473	6.87261e-11	24.6702068	6.95844e-05	24.6656898	3	3	6
ENSG00000168398	2.8073525	BDKRB2	bradykinin receptor B2 [Source:HGNC Symbol;Acc:HGNC:1030]	2.97093e-07	43.536948	1.72577e-15	2.7582351	0.000153832	2.7537183	3	2	5
ENSG00000197415	0.6553495	VEPH1	ventricular zone expressed PH domain containing 1 [Source:HGNC Symbol;Acc:HGNC:25735]	3.00368e-07	109.050455	1.25657e-11	6.7294294	0.000162963	6.7339454	3	3	6
ENSG00000013293	1.4671031	SLC7A14	solute carrier family 7 member 14 [Source:HGNC Symbol;Acc:HGNC:29326]	3.02428e-07	165.069587	1.6706e-15	10.5957800	0.00334247	10.5912629	3	3	6
ENSG00000129757	1.3412498	CDKN1C	cyclin dependent kinase inhibitor 1C [Source:HGNC Symbol;Acc:HGNC:1786]	3.03125e-07	342.965328	7.65695e-19	22.1162304	0.0104274	22.1117131	3	3	6
ENSG00000154914	1.3625830	USP43	ubiquitin specific peptidase 43 [Source:HGNC Symbol;Acc:HGNC:20072]	3.04618e-07	157.241358	1.08619e-11	10.1144399	6.24083e-05	10.1099229	3	3	6
ENSG00000131737	2.1505363	KRT34	keratin 34 [Source:HGNC Symbol;Acc:HGNC:6452]	3.05244e-07	63.677833	7.25243e-16	4.0445858	0.000938166	4.0400690	3	3	6
ENSG00000117013	2.3428140	KCNQ4	potassium voltage-gated channel subfamily Q member 4 [Source:HGNC Symbol;Acc:HGNC:6298]	3.0703e-07	51.595621	6.87333e-15	3.2722600	4.49333e-05	3.2677432	3	3	6
ENSG00000153814	1.4453355	JAZF1	JAZF zinc finger 1 [Source:HGNC Symbol;Acc:HGNC:28917]	3.0996e-07	127.476173	6.18539e-12	8.1639525	5.47737e-05	8.1594356	3	3	6
ENSG00000158161	0.7669440	EYA3	EYA transcriptional coactivator and phosphatase 3 [Source:HGNC Symbol;Acc:HGNC:3521]	3.22649e-07	216.843396	1.41781e-11	13.2475365	0.000675286	13.2520519	3	3	6
ENSG00000166068	1.3526297	SPRED1	sprouty related EVH1 domain containing 1 [Source:HGNC Symbol;Acc:HGNC:20249]	3.37588e-07	182.225056	1.26118e-12	11.7165733	0.000639276	11.7120562	3	3	6
ENSG00000179918	1.3174534	SEPHS2	selenophosphate synthetase 2 [Source:HGNC Symbol;Acc:HGNC:19686]	3.38895e-07	189.756578	6.44327e-12	12.2320471	9.18608e-05	12.2275301	3	3	6
ENSG00000104381	0.6786946	GDAP1	ganglioside induced differentiation associated protein 1 [Source:HGNC Symbol;Acc:HGNC:15968]	3.41352e-07	120.120531	1.89653e-11	7.4054876	0.000299561	7.4100036	3	3	6
ENSG00000139793	1.2861509	MBNL2	muscleblind like splicing regulator 2 [Source:HGNC Symbol;Acc:HGNC:16746]	3.42829e-07	241.144588	1.00942e-12	15.5901671	0.000730856	15.5856500	3	3	6
ENSG00000127418	0.8220368	FGFRL1	fibroblast growth factor receptor like 1 [Source:HGNC Symbol;Acc:HGNC:3693]	3.44086e-07	399.151567	3.32896e-10	24.1026766	0.000975175	24.1071906	3	3	6
ENSG00000026652	1.3911382	AGPAT4	1-acylglycerol-3-phosphate O-acyltransferase 4 [Source:HGNC Symbol;Acc:HGNC:20885]	3.47271e-07	153.340368	2.612e-12	9.8568588	0.000316693	9.8523418	3	3	6
ENSG00000120129	1.3140706	DUSP1	dual specificity phosphatase 1 [Source:HGNC Symbol;Acc:HGNC:3064]	3.55133e-07	270.995859	3.36773e-15	17.5003376	0.00301172	17.4958205	3	3	6
ENSG00000173065	0.7704712	FAM222B	family with sequence similarity 222 member B [Source:HGNC Symbol;Acc:HGNC:25563]	3.61965e-07	234.986743	8.93375e-12	14.3209136	0.00112702	14.3254288	3	3	6
ENSG00000187189	0.8054464	TSPYL4	TSPY like 4 [Source:HGNC Symbol;Acc:HGNC:21559]	3.68427e-07	276.855375	2.82551e-10	16.8107978	0.000482046	16.8153127	3	3	6
ENSG00000161021	0.8156233	MAML1	mastermind like transcriptional coactivator 1 [Source:HGNC Symbol;Acc:HGNC:13632]	3.69208e-07	306.406060	7.24453e-10	18.5556024	0.000374716	18.5601170	3	3	6
ENSG00000143179	1.2422688	UCK2	uridine-cytidine kinase 2 [Source:HGNC Symbol;Acc:HGNC:12562]	3.84932e-07	281.853017	1.58931e-11	18.3038784	0.000151905	18.2993613	3	3	6
ENSG00000077157	0.6659630	PPP1R12B	protein phosphatase 1 regulatory subunit 12B [Source:HGNC Symbol;Acc:HGNC:7619]	3.85534e-07	114.373540	2.25641e-11	7.0447936	0.000170352	7.0493097	3	3	6
ENSG00000137404	0.7917709	NRM	nurim [Source:HGNC Symbol;Acc:HGNC:8003]	3.91057e-07	255.080016	1.05967e-10	15.4951390	0.000365143	15.4996540	3	3	6
ENSG00000197312	1.3586710	DDI2	DNA damage inducible 1 homolog 2 [Source:HGNC Symbol;Acc:HGNC:24578]	3.97323e-07	156.968170	1.47503e-11	10.0967923	7.01798e-05	10.0922753	3	3	6
ENSG00000177432	0.4762737	NAP1L5	nucleosome assembly protein 1 like 5 [Source:HGNC Symbol;Acc:HGNC:19968]	3.97681e-07	57.507639	6.02724e-14	3.5777185	0.000181702	3.5822349	3	3	6
ENSG00000101955	1.4965118	SRPX	sushi repeat containing protein X-linked [Source:HGNC Symbol;Acc:HGNC:11309]	3.98904e-07	110.561057	8.05731e-12	7.0753343	1.24154e-05	7.0708173	3	3	6
ENSG00000090020	0.8139670	SLC9A1	solute carrier family 9 member A1 [Source:HGNC Symbol;Acc:HGNC:11071]	4.02198e-07	273.086307	1.74048e-09	16.5343666	1.70216e-06	16.5388815	3	3	6
ENSG00000150995	2.3501667	ITPR1	inositol 1,4,5-trisphosphate receptor type 1 [Source:HGNC Symbol;Acc:HGNC:6180]	4.03903e-07	51.699260	5.3427e-15	3.2788249	0.000237202	3.2743081	3	3	6
ENSG00000126464	0.8330423	PRR12	proline rich 12 [Source:HGNC Symbol;Acc:HGNC:29217]	4.04859e-07	508.003908		NA		NA	3	3	6
ENSG00000108684	0.5158398	ASIC2	acid sensing ion channel subunit 2 [Source:HGNC Symbol;Acc:HGNC:99]	4.18547e-07	63.394804	4.95188e-13	3.9336451	1.80018e-05	3.9381615	3	3	6
ENSG00000196814	0.6858092	MVB12B	multivesicular body subunit 12B [Source:HGNC Symbol;Acc:HGNC:23368]	4.23061e-07	119.451468	5.41564e-11	7.3543944	5.92034e-05	7.3589104	3	3	6
ENSG00000069974	1.3794934	RAB27A	RAB27A, member RAS oncogene family [Source:HGNC Symbol;Acc:HGNC:9766]	4.25669e-07	171.643813	7.05507e-13	11.0230034	0.00157219	11.0184863	3	3	6
ENSG00000185761	1.4175462	ADAMTSL5	ADAMTS like 5 [Source:HGNC Symbol;Acc:HGNC:27912]	4.27741e-07	163.086742	1.452e-13	10.4601334	0.00235952	10.4556164	3	3	6
ENSG00000109046	1.2011458	WSB1	WD repeat and SOCS box containing 1 [Source:HGNC Symbol;Acc:HGNC:19221]	4.34306e-07	563.245535	1.12138e-11	36.7281856	0.00245707	36.7236684	3	3	6
ENSG00000182272	1.6451471	B4GALNT4	beta-1,4-N-acetyl-galactosaminyltransferase 4 [Source:HGNC Symbol;Acc:HGNC:26315]	4.37971e-07	90.660050	7.26484e-13	5.7811494	0.000313222	5.7766325	3	3	6
ENSG00000104331	1.2637597	IMPAD1	inositol monophosphatase domain containing 1 [Source:HGNC Symbol;Acc:HGNC:26019]	4.53252e-07	414.393225	6.76689e-15	26.8196411	0.00461563	26.8151238	3	3	6
ENSG00000140853	1.4058510	NLRC5	NLR family CARD domain containing 5 [Source:HGNC Symbol;Acc:HGNC:29933]	4.57688e-07	177.326323	2.27095e-14	11.3987994	0.00320415	11.3942823	3	3	6
ENSG00000144681	1.3088329	STAC	SH3 and cysteine rich domain [Source:HGNC Symbol;Acc:HGNC:11353]	4.6304e-07	178.819491	2.96657e-11	11.5433908	1.02385e-05	11.5388738	3	3	6
ENSG00000116191	1.2944512	RALGPS2	Ral GEF with PH domain and SH3 binding motif 2 [Source:HGNC Symbol;Acc:HGNC:30279]	4.68707e-07	306.805192	6.60226e-15	19.8306808	0.003035	19.8261636	3	3	6
ENSG00000116406	1.4275990	EDEM3	ER degradation enhancing alpha-mannosidase like protein 3 [Source:HGNC Symbol;Acc:HGNC:16787]	4.77523e-07	163.325877	1.90366e-13	10.4521422	0.00299062	10.4476251	3	3	6
ENSG00000180573	0.4117210	HIST1H2AC	histone cluster 1 H2A family member c [Source:HGNC Symbol;Acc:HGNC:4733]	4.85847e-07	48.867275	3.89731e-14	3.0373124	0.000277542	3.0418288	3	3	6
ENSG00000143375	0.6940779	CGN	cingulin [Source:HGNC Symbol;Acc:HGNC:17429]	4.95104e-07	119.273023	8.73171e-11	7.3456237	4.274e-05	7.3501398	3	3	6
ENSG00000005238	0.7409150	FAM214B	family with sequence similarity 214 member B [Source:HGNC Symbol;Acc:HGNC:25666]	5.02777e-07	162.966776	9.34365e-11	9.9819704	0.00015953	9.9864861	3	3	6
ENSG00000163348	0.8059253	PYGO2	pygopus family PHD finger 2 [Source:HGNC Symbol;Acc:HGNC:30257]	5.15855e-07	279.276131	3.86432e-10	16.9293530	0.000307465	16.9338678	3	3	6
ENSG00000182504	1.4095882	CEP97	centrosomal protein 97 [Source:HGNC Symbol;Acc:HGNC:26244]	5.19014e-07	163.006518	5.63399e-13	10.4438697	0.0023945	10.4393527	3	3	6
ENSG00000139174	0.7790213	PRICKLE1	prickle planar cell polarity protein 1 [Source:HGNC Symbol;Acc:HGNC:17019]	5.2337e-07	262.559503	7.93262e-12	15.9849412	0.00234416	15.9894562	3	3	6
ENSG00000108352	1.4579668	RAPGEFL1	Rap guanine nucleotide exchange factor like 1 [Source:HGNC Symbol;Acc:HGNC:17428]	5.42786e-07	135.061432	3.58594e-13	8.6652216	0.00113333	8.6607046	3	3	6
ENSG00000129667	1.2817908	RHBDF2	rhomboid 5 homolog 2 [Source:HGNC Symbol;Acc:HGNC:20788]	5.43663e-07	260.680892	2.36027e-13	16.8966339	0.00108876	16.8921168	3	3	6
ENSG00000123908	1.2841908	AGO2	argonaute 2, RISC catalytic component [Source:HGNC Symbol;Acc:HGNC:3263]	5.52839e-07	237.873025	1.05405e-12	15.4002423	0.000525657	15.3957253	3	3	6
ENSG00000186001	0.8026668	LRCH3	leucine rich repeats and calponin homology domain containing 3 [Source:HGNC Symbol;Acc:HGNC:28637]	5.54094e-07	242.078506	8.67397e-10	14.6915368	2.96618e-05	14.6960520	3	3	6
ENSG00000157510	1.2248019	AFAP1L1	actin filament associated protein 1 like 1 [Source:HGNC Symbol;Acc:HGNC:26714]	5.57753e-07	299.591485	5.70253e-11	19.5141601	0.00014863	19.5096431	3	3	6
ENSG00000197081	1.2084274	IGF2R	insulin like growth factor 2 receptor [Source:HGNC Symbol;Acc:HGNC:5467]	5.58493e-07	1042.691542	2.74468e-14	68.0793806	0.0055404	68.0748628	3	3	6
ENSG00000008300	0.7750479	CELSR3	cadherin EGF LAG seven-pass G-type receptor 3 [Source:HGNC Symbol;Acc:HGNC:3230]	5.62326e-07	210.322432	1.09882e-10	12.8159786	0.000272109	12.8204940	3	3	6
ENSG00000160469	1.5716800	BRSK1	BR serine/threonine kinase 1 [Source:HGNC Symbol;Acc:HGNC:18994]	5.70272e-07	106.652854	1.21276e-12	6.8001693	0.000989085	6.7956523	3	3	6
ENSG00000047634	1.4039048	SCML1	Scm polycomb group protein like 1 [Source:HGNC Symbol;Acc:HGNC:10580]	5.78156e-07	185.339659	3.3391e-14	11.8804941	0.00421939	11.8759770	3	3	6
ENSG00000176058	0.7265811	TPRN	taperin [Source:HGNC Symbol;Acc:HGNC:26894]	5.86423e-07	150.800291	5.48867e-11	9.2631763	0.000677594	9.2676921	3	3	6
ENSG00000065911	1.2566826	MTHFD2	methylenetetrahydrofolate dehydrogenase (NADP+ dependent) 2, methenyltetrahydrofolate cyclohydrolase [Source:HGNC Symbol;Acc:HGNC:7434]	5.86881e-07	248.818260	1.40326e-11	16.1321560	0.000317224	16.1276389	3	3	6
ENSG00000132182	0.8280888	NUP210	nucleoporin 210 [Source:HGNC Symbol;Acc:HGNC:30052]	5.95812e-07	341.185996		NA		NA	3	3	6
ENSG00000180011	1.3558337	ZADH2	zinc binding alcohol dehydrogenase domain containing 2 [Source:HGNC Symbol;Acc:HGNC:28697]	6.11768e-07	156.936759	2.42501e-11	10.0904781	0.000203218	10.0859611	3	3	6
ENSG00000244026	1.4844774	FAM86DP	family with sequence similarity 86 member D, pseudogene [Source:HGNC Symbol;Acc:HGNC:32659]	6.12212e-07	122.013831	1.87719e-12	7.8086866	0.000624075	7.8041696	3	3	6
ENSG00000134897	0.7036616	BIVM	basic, immunoglobulin-like variable motif containing [Source:HGNC Symbol;Acc:HGNC:16034]	6.14713e-07	131.487973	5.30335e-11	8.0827592	0.000311417	8.0872751	3	3	6
ENSG00000173852	1.3352547	DPY19L1	dpy-19 like C-mannosyltransferase 1 [Source:HGNC Symbol;Acc:HGNC:22205]	6.15281e-07	172.599743	1.04547e-11	11.1181123	0.000186509	11.1135953	3	3	6
ENSG00000105376	1.7466805	ICAM5	intercellular adhesion molecule 5 [Source:HGNC Symbol;Acc:HGNC:5348]	6.2745e-07	74.322852	1.25928e-12	4.7331367	1.97328e-05	4.7286199	3	3	6
ENSG00000117758	1.3249415	STX12	syntaxin 12 [Source:HGNC Symbol;Acc:HGNC:11430]	6.30214e-07	211.119451	4.87506e-13	13.5930044	0.00221781	13.5884874	3	3	6
ENSG00000115993	1.2368000	TRAK2	trafficking kinesin protein 2 [Source:HGNC Symbol;Acc:HGNC:13206]	6.32228e-07	246.604014	1.39179e-10	16.0336103	4.16252e-06	16.0290933	3	3	6
ENSG00000134375	1.2881866	TIMM17A	translocase of inner mitochondrial membrane 17A [Source:HGNC Symbol;Acc:HGNC:17315]	6.4301e-07	194.571458	3.04451e-11	12.5858671	1.64156e-05	12.5813501	3	3	6
ENSG00000132561	1.4175252	MATN2	matrilin 2 [Source:HGNC Symbol;Acc:HGNC:6908]	6.44731e-07	146.396871	1.50185e-12	9.3895184	0.00141654	9.3850014	3	3	6
ENSG00000179387	1.4906861	ELMOD2	ELMO domain containing 2 [Source:HGNC Symbol;Acc:HGNC:28111]	6.46044e-07	171.512951	8.67613e-16	10.9545036	0.00797648	10.9499865	3	3	6
ENSG00000084774	1.2123639	CAD	carbamoyl-phosphate synthetase 2, aspartate transcarbamylase, and dihydroorotase [Source:HGNC Symbol;Acc:HGNC:1424]	6.49369e-07	633.615517	3.25333e-13	41.3860941	0.00380905	41.3815768	3	3	6
ENSG00000113739	1.2168629	STC2	stanniocalcin 2 [Source:HGNC Symbol;Acc:HGNC:11374]	6.79527e-07	740.853133	3.64862e-14	48.3774655	0.00479892	48.3729480	3	3	6
ENSG00000139722	0.7631708	VPS37B	VPS37B, ESCRT-I subunit [Source:HGNC Symbol;Acc:HGNC:25754]	6.92597e-07	200.698633	3.03168e-11	12.2671367	0.00157491	12.2716521	3	3	6
ENSG00000136603	1.3915578	SKIL	SKI like proto-oncogene [Source:HGNC Symbol;Acc:HGNC:10897]	6.93134e-07	279.814283	1.64523e-18	17.9369721	0.011275	17.9324547	3	3	6
ENSG00000198909	0.7996627	MAP3K3	mitogen-activated protein kinase kinase kinase 3 [Source:HGNC Symbol;Acc:HGNC:6855]	7.03269e-07	273.312497	1.30722e-10	16.6117380	0.00172172	16.6162529	3	3	6
ENSG00000106688	1.7381751	SLC1A1	solute carrier family 1 member 1 [Source:HGNC Symbol;Acc:HGNC:10939]	7.07961e-07	73.201821	2.86105e-12	4.6596184	4.70903e-07	4.6551015	3	3	6
ENSG00000042753	0.8286324	AP2S1	adaptor related protein complex 2 subunit sigma 1 [Source:HGNC Symbol;Acc:HGNC:565]	7.12224e-07	361.656638		NA		NA	3	3	6
ENSG00000013725	2.3702024	CD6	CD6 molecule [Source:HGNC Symbol;Acc:HGNC:1691]	7.29151e-07	48.777622	2.81773e-14	3.0923229	0.000231842	3.0878060	3	3	6
ENSG00000143545	1.2133273	RAB13	RAB13, member RAS oncogene family [Source:HGNC Symbol;Acc:HGNC:9762]	7.33636e-07	338.444015	7.2238e-11	22.0838971	0.000334337	22.0793801	3	3	6
ENSG00000166200	1.2919453	COPS2	COP9 signalosome subunit 2 [Source:HGNC Symbol;Acc:HGNC:30747]	7.36466e-07	311.182907	1.67917e-14	20.0640681	0.00576323	20.0595509	3	3	6
ENSG00000058335	2.6038249	RASGRF1	Ras protein specific guanine nucleotide releasing factor 1 [Source:HGNC Symbol;Acc:HGNC:9875]	7.39961e-07	42.538177	5.42739e-14	2.6942562	8.91724e-06	2.6897394	3	3	6
ENSG00000058085	1.2068524	LAMC2	laminin subunit gamma 2 [Source:HGNC Symbol;Acc:HGNC:6493]	7.43423e-07	542.855541	3.44131e-12	35.4805629	0.00129176	35.4760457	3	3	6
ENSG00000149084	1.3858689	HSD17B12	hydroxysteroid 17-beta dehydrogenase 12 [Source:HGNC Symbol;Acc:HGNC:18646]	7.44571e-07	213.032003	4.65579e-15	13.6578391	0.00662167	13.6533219	3	3	6
ENSG00000107281	1.3333284	NPDC1	neural proliferation, differentiation and control 1 [Source:HGNC Symbol;Acc:HGNC:7899]	7.68556e-07	174.354622	6.04211e-12	11.2462271	0.000575634	11.2417101	3	3	6
ENSG00000171735	1.3117857	CAMTA1	calmodulin binding transcription activator 1 [Source:HGNC Symbol;Acc:HGNC:18806]	7.91807e-07	186.923386	8.99861e-12	12.0658964	0.000354935	12.0613794	3	3	6
ENSG00000116729	1.2793019	WLS	wntless Wnt ligand secretion mediator [Source:HGNC Symbol;Acc:HGNC:30238]	8.05064e-07	224.497027	8.15894e-12	14.5086678	0.000977323	14.5041507	3	3	6
ENSG00000166165	1.3589295	CKB	creatine kinase B [Source:HGNC Symbol;Acc:HGNC:1991]	8.16313e-07	156.505718	1.57884e-11	10.0697229	0.000365051	10.0652059	3	3	6
ENSG00000136928	2.5969039	GABBR2	gamma-aminobutyric acid type B receptor subunit 2 [Source:HGNC Symbol;Acc:HGNC:4507]	8.97506e-07	46.347513	8.12942e-15	2.9347071	0.0017517	2.9301903	3	3	6
ENSG00000083290	1.2719714	ULK2	unc-51 like autophagy activating kinase 2 [Source:HGNC Symbol;Acc:HGNC:13480]	9.13369e-07	221.826433	1.29458e-11	14.3657245	0.000411088	14.3612074	3	3	6
ENSG00000029993	1.2151738	HMGB3	high mobility group box 3 [Source:HGNC Symbol;Acc:HGNC:5004]	9.15664e-07	335.628038	8.58015e-11	21.8594814	0.000588371	21.8549644	3	3	6
ENSG00000128923	1.4562949	MINDY2	MINDY lysine 48 deubiquitinase 2 [Source:HGNC Symbol;Acc:HGNC:26954]	9.1782e-07	170.390624	7.46987e-15	10.9015097	0.00693833	10.8969926	3	3	6
ENSG00000006534	0.8081736	ALDH3B1	aldehyde dehydrogenase 3 family member B1 [Source:HGNC Symbol;Acc:HGNC:410]	9.31636e-07	297.146853	4.0713e-10	17.9734401	0.000781972	17.9779548	3	3	6
ENSG00000138443	0.8252336	ABI2	abl interactor 2 [Source:HGNC Symbol;Acc:HGNC:24011]	9.51161e-07	391.208874	7.76707e-10	23.5852307	0.00153266	23.5897447	3	3	6
ENSG00000261490	1.8551175	AC005674.2	novel transcript, overlapping WDR1	9.94501e-07	67.467905	2.43378e-13	4.2938424	0.000432939	4.2893256	3	3	6
ENSG00000109189	1.3616065	USP46	ubiquitin specific peptidase 46 [Source:HGNC Symbol;Acc:HGNC:20075]	1.0183e-06	140.329969	8.92767e-11	9.0272310	9.00912e-06	9.0227141	3	3	6
ENSG00000247315	0.7630621	ZCCHC3	zinc finger CCHC-type containing 3 [Source:HGNC Symbol;Acc:HGNC:16230]	1.03005e-06	210.316939	3.00883e-11	12.8142206	0.00181365	12.8187360	3	3	6
ENSG00000136802	1.2432499	LRRC8A	leucine rich repeat containing 8 VRAC subunit A [Source:HGNC Symbol;Acc:HGNC:19027]	1.03187e-06	333.710292	1.47124e-12	21.6788601	0.00236959	21.6743429	3	3	6
ENSG00000118276	1.5888507	B4GALT6	beta-1,4-galactosyltransferase 6 [Source:HGNC Symbol;Acc:HGNC:929]	1.0336e-06	99.730012	1.26993e-12	6.3645737	0.00136282	6.3600567	3	3	6
ENSG00000137563	1.3502245	GGH	gamma-glutamyl hydrolase [Source:HGNC Symbol;Acc:HGNC:4248]	1.04346e-06	157.095290	2.67e-11	10.1072963	0.00053527	10.1027793	3	3	6
ENSG00000059378	1.3703300	PARP12	poly(ADP-ribose) polymerase family member 12 [Source:HGNC Symbol;Acc:HGNC:21919]	1.07294e-06	179.733141	1.91229e-13	11.5711229	0.0029088	11.5666059	3	3	6
ENSG00000157617	1.3267100	C2CD2	C2 calcium dependent domain containing 2 [Source:HGNC Symbol;Acc:HGNC:1266]	1.08781e-06	167.957476	2.61624e-11	10.8271482	0.000247528	10.8226312	3	3	6
ENSG00000148677	1.5055545	ANKRD1	ankyrin repeat domain 1 [Source:HGNC Symbol;Acc:HGNC:15819]	1.09373e-06	120.488142	5.21058e-13	7.7134105	0.00260421	7.7088936	3	3	6
ENSG00000124098	0.7587672	FAM210B	family with sequence similarity 210 member B [Source:HGNC Symbol;Acc:HGNC:16102]	1.14108e-06	169.227087	2.42557e-10	10.3628988	0.000698561	10.3674145	3	3	6
ENSG00000154721	1.6449999	JAM2	junctional adhesion molecule 2 [Source:HGNC Symbol;Acc:HGNC:14686]	1.16072e-06	80.045772	6.29124e-12	5.1076184	5.29525e-05	5.1031015	3	3	6
ENSG00000196739	1.2746205	COL27A1	collagen type XXVII alpha 1 chain [Source:HGNC Symbol;Acc:HGNC:22986]	1.18494e-06	220.867346	1.20173e-11	14.2981541	0.000829235	14.2936370	3	3	6
ENSG00000176623	1.2811612	RMDN1	regulator of microtubule dynamics 1 [Source:HGNC Symbol;Acc:HGNC:24285]	1.22521e-06	196.912831	6.54101e-11	12.7275742	0.000220697	12.7230572	3	3	6
ENSG00000171223	1.2806528	JUNB	JunB proto-oncogene, AP-1 transcription factor subunit [Source:HGNC Symbol;Acc:HGNC:6205]	1.23103e-06	186.683634	1.28024e-10	12.0726226	3.57738e-05	12.0681057	3	3	6
ENSG00000214357	1.9791874	NEURL1B	neuralized E3 ubiquitin protein ligase 1B [Source:HGNC Symbol;Acc:HGNC:35422]	1.2321e-06	56.567181	6.41773e-13	3.5947235	1.1484e-05	3.5902066	3	3	6
ENSG00000091542	0.8229903	ALKBH5	alkB homolog 5, RNA demethylase [Source:HGNC Symbol;Acc:HGNC:25996]	1.24812e-06	338.583910	1.1263e-09	20.4756270	0.00165391	20.4801414	3	3	6
ENSG00000198720	0.6929234	ANKRD13B	ankyrin repeat domain 13B [Source:HGNC Symbol;Acc:HGNC:26363]	1.25738e-06	126.148304	6.28132e-11	7.7521607	0.00115587	7.7566767	3	3	6
ENSG00000152484	1.2931942	USP12	ubiquitin specific peptidase 12 [Source:HGNC Symbol;Acc:HGNC:20485]	1.25792e-06	172.002758	1.66301e-10	11.1198807	1.74911e-06	11.1153637	3	3	6
ENSG00000089486	0.7983551	CDIP1	cell death inducing p53 target 1 [Source:HGNC Symbol;Acc:HGNC:13234]	1.30098e-06	232.308945	8.99453e-10	14.1019740	0.000446191	14.1064892	3	3	6
ENSG00000171219	0.6184549	CDC42BPG	CDC42 binding protein kinase gamma [Source:HGNC Symbol;Acc:HGNC:29829]	1.30487e-06	89.428734	1.54336e-11	5.5232577	0.000875116	5.5277739	3	3	6
ENSG00000166579	0.7962303	NDEL1	nudE neurodevelopment protein 1 like 1 [Source:HGNC Symbol;Acc:HGNC:17620]	1.32464e-06	258.462499	1.97494e-10	15.6871526	0.00173355	15.6916676	3	3	6
ENSG00000106665	1.2661582	CLIP2	CAP-Gly domain containing linker protein 2 [Source:HGNC Symbol;Acc:HGNC:2586]	1.33307e-06	210.746833	6.58501e-11	13.6452391	0.000401087	13.6407221	3	3	6
ENSG00000166446	1.6084061	CDYL2	chromodomain Y like 2 [Source:HGNC Symbol;Acc:HGNC:23030]	1.34318e-06	87.872325	5.69968e-12	5.6055805	0.000441969	5.6010636	3	3	6
ENSG00000106366	1.7480956	SERPINE1	serpin family E member 1 [Source:HGNC Symbol;Acc:HGNC:8583]	1.39257e-06	4959.609876	5.21829e-116	316.1253190	0.00279559	316.1207880	3	3	6
ENSG00000103496	1.2696445	STX4	syntaxin 4 [Source:HGNC Symbol;Acc:HGNC:11439]	1.43179e-06	205.826911	4.97273e-11	13.3372599	0.000300348	13.3327429	3	3	6
ENSG00000088280	1.2831578	ASAP3	ArfGAP with SH3 domain, ankyrin repeat and PH domain 3 [Source:HGNC Symbol;Acc:HGNC:14987]	1.44047e-06	187.765519	6.74869e-11	12.1561760	0.000110541	12.1516591	3	3	6
ENSG00000168575	1.6082607	SLC20A2	solute carrier family 20 member 2 [Source:HGNC Symbol;Acc:HGNC:10947]	1.44452e-06	826.068917	6.08734e-55	52.7486477	0.00320208	52.7441288	3	3	6
ENSG00000160145	1.4037835	KALRN	kalirin RhoGEF kinase [Source:HGNC Symbol;Acc:HGNC:4814]	1.47092e-06	155.861498	8.97358e-13	10.0015577	0.0038319	9.9970407	3	3	6
ENSG00000197635	1.5843659	DPP4	dipeptidyl peptidase 4 [Source:HGNC Symbol;Acc:HGNC:3009]	1.47594e-06	86.201573	1.27772e-11	5.5070714	6.57379e-05	5.5025545	3	3	6
ENSG00000109929	1.2326233	SC5D	sterol-C5-desaturase [Source:HGNC Symbol;Acc:HGNC:10547]	1.47838e-06	339.558174	8.56941e-12	22.0469284	0.00315748	22.0424113	3	3	6
ENSG00000174010	1.5261456	KLHL15	kelch like family member 15 [Source:HGNC Symbol;Acc:HGNC:29347]	1.49056e-06	96.496037	3.67117e-11	6.1658306	0.000149966	6.1613137	3	3	6
ENSG00000105229	0.7918359	PIAS4	protein inhibitor of activated STAT 4 [Source:HGNC Symbol;Acc:HGNC:17002]	1.49525e-06	216.990096	4.95371e-10	13.2068838	0.000800625	13.2113991	3	3	6
ENSG00000159592	1.2193158	GPBP1L1	GC-rich promoter binding protein 1 like 1 [Source:HGNC Symbol;Acc:HGNC:28843]	1.50304e-06	277.175845	3.23077e-10	18.0566615	0.000108186	18.0521445	3	3	6
ENSG00000131459	3.4151593	GFPT2	glutamine-fructose-6-phosphate transaminase 2 [Source:HGNC Symbol;Acc:HGNC:4242]	1.51867e-06	33.775393	2.4264e-14	2.1379479	0.00106428	2.1334311	3	0	3
ENSG00000101181	0.7973703	MTG2	mitochondrial ribosome associated GTPase 2 [Source:HGNC Symbol;Acc:HGNC:16239]	1.52e-06	242.101474	5.39019e-10	14.6907134	0.000996337	14.6952285	3	3	6
ENSG00000155858	1.5271806	LSM11	LSM11, U7 small nuclear RNA associated [Source:HGNC Symbol;Acc:HGNC:30860]	1.52585e-06	99.021662	2.81953e-11	6.3221515	0.000314307	6.3176346	3	3	6
ENSG00000160959	0.7531537	LRRC14	leucine rich repeat containing 14 [Source:HGNC Symbol;Acc:HGNC:20419]	1.53663e-06	158.899380	6.61573e-10	9.7172740	0.000270583	9.7217897	3	3	6
ENSG00000028277	1.5638747	POU2F2	POU class 2 homeobox 2 [Source:HGNC Symbol;Acc:HGNC:9213]	1.57155e-06	89.791252	1.97559e-11	5.7358551	0.000126533	5.7313382	3	3	6
ENSG00000100023	0.8202444	PPIL2	peptidylprolyl isomerase like 2 [Source:HGNC Symbol;Acc:HGNC:9261]	1.5901e-06	308.527691	2.06943e-09	18.6399666	0.00117492	18.6444812	3	3	6
ENSG00000085998	1.2021963	POMGNT1	protein O-linked mannose N-acetylglucosaminyltransferase 1 (beta 1,2-) [Source:HGNC Symbol;Acc:HGNC:19139]	1.59752e-06	356.514058	2.02362e-10	23.3141484	0.000227985	23.3096314	3	3	6
ENSG00000072849	1.2728158	DERL2	derlin 2 [Source:HGNC Symbol;Acc:HGNC:17943]	1.59834e-06	201.080072	8.22362e-11	13.0069991	0.000359499	13.0024821	3	3	6
ENSG00000213030	2.2464317	CGB8	chorionic gonadotropin subunit beta 8 [Source:HGNC Symbol;Acc:HGNC:16453]	1.60998e-06	50.619931	4.99925e-14	3.2116857	0.00116063	3.2071689	3	3	6
ENSG00000137992	0.7258237	DBT	dihydrolipoamide branched chain transacylase E2 [Source:HGNC Symbol;Acc:HGNC:2698]	1.61092e-06	125.861044	1.18961e-09	7.7226049	2.07325e-05	7.7271209	3	3	6
ENSG00000114648	1.3430641	KLHL18	kelch like family member 18 [Source:HGNC Symbol;Acc:HGNC:29120]	1.71453e-06	139.402203	2.95154e-10	8.9789870	1.32878e-06	8.9744701	3	3	6
ENSG00000143842	1.4631337	SOX13	SRY-box 13 [Source:HGNC Symbol;Acc:HGNC:11192]	1.72278e-06	106.192106	8.20815e-11	6.7990477	8.31353e-05	6.7945308	3	3	6
ENSG00000168264	1.2742250	IRF2BP2	interferon regulatory factor 2 binding protein 2 [Source:HGNC Symbol;Acc:HGNC:21729]	1.74481e-06	185.573914	1.78699e-10	12.0220071	2.67698e-05	12.0174902	3	3	6
ENSG00000137460	0.7683052	FHDC1	FH2 domain containing 1 [Source:HGNC Symbol;Acc:HGNC:29363]	1.74943e-06	342.430447	2.57398e-14	20.8528937	0.0116973	20.8574083	3	3	6
ENSG00000146083	0.7825549	RNF44	ring finger protein 44 [Source:HGNC Symbol;Acc:HGNC:19180]	1.81395e-06	239.943629	5.24071e-11	14.5995715	0.00302216	14.6040866	3	3	6
ENSG00000105993	1.2127844	DNAJB6	DnaJ heat shock protein family (Hsp40) member B6 [Source:HGNC Symbol;Acc:HGNC:14888]	1.8293e-06	283.104236	4.81259e-10	18.4723651	0.000103274	18.4678481	3	3	6
ENSG00000085491	1.2535990	SLC25A24	solute carrier family 25 member 24 [Source:HGNC Symbol;Acc:HGNC:20662]	1.84059e-06	249.763161	2.481e-11	16.1844317	0.00192097	16.1799146	3	3	6
ENSG00000267317	0.5084757	AC027307.2	novel transcript, antisense to APC2	1.89349e-06	55.341058	2.27458e-12	3.4403776	0.000210879	3.4448940	3	3	6
ENSG00000166181	0.8321941	API5	apoptosis inhibitor 5 [Source:HGNC Symbol;Acc:HGNC:594]	1.97957e-06	365.063367		NA		NA	3	3	6
ENSG00000131242	0.4699568	RAB11FIP4	RAB11 family interacting protein 4 [Source:HGNC Symbol;Acc:HGNC:30267]	2.00443e-06	49.533155	1.97701e-12	3.0766198	0.000109209	3.0811362	3	3	6
ENSG00000110811	1.2009350	P3H3	prolyl 3-hydroxylase 3 [Source:HGNC Symbol;Acc:HGNC:19318]	2.1118e-06	314.134875	8.47293e-10	20.5236091	0.000413956	20.5190921	3	3	6
ENSG00000174306	1.2268874	ZHX3	zinc fingers and homeoboxes 3 [Source:HGNC Symbol;Acc:HGNC:15935]	2.13952e-06	275.259151	1.62209e-10	17.8936339	0.000690569	17.8891169	3	3	6
ENSG00000164294	1.2442790	GPX8	glutathione peroxidase 8 (putative) [Source:HGNC Symbol;Acc:HGNC:33100]	2.14652e-06	236.770632	1.3134e-10	15.3652556	0.000369962	15.3607386	3	3	6
ENSG00000101412	0.8185780	E2F1	E2F transcription factor 1 [Source:HGNC Symbol;Acc:HGNC:3113]	2.16538e-06	324.594967	1.03685e-09	19.6094369	0.00245218	19.6139514	3	3	6
ENSG00000224877	0.7569230	NDUFAF8	NADH:ubiquinone oxidoreductase complex assembly factor 8 [Source:HGNC Symbol;Acc:HGNC:33551]	2.17273e-06	166.920099	2.94406e-10	10.2154068	0.00108881	10.2199225	3	3	6
ENSG00000160447	0.8151233	PKN3	protein kinase N3 [Source:HGNC Symbol;Acc:HGNC:17999]	2.17639e-06	249.704606	6.22102e-09	15.1023455	0.000203694	15.1068605	3	3	6
ENSG00000125378	0.3563339	BMP4	bone morphogenetic protein 4 [Source:HGNC Symbol;Acc:HGNC:1071]	2.1947e-06	34.967248	1.62419e-12	2.1811866	1.68152e-05	2.1857031	2	3	5
ENSG00000196581	0.5294150	AJAP1	adherens junctions associated protein 1 [Source:HGNC Symbol;Acc:HGNC:30801]	2.21514e-06	65.793933	1.52138e-12	4.0773403	0.00179854	4.0818566	3	3	6
ENSG00000055483	1.2081675	USP36	ubiquitin specific peptidase 36 [Source:HGNC Symbol;Acc:HGNC:20062]	2.26701e-06	322.093349	2.03249e-10	21.0467675	0.000523974	21.0422505	3	3	6
ENSG00000197457	0.4802256	STMN3	stathmin 3 [Source:HGNC Symbol;Acc:HGNC:15926]	2.36329e-06	52.583307	6.96832e-13	3.2732271	0.000990405	3.2777435	3	3	6
ENSG00000197903	0.5082461	HIST1H2BK	histone cluster 1 H2B family member k [Source:HGNC Symbol;Acc:HGNC:13954]	2.36701e-06	53.855266	4.39204e-12	3.3467392	0.000120883	3.3512556	3	3	6
ENSG00000164144	1.3638469	ARFIP1	ADP ribosylation factor interacting protein 1 [Source:HGNC Symbol;Acc:HGNC:21496]	2.39511e-06	132.902641	2.67153e-10	8.5378625	0.000144188	8.5333456	3	3	6
ENSG00000223496	0.7816948	EXOSC6	exosome component 6 [Source:HGNC Symbol;Acc:HGNC:19055]	2.39884e-06	171.723986	3.56806e-09	10.4697314	5.5157e-05	10.4742470	3	3	6
ENSG00000221990	0.6314715	EXOC3-AS1	EXOC3 antisense RNA 1 [Source:HGNC Symbol;Acc:HGNC:25175]	2.41816e-06	85.784671	8.58902e-11	5.2977749	0.000569117	5.3022912	3	3	6
ENSG00000206538	1.3891380	VGLL3	vestigial like family member 3 [Source:HGNC Symbol;Acc:HGNC:24327]	2.42003e-06	256.368399	7.03201e-18	16.4640156	0.0173498	16.4594984	3	3	6
ENSG00000146966	1.2304989	DENND2A	DENN domain containing 2A [Source:HGNC Symbol;Acc:HGNC:22212]	2.43284e-06	279.952674	5.70467e-11	18.2208201	0.0011739	18.2163030	3	3	6
ENSG00000198890	0.7831262	PRMT6	protein arginine methyltransferase 6 [Source:HGNC Symbol;Acc:HGNC:18241]	2.47838e-06	185.425792	1.28726e-09	11.3064653	0.000656931	11.3109808	3	3	6
ENSG00000164597	1.2998389	COG5	component of oligomeric golgi complex 5 [Source:HGNC Symbol;Acc:HGNC:14857]	2.50098e-06	165.916102	1.9821e-10	10.7173712	0.000113558	10.7128543	3	3	6
ENSG00000163053	0.4629683	SLC16A14	solute carrier family 16 member 14 [Source:HGNC Symbol;Acc:HGNC:26417]	2.51438e-06	50.544157	2.1059e-13	3.1472468	0.00121341	3.1517632	3	3	6
ENSG00000221926	1.3974804	TRIM16	tripartite motif containing 16 [Source:HGNC Symbol;Acc:HGNC:17241]	2.53271e-06	169.205128	1.10208e-13	10.8859080	0.00616875	10.8813909	3	3	6
ENSG00000164181	0.6375978	ELOVL7	ELOVL fatty acid elongase 7 [Source:HGNC Symbol;Acc:HGNC:26292]	2.5616e-06	87.626219	9.27483e-11	5.4097311	0.000557715	5.4142473	3	3	6
ENSG00000135424	1.5210705	ITGA7	integrin subunit alpha 7 [Source:HGNC Symbol;Acc:HGNC:6143]	2.56585e-06	90.789950	9.04333e-11	5.8063289	7.10512e-05	5.8018120	3	3	6
ENSG00000112276	1.5246755	BVES	blood vessel epicardial substance [Source:HGNC Symbol;Acc:HGNC:1152]	2.61679e-06	89.193083	7.4988e-11	5.7072725	6.87239e-05	5.7027556	3	3	6
ENSG00000107897	1.2824291	ACBD5	acyl-CoA binding domain containing 5 [Source:HGNC Symbol;Acc:HGNC:23338]	2.64825e-06	208.374178	2.45158e-11	13.4669988	0.00208267	13.4624818	3	3	6
ENSG00000118263	1.2477629	KLF7	Kruppel like factor 7 [Source:HGNC Symbol;Acc:HGNC:6350]	2.66366e-06	269.070575	8.03037e-12	17.5043260	0.00177512	17.4998090	3	3	6
ENSG00000183010	1.2276402	PYCR1	pyrroline-5-carboxylate reductase 1 [Source:HGNC Symbol;Acc:HGNC:9721]	2.70978e-06	266.828354	1.23235e-10	17.3929900	0.000353153	17.3884731	3	3	6
ENSG00000076604	0.8138667	TRAF4	TNF receptor associated factor 4 [Source:HGNC Symbol;Acc:HGNC:12034]	2.74862e-06	267.404797	2.62676e-09	16.1826914	0.00125072	16.1872063	3	3	6
ENSG00000170381	0.6335290	SEMA3E	semaphorin 3E [Source:HGNC Symbol;Acc:HGNC:10727]	2.75946e-06	81.074367	2.25032e-10	5.0085231	7.52137e-05	5.0130393	3	3	6
ENSG00000203950	0.8183846	RTL8A	retrotransposon Gag like 8A [Source:HGNC Symbol;Acc:HGNC:24514]	2.761e-06	328.351164	9.26992e-10	19.8388534	0.00311234	19.8433679	3	3	6
ENSG00000170989	0.7839989	S1PR1	sphingosine-1-phosphate receptor 1 [Source:HGNC Symbol;Acc:HGNC:3165]	2.77553e-06	204.347070	5.82274e-10	12.4395606	0.00124485	12.4440760	3	3	6
ENSG00000114315	2.1447901	HES1	hes family bHLH transcription factor 1 [Source:HGNC Symbol;Acc:HGNC:5192]	2.7985e-06	54.311589	1.48642e-13	3.4421990	0.00227163	3.4376821	3	3	6
ENSG00000090013	0.7196809	BLVRB	biliverdin reductase B [Source:HGNC Symbol;Acc:HGNC:1063]	2.81863e-06	136.429591	2.99057e-10	8.3600571	0.00138212	8.3645730	3	3	6
ENSG00000169118	0.7906940	CSNK1G1	casein kinase 1 gamma 1 [Source:HGNC Symbol;Acc:HGNC:2454]	2.90803e-06	182.071987	6.55571e-09	11.0654082	1.19767e-05	11.0699237	3	3	6
ENSG00000137509	0.7875462	PRCP	prolylcarboxypeptidase [Source:HGNC Symbol;Acc:HGNC:9344]	2.91119e-06	262.841061	3.36272e-11	15.9849586	0.00659236	15.9894736	3	3	6
ENSG00000116701	1.4909731	NCF2	neutrophil cytosolic factor 2 [Source:HGNC Symbol;Acc:HGNC:7661]	2.92337e-06	101.824124	6.42542e-11	6.5134709	0.000680885	6.5089540	3	3	6
ENSG00000147883	0.7994547	CDKN2B	cyclin dependent kinase inhibitor 2B [Source:HGNC Symbol;Acc:HGNC:1788]	2.9302e-06	337.109555	1.44635e-11	20.4681933	0.00818897	20.4727078	3	3	6
ENSG00000221869	0.7287462	CEBPD	CCAAT enhancer binding protein delta [Source:HGNC Symbol;Acc:HGNC:1835]	2.96223e-06	137.299481	3.01923e-10	8.4306588	0.00189269	8.4351746	3	3	6
ENSG00000158615	1.2307891	PPP1R15B	protein phosphatase 1 regulatory subunit 15B [Source:HGNC Symbol;Acc:HGNC:14951]	2.99206e-06	213.327749	1.36298e-09	13.8793187	4.14678e-07	13.8748018	3	3	6
ENSG00000131981	1.2988709	LGALS3	galectin 3 [Source:HGNC Symbol;Acc:HGNC:6563]	2.99893e-06	171.006860	1.19424e-10	11.0523632	0.000439886	11.0478462	3	3	6
ENSG00000196233	1.2926535	LCOR	ligand dependent nuclear receptor corepressor [Source:HGNC Symbol;Acc:HGNC:29503]	3.02083e-06	290.447379	2.25132e-14	18.7710795	0.00652348	18.7665623	3	3	6
ENSG00000106080	1.3114130	FKBP14	FK506 binding protein 14 [Source:HGNC Symbol;Acc:HGNC:18625]	3.05048e-06	173.301808	6.76892e-11	11.1712394	0.00158826	11.1667224	3	3	6
ENSG00000120860	0.6948363	WASHC3	WASH complex subunit 3 [Source:HGNC Symbol;Acc:HGNC:24256]	3.05759e-06	113.640190	4.53291e-10	6.9805880	0.00063375	6.9851040	3	3	6
ENSG00000100219	1.2284601	XBP1	X-box binding protein 1 [Source:HGNC Symbol;Acc:HGNC:12801]	3.13469e-06	273.504093	8.86747e-11	17.8135618	0.000826397	17.8090448	3	3	6
ENSG00000204681	1.2253887	GABBR1	gamma-aminobutyric acid type B receptor subunit 1 [Source:HGNC Symbol;Acc:HGNC:4070]	3.20287e-06	313.204414	3.39462e-11	20.3901861	0.00365587	20.3856690	3	3	6
ENSG00000257038	0.5521567	AP002761.3	novel transcript	3.2468e-06	60.484660	3.4774e-11	3.7469294	5.76668e-05	3.7514457	3	3	6
ENSG00000072121	0.7987042	ZFYVE26	zinc finger FYVE-type containing 26 [Source:HGNC Symbol;Acc:HGNC:20761]	3.31989e-06	239.202914	7.46941e-10	14.5053182	0.00148779	14.5098333	3	3	6
ENSG00000177311	1.2020683	ZBTB38	zinc finger and BTB domain containing 38 [Source:HGNC Symbol;Acc:HGNC:26636]	3.32229e-06	309.048960	6.44109e-10	20.2229241	0.000294675	20.2184071	3	3	6
ENSG00000198538	1.5801678	ZNF28	zinc finger protein 28 [Source:HGNC Symbol;Acc:HGNC:13073]	3.40462e-06	82.238503	4.88134e-11	5.2517643	0.000225969	5.2472474	3	3	6
ENSG00000116675	1.4596882	DNAJC6	DnaJ heat shock protein family (Hsp40) member C6 [Source:HGNC Symbol;Acc:HGNC:15469]	3.42484e-06	108.672993	3.99832e-11	6.9653656	0.0012103	6.9608487	3	3	6
ENSG00000078902	0.8152298	TOLLIP	toll interacting protein [Source:HGNC Symbol;Acc:HGNC:16476]	3.52005e-06	234.215603	1.17483e-08	14.1609784	0.000180722	14.1654935	3	3	6
ENSG00000178567	0.8105590	EPM2AIP1	EPM2A interacting protein 1 [Source:HGNC Symbol;Acc:HGNC:19735]	3.52852e-06	237.893113	3.08032e-09	14.4332923	0.00143075	14.4378074	3	3	6
ENSG00000130340	1.2007544	SNX9	sorting nexin 9 [Source:HGNC Symbol;Acc:HGNC:14973]	3.56138e-06	415.856032	1.19546e-10	27.1307685	0.00305329	27.1262514	3	3	6
ENSG00000132849	0.7731930	PATJ	PATJ, crumbs cell polarity complex component [Source:HGNC Symbol;Acc:HGNC:28881]	3.58217e-06	167.246780	3.38339e-09	10.1866556	0.000249302	10.1911712	3	3	6
ENSG00000205683	1.9652531	DPF3	double PHD fingers 3 [Source:HGNC Symbol;Acc:HGNC:17427]	3.64582e-06	56.860704	1.90357e-12	3.6082823	0.000907626	3.6037655	3	3	6
ENSG00000164220	1.4859903	F2RL2	coagulation factor II thrombin receptor like 2 [Source:HGNC Symbol;Acc:HGNC:3539]	3.64967e-06	96.821394	2.3722e-10	6.1887914	0.000206573	6.1842745	3	3	6
ENSG00000164970	1.2776770	FAM219A	family with sequence similarity 219 member A [Source:HGNC Symbol;Acc:HGNC:19920]	3.7083e-06	195.400918	5.01979e-11	12.6606315	0.000865928	12.6561145	3	3	6
ENSG00000182768	1.2939766	NGRN	neugrin, neurite outgrowth associated [Source:HGNC Symbol;Acc:HGNC:18077]	3.74444e-06	165.278827	3.70127e-10	10.6737543	0.000252366	10.6692374	3	3	6
ENSG00000196337	1.7164856	CGB7	chorionic gonadotropin subunit beta 7 [Source:HGNC Symbol;Acc:HGNC:16451]	3.74741e-06	68.190211	1.00572e-11	4.3490699	0.000377702	4.3445530	3	3	6
ENSG00000163735	1.5758279	CXCL5	C-X-C motif chemokine ligand 5 [Source:HGNC Symbol;Acc:HGNC:10642]	3.75161e-06	78.652637	1.36521e-10	5.0199535	5.81764e-06	5.0154366	3	3	6
ENSG00000178726	2.5412506	THBD	thrombomodulin [Source:HGNC Symbol;Acc:HGNC:11784]	3.75612e-06	39.819853	3.29315e-13	2.5240952	0.000690322	2.5195784	3	3	6
ENSG00000153933	1.4215386	DGKE	diacylglycerol kinase epsilon [Source:HGNC Symbol;Acc:HGNC:2852]	3.76974e-06	116.678501	1.28754e-10	7.4766847	0.000840634	7.4721677	3	3	6
ENSG00000163346	0.8234519	PBXIP1	PBX homeobox interacting protein 1 [Source:HGNC Symbol;Acc:HGNC:21199]	3.7944e-06	253.653461	1.45619e-08	15.3387006	0.000677547	15.3432155	3	3	6
ENSG00000198860	0.7752031	TSEN15	tRNA splicing endonuclease subunit 15 [Source:HGNC Symbol;Acc:HGNC:16791]	3.9096e-06	199.232331	1.83276e-10	12.1624559	0.00480432	12.1669714	3	3	6
ENSG00000099889	1.2991332	ARVCF	ARVCF, delta catenin family member [Source:HGNC Symbol;Acc:HGNC:728]	3.93508e-06	163.365381	2.15157e-10	10.5612185	0.000478463	10.5567016	3	3	6
ENSG00000185640	8.2748900	KRT79	keratin 79 [Source:HGNC Symbol;Acc:HGNC:28930]	3.95845e-06	20.844044	2.26261e-13	1.3157009	9.49437e-05	1.3111842	3	0	3
ENSG00000063169	0.7970333	BICRA	BRD4 interacting chromatin remodeling complex associated protein [Source:HGNC Symbol;Acc:HGNC:4332]	3.95957e-06	196.862374	4.90982e-09	11.9553239	0.000257075	11.9598393	3	3	6
ENSG00000170909	1.4117085	OSCAR	osteoclast associated, immunoglobulin-like receptor [Source:HGNC Symbol;Acc:HGNC:29960]	4.06064e-06	124.220589	3.81629e-11	7.9730986	0.00139899	7.9685817	3	3	6
ENSG00000084693	0.8210695	AGBL5	ATP/GTP binding protein like 5 [Source:HGNC Symbol;Acc:HGNC:26147]	4.09522e-06	230.409814	2.61935e-08	13.9324101	0.000119055	13.9369252	3	3	6
ENSG00000132819	0.7872866	RBM38	RNA binding motif protein 38 [Source:HGNC Symbol;Acc:HGNC:15818]	4.13901e-06	193.540647	2.01835e-09	11.7607506	0.000553391	11.7652661	3	3	6
ENSG00000187550	2.1427102	SBK2	SH3 domain binding kinase family member 2 [Source:HGNC Symbol;Acc:HGNC:34416]	4.28252e-06	47.068015	2.32607e-12	2.9857679	0.000211502	2.9812511	3	3	6
ENSG00000150347	0.7628570	ARID5B	AT-rich interaction domain 5B [Source:HGNC Symbol;Acc:HGNC:17362]	4.31815e-06	251.751780	1.2847e-12	15.3335143	0.0111777	15.3380295	3	3	6
ENSG00000187837	0.5512744	HIST1H1C	histone cluster 1 H1 family member c [Source:HGNC Symbol;Acc:HGNC:4716]	4.41783e-06	58.277308	4.20547e-11	3.6133083	8.17082e-05	3.6178247	3	3	6
ENSG00000103888	1.6048445	CEMIP	cell migration inducing hyaluronidase 1 [Source:HGNC Symbol;Acc:HGNC:29213]	4.4884e-06	76.667061	8.31949e-11	4.8880443	0.000151684	4.8835274	3	3	6
ENSG00000165072	1.5057371	MAMDC2	MAM domain containing 2 [Source:HGNC Symbol;Acc:HGNC:23673]	4.52735e-06	106.890227	3.04397e-11	6.8201684	0.00308474	6.8156514	3	3	6
ENSG00000132510	0.7979363	KDM6B	lysine demethylase 6B [Source:HGNC Symbol;Acc:HGNC:29012]	4.53772e-06	263.971364	2.82706e-10	15.9860220	0.00413477	15.9905369	3	3	6
ENSG00000158258	0.6922639	CLSTN2	calsyntenin 2 [Source:HGNC Symbol;Acc:HGNC:17448]	4.60416e-06	99.622051	2.42858e-09	6.1253578	0.000103556	6.1298739	3	3	6
ENSG00000143643	0.7099323	TTC13	tetratricopeptide repeat domain 13 [Source:HGNC Symbol;Acc:HGNC:26204]	4.63073e-06	106.037073	2.9391e-09	6.5201640	0.000113879	6.5246800	3	3	6
ENSG00000162772	1.4168958	ATF3	activating transcription factor 3 [Source:HGNC Symbol;Acc:HGNC:785]	4.72836e-06	124.077724	2.18914e-11	7.9669263	0.00275634	7.9624094	3	3	6
ENSG00000162572	1.2839796	SCNN1D	sodium channel epithelial 1 delta subunit [Source:HGNC Symbol;Acc:HGNC:10601]	4.73269e-06	187.258839	7.51836e-11	12.1149613	0.00224319	12.1104443	3	3	6
ENSG00000162458	1.2105511	FBLIM1	filamin binding LIM protein 1 [Source:HGNC Symbol;Acc:HGNC:24686]	4.81494e-06	765.970327	9.77495e-14	50.0884191	0.0109446	50.0839017	3	3	6
ENSG00000204054	1.2714024	LINC00963	long intergenic non-protein coding RNA 963 [Source:HGNC Symbol;Acc:HGNC:48716]	4.82169e-06	249.868660	1.67112e-12	16.2002282	0.00663108	16.1957111	3	3	6
ENSG00000171812	1.9310315	COL8A2	collagen type VIII alpha 2 chain [Source:HGNC Symbol;Acc:HGNC:2216]	4.94678e-06	53.508135	8.63654e-12	3.3992681	0.000160062	3.3947513	3	3	6
ENSG00000198467	1.2380844	TPM2	tropomyosin 2 [Source:HGNC Symbol;Acc:HGNC:12011]	5.03651e-06	267.388940	3.20016e-11	17.4030630	0.00359663	17.3985460	3	3	6
ENSG00000177426	1.2560866	TGIF1	TGFB induced factor homeobox 1 [Source:HGNC Symbol;Acc:HGNC:11776]	5.05144e-06	196.289475	6.02366e-10	12.7096506	0.000504686	12.7051336	3	3	6
ENSG00000092929	1.4492614	UNC13D	unc-13 homolog D [Source:HGNC Symbol;Acc:HGNC:23147]	5.09677e-06	114.015550	2.72347e-11	7.3091280	0.00280122	7.3046111	3	3	6
ENSG00000182557	1.9872736	SPNS3	sphingolipid transporter 3 (putative) [Source:HGNC Symbol;Acc:HGNC:28433]	5.11737e-06	53.761992	4.22496e-12	3.4103081	0.000769216	3.4057913	3	3	6
ENSG00000135362	1.6028583	PRR5L	proline rich 5 like [Source:HGNC Symbol;Acc:HGNC:25878]	5.14824e-06	80.504689	2.11284e-11	5.1393907	0.00116917	5.1348739	3	3	6
ENSG00000155760	1.2401516	FZD7	frizzled class receptor 7 [Source:HGNC Symbol;Acc:HGNC:4045]	5.21383e-06	223.258863	3.7247e-10	14.4945206	0.000720918	14.4900036	3	3	6
ENSG00000198399	1.2893939	ITSN2	intersectin 2 [Source:HGNC Symbol;Acc:HGNC:6184]	5.23514e-06	154.878425	1.47727e-09	10.0059825	6.30934e-05	10.0014656	3	3	6
ENSG00000246705	0.7250840	H2AFJ	H2A histone family member J [Source:HGNC Symbol;Acc:HGNC:14456]	5.24596e-06	111.881590	6.32778e-09	6.8650139	1.47965e-05	6.8695300	3	3	6
ENSG00000213190	1.3516985	MLLT11	MLLT11, transcription factor 7 cofactor [Source:HGNC Symbol;Acc:HGNC:16997]	5.2783e-06	128.812692	6.72316e-10	8.2862092	0.000388139	8.2816923	3	3	6
ENSG00000072195	1.2317240	SPEG	SPEG complex locus [Source:HGNC Symbol;Acc:HGNC:16901]	5.33338e-06	463.865928	1.8019e-13	30.1968254	0.0122006	30.1923081	3	3	6
ENSG00000127124	1.4876588	HIVEP3	human immunodeficiency virus type I enhancer binding protein 3 [Source:HGNC Symbol;Acc:HGNC:13561]	5.55094e-06	97.947796	1.14722e-10	6.2703365	0.000920233	6.2658196	3	3	6
ENSG00000267080	0.7387195	ASB16-AS1	ASB16 antisense RNA 1 [Source:HGNC Symbol;Acc:HGNC:25442]	5.59104e-06	126.164519	4.48875e-09	7.7294324	0.000253882	7.7339483	3	3	6
ENSG00000078246	0.8331911	TULP3	tubby like protein 3 [Source:HGNC Symbol;Acc:HGNC:12425]	5.6281e-06	268.904447		NA		NA	3	3	6
ENSG00000124126	1.6898878	PREX1	phosphatidylinositol-3,4,5-trisphosphate dependent Rac exchange factor 1 [Source:HGNC Symbol;Acc:HGNC:32594]	5.65494e-06	65.094182	1.05884e-10	4.1450987	1.07166e-05	4.1405819	3	3	6
ENSG00000186470	1.3133006	BTN3A2	butyrophilin subfamily 3 member A2 [Source:HGNC Symbol;Acc:HGNC:1139]	5.78674e-06	143.568820	8.27835e-10	9.2754978	0.000137916	9.2709809	3	3	6
ENSG00000133731	1.4993004	IMPA1	inositol monophosphatase 1 [Source:HGNC Symbol;Acc:HGNC:6050]	5.79048e-06	128.554856	6.8899e-13	8.2070664	0.00977705	8.2025494	3	3	6
ENSG00000131016	1.4649461	AKAP12	A-kinase anchoring protein 12 [Source:HGNC Symbol;Acc:HGNC:370]	5.87509e-06	4141.901805	3.4576e-58	265.5042999	0.00363925	265.4997731	3	3	6
ENSG00000175324	1.4336069	LSM1	LSM1 homolog, mRNA degradation associated [Source:HGNC Symbol;Acc:HGNC:20472]	5.9545e-06	102.118851	6.85818e-10	6.5417724	0.000245712	6.5372554	3	3	6
ENSG00000138111	0.6586678	MFSD13A	major facilitator superfamily domain containing 13A [Source:HGNC Symbol;Acc:HGNC:26196]	6.01659e-06	83.410722	1.50048e-09	5.1418096	5.34363e-05	5.1463258	3	3	6
ENSG00000080823	1.2130068	MOK	MOK protein kinase [Source:HGNC Symbol;Acc:HGNC:9833]	6.02201e-06	239.163251	2.20154e-09	15.6153264	0.000196176	15.6108095	3	3	6
ENSG00000167378	1.2757840	IRGQ	immunity related GTPase Q [Source:HGNC Symbol;Acc:HGNC:24868]	6.19926e-06	189.279031	1.24007e-10	12.2524672	0.00171774	12.2479502	3	3	6
ENSG00000100605	0.8243464	ITPK1	inositol-tetrakisphosphate 1-kinase [Source:HGNC Symbol;Acc:HGNC:6177]	6.22184e-06	250.776723	2.3602e-08	15.1398915	0.000430076	15.1444065	3	3	6
ENSG00000173193	1.2151536	PARP14	poly(ADP-ribose) polymerase family member 14 [Source:HGNC Symbol;Acc:HGNC:29232]	6.2609e-06	269.777274	4.22047e-10	17.6270521	0.000685279	17.6225351	3	3	6
ENSG00000161999	0.7682070	JMJD8	jumonji domain containing 8 [Source:HGNC Symbol;Acc:HGNC:14148]	6.27458e-06	148.543576	8.67831e-09	9.0683327	0.000246639	9.0728485	3	3	6
ENSG00000170396	0.2543225	ZNF804A	zinc finger protein 804A [Source:HGNC Symbol;Acc:HGNC:21711]	6.3563e-06	27.211522	9.45163e-13	1.6989054	0.00329798	1.7034219	0	3	3
ENSG00000118785	0.8193843	SPP1	secreted phosphoprotein 1 [Source:HGNC Symbol;Acc:HGNC:11255]	6.35631e-06	470.123349	3.16085e-11	28.4629787	0.0125158	28.4674923	3	3	6
ENSG00000121578	1.3394145	B4GALT4	beta-1,4-galactosyltransferase 4 [Source:HGNC Symbol;Acc:HGNC:927]	6.37436e-06	129.569451	9.47731e-10	8.3495433	0.000176035	8.3450264	3	3	6
ENSG00000112182	1.7353631	BACH2	BTB domain and CNC homolog 2 [Source:HGNC Symbol;Acc:HGNC:14078]	6.3929e-06	63.866600	2.77532e-11	4.0677132	0.000312807	4.0631963	3	3	6
ENSG00000141447	0.7658069	OSBPL1A	oxysterol binding protein like 1A [Source:HGNC Symbol;Acc:HGNC:16398]	6.4464e-06	160.754096	1.69988e-09	9.8281902	0.00227128	9.8327059	3	3	6
ENSG00000205978	1.7929140	NYNRIN	NYN domain and retroviral integrase containing [Source:HGNC Symbol;Acc:HGNC:20165]	6.46114e-06	60.418210	1.49023e-11	3.8453241	0.000514722	3.8408072	3	3	6
ENSG00000124143	1.3255563	ARHGAP40	Rho GTPase activating protein 40 [Source:HGNC Symbol;Acc:HGNC:16226]	6.61388e-06	153.797114	1.41335e-10	9.9198081	0.00226292	9.9152911	3	3	6
ENSG00000122482	1.2487010	ZNF644	zinc finger protein 644 [Source:HGNC Symbol;Acc:HGNC:29222]	6.69524e-06	202.205829	7.3404e-10	13.1058176	0.00081672	13.1013006	3	3	6
ENSG00000164161	1.4764787	HHIP	hedgehog interacting protein [Source:HGNC Symbol;Acc:HGNC:14866]	6.73301e-06	90.559799	7.92032e-10	5.7934023	7.17522e-05	5.7888854	3	3	6
ENSG00000072274	1.2089432	TFRC	transferrin receptor [Source:HGNC Symbol;Acc:HGNC:11763]	6.73508e-06	299.146380	6.42847e-10	19.4922320	0.00169888	19.4877150	3	3	6
ENSG00000084093	1.2779048	REST	RE1 silencing transcription factor [Source:HGNC Symbol;Acc:HGNC:9966]	6.81423e-06	204.621990	4.50837e-11	13.2231575	0.00432718	13.2186405	3	3	6
ENSG00000138131	1.4122868	LOXL4	lysyl oxidase like 4 [Source:HGNC Symbol;Acc:HGNC:17171]	6.87657e-06	120.556532	6.90648e-11	7.7328674	0.00288998	7.7283505	3	3	6
ENSG00000110492	1.2599216	MDK	midkine [Source:HGNC Symbol;Acc:HGNC:6972]	7.01811e-06	230.191567	1.71067e-11	14.9444598	0.00313105	14.9399428	3	3	6
ENSG00000240694	2.3514501	PNMA2	PNMA family member 2 [Source:HGNC Symbol;Acc:HGNC:9159]	7.0349e-06	40.753913	4.55791e-12	2.5805173	0.000397594	2.5760005	3	3	6
ENSG00000114166	0.7241183	KAT2B	lysine acetyltransferase 2B [Source:HGNC Symbol;Acc:HGNC:8638]	7.08923e-06	112.821334	5.95721e-09	6.9200225	0.000300976	6.9245385	3	3	6
ENSG00000166886	0.7322409	NAB2	NGFI-A binding protein 2 [Source:HGNC Symbol;Acc:HGNC:7627]	7.11718e-06	122.871736	4.39007e-09	7.5211086	0.000386244	7.5256245	3	3	6
ENSG00000123444	1.6240304	KBTBD4	kelch repeat and BTB domain containing 4 [Source:HGNC Symbol;Acc:HGNC:23761]	7.17116e-06	71.517848	1.25851e-10	4.5615441	0.000165126	4.5570272	3	3	6
ENSG00000134291	0.8248330	TMEM106C	transmembrane protein 106C [Source:HGNC Symbol;Acc:HGNC:28775]	7.20977e-06	240.819898	3.36278e-08	14.5406667	0.000622233	14.5451817	3	3	6
ENSG00000139289	1.3431784	PHLDA1	pleckstrin homology like domain family A member 1 [Source:HGNC Symbol;Acc:HGNC:8933]	7.25619e-06	147.977015	1.42588e-10	9.5255645	0.00198964	9.5210475	3	3	6
ENSG00000111186	1.3106248	WNT5B	Wnt family member 5B [Source:HGNC Symbol;Acc:HGNC:16265]	7.31413e-06	140.171550	1.51018e-09	9.0537572	8.65566e-05	9.0492403	3	3	6
ENSG00000144118	1.2244788	RALB	RAS like proto-oncogene B [Source:HGNC Symbol;Acc:HGNC:9840]	7.35144e-06	217.079675	2.21863e-09	14.1348475	7.10593e-05	14.1303306	3	3	6
ENSG00000150764	1.2703036	DIXDC1	DIX domain containing 1 [Source:HGNC Symbol;Acc:HGNC:23695]	7.36647e-06	181.291349	5.33788e-10	11.7250268	0.00117348	11.7205099	3	3	6
ENSG00000232759	1.7346261	AC002480.1	---	7.43377e-06	62.783479	3.54996e-11	4.0001337	0.000439542	3.9956169	3	3	6
ENSG00000005471	1.6592887	ABCB4	ATP binding cassette subfamily B member 4 [Source:HGNC Symbol;Acc:HGNC:45]	7.45473e-06	64.646528	2.03807e-10	4.1223805	5.78812e-07	4.1178637	3	3	6
ENSG00000169174	0.7237320	PCSK9	proprotein convertase subtilisin/kexin type 9 [Source:HGNC Symbol;Acc:HGNC:20001]	7.46253e-06	129.606544	3.20852e-10	7.9684083	0.00423889	7.9729243	3	3	6
ENSG00000158769	0.7716854	F11R	F11 receptor [Source:HGNC Symbol;Acc:HGNC:14685]	7.46664e-06	169.195418	1.23054e-09	10.3306256	0.00263838	10.3351413	3	3	6
ENSG00000155090	1.2651270	KLF10	Kruppel like factor 10 [Source:HGNC Symbol;Acc:HGNC:11810]	7.50691e-06	190.588314	3.12246e-10	12.3415440	0.00126948	12.3370270	3	3	6
ENSG00000050438	1.4773558	SLC4A8	solute carrier family 4 member 8 [Source:HGNC Symbol;Acc:HGNC:11034]	7.53357e-06	100.507965	1.73556e-10	6.4287292	0.00189911	6.4242122	3	3	6
ENSG00000234664	0.7751913	HMGN2P5	high mobility group nucleosomal binding domain 2 pseudogene 5 [Source:HGNC Symbol;Acc:HGNC:33568]	7.53627e-06	197.863583	3.88543e-10	12.0471418	0.00541253	12.0516572	3	3	6
ENSG00000183765	0.6634390	CHEK2	checkpoint kinase 2 [Source:HGNC Symbol;Acc:HGNC:16627]	7.55435e-06	82.194942	2.30725e-09	5.0676904	6.73787e-05	5.0722066	3	3	6
ENSG00000070182	3.1096458	SPTB	spectrin beta, erythrocytic [Source:HGNC Symbol;Acc:HGNC:11274]	7.61995e-06	29.732725	4.78999e-12	1.8826134	6.73023e-05	1.8780967	3	0	3
ENSG00000134955	1.5826871	SLC37A2	solute carrier family 37 member 2 [Source:HGNC Symbol;Acc:HGNC:20644]	7.66636e-06	73.545363	3.16191e-10	4.6928979	4.68413e-05	4.6883810	3	3	6
ENSG00000102981	0.5021516	PARD6A	par-6 family cell polarity regulator alpha [Source:HGNC Symbol;Acc:HGNC:15943]	7.67489e-06	48.427062	1.56281e-11	3.0124872	0.000562618	3.0170036	3	3	6
ENSG00000206560	1.2217553	ANKRD28	ankyrin repeat domain 28 [Source:HGNC Symbol;Acc:HGNC:29024]	7.77223e-06	267.052318	4.89808e-10	17.3660355	0.00254191	17.3615185	3	3	6
ENSG00000115461	0.5553175	IGFBP5	insulin like growth factor binding protein 5 [Source:HGNC Symbol;Acc:HGNC:5474]	7.86522e-06	9924.757262	3.55496e-135	614.0277017	0.00324368	614.0321690	3	3	6
ENSG00000221968	1.2466747	FADS3	fatty acid desaturase 3 [Source:HGNC Symbol;Acc:HGNC:3576]	7.94828e-06	455.385512	1.3688e-14	29.6139589	0.0173719	29.6094416	3	3	6
ENSG00000007923	0.8237753	DNAJC11	DnaJ heat shock protein family (Hsp40) member C11 [Source:HGNC Symbol;Acc:HGNC:25570]	7.96739e-06	237.512556	3.6801e-08	14.3280451	0.000148222	14.3325601	3	3	6
ENSG00000258441	1.2970761	LINC00641	long intergenic non-protein coding RNA 641 [Source:HGNC Symbol;Acc:HGNC:27511]	8.16005e-06	153.905046	8.08854e-10	9.9506829	0.000601803	9.9461660	3	3	6
ENSG00000185104	0.8316995	FAF1	Fas associated factor 1 [Source:HGNC Symbol;Acc:HGNC:3578]	8.25298e-06	270.077542		NA		NA	3	3	6
ENSG00000180628	1.2772140	PCGF5	polycomb group ring finger 5 [Source:HGNC Symbol;Acc:HGNC:28264]	8.29323e-06	278.496854	3.98925e-13	17.9994867	0.0106057	17.9949695	3	3	6
ENSG00000198168	0.7365917	SVIP	small VCP interacting protein [Source:HGNC Symbol;Acc:HGNC:25238]	8.32481e-06	151.158504	1.54337e-10	9.2785650	0.00898152	9.2830808	3	3	6
ENSG00000037965	0.7515236	HOXC8	homeobox C8 [Source:HGNC Symbol;Acc:HGNC:5129]	8.57658e-06	123.461563	1.88063e-08	7.5562741	7.02185e-05	7.5607901	3	3	6
ENSG00000105778	1.2360209	AVL9	AVL9 cell migration associated [Source:HGNC Symbol;Acc:HGNC:28994]	8.66577e-06	193.165756	2.18904e-09	12.5697198	9.81372e-05	12.5652029	3	3	6
ENSG00000135111	1.3557061	TBX3	T-box 3 [Source:HGNC Symbol;Acc:HGNC:11602]	8.80286e-06	117.511220	2.00749e-09	7.5635057	7.02927e-05	7.5589888	3	3	6
ENSG00000196976	0.6857533	LAGE3	L antigen family member 3 [Source:HGNC Symbol;Acc:HGNC:26058]	8.84464e-06	89.206292	6.57756e-09	5.4863248	2.63473e-05	5.4908410	3	3	6
ENSG00000066697	1.2682980	MSANTD3	Myb/SANT DNA binding domain containing 3 [Source:HGNC Symbol;Acc:HGNC:23370]	8.85188e-06	234.979793	4.35502e-12	15.2583063	0.0051072	15.2537893	3	3	6
ENSG00000086289	1.2198783	EPDR1	ependymin related 1 [Source:HGNC Symbol;Acc:HGNC:17572]	8.85465e-06	206.122090	6.34404e-09	13.4249370	9.01446e-06	13.4204201	3	3	6
ENSG00000160284	0.7346071	SPATC1L	spermatogenesis and centriole associated 1 like [Source:HGNC Symbol;Acc:HGNC:1298]	9.02573e-06	116.679884	8.84129e-09	7.1463573	0.000267564	7.1508733	3	3	6
ENSG00000165632	0.7667730	TAF3	TATA-box binding protein associated factor 3 [Source:HGNC Symbol;Acc:HGNC:17303]	9.19155e-06	134.145898	3.36542e-08	8.1885347	9.11296e-06	8.1930506	3	3	6
ENSG00000158006	1.5470478	PAFAH2	platelet activating factor acetylhydrolase 2 [Source:HGNC Symbol;Acc:HGNC:8579]	9.2345e-06	75.395087	6.90369e-10	4.8157545	8.02078e-06	4.8112376	3	3	6
ENSG00000095637	2.1132085	SORBS1	sorbin and SH3 domain containing 1 [Source:HGNC Symbol;Acc:HGNC:14565]	9.27086e-06	45.383164	7.43987e-12	2.8815350	0.000628234	2.8770182	3	3	6
ENSG00000132603	1.2974136	NIP7	NIP7, nucleolar pre-rRNA processing protein [Source:HGNC Symbol;Acc:HGNC:24328]	9.27749e-06	140.313953	3.83627e-09	9.0634357	3.13323e-05	9.0589188	3	3	6
ENSG00000268858	0.7037684	AL118506.1	novel transcript, antisense to ABHD16B	9.31663e-06	102.297074	3.75121e-09	6.2888059	0.000676576	6.2933220	3	3	6
ENSG00000175701	0.6223704	MTLN	mitoregulin [Source:HGNC Symbol;Acc:HGNC:27339]	9.3556e-06	73.517554	5.49025e-10	4.5360125	0.000662969	4.5405288	3	3	6
ENSG00000168389	1.7094364	MFSD2A	major facilitator superfamily domain containing 2A [Source:HGNC Symbol;Acc:HGNC:25897]	9.37295e-06	63.947739	3.72307e-11	4.0788336	0.000517243	4.0743167	3	3	6
ENSG00000100299	0.7957930	ARSA	arylsulfatase A [Source:HGNC Symbol;Acc:HGNC:713]	9.61991e-06	190.933741	5.45528e-09	11.6143232	0.00264947	11.6188387	3	3	6
ENSG00000155959	1.3149169	VBP1	VHL binding protein 1 [Source:HGNC Symbol;Acc:HGNC:12662]	9.81005e-06	146.168230	9.34757e-10	9.4216600	0.00139563	9.4171430	3	3	6
ENSG00000183337	1.2299683	BCOR	BCL6 corepressor [Source:HGNC Symbol;Acc:HGNC:20893]	9.83791e-06	212.341298	2.04004e-09	13.7973386	0.000490708	13.7928216	3	3	6
ENSG00000231789	0.3873299	PIK3CD-AS2	PIK3CD antisense RNA 2 [Source:HGNC Symbol;Acc:HGNC:51334]	9.93301e-06	37.317579	6.2971e-12	2.3217370	0.00246207	2.3262535	2	3	5
ENSG00000013375	1.2394913	PGM3	phosphoglucomutase 3 [Source:HGNC Symbol;Acc:HGNC:8907]	1.00416e-05	197.646409	1.40595e-09	12.8422652	0.000669721	12.8377482	3	3	6
ENSG00000178297	0.3877791	TMPRSS9	transmembrane serine protease 9 [Source:HGNC Symbol;Acc:HGNC:30079]	1.01547e-05	35.195336	2.16126e-11	2.1889196	0.000518523	2.1934360	2	3	5
ENSG00000213417	2.1533621	KRTAP2-4	keratin associated protein 2-4 [Source:HGNC Symbol;Acc:HGNC:18891]	1.01562e-05	51.449740	1.18915e-13	3.2659271	0.00868889	3.2614103	3	3	6
ENSG00000197343	1.2358218	ZNF655	zinc finger protein 655 [Source:HGNC Symbol;Acc:HGNC:30899]	1.04735e-05	216.144465	8.82175e-10	14.0376630	0.00116176	14.0331460	3	3	6
ENSG00000118898	0.6505274	PPL	periplakin [Source:HGNC Symbol;Acc:HGNC:9273]	1.05343e-05	93.247824	6.7726e-11	5.7666324	0.00865519	5.7711486	3	3	6
ENSG00000128059	1.3122434	PPAT	phosphoribosyl pyrophosphate amidotransferase [Source:HGNC Symbol;Acc:HGNC:9238]	1.07547e-05	134.882423	4.09419e-09	8.6973819	0.000137855	8.6928650	3	3	6
ENSG00000064763	1.2901593	FAR2	fatty acyl-CoA reductase 2 [Source:HGNC Symbol;Acc:HGNC:25531]	1.07693e-05	141.167982	5.99461e-09	9.1217858	4.42182e-05	9.1172689	3	3	6
ENSG00000159147	0.8202516	DONSON	downstream neighbor of SON [Source:HGNC Symbol;Acc:HGNC:2993]	1.0846e-05	234.275852	2.49178e-08	14.1548584	0.00161853	14.1593734	3	3	6
ENSG00000075568	0.8230180	TMEM131	transmembrane protein 131 [Source:HGNC Symbol;Acc:HGNC:30366]	1.08528e-05	236.907309	2.55347e-08	14.3213652	0.000761537	14.3258802	3	3	6
ENSG00000103769	1.2132455	RAB11A	RAB11A, member RAS oncogene family [Source:HGNC Symbol;Acc:HGNC:9760]	1.08977e-05	376.825545	5.3069e-11	24.5060134	0.00825785	24.5014963	3	3	6
ENSG00000196123	0.7703750	KIAA0895L	KIAA0895 like [Source:HGNC Symbol;Acc:HGNC:34408]	1.08985e-05	166.781285	2.9807e-09	10.1579214	0.00317223	10.1624370	3	3	6
ENSG00000177409	1.4683430	SAMD9L	sterile alpha motif domain containing 9 like [Source:HGNC Symbol;Acc:HGNC:1349]	1.09957e-05	115.880471	6.31053e-12	7.4270266	0.0104386	7.4225097	3	3	6
ENSG00000177485	1.3556171	ZBTB33	zinc finger and BTB domain containing 33 [Source:HGNC Symbol;Acc:HGNC:16682]	1.11763e-05	143.289665	1.52772e-10	9.2083599	0.00431763	9.2038429	3	3	6
ENSG00000116670	0.8116310	MAD2L2	mitotic arrest deficient 2 like 2 [Source:HGNC Symbol;Acc:HGNC:6764]	1.12909e-05	235.614674	7.79248e-09	14.2354336	0.0020772	14.2399487	3	3	6
ENSG00000151748	0.8039252	SAV1	salvador family WW domain containing protein 1 [Source:HGNC Symbol;Acc:HGNC:17795]	1.13892e-05	174.825866	3.84249e-08	10.6165985	0.000223455	10.6211140	3	3	6
ENSG00000257167	0.7105510	TMPO-AS1	TMPO antisense RNA 1 [Source:HGNC Symbol;Acc:HGNC:44158]	1.15366e-05	100.799319	8.75525e-09	6.1877151	0.000290972	6.1922312	3	3	6
ENSG00000120992	1.6557414	LYPLA1	lysophospholipase I [Source:HGNC Symbol;Acc:HGNC:6737]	1.1549e-05	502.270023	7.79392e-45	31.9596973	0.00363449	31.9551792	3	3	6
ENSG00000144460	0.2239394	NYAP2	neuronal tyrosine-phosphorylated phosphoinositide-3-kinase adaptor 2 [Source:HGNC Symbol;Acc:HGNC:29291]	1.15491e-05	23.038693	1.94837e-11	1.4382446	0.000796695	1.4427611	0	3	3
ENSG00000130158	1.2633510	DOCK6	dedicator of cytokinesis 6 [Source:HGNC Symbol;Acc:HGNC:19189]	1.16691e-05	168.350109	1.81397e-09	10.9162464	0.000248659	10.9117295	3	3	6
ENSG00000079387	1.2649060	SENP1	SUMO specific peptidase 1 [Source:HGNC Symbol;Acc:HGNC:17927]	1.18823e-05	175.564695	1.15371e-09	11.3697530	0.000843844	11.3652361	3	3	6
ENSG00000123094	1.2713394	RASSF8	Ras association domain family member 8 [Source:HGNC Symbol;Acc:HGNC:13232]	1.20367e-05	246.935591	4.22399e-12	15.9731354	0.00864155	15.9686184	3	3	6
ENSG00000130826	1.2073355	DKC1	dyskerin pseudouridine synthase 1 [Source:HGNC Symbol;Acc:HGNC:2890]	1.20895e-05	242.139555	4.13614e-09	15.8075018	0.000427199	15.8029849	3	3	6
ENSG00000198648	1.2267722	STK39	serine/threonine kinase 39 [Source:HGNC Symbol;Acc:HGNC:17717]	1.21062e-05	198.279697	4.13131e-09	12.9100346	7.45778e-05	12.9055177	3	3	6
ENSG00000166483	1.2092811	WEE1	WEE1 G2 checkpoint kinase [Source:HGNC Symbol;Acc:HGNC:12761]	1.21444e-05	248.287167	3.06541e-09	16.1945503	0.000957143	16.1900334	3	3	6
ENSG00000011021	0.8319393	CLCN6	chloride voltage-gated channel 6 [Source:HGNC Symbol;Acc:HGNC:2024]	1.23439e-05	232.661659		NA		NA	3	3	6
ENSG00000153956	1.5681353	CACNA2D1	calcium voltage-gated channel auxiliary subunit alpha2delta 1 [Source:HGNC Symbol;Acc:HGNC:1399]	1.25059e-05	102.790099	4.71404e-12	6.5480004	0.0118352	6.5434835	3	3	6
ENSG00000215788	1.3178773	TNFRSF25	TNF receptor superfamily member 25 [Source:HGNC Symbol;Acc:HGNC:11910]	1.27598e-05	131.804359	3.1327e-09	8.5019534	0.000657559	8.4974365	3	3	6
ENSG00000119514	1.4230242	GALNT12	polypeptide N-acetylgalactosaminyltransferase 12 [Source:HGNC Symbol;Acc:HGNC:19877]	1.29392e-05	116.441341	1.29127e-10	7.4578873	0.00483587	7.4533703	3	3	6
ENSG00000126107	0.8315107	HECTD3	HECT domain E3 ubiquitin protein ligase 3 [Source:HGNC Symbol;Acc:HGNC:26117]	1.3198e-05	249.044690		NA		NA	3	3	6
ENSG00000134717	1.2807557	BTF3L4	basic transcription factor 3 like 4 [Source:HGNC Symbol;Acc:HGNC:30547]	1.33549e-05	167.675386	9.015e-10	10.8357080	0.00157596	10.8311910	3	3	6
ENSG00000130244	0.7050519	FAM98C	family with sequence similarity 98 member C [Source:HGNC Symbol;Acc:HGNC:27119]	1.3356e-05	95.141876	1.38051e-08	5.8491351	0.000296399	5.8536513	3	3	6
ENSG00000127329	1.4519747	PTPRB	protein tyrosine phosphatase, receptor type B [Source:HGNC Symbol;Acc:HGNC:9665]	1.33716e-05	109.508320	3.20682e-11	7.0303728	0.0048303	7.0258559	3	3	6
ENSG00000120217	1.9169397	CD274	CD274 molecule [Source:HGNC Symbol;Acc:HGNC:17635]	1.38093e-05	497.748473	2.41838e-63	31.6715098	0.00527243	31.6669917	3	3	6
ENSG00000138794	0.7527422	CASP6	caspase 6 [Source:HGNC Symbol;Acc:HGNC:1507]	1.38592e-05	151.346308	1.67286e-09	9.2502090	0.00566511	9.2547248	3	3	6
ENSG00000157870	1.2281380	PRXL2B	peroxiredoxin like 2B [Source:HGNC Symbol;Acc:HGNC:28390]	1.38729e-05	190.438392	5.83928e-09	12.3976554	5.41637e-05	12.3931385	3	3	6
ENSG00000103253	1.4799287	HAGHL	hydroxyacylglutathione hydrolase like [Source:HGNC Symbol;Acc:HGNC:14177]	1.39175e-05	83.575080	1.75253e-09	5.3483684	0.000187356	5.3438515	3	3	6
ENSG00000125965	1.3239737	GDF5	growth differentiation factor 5 [Source:HGNC Symbol;Acc:HGNC:4220]	1.41836e-05	202.224214	3.63896e-13	13.0671638	0.0127758	13.0626467	3	3	6
ENSG00000138166	1.4722021	DUSP5	dual specificity phosphatase 5 [Source:HGNC Symbol;Acc:HGNC:3071]	1.45925e-05	99.257714	8.59691e-11	6.3698913	0.0035515	6.3653744	3	3	6
ENSG00000142661	1.2258465	MYOM3	myomesin 3 [Source:HGNC Symbol;Acc:HGNC:26679]	1.46656e-05	205.954460	2.39262e-09	13.4259971	0.000320743	13.4214802	3	3	6
ENSG00000183475	1.4236478	ASB7	ankyrin repeat and SOCS box containing 7 [Source:HGNC Symbol;Acc:HGNC:17182]	1.47652e-05	92.698457	4.81179e-09	5.9428477	0.000106129	5.9383308	3	3	6
ENSG00000138639	0.6073473	ARHGAP24	Rho GTPase activating protein 24 [Source:HGNC Symbol;Acc:HGNC:25361]	1.49201e-05	60.504846	1.59915e-09	3.7464610	2.20911e-05	3.7509773	3	3	6
ENSG00000185760	2.0164985	KCNQ5	potassium voltage-gated channel subfamily Q member 5 [Source:HGNC Symbol;Acc:HGNC:6299]	1.4974e-05	45.092411	3.08232e-11	2.8658610	0.000386398	2.8613442	3	3	6
ENSG00000128342	1.4854206	LIF	LIF, interleukin 6 family cytokine [Source:HGNC Symbol;Acc:HGNC:6596]	1.51322e-05	702.598130	1.6357e-39	45.0230708	0.00377178	45.0185524	3	3	6
ENSG00000189184	0.3209252	PCDH18	protocadherin 18 [Source:HGNC Symbol;Acc:HGNC:14268]	1.52773e-05	27.979262	1.66966e-11	1.7480379	0.00129086	1.7525544	0	3	3
ENSG00000165417	1.2729278	GTF2A1	general transcription factor IIA subunit 1 [Source:HGNC Symbol;Acc:HGNC:4646]	1.53272e-05	177.942909	7.18682e-10	11.5031115	0.00241666	11.4985946	3	3	6
ENSG00000132591	0.8140288	ERAL1	Era like 12S mitochondrial rRNA chaperone 1 [Source:HGNC Symbol;Acc:HGNC:3424]	1.53729e-05	199.975810	4.17812e-08	12.0956388	0.000724255	12.1001541	3	3	6
ENSG00000092607	1.4222461	TBX15	T-box 15 [Source:HGNC Symbol;Acc:HGNC:11594]	1.54067e-05	89.945594	5.95465e-09	5.7710010	9.38445e-06	5.7664842	3	3	6
ENSG00000125657	0.8092347	TNFSF9	TNF superfamily member 9 [Source:HGNC Symbol;Acc:HGNC:11939]	1.5687e-05	195.667501	2.95873e-08	11.8498202	0.000833539	11.8543356	3	3	6
ENSG00000081913	0.7846531	PHLPP1	PH domain and leucine rich repeat protein phosphatase 1 [Source:HGNC Symbol;Acc:HGNC:20610]	1.57441e-05	160.789329	2.04377e-08	9.7791147	0.0012474	9.7836303	3	3	6
ENSG00000145623	1.2149448	OSMR	oncostatin M receptor [Source:HGNC Symbol;Acc:HGNC:8507]	1.58705e-05	290.400802	2.48187e-10	18.9498120	0.00395286	18.9452951	3	3	6
ENSG00000067191	1.2592531	CACNB1	calcium voltage-gated channel auxiliary subunit beta 1 [Source:HGNC Symbol;Acc:HGNC:1401]	1.60832e-05	155.610674	6.81863e-09	10.0985310	9.41881e-05	10.0940141	3	3	6
ENSG00000185947	1.5598333	ZNF267	zinc finger protein 267 [Source:HGNC Symbol;Acc:HGNC:13060]	1.6098e-05	81.989157	2.35499e-10	5.2252080	0.00266153	5.2206911	3	3	6
ENSG00000060982	1.2508907	BCAT1	branched chain amino acid transaminase 1 [Source:HGNC Symbol;Acc:HGNC:976]	1.61025e-05	427.654632	3.89292e-14	27.7038462	0.0165228	27.6993289	3	3	6
ENSG00000171346	2.3803558	KRT15	keratin 15 [Source:HGNC Symbol;Acc:HGNC:6421]	1.6166e-05	37.604348	6.63267e-12	2.3870364	0.00121599	2.3825196	3	3	6
ENSG00000099810	1.2876662	MTAP	methylthioadenosine phosphorylase [Source:HGNC Symbol;Acc:HGNC:7413]	1.62751e-05	160.453833	7.73445e-10	10.3749347	0.00187701	10.3704178	3	3	6
ENSG00000186918	0.8172075	ZNF395	zinc finger protein 395 [Source:HGNC Symbol;Acc:HGNC:18737]	1.6424e-05	191.383168	7.50769e-08	11.5865192	0.000461589	11.5910346	3	3	6
ENSG00000164465	0.7855338	DCBLD1	discoidin, CUB and LCCL domain containing 1 [Source:HGNC Symbol;Acc:HGNC:21479]	1.67521e-05	165.304406	1.30953e-08	10.0627341	0.00192888	10.0672497	3	3	6
ENSG00000151376	1.3776923	ME3	malic enzyme 3 [Source:HGNC Symbol;Acc:HGNC:6985]	1.67724e-05	116.568790	4.81227e-10	7.4998728	0.00244127	7.4953559	3	3	6
ENSG00000198369	1.2300316	SPRED2	sprouty related EVH1 domain containing 2 [Source:HGNC Symbol;Acc:HGNC:17722]	1.69907e-05	218.103926	1.0551e-09	14.2032505	0.00139488	14.1987335	3	3	6
ENSG00000132031	1.4073081	MATN3	matrilin 3 [Source:HGNC Symbol;Acc:HGNC:6909]	1.74201e-05	111.009299	3.53222e-10	7.1236117	0.00369744	7.1190948	3	3	6
ENSG00000105855	1.6564901	ITGB8	integrin subunit beta 8 [Source:HGNC Symbol;Acc:HGNC:6163]	1.74456e-05	574.787783	2.35179e-49	36.6423990	0.0019112	36.6378807	3	3	6
ENSG00000172164	1.3834077	SNTB1	syntrophin beta 1 [Source:HGNC Symbol;Acc:HGNC:11168]	1.74623e-05	110.465216	2.05684e-09	7.0889205	0.00133991	7.0844036	3	3	6
ENSG00000119547	0.2980768	ONECUT2	one cut homeobox 2 [Source:HGNC Symbol;Acc:HGNC:8139]	1.75906e-05	25.546277	7.6989e-11	1.5919680	0.000277437	1.5964846	0	3	3
ENSG00000172059	1.3323945	KLF11	Kruppel like factor 11 [Source:HGNC Symbol;Acc:HGNC:11811]	1.76701e-05	124.206942	3.20174e-09	7.9997068	0.000967529	7.9951899	3	3	6
ENSG00000077150	1.2299937	NFKB2	nuclear factor kappa B subunit 2 [Source:HGNC Symbol;Acc:HGNC:7795]	1.79205e-05	291.637848	2.48588e-11	19.0198915	0.00700973	19.0153745	3	3	6
ENSG00000106948	0.8173106	AKNA	AT-hook transcription factor [Source:HGNC Symbol;Acc:HGNC:24108]	1.79874e-05	189.896560	8.63348e-08	11.4909231	0.000117242	11.4954385	3	3	6
ENSG00000185361	1.2738080	TNFAIP8L1	TNF alpha induced protein 8 like 1 [Source:HGNC Symbol;Acc:HGNC:28279]	1.82745e-05	157.117961	3.89387e-09	10.1608711	0.00122295	10.1563541	3	3	6
ENSG00000122042	1.3165829	UBL3	ubiquitin like 3 [Source:HGNC Symbol;Acc:HGNC:12504]	1.84032e-05	121.983151	1.01971e-08	7.8647166	7.9749e-05	7.8601997	3	3	6
ENSG00000144857	2.2212623	BOC	BOC cell adhesion associated, oncogene regulated [Source:HGNC Symbol;Acc:HGNC:17173]	1.84648e-05	40.007747	1.1962e-11	2.5411076	0.00115187	2.5365909	3	3	6
ENSG00000065154	1.2099212	OAT	ornithine aminotransferase [Source:HGNC Symbol;Acc:HGNC:8091]	1.98548e-05	200.035374	1.82718e-08	13.0626674	1.88945e-05	13.0581506	3	3	6
ENSG00000144355	1.4708956	DLX1	distal-less homeobox 1 [Source:HGNC Symbol;Acc:HGNC:2914]	2.04484e-05	82.816657	3.62429e-09	5.2976168	0.000275317	5.2930999	3	3	6
ENSG00000169926	1.2509365	KLF13	Kruppel like factor 13 [Source:HGNC Symbol;Acc:HGNC:13672]	2.07855e-05	227.385828	6.1651e-11	14.7643848	0.00707748	14.7598678	3	3	6
ENSG00000120533	0.8234708	ENY2	ENY2, transcription and export complex 2 subunit [Source:HGNC Symbol;Acc:HGNC:24449]	2.11667e-05	193.125442	1.38696e-07	11.6848647	0.00038542	11.6893801	3	3	6
ENSG00000124782	0.8293282	RREB1	ras responsive element binding protein 1 [Source:HGNC Symbol;Acc:HGNC:10449]	2.12763e-05	224.846097		NA		NA	3	3	6
ENSG00000242259	0.7932967	C22orf39	chromosome 22 open reading frame 39 [Source:HGNC Symbol;Acc:HGNC:27012]	2.16736e-05	184.007451	4.44312e-09	11.2136240	0.00661446	11.2181395	3	3	6
ENSG00000198286	1.3709944	CARD11	caspase recruitment domain family member 11 [Source:HGNC Symbol;Acc:HGNC:16393]	2.191e-05	99.767440	1.15862e-08	6.4122787	2.10011e-05	6.4077619	3	3	6
ENSG00000123472	0.8066546	ATPAF1	ATP synthase mitochondrial F1 complex assembly factor 1 [Source:HGNC Symbol;Acc:HGNC:18803]	2.19577e-05	172.357512	7.29474e-08	10.4497687	0.000272525	10.4542842	3	3	6
ENSG00000187678	1.6851075	SPRY4	sprouty RTK signaling antagonist 4 [Source:HGNC Symbol;Acc:HGNC:15533]	2.19934e-05	77.032150	2.29529e-12	4.9148912	0.00615321	4.9103743	3	3	6
ENSG00000116299	0.4787942	KIAA1324	KIAA1324 [Source:HGNC Symbol;Acc:HGNC:29618]	2.22634e-05	44.051416	6.75844e-11	2.7352473	0.00245438	2.7397637	3	3	6
ENSG00000114491	1.2572463	UMPS	uridine monophosphate synthetase [Source:HGNC Symbol;Acc:HGNC:12563]	2.23058e-05	152.332902	1.50401e-08	9.8744922	6.01875e-05	9.8699753	3	3	6
ENSG00000120549	1.2102506	KIAA1217	KIAA1217 [Source:HGNC Symbol;Acc:HGNC:25428]	2.29165e-05	196.389317	2.02847e-08	12.8231327	3.81204e-05	12.8186158	3	3	6
ENSG00000168461	1.2278440	RAB31	RAB31, member RAS oncogene family [Source:HGNC Symbol;Acc:HGNC:9771]	2.35122e-05	217.541883	1.27287e-09	14.1712617	0.00364197	14.1667448	3	3	6
ENSG00000186871	1.3404694	ERCC6L	ERCC excision repair 6 like, spindle assembly checkpoint helicase [Source:HGNC Symbol;Acc:HGNC:20794]	2.3714e-05	106.855727	1.80305e-08	6.8797003	1.20112e-05	6.8751834	3	3	6
ENSG00000164604	1.7284223	GPR85	G protein-coupled receptor 85 [Source:HGNC Symbol;Acc:HGNC:4536]	2.3744e-05	56.565696	1.78166e-10	3.6060677	0.00103612	3.6015509	3	3	6
ENSG00000159082	0.7315706	SYNJ1	synaptojanin 1 [Source:HGNC Symbol;Acc:HGNC:11503]	2.40235e-05	100.152319	4.47592e-08	6.1407831	0.000174727	6.1452992	3	3	6
ENSG00000136158	1.3429629	SPRY2	sprouty RTK signaling antagonist 2 [Source:HGNC Symbol;Acc:HGNC:11270]	2.40776e-05	110.956701	9.60181e-09	7.1431512	0.000245151	7.1386343	3	3	6
ENSG00000105643	1.4448782	ARRDC2	arrestin domain containing 2 [Source:HGNC Symbol;Acc:HGNC:25225]	2.45289e-05	81.316507	9.58493e-09	5.2110635	5.5831e-06	5.2065466	3	3	6
ENSG00000224531	1.3316804	SMIM13	small integral membrane protein 13 [Source:HGNC Symbol;Acc:HGNC:27356]	2.47041e-05	134.927615	1.51917e-09	8.6803883	0.00388201	8.6758713	3	3	6
ENSG00000266338	1.3097858	NBPF15	NBPF member 15 [Source:HGNC Symbol;Acc:HGNC:28791]	2.47625e-05	129.206744	7.72066e-09	8.3346252	0.00100683	8.3301083	3	3	6
ENSG00000107537	0.7126881	PHYH	phytanoyl-CoA 2-hydroxylase [Source:HGNC Symbol;Acc:HGNC:8940]	2.48994e-05	89.575936	5.27755e-08	5.5036682	9.48274e-05	5.5081843	3	3	6
ENSG00000198042	0.7534243	MAK16	MAK16 homolog [Source:HGNC Symbol;Acc:HGNC:13703]	2.52519e-05	129.633180	1.28922e-08	7.9216319	0.00200408	7.9261478	3	3	6
ENSG00000163961	1.2659438	RNF168	ring finger protein 168 [Source:HGNC Symbol;Acc:HGNC:26661]	2.55887e-05	152.889605	9.26428e-09	9.8932697	0.00085807	9.8887528	3	3	6
ENSG00000165092	0.3605107	ALDH1A1	aldehyde dehydrogenase 1 family member A1 [Source:HGNC Symbol;Acc:HGNC:402]	2.56471e-05	28.314840	2.49453e-10	1.7639163	8.52637e-05	1.7684328	1	3	4
ENSG00000169957	0.8278593	ZNF768	zinc finger protein 768 [Source:HGNC Symbol;Acc:HGNC:26273]	2.62558e-05	197.206920		NA		NA	3	3	6
ENSG00000110442	0.8160478	COMMD9	COMM domain containing 9 [Source:HGNC Symbol;Acc:HGNC:25014]	2.63884e-05	181.402976	1.10878e-07	10.9855985	0.000645759	10.9901139	3	3	6
ENSG00000141401	0.6878954	IMPA2	inositol monophosphatase 2 [Source:HGNC Symbol;Acc:HGNC:6051]	2.64656e-05	79.359794	2.81461e-08	4.8830300	5.53665e-05	4.8875463	3	3	6
ENSG00000103067	0.7949961	ESRP2	epithelial splicing regulatory protein 2 [Source:HGNC Symbol;Acc:HGNC:26152]	2.6679e-05	146.347678	1.59099e-07	8.8870953	2.32493e-05	8.8916110	3	3	6
ENSG00000189410	1.3219256	SH2D5	SH2 domain containing 5 [Source:HGNC Symbol;Acc:HGNC:28819]	2.6754e-05	111.650624	1.95162e-08	7.2033759	3.66712e-05	7.1988590	3	3	6
ENSG00000204767	0.5329721	INSYN2B	inhibitory synaptic factor family member 2B [Source:HGNC Symbol;Acc:HGNC:37271]	2.7012e-05	48.826663	2.49555e-10	3.0262606	0.00137856	3.0307770	3	3	6
ENSG00000206337	1.3282990	HCP5	HLA complex P5 [Source:HGNC Symbol;Acc:HGNC:21659]	2.70437e-05	114.659937	1.28509e-08	7.3862562	0.000285284	7.3817393	3	3	6
ENSG00000155592	1.4548717	ZKSCAN2	zinc finger with KRAB and SCAN domains 2 [Source:HGNC Symbol;Acc:HGNC:25677]	2.71097e-05	87.685287	2.37996e-09	5.6176654	0.00197018	5.6131485	3	3	6
ENSG00000157680	1.6072507	DGKI	diacylglycerol kinase iota [Source:HGNC Symbol;Acc:HGNC:2855]	2.71826e-05	63.222530	2.13762e-09	4.0294117	0.000146226	4.0248948	3	3	6
ENSG00000114739	1.4627597	ACVR2B	activin A receptor type 2B [Source:HGNC Symbol;Acc:HGNC:174]	2.77403e-05	82.375433	4.24755e-09	5.2741787	0.000464521	5.2696618	3	3	6
ENSG00000185904	1.4073273	LINC00839	long intergenic non-protein coding RNA 839 [Source:HGNC Symbol;Acc:HGNC:28269]	2.82495e-05	99.522201	1.49821e-09	6.3963100	0.00305395	6.3917931	3	3	6
ENSG00000213699	1.2250000	SLC35F6	solute carrier family 35 member F6 [Source:HGNC Symbol;Acc:HGNC:26055]	2.82828e-05	180.488258	1.2786e-08	11.7618545	0.000171233	11.7573377	3	3	6
ENSG00000121297	1.3147162	TSHZ3	teashirt zinc finger homeobox 3 [Source:HGNC Symbol;Acc:HGNC:30700]	2.83418e-05	114.379021	2.39286e-08	7.3786520	5.48288e-05	7.3741351	3	3	6
ENSG00000164976	0.7970642	MYORG	myogenesis regulating glycosidase (putative) [Source:HGNC Symbol;Acc:HGNC:19918]	2.88271e-05	171.106329	3.17208e-08	10.3932771	0.00230144	10.3977927	3	3	6
ENSG00000117525	1.3279153	F3	coagulation factor III, tissue factor [Source:HGNC Symbol;Acc:HGNC:3541]	2.89307e-05	149.518667	1.22301e-10	9.6581507	0.00544226	9.6536338	3	3	6
ENSG00000101162	0.6353341	TUBB1	tubulin beta 1 class VI [Source:HGNC Symbol;Acc:HGNC:16257]	2.92822e-05	67.400868	5.37188e-09	4.1580105	0.000582755	4.1625268	3	3	6
ENSG00000109458	1.4062364	GAB1	GRB2 associated binding protein 1 [Source:HGNC Symbol;Acc:HGNC:4066]	2.93751e-05	93.626281	1.04195e-08	5.9995183	0.000598619	5.9950014	3	3	6
ENSG00000179361	1.2738442	ARID3B	AT-rich interaction domain 3B [Source:HGNC Symbol;Acc:HGNC:14350]	2.99126e-05	148.409495	4.46335e-09	9.6227376	0.000819089	9.6182207	3	3	6
ENSG00000156136	1.2878489	DCK	deoxycytidine kinase [Source:HGNC Symbol;Acc:HGNC:2704]	3.01094e-05	142.244912	7.80937e-09	9.1812806	0.00165865	9.1767637	3	3	6
ENSG00000179023	0.5361161	KLHDC7A	kelch domain containing 7A [Source:HGNC Symbol;Acc:HGNC:26791]	3.04352e-05	44.213209	1.4184e-09	2.7431319	2.19628e-06	2.7476483	3	3	6
ENSG00000115266	0.5921917	APC2	APC2, WNT signaling pathway regulator [Source:HGNC Symbol;Acc:HGNC:24036]	3.05446e-05	55.528532	3.14675e-09	3.4320269	0.000171723	3.4365433	3	3	6
ENSG00000131080	0.4742606	EDA2R	ectodysplasin A2 receptor [Source:HGNC Symbol;Acc:HGNC:17756]	3.05587e-05	37.510513	5.30463e-10	2.3322490	7.93876e-05	2.3367655	3	3	6
ENSG00000140406	0.8284814	TLNRD1	talin rod domain containing 1 [Source:HGNC Symbol;Acc:HGNC:13519]	3.06405e-05	225.856134		NA		NA	3	3	6
ENSG00000133773	1.3495129	CCDC59	coiled-coil domain containing 59 [Source:HGNC Symbol;Acc:HGNC:25005]	3.09615e-05	114.086529	6.2602e-09	7.3313300	0.00194441	7.3268131	3	3	6
ENSG00000166337	0.8300778	TAF10	TATA-box binding protein associated factor 10 [Source:HGNC Symbol;Acc:HGNC:11543]	3.12831e-05	333.913924		NA		NA	3	3	6
ENSG00000129292	1.2432109	PHF20L1	PHD finger protein 20 like 1 [Source:HGNC Symbol;Acc:HGNC:24280]	3.13021e-05	159.743366	1.99215e-08	10.3711320	0.000188216	10.3666151	3	3	6
ENSG00000131941	1.2723145	RHPN2	rhophilin Rho GTPase binding protein 2 [Source:HGNC Symbol;Acc:HGNC:19974]	3.13868e-05	134.899723	2.88995e-08	8.7348107	9.8225e-05	8.7302938	3	3	6
ENSG00000095713	1.9326497	CRTAC1	cartilage acidic protein 1 [Source:HGNC Symbol;Acc:HGNC:14882]	3.19792e-05	54.432730	4.52278e-12	3.4602446	0.00869707	3.4557278	3	3	6
ENSG00000261061	1.4920052	AC092718.4	novel transcript	3.28756e-05	85.312102	1.47783e-09	5.4493168	0.00406248	5.4448000	3	3	6
ENSG00000171791	0.6669885	BCL2	BCL2, apoptosis regulator [Source:HGNC Symbol;Acc:HGNC:990]	3.2938e-05	69.903433	2.63935e-08	4.3077395	4.03603e-06	4.3122557	3	3	6
ENSG00000152939	0.7414253	MARVELD2	MARVEL domain containing 2 [Source:HGNC Symbol;Acc:HGNC:26401]	3.29467e-05	103.197536	5.6901e-08	6.3290048	0.000484991	6.3335209	3	3	6
ENSG00000261305	0.5796996	AC005586.2	novel transcript, overlapping LRRC61	3.32341e-05	54.450795	1.85613e-09	3.3666124	0.000668991	3.3711288	3	3	6
ENSG00000185753	1.2911517	CXorf38	chromosome X open reading frame 38 [Source:HGNC Symbol;Acc:HGNC:28589]	3.34346e-05	122.847215	3.35844e-08	7.9413659	3.81815e-05	7.9368490	3	3	6
ENSG00000101017	1.2615535	CD40	CD40 molecule [Source:HGNC Symbol;Acc:HGNC:11919]	3.34995e-05	141.194094	2.76189e-08	9.1551899	9.44003e-05	9.1506730	3	3	6
ENSG00000106004	0.6716157	HOXA5	homeobox A5 [Source:HGNC Symbol;Acc:HGNC:5106]	3.36661e-05	72.516352	1.8787e-08	4.4732696	0.000269127	4.4777859	3	3	6
ENSG00000107021	0.8168223	TBC1D13	TBC1 domain family member 13 [Source:HGNC Symbol;Acc:HGNC:25571]	3.37147e-05	179.288338	1.3787e-07	10.8578109	0.000628513	10.8623264	3	3	6
ENSG00000138031	1.2789467	ADCY3	adenylate cyclase 3 [Source:HGNC Symbol;Acc:HGNC:234]	3.37939e-05	140.339769	1.48297e-08	9.0684725	0.000736857	9.0639556	3	3	6
ENSG00000179750	1.2863966	APOBEC3B	apolipoprotein B mRNA editing enzyme catalytic subunit 3B [Source:HGNC Symbol;Acc:HGNC:17352]	3.41303e-05	126.981105	2.77511e-08	8.2165900	9.76072e-05	8.2120731	3	3	6
ENSG00000158825	1.3487264	CDA	cytidine deaminase [Source:HGNC Symbol;Acc:HGNC:1712]	3.4344e-05	109.913904	6.17624e-09	7.0817094	0.00152552	7.0771925	3	3	6
ENSG00000178531	1.2970528	CTXN1	cortexin 1 [Source:HGNC Symbol;Acc:HGNC:31108]	3.46895e-05	140.982645	2.5965e-09	9.1159247	0.00280979	9.1114078	3	3	6
ENSG00000164070	0.7569011	HSPA4L	heat shock protein family A (Hsp70) member 4 like [Source:HGNC Symbol;Acc:HGNC:17041]	3.53737e-05	130.118236	1.32178e-08	7.9606684	0.00551032	7.9651843	3	3	6
ENSG00000115318	1.3681908	LOXL3	lysyl oxidase like 3 [Source:HGNC Symbol;Acc:HGNC:13869]	3.56591e-05	99.319496	8.73679e-09	6.3948886	0.000622954	6.3903718	3	3	6
ENSG00000006530	0.7913224	AGK	acylglycerol kinase [Source:HGNC Symbol;Acc:HGNC:21869]	3.56977e-05	142.987028	1.16679e-07	8.7037374	0.000590905	8.7082531	3	3	6
ENSG00000119138	1.3703657	KLF9	Kruppel like factor 9 [Source:HGNC Symbol;Acc:HGNC:1123]	3.60998e-05	95.752242	2.18735e-08	6.1518864	0.00016775	6.1473696	3	3	6
ENSG00000167987	0.8012991	VPS37C	VPS37C, ESCRT-I subunit [Source:HGNC Symbol;Acc:HGNC:26097]	3.61901e-05	167.713195	7.11918e-08	10.1669817	0.00120872	10.1714972	3	3	6
ENSG00000116001	0.7992743	TIA1	TIA1 cytotoxic granule associated RNA binding protein [Source:HGNC Symbol;Acc:HGNC:11802]	3.63107e-05	165.190895	3.8561e-08	10.0513691	0.0034512	10.0558848	3	3	6
ENSG00000226950	0.7907534	DANCR	differentiation antagonizing non-protein coding RNA [Source:HGNC Symbol;Acc:HGNC:28964]	3.69155e-05	150.464329	4.08463e-08	9.1745831	0.00273088	9.1790988	3	3	6
ENSG00000125730	1.6172187	C3	complement C3 [Source:HGNC Symbol;Acc:HGNC:1318]	3.71424e-05	62.918205	1.10447e-09	4.0161254	0.00125819	4.0116086	3	3	6
ENSG00000123411	0.7821280	IKZF4	IKAROS family zinc finger 4 [Source:HGNC Symbol;Acc:HGNC:13179]	3.71597e-05	125.896576	2.89793e-07	7.6660499	1.68485e-05	7.6705658	3	3	6
ENSG00000124785	1.3876878	NRN1	neuritin 1 [Source:HGNC Symbol;Acc:HGNC:17972]	3.73916e-05	90.712543	2.53561e-08	5.8247730	9.90093e-05	5.8202561	3	3	6
ENSG00000253161	1.6078415	LINC01605	long intergenic non-protein coding RNA 1605 [Source:HGNC Symbol;Acc:HGNC:51654]	3.78326e-05	64.443842	1.24037e-09	4.1086411	0.00173817	4.1041242	3	3	6
ENSG00000106868	1.2387596	SUSD1	sushi domain containing 1 [Source:HGNC Symbol;Acc:HGNC:25413]	3.79479e-05	177.711769	5.64146e-09	11.5498032	0.00211183	11.5452863	3	3	6
ENSG00000139410	0.7145077	SDSL	serine dehydratase like [Source:HGNC Symbol;Acc:HGNC:30404]	3.80417e-05	89.254497	7.59823e-08	5.4783963	0.000317613	5.4829125	3	3	6
ENSG00000049246	0.7918620	PER3	period circadian regulator 3 [Source:HGNC Symbol;Acc:HGNC:8847]	3.81419e-05	160.838459	2.59517e-08	9.7847520	0.00364681	9.7892677	3	3	6
ENSG00000174738	1.2516200	NR1D2	nuclear receptor subfamily 1 group D member 2 [Source:HGNC Symbol;Acc:HGNC:7963]	3.8264e-05	181.753211	2.73402e-09	11.7725963	0.00443648	11.7680794	3	3	6
ENSG00000277734	3.4340201	TRAC	T cell receptor alpha constant [Source:HGNC Symbol;Acc:HGNC:12029]	3.87081e-05	24.229575	1.04865e-10	1.5326633	0.000763511	1.5281465	3	0	3
ENSG00000112699	0.7547213	GMDS	GDP-mannose 4,6-dehydratase [Source:HGNC Symbol;Acc:HGNC:4369]	3.87181e-05	107.631980	1.29101e-07	6.5814814	0.000139804	6.5859974	3	3	6
ENSG00000023445	1.7054453	BIRC3	baculoviral IAP repeat containing 3 [Source:HGNC Symbol;Acc:HGNC:591]	3.87374e-05	54.130555	1.60294e-09	3.4443515	0.000253758	3.4398347	3	3	6
ENSG00000154114	1.2948091	TBCEL	tubulin folding cofactor E like [Source:HGNC Symbol;Acc:HGNC:28115]	3.90823e-05	122.013602	3.95233e-08	7.8767704	0.000191135	7.8722535	3	3	6
ENSG00000136052	1.3630152	SLC41A2	solute carrier family 41 member 2 [Source:HGNC Symbol;Acc:HGNC:31045]	3.91693e-05	104.694196	5.60297e-09	6.7417860	0.0011921	6.7372691	3	3	6
ENSG00000221963	1.3125734	APOL6	apolipoprotein L6 [Source:HGNC Symbol;Acc:HGNC:14870]	3.92408e-05	109.331699	5.0046e-08	7.0518042	7.25185e-06	7.0472874	3	3	6
ENSG00000132622	0.6279213	HSPA12B	heat shock protein family A (Hsp70) member 12B [Source:HGNC Symbol;Acc:HGNC:16193]	3.92789e-05	63.081880	4.70873e-09	3.9002207	0.00126379	3.9047370	3	3	6
ENSG00000172081	0.8244313	MOB3A	MOB kinase activator 3A [Source:HGNC Symbol;Acc:HGNC:29802]	3.96705e-05	180.123202	3.27147e-07	10.8827844	0.000300606	10.8872999	3	3	6
ENSG00000121690	0.6411925	DEPDC7	DEP domain containing 7 [Source:HGNC Symbol;Acc:HGNC:29899]	3.9986e-05	62.873749	1.39044e-08	3.8814485	0.000102427	3.8859648	3	3	6
ENSG00000103932	0.8133671	RPAP1	RNA polymerase II associated protein 1 [Source:HGNC Symbol;Acc:HGNC:24567]	4.01516e-05	173.134514	1.20211e-07	10.5046402	0.00188746	10.5091557	3	3	6
ENSG00000117569	0.7563885	PTBP2	polypyrimidine tract binding protein 2 [Source:HGNC Symbol;Acc:HGNC:17662]	4.05541e-05	106.015837	1.80478e-07	6.4796667	3.81856e-05	6.4841827	3	3	6
ENSG00000196950	1.3120089	SLC39A10	solute carrier family 39 member 10 [Source:HGNC Symbol;Acc:HGNC:20861]	4.05606e-05	163.765771	1.89468e-10	10.5499334	0.0109456	10.5454164	3	3	6
ENSG00000164010	0.7633526	ERMAP	erythroblast membrane associated protein (Scianna blood group) [Source:HGNC Symbol;Acc:HGNC:15743]	4.09145e-05	115.835201	9.13337e-08	7.0839663	0.000718721	7.0884823	3	3	6
ENSG00000108379	1.3900984	WNT3	Wnt family member 3 [Source:HGNC Symbol;Acc:HGNC:12782]	4.09846e-05	91.405754	1.30769e-08	5.8795567	0.000374161	5.8750399	3	3	6
ENSG00000138709	0.7948295	LARP1B	La ribonucleoprotein domain family member 1B [Source:HGNC Symbol;Acc:HGNC:24704]	4.15894e-05	146.246305	1.26273e-07	8.8958501	0.0015909	8.9003658	3	3	6
ENSG00000236453	2.2686447	AC003092.1	novel transcript	4.17176e-05	35.369463	2.38625e-10	2.2408958	0.000665128	2.2363790	3	3	6
ENSG00000121957	1.2725850	GPSM2	G protein signaling modulator 2 [Source:HGNC Symbol;Acc:HGNC:29501]	4.20103e-05	139.967008	1.97455e-08	9.0565419	0.000664326	9.0520250	3	3	6
ENSG00000182132	0.7521950	KCNIP1	potassium voltage-gated channel interacting protein 1 [Source:HGNC Symbol;Acc:HGNC:15521]	4.25531e-05	161.683501	7.80824e-10	9.8712317	0.0165986	9.8757474	3	3	6
ENSG00000130720	1.9793254	FIBCD1	fibrinogen C domain containing 1 [Source:HGNC Symbol;Acc:HGNC:25922]	4.28786e-05	45.264278	1.15663e-10	2.8734957	0.00339555	2.8689789	3	3	6
ENSG00000140199	0.8002406	SLC12A6	solute carrier family 12 member 6 [Source:HGNC Symbol;Acc:HGNC:10914]	4.46537e-05	146.783578	1.78352e-07	8.9230425	0.000878853	8.9275582	3	3	6
ENSG00000175416	0.8327052	CLTB	clathrin light chain B [Source:HGNC Symbol;Acc:HGNC:2091]	4.46661e-05	202.227299		NA		NA	3	3	6
ENSG00000164687	1.3208973	FABP5	fatty acid binding protein 5 [Source:HGNC Symbol;Acc:HGNC:3560]	4.56414e-05	113.799856	2.03156e-08	7.3357737	0.000577395	7.3312568	3	3	6
ENSG00000119729	1.2491629	RHOQ	ras homolog family member Q [Source:HGNC Symbol;Acc:HGNC:17736]	4.56798e-05	166.237176	7.19807e-09	10.7910805	0.00239076	10.7865636	3	3	6
ENSG00000160785	0.8265129	SLC25A44	solute carrier family 25 member 44 [Source:HGNC Symbol;Acc:HGNC:29036]	4.57847e-05	197.627912	1.8789e-07	11.9428500	0.00180153	11.9473653	3	3	6
ENSG00000172366	0.7551579	MCRIP2	MAPK regulated corepressor interacting protein 2 [Source:HGNC Symbol;Acc:HGNC:14142]	4.69916e-05	108.314448	1.69224e-07	6.6161247	0.000328393	6.6206407	3	3	6
ENSG00000142623	1.4444793	PADI1	peptidyl arginine deiminase 1 [Source:HGNC Symbol;Acc:HGNC:18367]	4.72587e-05	84.025995	7.08467e-09	5.3852541	0.00179965	5.3807373	3	3	6
ENSG00000251003	1.8753364	ZFPM2-AS1	ZFPM2 antisense RNA 1 [Source:HGNC Symbol;Acc:HGNC:50698]	4.73681e-05	46.134291	3.57637e-10	2.9340481	0.00173616	2.9295313	3	3	6
ENSG00000162614	1.2007939	NEXN	nexilin F-actin binding protein [Source:HGNC Symbol;Acc:HGNC:29557]	4.89325e-05	248.683081	9.93729e-09	16.2241327	0.0038879	16.2196157	3	3	6
ENSG00000184232	1.2998477	OAF	out at first homolog [Source:HGNC Symbol;Acc:HGNC:28752]	5.0278e-05	134.556452	4.66823e-09	8.7036963	0.00235656	8.6991794	3	3	6
ENSG00000162910	0.7772607	MRPL55	mitochondrial ribosomal protein L55 [Source:HGNC Symbol;Acc:HGNC:16686]	5.06655e-05	122.947749	2.32007e-07	7.4953843	0.000438287	7.4999002	3	3	6
ENSG00000108384	0.7671501	RAD51C	RAD51 paralog C [Source:HGNC Symbol;Acc:HGNC:9820]	5.09522e-05	122.500803	6.76097e-08	7.4905104	0.00230616	7.4950263	3	3	6
ENSG00000019549	1.3562402	SNAI2	snail family transcriptional repressor 2 [Source:HGNC Symbol;Acc:HGNC:11094]	5.10858e-05	117.811377	9.44215e-10	7.5993822	0.00426624	7.5948653	3	3	6
ENSG00000140443	1.2229222	IGF1R	insulin like growth factor 1 receptor [Source:HGNC Symbol;Acc:HGNC:5465]	5.15977e-05	335.436594	2.02499e-11	21.8589715	0.0154512	21.8544544	3	3	6
ENSG00000141448	1.7081375	GATA6	GATA binding protein 6 [Source:HGNC Symbol;Acc:HGNC:4174]	5.22288e-05	52.570779	1.09195e-09	3.3513848	0.000645604	3.3468680	3	3	6
ENSG00000147475	1.2037634	ERLIN2	ER lipid raft associated 2 [Source:HGNC Symbol;Acc:HGNC:1356]	5.22694e-05	237.501106	1.04081e-08	15.4888723	0.00348233	15.4843554	3	3	6
ENSG00000144724	1.2274221	PTPRG	protein tyrosine phosphatase, receptor type G [Source:HGNC Symbol;Acc:HGNC:9671]	5.2396e-05	223.974531	1.70884e-09	14.5492574	0.00757764	14.5447404	3	3	6
ENSG00000273841	1.2159357	TAF9	TATA-box binding protein associated factor 9 [Source:HGNC Symbol;Acc:HGNC:11542]	5.27263e-05	168.271278	6.34012e-08	10.9740776	9.72622e-05	10.9695607	3	3	6
ENSG00000184470	1.2184836	TXNRD2	thioredoxin reductase 2 [Source:HGNC Symbol;Acc:HGNC:18155]	5.30682e-05	193.946423	1.10879e-08	12.6375108	0.00258496	12.6329939	3	3	6
ENSG00000160224	4.5803430	AIRE	autoimmune regulator [Source:HGNC Symbol;Acc:HGNC:360]	5.30696e-05	19.126468	5.08297e-10	1.2087629	5.97231e-05	1.2042462	3	0	3
ENSG00000177981	0.7700324	ASB8	ankyrin repeat and SOCS box containing 8 [Source:HGNC Symbol;Acc:HGNC:17183]	5.34704e-05	120.942221	1.12765e-07	7.3837821	0.00123133	7.3882981	3	3	6
ENSG00000268996	0.6136446	MAN1B1-DT	MAN1B1 divergent transcript [Source:HGNC Symbol;Acc:HGNC:48715]	5.36317e-05	54.241671	1.64164e-08	3.3516261	1.12432e-05	3.3561425	3	3	6
ENSG00000107551	1.2376631	RASSF4	Ras association domain family member 4 [Source:HGNC Symbol;Acc:HGNC:20793]	5.44228e-05	152.844655	5.51799e-08	9.9242958	0.000500585	9.9197789	3	3	6
ENSG00000165689	1.2077260	ENTR1	endosome associated trafficking regulator 1 [Source:HGNC Symbol;Acc:HGNC:10667]	5.44248e-05	184.983704	4.59341e-08	12.0772855	0.000330724	12.0727687	3	3	6
ENSG00000167272	0.7344686	POP5	POP5 homolog, ribonuclease P/MRP subunit [Source:HGNC Symbol;Acc:HGNC:17689]	5.48674e-05	90.882321	2.29372e-07	5.5695983	8.88504e-05	5.5741144	3	3	6
ENSG00000168297	0.8030882	PXK	PX domain containing serine/threonine kinase like [Source:HGNC Symbol;Acc:HGNC:23326]	5.50114e-05	156.662980	1.36286e-07	9.5082376	0.00230649	9.5127533	3	3	6
ENSG00000132965	1.8973799	ALOX5AP	arachidonate 5-lipoxygenase activating protein [Source:HGNC Symbol;Acc:HGNC:436]	5.51514e-05	42.230393	8.22063e-10	2.6863337	0.000259702	2.6818169	3	3	6
ENSG00000089723	1.3701149	OTUB2	OTU deubiquitinase, ubiquitin aldehyde binding 2 [Source:HGNC Symbol;Acc:HGNC:20351]	5.52407e-05	114.769922	1.59573e-09	7.3802780	0.0087965	7.3757611	3	3	6
ENSG00000280435	1.4403797	AC006058.4	TEC	5.61889e-05	85.831528	3.47387e-09	5.5082842	0.00320172	5.5037673	3	3	6
ENSG00000231107	1.3395981	LINC01508	long intergenic non-protein coding RNA 1508 [Source:HGNC Symbol;Acc:HGNC:51190]	5.77526e-05	108.203542	8.0294e-09	6.9838993	0.00184207	6.9793825	3	3	6
ENSG00000068903	0.8098930	SIRT2	sirtuin 2 [Source:HGNC Symbol;Acc:HGNC:10886]	5.82883e-05	174.550930	1.10245e-07	10.5671800	0.0032463	10.5716955	3	3	6
ENSG00000084444	0.6693968	FAM234B	family with sequence similarity 234 member B [Source:HGNC Symbol;Acc:HGNC:29288]	5.83771e-05	82.664795	4.16426e-09	5.0886516	0.00698678	5.0931678	3	3	6
ENSG00000147459	1.2183356	DOCK5	dedicator of cytokinesis 5 [Source:HGNC Symbol;Acc:HGNC:23476]	5.85013e-05	341.370220	2.24361e-11	22.3022119	0.0123984	22.2976948	3	3	6
ENSG00000168404	1.4679210	MLKL	mixed lineage kinase domain like pseudokinase [Source:HGNC Symbol;Acc:HGNC:26617]	5.88436e-05	75.046103	9.53826e-09	4.8085031	0.000720195	4.8039863	3	3	6
ENSG00000234155	4.4197643	LINC02535	long intergenic non-protein coding RNA 2535 [Source:HGNC Symbol;Acc:HGNC:53569]	5.88559e-05	19.370108	8.94417e-10	1.2230304	4.93967e-05	1.2185137	3	0	3
ENSG00000207751	3.4645968	AP000553.1	novel transcript	5.9255e-05	24.033456	3.12213e-10	1.5172831	0.00164297	1.5127663	3	0	3
ENSG00000128881	1.2777827	TTBK2	tau tubulin kinase 2 [Source:HGNC Symbol;Acc:HGNC:19141]	5.93688e-05	120.369616	1.06488e-07	7.7860477	2.42811e-05	7.7815309	3	3	6
ENSG00000161647	1.3381265	MPP3	membrane palmitoylated protein 3 [Source:HGNC Symbol;Acc:HGNC:7221]	5.99999e-05	110.341767	7.87657e-09	7.1151428	0.00299092	7.1106259	3	3	6
ENSG00000121481	1.2833693	RNF2	ring finger protein 2 [Source:HGNC Symbol;Acc:HGNC:10061]	6.02475e-05	121.062766	7.90066e-08	7.8242791	0.000344967	7.8197622	3	3	6
ENSG00000198517	1.2308389	MAFK	MAF bZIP transcription factor K [Source:HGNC Symbol;Acc:HGNC:6782]	6.11821e-05	163.439617	2.67188e-08	10.6442819	0.00116117	10.6397650	3	3	6
ENSG00000101384	1.3146218	JAG1	jagged 1 [Source:HGNC Symbol;Acc:HGNC:6188]	6.14889e-05	105.962147	6.73678e-08	6.8353624	9.03651e-05	6.8308456	3	3	6
ENSG00000168283	1.5622555	BMI1	BMI1 proto-oncogene, polycomb ring finger [Source:HGNC Symbol;Acc:HGNC:1066]	6.1801e-05	99.432895	1.09275e-11	6.3325911	0.0225171	6.3280742	3	3	6
ENSG00000166347	0.7537615	CYB5A	cytochrome b5 type A [Source:HGNC Symbol;Acc:HGNC:2570]	6.23055e-05	101.153638	2.66313e-07	6.1857949	0.00035187	6.1903110	3	3	6
ENSG00000183444	0.6608580	OR7E38P	olfactory receptor family 7 subfamily E member 38 pseudogene [Source:HGNC Symbol;Acc:HGNC:8411]	6.27113e-05	67.360930	3.72099e-08	4.1483001	0.000486909	4.1528164	3	3	6
ENSG00000112139	1.3768166	MDGA1	MAM domain containing glycosylphosphatidylinositol anchor 1 [Source:HGNC Symbol;Acc:HGNC:19267]	6.29387e-05	85.701610	7.37412e-08	5.5080968	4.44676e-05	5.5035799	3	3	6
ENSG00000159433	0.8095248	STARD9	StAR related lipid transfer domain containing 9 [Source:HGNC Symbol;Acc:HGNC:19162]	6.30077e-05	145.179703	6.56403e-07	8.7980767	0.000112828	8.8025924	3	3	6
ENSG00000067221	1.3754483	STOML1	stomatin like 1 [Source:HGNC Symbol;Acc:HGNC:14560]	6.43652e-05	86.508033	5.81675e-08	5.5622168	0.000111507	5.5577000	3	3	6
ENSG00000008311	0.7138899	AASS	aminoadipate-semialdehyde synthase [Source:HGNC Symbol;Acc:HGNC:17366]	6.46258e-05	107.061097	3.76278e-09	6.5838952	0.014465	6.5884113	3	3	6
ENSG00000148158	0.8223479	SNX30	sorting nexin family member 30 [Source:HGNC Symbol;Acc:HGNC:23685]	6.5241e-05	165.978082	5.5725e-07	10.0389975	0.000814946	10.0435131	3	3	6
ENSG00000196511	0.5598734	TPK1	thiamin pyrophosphokinase 1 [Source:HGNC Symbol;Acc:HGNC:17358]	6.5777e-05	46.640501	4.41843e-09	2.8863052	0.000631363	2.8908216	3	3	6
ENSG00000186104	1.4090451	CYP2R1	cytochrome P450 family 2 subfamily R member 1 [Source:HGNC Symbol;Acc:HGNC:20580]	6.69888e-05	85.497492	2.31526e-08	5.4853536	0.00104957	5.4808367	3	3	6
ENSG00000173085	0.7934750	COQ2	coenzyme Q2, polyprenyltransferase [Source:HGNC Symbol;Acc:HGNC:25223]	6.70098e-05	133.250163	3.46252e-07	8.1029963	0.000453393	8.1075121	3	3	6
ENSG00000132334	1.2271529	PTPRE	protein tyrosine phosphatase, receptor type E [Source:HGNC Symbol;Acc:HGNC:9669]	6.77949e-05	152.381193	7.64867e-08	9.9290826	0.000140489	9.9245658	3	3	6
ENSG00000168887	0.8074246	C2orf68	chromosome 2 open reading frame 68 [Source:HGNC Symbol;Acc:HGNC:34353]	6.78211e-05	140.164596	7.31899e-07	8.5006800	5.23418e-05	8.5051957	3	3	6
ENSG00000160190	1.4607369	SLC37A1	solute carrier family 37 member 1 [Source:HGNC Symbol;Acc:HGNC:11024]	6.79886e-05	72.531286	2.82975e-08	4.6393960	0.000230565	4.6348791	3	3	6
ENSG00000171617	1.2220490	ENC1	ectodermal-neural cortex 1 [Source:HGNC Symbol;Acc:HGNC:3345]	6.81074e-05	234.832301	7.52607e-10	15.3239482	0.00762724	15.3194313	3	3	6
ENSG00000135525	0.6889595	MAP7	microtubule associated protein 7 [Source:HGNC Symbol;Acc:HGNC:6869]	6.82675e-05	81.141386	1.31196e-08	5.0019030	0.0034463	5.0064192	3	3	6
ENSG00000070269	0.7010776	TMEM260	transmembrane protein 260 [Source:HGNC Symbol;Acc:HGNC:20185]	6.89646e-05	78.954767	6.00877e-08	4.8590045	0.000907683	4.8635208	3	3	6
ENSG00000152475	0.6410729	ZNF837	zinc finger protein 837 [Source:HGNC Symbol;Acc:HGNC:25164]	6.94659e-05	61.283158	1.69929e-08	3.7873014	0.00132286	3.7918177	3	3	6
ENSG00000188766	1.5974807	SPRED3	sprouty related EVH1 domain containing 3 [Source:HGNC Symbol;Acc:HGNC:31041]	7.15891e-05	64.366382	8.58215e-10	4.1142930	0.00334002	4.1097762	3	3	6
ENSG00000197046	2.9153685	SIGLEC15	sialic acid binding Ig like lectin 15 [Source:HGNC Symbol;Acc:HGNC:27596]	7.19956e-05	97.957907	7.35453e-29	6.1879816	0.0132784	6.1834646	3	3	6
ENSG00000174516	0.7255156	PELI3	pellino E3 ubiquitin protein ligase family member 3 [Source:HGNC Symbol;Acc:HGNC:30010]	7.24869e-05	83.805397	2.80401e-07	5.1428731	0.000109862	5.1473892	3	3	6
ENSG00000138378	0.6669641	STAT4	signal transducer and activator of transcription 4 [Source:HGNC Symbol;Acc:HGNC:11365]	7.33329e-05	65.539269	4.48791e-08	4.0441879	0.000429229	4.0487042	3	3	6
ENSG00000128656	0.7211103	CHN1	chimerin 1 [Source:HGNC Symbol;Acc:HGNC:1943]	7.33967e-05	85.155564	1.22229e-07	5.2386720	0.00148454	5.2431881	3	3	6
ENSG00000260822	0.5027037	AC004656.1	novel transcript, overlapping to PDK3	7.36995e-05	39.589244	1.11726e-09	2.4579224	0.00181987	2.4624388	3	3	6
ENSG00000274276	2.0947565	CBSL	cystathionine-beta-synthase like [Source:HGNC Symbol;Acc:HGNC:51829]	7.45755e-05	50.561353	3.95595e-12	3.1988037	0.028596	3.1942869	3	3	6
ENSG00000234465	2.2682136	PINLYP	phospholipase A2 inhibitor and LY6/PLAUR domain containing [Source:HGNC Symbol;Acc:HGNC:44206]	7.47761e-05	33.330571	7.75627e-10	2.1125504	0.00141086	2.1080336	3	3	6
ENSG00000153721	0.8099417	CNKSR3	CNKSR family member 3 [Source:HGNC Symbol;Acc:HGNC:23034]	7.50478e-05	170.210184	1.67704e-07	10.2997296	0.00285198	10.3042451	3	3	6
ENSG00000088808	0.8097900	PPP1R13B	protein phosphatase 1 regulatory subunit 13B [Source:HGNC Symbol;Acc:HGNC:14950]	7.55261e-05	160.806879	2.21878e-07	9.7417772	0.00208312	9.7462928	3	3	6
ENSG00000228526	0.5811216	MIR34AHG	MIR34A host gene [Source:HGNC Symbol;Acc:HGNC:51913]	7.61226e-05	46.693528	9.23584e-09	2.8956422	0.000186216	2.9001587	3	3	6
ENSG00000050426	0.8186776	LETMD1	LETM1 domain containing 1 [Source:HGNC Symbol;Acc:HGNC:24241]	7.65959e-05	155.489720	8.34455e-07	9.3960088	9.96654e-05	9.4005244	3	3	6
ENSG00000117114	0.6006654	ADGRL2	adhesion G protein-coupled receptor L2 [Source:HGNC Symbol;Acc:HGNC:18582]	7.82422e-05	50.279815	1.44592e-08	3.1104006	0.000195175	3.1149170	3	3	6
ENSG00000166797	1.2790169	CIAO2A	cytosolic iron-sulfur assembly component 2A [Source:HGNC Symbol;Acc:HGNC:26235]	7.8644e-05	124.004553	7.21298e-08	8.0171974	0.000765877	8.0126805	3	3	6
ENSG00000142279	0.7752245	WTIP	WT1 interacting protein [Source:HGNC Symbol;Acc:HGNC:20964]	8.07935e-05	128.035029	1.22388e-07	7.8135933	0.00530073	7.8181092	3	3	6
ENSG00000166548	1.3714608	TK2	thymidine kinase 2, mitochondrial [Source:HGNC Symbol;Acc:HGNC:11831]	8.12477e-05	91.376281	4.7833e-08	5.8699968	0.00138795	5.8654799	3	3	6
ENSG00000126790	1.2634622	L3HYPDH	trans-L-3-hydroxyproline dehydratase [Source:HGNC Symbol;Acc:HGNC:20488]	8.17463e-05	124.396784	1.07282e-07	8.0708842	0.000178853	8.0663673	3	3	6
ENSG00000099365	1.3425613	STX1B	syntaxin 1B [Source:HGNC Symbol;Acc:HGNC:18539]	8.19669e-05	102.307893	1.77764e-08	6.5986895	0.00282427	6.5941726	3	3	6
ENSG00000153443	1.2390341	UBALD1	UBA like domain containing 1 [Source:HGNC Symbol;Acc:HGNC:29576]	8.25704e-05	159.236890	1.83556e-08	10.3620881	0.00218437	10.3575712	3	3	6
ENSG00000173889	1.2663469	PHC3	polyhomeotic homolog 3 [Source:HGNC Symbol;Acc:HGNC:15682]	8.29341e-05	146.286807	1.29497e-08	9.4772519	0.00386733	9.4727350	3	3	6
ENSG00000168612	0.7884632	ZSWIM1	zinc finger SWIM-type containing 1 [Source:HGNC Symbol;Acc:HGNC:16155]	8.3643e-05	117.812268	1.0146e-06	7.1648878	1.39011e-05	7.1694037	3	3	6
ENSG00000166546	2.7261651	BEAN1	brain expressed associated with NEDD4 1 [Source:HGNC Symbol;Acc:HGNC:24160]	8.46915e-05	26.724288	1.32945e-09	1.6900903	0.000486277	1.6855735	3	1	4
ENSG00000214900	1.7666408	LINC01588	long intergenic non-protein coding RNA 1588 [Source:HGNC Symbol;Acc:HGNC:27503]	8.54547e-05	52.890988	1.09024e-10	3.3745336	0.00598911	3.3700168	3	3	6
ENSG00000144233	1.2291554	AMMECR1L	AMMECR1 like [Source:HGNC Symbol;Acc:HGNC:28658]	8.58323e-05	149.602316	1.01423e-07	9.7327552	0.000322145	9.7282383	3	3	6
ENSG00000005812	1.2942315	FBXL3	F-box and leucine rich repeat protein 3 [Source:HGNC Symbol;Acc:HGNC:13599]	8.58414e-05	143.896654	4.41421e-09	9.2891711	0.00819674	9.2846542	3	3	6
ENSG00000147650	1.2529328	LRP12	LDL receptor related protein 12 [Source:HGNC Symbol;Acc:HGNC:31708]	8.8942e-05	153.537460	1.80186e-08	9.9508471	0.00403772	9.9463302	3	3	6
ENSG00000160360	1.2025035	GPSM1	G protein signaling modulator 1 [Source:HGNC Symbol;Acc:HGNC:17858]	8.89742e-05	193.126811	4.12752e-08	12.6360856	0.00129901	12.6315688	3	3	6
ENSG00000167100	1.2721881	SAMD14	sterile alpha motif domain containing 14 [Source:HGNC Symbol;Acc:HGNC:27312]	8.8994e-05	121.807374	8.53721e-08	7.8973986	0.000714886	7.8928817	3	3	6
ENSG00000224032	1.4270683	EPB41L4A-AS1	EPB41L4A antisense RNA 1 [Source:HGNC Symbol;Acc:HGNC:30749]	9.02768e-05	73.266331	5.06723e-08	4.7014820	9.01563e-05	4.6969652	3	3	6
ENSG00000225190	0.8148698	PLEKHM1	pleckstrin homology and RUN domain containing M1 [Source:HGNC Symbol;Acc:HGNC:29017]	9.12731e-05	150.009677	7.19531e-07	9.0867511	0.000553276	9.0912667	3	3	6
ENSG00000146072	1.2400142	TNFRSF21	TNF receptor superfamily member 21 [Source:HGNC Symbol;Acc:HGNC:13469]	9.17448e-05	136.386916	1.39158e-07	8.8665189	0.000287354	8.8620020	3	3	6
ENSG00000259623	1.7446149	AC125257.1	novel transcript, sense overlapping to KLHL11	9.30495e-05	44.505970	6.66503e-09	2.8342441	9.72752e-06	2.8297273	3	3	6
ENSG00000117115	0.7625653	PADI2	peptidyl arginine deiminase 2 [Source:HGNC Symbol;Acc:HGNC:18341]	9.34358e-05	129.088811	4.9716e-08	7.8691709	0.00804226	7.8736868	3	3	6
ENSG00000159685	0.7239872	CHCHD6	coiled-coil-helix-coiled-coil-helix domain containing 6 [Source:HGNC Symbol;Acc:HGNC:28184]	9.34823e-05	89.798700	1.80282e-07	5.4979696	0.00178704	5.5024857	3	3	6
ENSG00000118596	1.4481558	SLC16A7	solute carrier family 16 member 7 [Source:HGNC Symbol;Acc:HGNC:10928]	9.35098e-05	91.190572	2.87504e-09	5.8344717	0.011254	5.8299548	3	3	6
ENSG00000066136	0.8263954	NFYC	nuclear transcription factor Y subunit gamma [Source:HGNC Symbol;Acc:HGNC:7806]	9.36658e-05	171.786385	8.71177e-07	10.3514388	0.000630519	10.3559542	3	3	6
ENSG00000123552	1.3308724	USP45	ubiquitin specific peptidase 45 [Source:HGNC Symbol;Acc:HGNC:20080]	9.39019e-05	101.803354	5.81631e-08	6.5562327	0.00173764	6.5517158	3	3	6
ENSG00000185499	1.2605554	MUC1	mucin 1, cell surface associated [Source:HGNC Symbol;Acc:HGNC:7508]	9.40865e-05	163.296895	2.1793e-09	10.6109557	0.00953576	10.6064388	3	3	6
ENSG00000119986	0.6504291	AVPI1	arginine vasopressin induced 1 [Source:HGNC Symbol;Acc:HGNC:30898]	9.41378e-05	64.239327	2.24843e-08	3.9664436	0.0036955	3.9709600	3	3	6
ENSG00000137267	1.2397097	TUBB2A	tubulin beta 2A class IIa [Source:HGNC Symbol;Acc:HGNC:12412]	9.46236e-05	240.988517	5.94285e-11	15.7107027	0.0136001	15.7061857	3	3	6
ENSG00000147676	0.7520597	MAL2	mal, T cell differentiation protein 2 (gene/pseudogene) [Source:HGNC Symbol;Acc:HGNC:13634]	9.48017e-05	101.558924	1.54621e-07	6.2218294	0.00297201	6.2263455	3	3	6
ENSG00000168140	0.8266282	VASN	vasorin [Source:HGNC Symbol;Acc:HGNC:18517]	9.62856e-05	193.910332	1.63869e-07	11.7405292	0.00776064	11.7450446	3	3	6
ENSG00000181523	1.2099225	SGSH	N-sulfoglucosamine sulfohydrolase [Source:HGNC Symbol;Acc:HGNC:10818]	9.79569e-05	165.468253	1.40715e-07	10.7973601	0.000195303	10.7928432	3	3	6
ENSG00000105327	0.7453969	BBC3	BCL2 binding component 3 [Source:HGNC Symbol;Acc:HGNC:17868]	9.87683e-05	97.864677	2.33441e-07	5.9889722	0.00256982	5.9934883	3	3	6
ENSG00000106780	0.8033674	MEGF9	multiple EGF like domains 9 [Source:HGNC Symbol;Acc:HGNC:3234]	0.000101811	137.199611	4.94942e-07	8.3369371	0.00185167	8.3414529	3	3	6
ENSG00000173267	2.0112241	SNCG	synuclein gamma [Source:HGNC Symbol;Acc:HGNC:11141]	0.000102448	35.804485	1.65356e-09	2.2765210	0.000353327	2.2720043	3	3	6
ENSG00000171246	2.4806485	NPTX1	neuronal pentraxin 1 [Source:HGNC Symbol;Acc:HGNC:7952]	0.000102944	28.385229	1.90907e-09	1.7987732	0.000685069	1.7942565	3	1	4
ENSG00000198919	0.7934818	DZIP3	DAZ interacting zinc finger protein 3 [Source:HGNC Symbol;Acc:HGNC:30938]	0.00010464	119.028526	1.28215e-06	7.2356399	0.000132644	7.2401558	3	3	6
ENSG00000160408	1.2636940	ST6GALNAC6	ST6 N-acetylgalactosaminide alpha-2,6-sialyltransferase 6 [Source:HGNC Symbol;Acc:HGNC:23364]	0.000104749	140.629799	2.84085e-08	9.1036384	0.00521333	9.0991215	3	3	6
ENSG00000142408	1.2899197	CACNG8	calcium voltage-gated channel auxiliary subunit gamma 8 [Source:HGNC Symbol;Acc:HGNC:13628]	0.000105642	108.824487	1.52939e-07	7.0373116	0.0002515	7.0327948	3	3	6
ENSG00000125170	1.2020889	DOK4	docking protein 4 [Source:HGNC Symbol;Acc:HGNC:19868]	0.000105701	172.109313	1.49283e-07	11.2524700	0.00032302	11.2479532	3	3	6
ENSG00000134352	1.3852472	IL6ST	interleukin 6 signal transducer [Source:HGNC Symbol;Acc:HGNC:6021]	0.000105819	822.518460	1.59425e-30	52.7823307	0.0043523	52.7778121	3	3	6
ENSG00000229953	1.5785630	AL590666.2	novel transcript	0.000107325	58.054305	7.76363e-09	3.7080913	0.00172973	3.7035745	3	3	6
ENSG00000110218	1.2247403	PANX1	pannexin 1 [Source:HGNC Symbol;Acc:HGNC:8599]	0.000107898	156.920116	8.53876e-08	10.2138510	0.00106399	10.2093341	3	3	6
ENSG00000144583	1.3366761	MARCH4	membrane associated ring-CH-type finger 4 [Source:HGNC Symbol;Acc:HGNC:29269]	0.000108056	113.848385	4.24121e-09	7.3514253	0.00642443	7.3469085	3	3	6
ENSG00000126709	0.4965035	IFI6	interferon alpha inducible protein 6 [Source:HGNC Symbol;Acc:HGNC:4054]	0.000110739	858.649033	1.10765e-91	53.3306327	0.00850782	53.3351452	3	3	6
ENSG00000121691	1.2371757	CAT	catalase [Source:HGNC Symbol;Acc:HGNC:1516]	0.000111883	137.246967	1.49719e-07	8.9238053	0.00037181	8.9192884	3	3	6
ENSG00000072210	0.7915020	ALDH3A2	aldehyde dehydrogenase 3 family member A2 [Source:HGNC Symbol;Acc:HGNC:403]	0.000112898	129.558968	3.58321e-07	7.8843368	0.00329671	7.8888527	3	3	6
ENSG00000167925	1.2884736	GHDC	GH3 domain containing [Source:HGNC Symbol;Acc:HGNC:24438]	0.000114899	122.640578	5.50179e-08	7.9234105	0.00392256	7.9188937	3	3	6
ENSG00000178882	1.3594128	RFLNA	refilin A [Source:HGNC Symbol;Acc:HGNC:27051]	0.000115595	86.852989	1.28194e-07	5.5852150	0.000663519	5.5806982	3	3	6
ENSG00000184500	0.7555647	PROS1	protein S [Source:HGNC Symbol;Acc:HGNC:9456]	0.000115607	94.064521	5.59333e-07	5.7552313	0.000330739	5.7597474	3	3	6
ENSG00000148516	1.2786212	ZEB1	zinc finger E-box binding homeobox 1 [Source:HGNC Symbol;Acc:HGNC:11642]	0.000116914	120.276392	1.3052e-07	7.7717046	0.00174432	7.7671878	3	3	6
ENSG00000131778	1.2167103	CHD1L	chromodomain helicase DNA binding protein 1 like [Source:HGNC Symbol;Acc:HGNC:1916]	0.000118091	158.363927	1.71241e-07	10.3069395	0.000641225	10.3024227	3	3	6
ENSG00000160194	0.8147041	NDUFV3	NADH:ubiquinone oxidoreductase subunit V3 [Source:HGNC Symbol;Acc:HGNC:7719]	0.000120146	164.770418	2.34855e-07	9.9925775	0.00774729	9.9970931	3	3	6
ENSG00000179855	1.9542780	GIPC3	GIPC PDZ domain containing family member 3 [Source:HGNC Symbol;Acc:HGNC:18183]	0.000121794	39.466196	1.34739e-09	2.5078645	0.00268242	2.5033478	3	3	6
ENSG00000198945	1.5777215	L3MBTL3	L3MBTL3, histone methyl-lysine binding protein [Source:HGNC Symbol;Acc:HGNC:23035]	0.000122386	54.141111	2.71481e-08	3.4568853	0.000195236	3.4523685	3	3	6
ENSG00000069424	0.7364042	KCNAB2	potassium voltage-gated channel subfamily A regulatory beta subunit 2 [Source:HGNC Symbol;Acc:HGNC:6229]	0.000122744	88.036888	3.49837e-07	5.3924524	0.00149772	5.3969685	3	3	6
ENSG00000172795	1.2798015	DCP2	decapping mRNA 2 [Source:HGNC Symbol;Acc:HGNC:24452]	0.000123252	161.616509	1.86821e-09	10.4451792	0.0159045	10.4406623	3	3	6
ENSG00000174307	0.7950350	PHLDA3	pleckstrin homology like domain family A member 3 [Source:HGNC Symbol;Acc:HGNC:8934]	0.00012568	131.368437	6.25878e-07	7.9763853	0.00174677	7.9809011	3	3	6
ENSG00000079308	1.3260163	TNS1	tensin 1 [Source:HGNC Symbol;Acc:HGNC:11973]	0.000126782	1401.652268	1.40859e-28	90.4617320	0.00659336	90.4572126	3	3	6
ENSG00000104660	1.2445847	LEPROTL1	leptin receptor overlapping transcript like 1 [Source:HGNC Symbol;Acc:HGNC:6555]	0.000127709	139.232700	1.29909e-07	9.0252311	0.00186449	9.0207142	3	3	6
ENSG00000147324	0.7940336	MFHAS1	malignant fibrous histiocytoma amplified sequence 1 [Source:HGNC Symbol;Acc:HGNC:16982]	0.000127812	161.245594	3.66419e-08	9.8059786	0.0156428	9.8104942	3	3	6
ENSG00000072832	1.2308567	CRMP1	collapsin response mediator protein 1 [Source:HGNC Symbol;Acc:HGNC:2365]	0.000128389	168.255669	1.6652e-08	10.9665446	0.00351044	10.9620278	3	3	6
ENSG00000169594	1.2050146	BNC1	basonuclin 1 [Source:HGNC Symbol;Acc:HGNC:1081]	0.000128544	237.198196	4.65664e-09	15.5151420	0.00926158	15.5106251	3	3	6
ENSG00000015520	1.7081443	NPC1L1	NPC1 like intracellular cholesterol transporter 1 [Source:HGNC Symbol;Acc:HGNC:7898]	0.000131285	45.108491	1.67099e-08	2.8708487	4.84842e-05	2.8663319	3	3	6
ENSG00000243547	0.6374604	HNRNPKP4	heterogeneous nuclear ribonucleoprotein K pseudogene 4 [Source:HGNC Symbol;Acc:HGNC:42377]	0.000134762	94.324821	1.01159e-10	5.8011591	0.0395787	5.8056752	3	3	6
ENSG00000012174	1.3067273	MBTPS2	membrane bound transcription factor peptidase, site 2 [Source:HGNC Symbol;Acc:HGNC:15455]	0.000135243	116.927244	4.41517e-08	7.5292133	0.00601046	7.5246965	3	3	6
ENSG00000073350	0.6945214	LLGL2	LLGL2, scribble cell polarity complex component [Source:HGNC Symbol;Acc:HGNC:6629]	0.000135257	70.466039	1.07159e-07	4.3464912	0.00268617	4.3510075	3	3	6
ENSG00000100060	1.8191645	MFNG	MFNG O-fucosylpeptide 3-beta-N-acetylglucosaminyltransferase [Source:HGNC Symbol;Acc:HGNC:7038]	0.000136201	41.765303	2.82788e-09	2.6593086	0.0014507	2.6547918	3	3	6
ENSG00000128203	1.4878938	ASPHD2	aspartate beta-hydroxylase domain containing 2 [Source:HGNC Symbol;Acc:HGNC:30437]	0.000136547	67.228115	1.64859e-08	4.3040177	0.0028284	4.2995009	3	3	6
ENSG00000170385	1.3007111	SLC30A1	solute carrier family 30 member 1 [Source:HGNC Symbol;Acc:HGNC:11012]	0.000137795	115.604299	6.62277e-08	7.4538886	0.00501935	7.4493717	3	3	6
ENSG00000175793	0.7936926	SFN	stratifin [Source:HGNC Symbol;Acc:HGNC:10773]	0.000140662	153.284942	1.20881e-07	9.2911961	0.00838897	9.2957118	3	3	6
ENSG00000226137	0.8010607	BAIAP2-DT	BAIAP2 divergent transcript [Source:HGNC Symbol;Acc:HGNC:44342]	0.000140916	144.635082	1.74746e-07	8.8045409	0.00769563	8.8090567	3	3	6
ENSG00000102057	1.3096407	KCND1	potassium voltage-gated channel subfamily D member 1 [Source:HGNC Symbol;Acc:HGNC:6237]	0.000141126	113.926425	2.35648e-08	7.3589186	0.00776589	7.3544018	3	3	6
ENSG00000260877	5.0760438	AP005233.2	novel transcript	0.000142752	16.930071	2.76469e-09	1.0685648	0.00116034	1.0640480	2	0	2
ENSG00000156103	1.5713844	MMP16	matrix metallopeptidase 16 [Source:HGNC Symbol;Acc:HGNC:7162]	0.00014741	64.476479	6.03169e-09	4.1096318	0.00836403	4.1051149	3	3	6
ENSG00000251493	1.2284597	FOXD1	forkhead box D1 [Source:HGNC Symbol;Acc:HGNC:3802]	0.000147601	170.475147	1.62016e-08	11.1091640	0.00541645	11.1046471	3	3	6
ENSG00000055163	1.2008010	CYFIP2	cytoplasmic FMR1 interacting protein 2 [Source:HGNC Symbol;Acc:HGNC:13760]	0.000148423	184.820496	6.87076e-08	12.0961796	0.0023575	12.0916628	3	3	6
ENSG00000127993	0.6932682	RBM48	RNA binding motif protein 48 [Source:HGNC Symbol;Acc:HGNC:21785]	0.000149327	66.156180	2.96273e-07	4.0717338	0.000282939	4.0762501	3	3	6
ENSG00000164749	1.6779198	HNF4G	hepatocyte nuclear factor 4 gamma [Source:HGNC Symbol;Acc:HGNC:5026]	0.000149913	47.535089	1.72704e-08	3.0255228	0.000566582	3.0210060	3	3	6
ENSG00000135740	1.4219515	SLC9A5	solute carrier family 9 member A5 [Source:HGNC Symbol;Acc:HGNC:11078]	0.000150442	68.922175	1.62773e-07	4.4186530	4.72554e-05	4.4141362	3	3	6
ENSG00000160072	1.2212185	ATAD3B	ATPase family, AAA domain containing 3B [Source:HGNC Symbol;Acc:HGNC:24007]	0.000152659	163.678863	4.94766e-08	10.6760396	0.00253313	10.6715227	3	3	6
ENSG00000110925	1.2263832	CSRNP2	cysteine and serine rich nuclear protein 2 [Source:HGNC Symbol;Acc:HGNC:16006]	0.000156997	138.042190	3.04511e-07	8.9882053	0.000508231	8.9836885	3	3	6
ENSG00000105928	1.2010161	GSDME	gasdermin E [Source:HGNC Symbol;Acc:HGNC:2810]	0.000158897	179.509102	1.12486e-07	11.7360940	0.00120703	11.7315772	3	3	6
ENSG00000140326	0.7906480	CDAN1	codanin 1 [Source:HGNC Symbol;Acc:HGNC:1713]	0.000159506	110.817453	1.77073e-06	6.7437144	0.000274678	6.7482304	3	3	6
ENSG00000170791	1.3075425	CHCHD7	coiled-coil-helix-coiled-coil-helix domain containing 7 [Source:HGNC Symbol;Acc:HGNC:28314]	0.000160219	91.730988	4.14756e-07	5.9240035	1.1099e-05	5.9194866	3	3	6
ENSG00000154240	1.3870618	CEP112	centrosomal protein 112 [Source:HGNC Symbol;Acc:HGNC:28514]	0.000160988	81.204471	1.27951e-07	5.2077119	0.00207971	5.2031950	3	3	6
ENSG00000184371	1.2670004	CSF1	colony stimulating factor 1 [Source:HGNC Symbol;Acc:HGNC:2432]	0.000163694	107.700403	5.64259e-07	6.9745842	1.5247e-05	6.9700673	3	3	6
ENSG00000135127	0.8008651	BICDL1	BICD family like cargo adaptor 1 [Source:HGNC Symbol;Acc:HGNC:28095]	0.000164723	128.311976	1.35257e-06	7.7799343	0.00125918	7.7844501	3	3	6
ENSG00000181381	1.3642693	DDX60L	DExD/H-box 60 like [Source:HGNC Symbol;Acc:HGNC:26429]	0.000165648	86.232238	1.03783e-07	5.5449540	0.00275489	5.5404371	3	3	6
ENSG00000233695	0.7003006	GAS6-AS1	GAS6 antisense RNA 1 [Source:HGNC Symbol;Acc:HGNC:39826]	0.000166491	68.348397	3.65036e-07	4.2030410	0.000674968	4.2075573	3	3	6
ENSG00000172296	1.7664528	SPTLC3	serine palmitoyltransferase long chain base subunit 3 [Source:HGNC Symbol;Acc:HGNC:16253]	0.000167618	50.997063	1.7828e-09	3.2376363	0.0123421	3.2331195	3	3	6
ENSG00000170425	1.5073399	ADORA2B	adenosine A2b receptor [Source:HGNC Symbol;Acc:HGNC:264]	0.000170304	60.938475	4.26631e-08	3.8956435	0.00152868	3.8911267	3	3	6
ENSG00000083799	1.2379407	CYLD	CYLD lysine 63 deubiquitinase [Source:HGNC Symbol;Acc:HGNC:2584]	0.000170873	128.264137	4.2809e-07	8.3266364	0.000588755	8.3221195	3	3	6
ENSG00000257704	0.8072459	INAFM1	InaF motif containing 1 [Source:HGNC Symbol;Acc:HGNC:27406]	0.000172067	122.872712	3.09909e-06	7.4465288	9.8392e-05	7.4510446	3	3	6
ENSG00000075643	1.2868598	MOCOS	molybdenum cofactor sulfurase [Source:HGNC Symbol;Acc:HGNC:18234]	0.000172923	101.213294	3.83945e-07	6.5442011	0.000392746	6.5396843	3	3	6
ENSG00000170677	1.3509239	SOCS6	suppressor of cytokine signaling 6 [Source:HGNC Symbol;Acc:HGNC:16833]	0.00017339	99.435254	4.91187e-08	6.3829191	0.00756669	6.3784022	3	3	6
ENSG00000067992	0.5910109	PDK3	pyruvate dehydrogenase kinase 3 [Source:HGNC Symbol;Acc:HGNC:8811]	0.000174074	45.792017	2.12247e-08	2.8372240	0.00232881	2.8417404	3	3	6
ENSG00000145990	1.4874860	GFOD1	glucose-fructose oxidoreductase domain containing 1 [Source:HGNC Symbol;Acc:HGNC:21096]	0.000175978	64.625295	2.33301e-08	4.1402443	0.00280731	4.1357274	3	3	6
ENSG00000074621	1.2852428	SLC24A1	solute carrier family 24 member 1 [Source:HGNC Symbol;Acc:HGNC:10975]	0.00017686	105.422847	2.55326e-07	6.8230531	0.000928192	6.8185363	3	3	6
ENSG00000107020	1.3293669	PLGRKT	plasminogen receptor with a C-terminal lysine [Source:HGNC Symbol;Acc:HGNC:23633]	0.000177921	88.994889	2.62969e-07	5.7368946	0.000384616	5.7323777	3	3	6
ENSG00000173041	1.5983178	ZNF680	zinc finger protein 680 [Source:HGNC Symbol;Acc:HGNC:26897]	0.000179046	58.065446	1.03385e-08	3.6973922	0.00636806	3.6928754	3	3	6
ENSG00000166479	1.2503977	TMX3	thioredoxin related transmembrane protein 3 [Source:HGNC Symbol;Acc:HGNC:24718]	0.000180929	203.780528	9.50724e-10	13.1785041	0.0236558	13.1739871	3	3	6
ENSG00000112304	0.6988189	ACOT13	acyl-CoA thioesterase 13 [Source:HGNC Symbol;Acc:HGNC:20999]	0.000185093	66.590904	3.66081e-07	4.0993315	0.000671779	4.1038478	3	3	6
ENSG00000258987	2.8997639	AL132642.1	novel transcript, antisense to ASB2	0.00018514	21.732271	1.09216e-08	1.3756598	1.1443e-05	1.3711430	3	0	3
ENSG00000137501	1.2137125	SYTL2	synaptotagmin like 2 [Source:HGNC Symbol;Acc:HGNC:15585]	0.000187555	151.423809	2.13993e-07	9.8850390	0.00100297	9.8805222	3	3	6
ENSG00000100523	1.2811514	DDHD1	DDHD domain containing 1 [Source:HGNC Symbol;Acc:HGNC:19714]	0.000188483	101.383625	4.16663e-07	6.5631568	0.000215516	6.5586400	3	3	6
ENSG00000275764	1.8573219	AC092747.4	novel transcript	0.000192628	38.146696	6.10818e-09	2.4292455	0.0014414	2.4247287	3	3	6
ENSG00000124875	3.3930376	CXCL6	C-X-C motif chemokine ligand 6 [Source:HGNC Symbol;Acc:HGNC:10643]	0.000194447	20.886668	2.43245e-09	1.3222016	0.0058928	1.3176849	3	0	3
ENSG00000149633	5.5360108	KIAA1755	KIAA1755 [Source:HGNC Symbol;Acc:HGNC:29372]	0.000196889	15.724831	4.64603e-09	0.9926592	0.00294689	0.9881425	2	0	2
ENSG00000082482	0.6583710	KCNK2	potassium two pore domain channel subfamily K member 2 [Source:HGNC Symbol;Acc:HGNC:6277]	0.000201502	56.664995	2.31474e-07	3.4899840	0.000555356	3.4945003	3	3	6
ENSG00000248092	1.4739934	NNT-AS1	NNT antisense RNA 1 [Source:HGNC Symbol;Acc:HGNC:49005]	0.000202202	76.201456	1.16938e-08	4.8681921	0.0127485	4.8636753	3	3	6
ENSG00000257093	1.2581107	KIAA1147	KIAA1147 [Source:HGNC Symbol;Acc:HGNC:29472]	0.000202715	136.805880	8.98509e-08	8.8477087	0.00747297	8.8431919	3	3	6
ENSG00000105655	1.2464064	ISYNA1	inositol-3-phosphate synthase 1 [Source:HGNC Symbol;Acc:HGNC:29821]	0.000204096	121.120319	3.46213e-07	7.8717100	0.00110681	7.8671932	3	3	6
ENSG00000134278	1.2273423	SPIRE1	spire type actin nucleation factor 1 [Source:HGNC Symbol;Acc:HGNC:30622]	0.000204742	129.665424	5.56691e-07	8.4385023	0.000216038	8.4339854	3	3	6
ENSG00000267575	0.6773634	AC006504.5	---	0.000207246	62.519500	2.88853e-07	3.8445014	0.00113244	3.8490177	3	3	6
ENSG00000167632	0.7700351	TRAPPC9	trafficking protein particle complex 9 [Source:HGNC Symbol;Acc:HGNC:30832]	0.000208407	91.803299	1.86584e-06	5.6105748	0.000326172	5.6150909	3	3	6
ENSG00000068724	1.2570208	TTC7A	tetratricopeptide repeat domain 7A [Source:HGNC Symbol;Acc:HGNC:19750]	0.000208413	115.332767	4.92995e-07	7.4779696	0.000454893	7.4734528	3	3	6
ENSG00000138029	0.8325865	HADHB	hydroxyacyl-CoA dehydrogenase trifunctional multienzyme complex subunit beta [Source:HGNC Symbol;Acc:HGNC:4803]	0.000210013	145.013376		NA		NA	3	3	6
ENSG00000105825	1.3428917	TFPI2	tissue factor pathway inhibitor 2 [Source:HGNC Symbol;Acc:HGNC:11761]	0.000212453	122.916378	4.16722e-09	7.8995210	0.0264078	7.8950040	3	3	6
ENSG00000110031	1.5390680	LPXN	leupaxin [Source:HGNC Symbol;Acc:HGNC:14061]	0.000216193	68.689730	5.47852e-09	4.3834024	0.0161082	4.3788855	3	3	6
ENSG00000066629	1.7374123	EML1	echinoderm microtubule associated protein like 1 [Source:HGNC Symbol;Acc:HGNC:3330]	0.000216466	43.106148	1.26736e-08	2.7451129	0.00147903	2.7405961	3	3	6
ENSG00000164077	0.7139237	MON1A	MON1 homolog A, secretory trafficking associated [Source:HGNC Symbol;Acc:HGNC:28207]	0.000216604	81.774791	1.03052e-07	5.0296221	0.00740539	5.0341383	3	3	6
ENSG00000101049	0.6393200	SGK2	SGK2, serine/threonine kinase 2 [Source:HGNC Symbol;Acc:HGNC:13900]	0.000218683	55.902822	7.19046e-08	3.4459040	0.00391434	3.4504204	3	3	6
ENSG00000143469	1.5013106	SYT14	synaptotagmin 14 [Source:HGNC Symbol;Acc:HGNC:23143]	0.00021906	63.228312	4.34423e-08	4.0413150	0.00388936	4.0367982	3	3	6
ENSG00000283154	0.7844140	IQCJ-SCHIP1	IQCJ-SCHIP1 readthrough [Source:HGNC Symbol;Acc:HGNC:38842]	0.00022282	118.133288	7.83683e-07	7.1859215	0.00439322	7.1904374	3	3	6
ENSG00000138759	0.6753182	FRAS1	Fraser extracellular matrix complex subunit 1 [Source:HGNC Symbol;Acc:HGNC:19185]	0.000226783	69.586782	6.90284e-08	4.2766288	0.0101218	4.2811451	3	3	6
ENSG00000115486	1.2759108	GGCX	gamma-glutamyl carboxylase [Source:HGNC Symbol;Acc:HGNC:4247]	0.000230178	106.350079	5.1806e-07	6.8717969	0.00105355	6.8672800	3	3	6
ENSG00000126803	0.8148996	HSPA2	heat shock protein family A (Hsp70) member 2 [Source:HGNC Symbol;Acc:HGNC:5235]	0.000232291	122.703781	5.39534e-06	7.4241891	3.62039e-05	7.4287049	3	3	6
ENSG00000162849	1.3317865	KIF26B	kinesin family member 26B [Source:HGNC Symbol;Acc:HGNC:25484]	0.000233259	88.814860	2.63095e-07	5.7220930	0.00140752	5.7175761	3	3	6
ENSG00000147231	0.6540216	RADX	RPA1 related single stranded DNA binding protein, X-linked [Source:HGNC Symbol;Acc:HGNC:25486]	0.000233435	53.437246	1.4315e-07	3.3039730	0.00119741	3.3084894	3	3	6
ENSG00000164967	0.7048540	RPP25L	ribonuclease P/MRP subunit p25 like [Source:HGNC Symbol;Acc:HGNC:19909]	0.000233598	66.971915	6.08611e-07	4.1164885	0.000990092	4.1210048	3	3	6
ENSG00000102554	0.7554163	KLF5	Kruppel like factor 5 [Source:HGNC Symbol;Acc:HGNC:6349]	0.000234597	85.600299	1.71524e-06	5.2356503	0.000923685	5.2401664	3	3	6
ENSG00000100116	0.8163437	GCAT	glycine C-acetyltransferase [Source:HGNC Symbol;Acc:HGNC:4188]	0.000234701	126.434895	4.67521e-06	7.6482459	0.000261753	7.6527617	3	3	6
ENSG00000133121	1.2546610	STARD13	StAR related lipid transfer domain containing 13 [Source:HGNC Symbol;Acc:HGNC:19164]	0.000235644	136.914312	5.10626e-08	8.8830609	0.00774243	8.8785441	3	3	6
ENSG00000175548	1.5121976	ALG10B	ALG10B, alpha-1,2-glucosyltransferase [Source:HGNC Symbol;Acc:HGNC:31088]	0.000236417	68.621046	1.44963e-08	4.3791330	0.0115567	4.3746162	3	3	6
ENSG00000175592	1.4401872	FOSL1	FOS like 1, AP-1 transcription factor subunit [Source:HGNC Symbol;Acc:HGNC:13718]	0.000236809	1207.886320	7.23104e-42	77.5516601	0.00282243	77.5471406	3	3	6
ENSG00000137142	1.9830033	IGFBPL1	insulin like growth factor binding protein like 1 [Source:HGNC Symbol;Acc:HGNC:20081]	0.000237562	31.837534	1.90252e-08	2.0239206	4.19863e-05	2.0194038	3	3	6
ENSG00000253661	0.5905546	ZFHX4-AS1	ZFHX4 antisense RNA 1 [Source:HGNC Symbol;Acc:HGNC:44165]	0.000237993	40.921923	1.1235e-07	2.5330077	2.00429e-05	2.5375241	3	3	6
ENSG00000130956	0.8270388	HABP4	hyaluronan binding protein 4 [Source:HGNC Symbol;Acc:HGNC:17062]	0.000239686	161.007444	1.58654e-06	9.7138313	0.00453901	9.7183469	3	3	6
ENSG00000000971	0.6089338	CFH	complement factor H [Source:HGNC Symbol;Acc:HGNC:4883]	0.000240304	51.702684	1.25351e-08	3.2021707	0.0106599	3.2066871	3	3	6
ENSG00000109390	0.7943853	NDUFC1	NADH:ubiquinone oxidoreductase subunit C1 [Source:HGNC Symbol;Acc:HGNC:7705]	0.000242287	111.455557	3.22293e-06	6.7685116	0.000943404	6.7730275	3	3	6
ENSG00000105711	1.3889881	SCN1B	sodium voltage-gated channel beta subunit 1 [Source:HGNC Symbol;Acc:HGNC:10586]	0.000242357	89.961660	3.21687e-08	5.7687746	0.0125031	5.7642577	3	3	6
ENSG00000095397	0.6900396	WHRN	whirlin [Source:HGNC Symbol;Acc:HGNC:16361]	0.000244009	59.766912	5.78583e-07	3.6808256	0.000160774	3.6853419	3	3	6
ENSG00000261888	0.5459456	AC144831.1	novel transcript	0.000245931	41.412201	9.35671e-09	2.5695272	0.00806468	2.5740437	3	3	6
ENSG00000109680	0.6679354	TBC1D19	TBC1 domain family member 19 [Source:HGNC Symbol;Acc:HGNC:25624]	0.000248393	56.069238	3.14345e-07	3.4576149	0.000625531	3.4621313	3	3	6
ENSG00000197461	1.5555374	PDGFA	platelet derived growth factor subunit A [Source:HGNC Symbol;Acc:HGNC:8799]	0.000249255	56.840665	1.23828e-08	3.6378363	0.00594866	3.6333195	3	3	6
ENSG00000204991	0.7251455	SPIRE2	spire type actin nucleation factor 2 [Source:HGNC Symbol;Acc:HGNC:30623]	0.000252369	73.498399	1.19191e-06	4.5074764	0.000893654	4.5119927	3	3	6
ENSG00000229619	0.5056487	MBNL1-AS1	MBNL1 antisense RNA 1 [Source:HGNC Symbol;Acc:HGNC:44584]	0.000255612	33.814076	3.06953e-08	2.0959962	0.00179573	2.1005127	3	3	6
ENSG00000104722	1.6447078	NEFM	neurofilament medium [Source:HGNC Symbol;Acc:HGNC:7734]	0.000255704	45.681682	3.34311e-08	2.9148985	0.0008093	2.9103817	3	3	6
ENSG00000123685	1.6237406	BATF3	basic leucine zipper ATF-like transcription factor 3 [Source:HGNC Symbol;Acc:HGNC:28915]	0.000256821	46.581799	3.15103e-08	2.9751020	0.000995936	2.9705852	3	3	6
ENSG00000170364	0.7049422	SETMAR	SET domain and mariner transposase fusion gene [Source:HGNC Symbol;Acc:HGNC:10762]	0.000258472	69.744127	5.69399e-07	4.2812668	0.00222394	4.2857830	3	3	6
ENSG00000165434	1.2681304	PGM2L1	phosphoglucomutase 2 like 1 [Source:HGNC Symbol;Acc:HGNC:20898]	0.00026219	138.600440	4.6405e-08	8.9516874	0.0134198	8.9471705	3	3	6
ENSG00000113638	1.4340278	TTC33	tetratricopeptide repeat domain 33 [Source:HGNC Symbol;Acc:HGNC:29959]	0.000262995	63.743486	2.5297e-07	4.0832720	0.00043638	4.0787552	3	3	6
ENSG00000136999	1.8789466	NOV	nephroblastoma overexpressed [Source:HGNC Symbol;Acc:HGNC:7885]	0.000263392	40.649669	2.25884e-09	2.5863704	0.0119674	2.5818536	3	3	6
ENSG00000079337	0.7667399	RAPGEF3	Rap guanine nucleotide exchange factor 3 [Source:HGNC Symbol;Acc:HGNC:16629]	0.00027203	91.387799	2.26592e-06	5.5719562	0.000760314	5.5764723	3	3	6
ENSG00000184307	0.7109110	ZDHHC23	zinc finger DHHC-type containing 23 [Source:HGNC Symbol;Acc:HGNC:28654]	0.000276488	67.237974	9.7109e-07	4.1262419	0.000540658	4.1307581	3	3	6
ENSG00000166762	0.5855325	CATSPER2	cation channel sperm associated 2 [Source:HGNC Symbol;Acc:HGNC:18810]	0.000278351	43.673904	7.38743e-08	2.6976364	0.00264143	2.7021528	3	3	6
ENSG00000162496	0.7539128	DHRS3	dehydrogenase/reductase 3 [Source:HGNC Symbol;Acc:HGNC:17693]	0.000280183	97.050371	2.85764e-07	5.9445489	0.00972182	5.9490650	3	3	6
ENSG00000108852	0.7613777	MPP2	membrane palmitoylated protein 2 [Source:HGNC Symbol;Acc:HGNC:7220]	0.000281816	87.289859	1.59493e-06	5.3404959	0.00130529	5.3450120	3	3	6
ENSG00000164631	1.2553586	ZNF12	zinc finger protein 12 [Source:HGNC Symbol;Acc:HGNC:12902]	0.000283216	110.567621	9.53901e-07	7.1647706	0.000566093	7.1602537	3	3	6
ENSG00000261770	0.4724727	AC006504.1	novel transcript	0.000283551	30.773190	1.3648e-08	1.9119303	0.00432868	1.9164469	3	3	6
ENSG00000203772	1.4415663	SPRN	shadow of prion protein [Source:HGNC Symbol;Acc:HGNC:16871]	0.000285044	62.253082	1.56495e-07	3.9969278	0.00101423	3.9924110	3	3	6
ENSG00000141873	0.8104884	SLC39A3	solute carrier family 39 member 3 [Source:HGNC Symbol;Acc:HGNC:17128]	0.000285759	112.377889	8.09053e-06	6.8100401	1.56222e-06	6.8145560	3	3	6
ENSG00000198846	0.7043502	TOX	thymocyte selection associated high mobility group box [Source:HGNC Symbol;Acc:HGNC:18988]	0.000294239	64.326820	6.35746e-07	3.9620605	0.00171863	3.9665768	3	3	6
ENSG00000084764	0.6797979	MAPRE3	microtubule associated protein RP/EB family member 3 [Source:HGNC Symbol;Acc:HGNC:6892]	0.000294659	57.846690	6.20893e-07	3.5604971	0.000675494	3.5650134	3	3	6
ENSG00000160325	0.7384378	CACFD1	calcium channel flower domain containing 1 [Source:HGNC Symbol;Acc:HGNC:1365]	0.000297715	78.015182	1.36625e-06	4.7847173	0.00288635	4.7892335	3	3	6
ENSG00000151498	0.7757700	ACAD8	acyl-CoA dehydrogenase family member 8 [Source:HGNC Symbol;Acc:HGNC:87]	0.000308934	96.458230	1.7187e-06	5.8881545	0.00241275	5.8926706	3	3	6
ENSG00000153531	1.7371840	ADPRHL1	ADP-ribosylhydrolase like 1 [Source:HGNC Symbol;Acc:HGNC:21303]	0.000311356	44.000451	8.39868e-09	2.8016419	0.00713474	2.7971251	3	3	6
ENSG00000172543	2.6288148	CTSW	cathepsin W [Source:HGNC Symbol;Acc:HGNC:2546]	0.000313418	22.670665	1.86239e-08	1.4366408	0.000760331	1.4321241	3	0	3
ENSG00000183291	1.2047505	SELENOF	selenoprotein F [Source:HGNC Symbol;Acc:HGNC:17705]	0.000316924	188.173297	7.81303e-08	12.2682456	0.012015	12.2637287	3	3	6
ENSG00000100557	1.4617449	CCDC198	coiled-coil domain containing 198 [Source:HGNC Symbol;Acc:HGNC:20189]	0.000320658	56.495456	3.85468e-07	3.6172422	2.57091e-05	3.6127254	3	3	6
ENSG00000162545	1.3087458	CAMK2N1	calcium/calmodulin dependent protein kinase II inhibitor 1 [Source:HGNC Symbol;Acc:HGNC:24190]	0.000321634	85.679061	1.00508e-06	5.5263590	0.000441184	5.5218422	3	3	6
ENSG00000083097	0.7145822	DOP1A	DOP1 leucine zipper like protein A [Source:HGNC Symbol;Acc:HGNC:21194]	0.000322929	65.525505	1.40592e-06	4.0212182	0.000245058	4.0257344	3	3	6
ENSG00000181830	1.2174919	SLC35C1	solute carrier family 35 member C1 [Source:HGNC Symbol;Acc:HGNC:20197]	0.000323062	159.460459	7.56257e-08	10.4112366	0.00919642	10.4067198	3	3	6
ENSG00000117036	1.2584021	ETV3	ETS variant 3 [Source:HGNC Symbol;Acc:HGNC:3492]	0.000323526	104.415654	1.16036e-06	6.7668772	0.000381971	6.7623604	3	3	6
ENSG00000167232	1.3382197	ZNF91	zinc finger protein 91 [Source:HGNC Symbol;Acc:HGNC:13166]	0.000324509	75.429277	1.22954e-06	4.8597871	2.12277e-05	4.8552703	3	3	6
ENSG00000068024	1.4994246	HDAC4	histone deacetylase 4 [Source:HGNC Symbol;Acc:HGNC:14063]	0.000327847	65.798829	3.61611e-08	4.2016573	0.0129823	4.1971405	3	3	6
ENSG00000188549	1.3235790	CCDC9B	coiled-coil domain containing 9B [Source:HGNC Symbol;Acc:HGNC:33488]	0.000329089	851.616425	3.27957e-25	55.0273137	0.00813528	55.0227954	3	3	6
ENSG00000154124	0.8148492	OTULIN	OTU deubiquitinase with linear linkage specificity [Source:HGNC Symbol;Acc:HGNC:25118]	0.000331021	130.642031	2.64932e-06	7.9167648	0.00563054	7.9212806	3	3	6
ENSG00000112200	1.2280828	ZNF451	zinc finger protein 451 [Source:HGNC Symbol;Acc:HGNC:21091]	0.000331856	131.432169	5.80102e-07	8.5444009	0.00301499	8.5398840	3	3	6
ENSG00000110011	0.8119837	DNAJC4	DnaJ heat shock protein family (Hsp40) member C4 [Source:HGNC Symbol;Acc:HGNC:5271]	0.000333113	112.829021	9.11116e-06	6.8317312	3.77056e-05	6.8362471	3	3	6
ENSG00000217801	1.2424519	AL390719.1	---	0.000334094	110.919034	1.0841e-06	7.2166084	0.000321799	7.2120916	3	3	6
ENSG00000148356	1.2229507	LRSAM1	leucine rich repeat and sterile alpha motif containing 1 [Source:HGNC Symbol;Acc:HGNC:25135]	0.000336479	125.395854	1.34565e-06	8.1530229	0.000604945	8.1485060	3	3	6
ENSG00000009413	1.2430135	REV3L	REV3 like, DNA directed polymerase zeta catalytic subunit [Source:HGNC Symbol;Acc:HGNC:9968]	0.000336947	160.647270	1.1909e-08	10.4570218	0.012116	10.4525049	3	3	6
ENSG00000175505	0.8013295	CLCF1	cardiotrophin like cytokine factor 1 [Source:HGNC Symbol;Acc:HGNC:17412]	0.000342833	115.017461	4.48368e-06	6.9678352	0.00125274	6.9723511	3	3	6
ENSG00000133250	0.8289357	ZNF414	zinc finger protein 414 [Source:HGNC Symbol;Acc:HGNC:20630]	0.000344344	133.520159		NA		NA	3	3	6
ENSG00000282057	0.6676350	AC092807.3	novel transcript	0.000348673	67.167331	5.96634e-08	4.1345926	0.0151671	4.1391089	3	3	6
ENSG00000197594	1.3273985	ENPP1	ectonucleotide pyrophosphatase/phosphodiesterase 1 [Source:HGNC Symbol;Acc:HGNC:3356]	0.000349258	88.643837	2.74092e-07	5.7148799	0.00662212	5.7103630	3	3	6
ENSG00000106012	0.8195802	IQCE	IQ motif containing E [Source:HGNC Symbol;Acc:HGNC:29171]	0.000349555	131.754458	3.3337e-06	7.9757744	0.00233441	7.9802902	3	3	6
ENSG00000241697	2.3411710	TMEFF1	transmembrane protein with EGF like and two follistatin like domains 1 [Source:HGNC Symbol;Acc:HGNC:11866]	0.000350966	24.710583	3.71372e-08	1.5674447	0.000197752	1.5629279	3	1	4
ENSG00000182263	0.8049772	FIGN	fidgetin, microtubule severing factor [Source:HGNC Symbol;Acc:HGNC:13285]	0.000357182	129.763996	1.02941e-06	7.8809181	0.0103449	7.8854339	3	3	6
ENSG00000144655	0.8032342	CSRNP1	cysteine and serine rich nuclear protein 1 [Source:HGNC Symbol;Acc:HGNC:14300]	0.000357502	117.899424	3.61219e-06	7.1470248	0.00252265	7.1515406	3	3	6
ENSG00000237988	3.6650364	OR2I1P	olfactory receptor family 2 subfamily I member 1 pseudogene [Source:HGNC Symbol;Acc:HGNC:8258]	0.000357534	17.108120	5.17074e-08	1.0811872	0.000407925	1.0766704	3	0	3
ENSG00000234648	2.8231076	AL162151.2	pseudogene similar to part of ribosomal protein L3 (RPL3)	0.000360096	32.182069	3.25237e-12	2.0438215		NA	3	1	4
ENSG00000008735	0.7245492	MAPK8IP2	mitogen-activated protein kinase 8 interacting protein 2 [Source:HGNC Symbol;Acc:HGNC:6883]	0.000360974	67.989614	1.85854e-06	4.1745798	0.000910731	4.1790961	3	3	6
ENSG00000174915	1.2063484	PTDSS2	phosphatidylserine synthase 2 [Source:HGNC Symbol;Acc:HGNC:15463]	0.000366385	130.429185	1.62056e-06	8.5204629	0.000174201	8.5159461	3	3	6
ENSG00000133195	1.4464738	SLC39A11	solute carrier family 39 member 11 [Source:HGNC Symbol;Acc:HGNC:14463]	0.000366984	56.509092	5.87642e-07	3.6199450	4.35605e-06	3.6154282	3	3	6
ENSG00000168071	1.6140227	CCDC88B	coiled-coil domain containing 88B [Source:HGNC Symbol;Acc:HGNC:26757]	0.000371307	42.770725	1.59251e-07	2.7296754	1.13917e-05	2.7251586	3	3	6
ENSG00000181826	1.3600857	RELL1	RELT like 1 [Source:HGNC Symbol;Acc:HGNC:27379]	0.000371819	68.980913	1.05645e-06	4.4411017	1.59208e-05	4.4365849	3	3	6
ENSG00000186106	1.6488730	ANKRD46	ankyrin repeat domain 46 [Source:HGNC Symbol;Acc:HGNC:27229]	0.000372817	45.419437	6.03278e-08	2.8928506	0.00284543	2.8883339	3	3	6
ENSG00000155744	1.3840307	FAM126B	family with sequence similarity 126 member B [Source:HGNC Symbol;Acc:HGNC:28593]	0.000384349	70.176693	6.2495e-07	4.5022941	0.00177503	4.4977773	3	3	6
ENSG00000187123	1.3707171	LYPD6	LY6/PLAUR domain containing 6 [Source:HGNC Symbol;Acc:HGNC:28751]	0.000386364	68.447245	6.26744e-07	4.4082834	0.000485658	4.4037666	3	3	6
ENSG00000056050	0.7767314	HPF1	histone PARylation factor 1 [Source:HGNC Symbol;Acc:HGNC:26051]	0.000387764	90.002826	4.78717e-06	5.4821146	0.0006824	5.4866307	3	3	6
ENSG00000186594	1.2040096	MIR22HG	MIR22 host gene [Source:HGNC Symbol;Acc:HGNC:28219]	0.000391746	139.220941	1.0487e-06	9.0950083	0.000785076	9.0904915	3	3	6
ENSG00000144040	0.7761600	SFXN5	sideroflexin 5 [Source:HGNC Symbol;Acc:HGNC:16073]	0.000396908	90.798568	2.71214e-06	5.5513622	0.00304635	5.5558783	3	3	6
ENSG00000145014	1.2222488	TMEM44	transmembrane protein 44 [Source:HGNC Symbol;Acc:HGNC:25120]	0.000401632	120.696257	1.52069e-06	7.8595136	0.000689827	7.8549968	3	3	6
ENSG00000100629	1.3296091	CEP128	centrosomal protein 128 [Source:HGNC Symbol;Acc:HGNC:20359]	0.000405256	77.087754	1.55603e-06	4.9641659	0.000353385	4.9596491	3	3	6
ENSG00000164620	1.3033716	RELL2	RELT like 2 [Source:HGNC Symbol;Acc:HGNC:26902]	0.000406551	86.488332	1.17384e-06	5.5781834	0.00132365	5.5736665	3	3	6
ENSG00000149218	1.4219810	ENDOD1	endonuclease domain containing 1 [Source:HGNC Symbol;Acc:HGNC:29129]	0.000406869	65.509861	3.22344e-07	4.1949275	0.0034546	4.1904107	3	3	6
ENSG00000156253	0.7886468	RWDD2B	RWD domain containing 2B [Source:HGNC Symbol;Acc:HGNC:1302]	0.000408365	98.066999	6.22137e-06	5.9558165	0.000562846	5.9603325	3	3	6
ENSG00000179029	0.7475484	TMEM107	transmembrane protein 107 [Source:HGNC Symbol;Acc:HGNC:28128]	0.00041164	73.250342	4.88151e-06	4.4799757	0.000110359	4.4844919	3	3	6
ENSG00000135077	1.5475443	HAVCR2	hepatitis A virus cellular receptor 2 [Source:HGNC Symbol;Acc:HGNC:18437]	0.000412323	47.836765	2.53315e-07	3.0551646	0.00022893	3.0506478	3	3	6
ENSG00000115902	1.2427364	SLC1A4	solute carrier family 1 member 4 [Source:HGNC Symbol;Acc:HGNC:10942]	0.00041378	120.772403	4.04555e-07	7.8545235	0.00459888	7.8500067	3	3	6
ENSG00000081041	1.6650334	CXCL2	C-X-C motif chemokine ligand 2 [Source:HGNC Symbol;Acc:HGNC:4603]	0.000414223	42.458591	1.13025e-07	2.7014958	0.00119329	2.6969790	3	3	6
ENSG00000148798	0.7354453	INA	internexin neuronal intermediate filament protein alpha [Source:HGNC Symbol;Acc:HGNC:6057]	0.000414888	72.946226	1.50052e-06	4.4818329	0.00422448	4.4863491	3	3	6
ENSG00000005189	0.7809910	REXO5	RNA exonuclease 5 [Source:HGNC Symbol;Acc:HGNC:24661]	0.000418731	87.258648	8.4395e-06	5.3142469	1.52279e-05	5.3187630	3	3	6
ENSG00000236969	2.1468107	GGT8P	gamma-glutamyltransferase 8 pseudogene [Source:HGNC Symbol;Acc:HGNC:33438]	0.00042606	26.688111	7.66472e-08	1.6936240	0.00013517	1.6891073	3	2	5
ENSG00000159399	1.3442511	HK2	hexokinase 2 [Source:HGNC Symbol;Acc:HGNC:4923]	0.000437096	73.386264	1.04873e-06	4.7290393	0.00109359	4.7245225	3	3	6
ENSG00000157796	1.2614010	WDR19	WD repeat domain 19 [Source:HGNC Symbol;Acc:HGNC:18340]	0.000439444	98.427072	1.90852e-06	6.3773858	0.000661533	6.3728690	3	3	6
ENSG00000147576	0.6078980	ADHFE1	alcohol dehydrogenase, iron containing 1 [Source:HGNC Symbol;Acc:HGNC:16354]	0.000441495	41.409967	2.92691e-07	2.5581475	0.000682935	2.5626639	3	3	6
ENSG00000135925	4.3636897	WNT10A	Wnt family member 10A [Source:HGNC Symbol;Acc:HGNC:13829]	0.000451289	15.658606	3.22719e-08	0.9900823	0.0056972	0.9855656	2	0	2
ENSG00000139625	1.2203027	MAP3K12	mitogen-activated protein kinase kinase kinase 12 [Source:HGNC Symbol;Acc:HGNC:6851]	0.000453436	115.646537	2.89997e-06	7.5306659	0.000207879	7.5261491	3	3	6
ENSG00000106049	0.8208973	HIBADH	3-hydroxyisobutyrate dehydrogenase [Source:HGNC Symbol;Acc:HGNC:4907]	0.000454351	118.813742	1.30619e-05	7.1732734	0.000150947	7.1777892	3	3	6
ENSG00000258667	0.6432262	HIF1A-AS2	HIF1A antisense RNA 2 [Source:HGNC Symbol;Acc:HGNC:43015]	0.000456189	48.973838	4.91446e-07	3.0161942	0.0022809	3.0207106	3	3	6
ENSG00000030419	0.5248859	IKZF2	IKAROS family zinc finger 2 [Source:HGNC Symbol;Acc:HGNC:13177]	0.000459948	31.827952	1.10919e-07	1.9735273	0.00142016	1.9780438	3	3	6
ENSG00000135298	0.6733861	ADGRB3	adhesion G protein-coupled receptor B3 [Source:HGNC Symbol;Acc:HGNC:945]	0.000463109	62.653660	1.69676e-07	3.8623735	0.0152113	3.8668898	3	3	6
ENSG00000215114	1.2354947	UBXN2B	UBX domain protein 2B [Source:HGNC Symbol;Acc:HGNC:27035]	0.000465622	118.302869	1.31188e-06	7.6809267	0.00275746	7.6764099	3	3	6
ENSG00000167889	1.4637371	MGAT5B	alpha-1,6-mannosylglycoprotein 6-beta-N-acetylglucosaminyltransferase B [Source:HGNC Symbol;Acc:HGNC:24140]	0.000467422	57.115580	3.34639e-07	3.6544478	0.00236821	3.6499310	3	3	6
ENSG00000085563	1.3363308	ABCB1	ATP binding cassette subfamily B member 1 [Source:HGNC Symbol;Acc:HGNC:40]	0.000472345	72.566342	1.64389e-06	4.6771640	0.000205718	4.6726472	3	3	6
ENSG00000169085	1.6711871	VXN	vexin [Source:HGNC Symbol;Acc:HGNC:28498]	0.000476124	45.417512	2.99263e-08	2.8925747	0.00874398	2.8880579	3	3	6
ENSG00000243317	0.8251872	STMP1	short transmembrane mitochondrial protein 1 [Source:HGNC Symbol;Acc:HGNC:41909]	0.000478033	128.540656	5.71893e-06	7.7848517	0.0046744	7.7893675	3	3	6
ENSG00000204941	2.0893405	PSG5	pregnancy specific beta-1-glycoprotein 5 [Source:HGNC Symbol;Acc:HGNC:9522]	0.000485128	33.995466	2.12239e-09	2.1564673	0.0236703	2.1519506	3	3	6
ENSG00000143494	1.6194549	VASH2	vasohibin 2 [Source:HGNC Symbol;Acc:HGNC:25723]	0.00048553	44.053607	1.52781e-07	2.8066615	0.00163695	2.8021448	3	3	6
ENSG00000132434	0.8273736	LANCL2	LanC like 2 [Source:HGNC Symbol;Acc:HGNC:6509]	0.000491206	121.669644		NA		NA	3	3	6
ENSG00000166396	1.6528233	SERPINB7	serpin family B member 7 [Source:HGNC Symbol;Acc:HGNC:13902]	0.000496928	42.709868	1.19111e-07	2.7206106	0.00343366	2.7160938	3	3	6
ENSG00000261824	0.7274461	LINC00662	long intergenic non-protein coding RNA 662 [Source:HGNC Symbol;Acc:HGNC:27122]	0.000497223	75.623255	1.4844e-06	4.6258956	0.00796743	4.6304118	3	3	6
ENSG00000136444	0.8272535	RSAD1	radical S-adenosyl methionine domain containing 1 [Source:HGNC Symbol;Acc:HGNC:25634]	0.000499297	136.820117		NA		NA	3	3	6
ENSG00000143553	0.8180195	SNAPIN	SNAP associated protein [Source:HGNC Symbol;Acc:HGNC:17145]	0.000499721	118.017056	1.01179e-05	7.1361312	0.00190793	7.1406471	3	3	6
ENSG00000184678	0.4097032	HIST2H2BE	histone cluster 2 H2B family member e [Source:HGNC Symbol;Acc:HGNC:4760]	0.000504625	23.588413	9.45834e-08	1.4643117	0.00437876	1.4688282	0	3	3
ENSG00000130545	0.7576803	CRB3	crumbs 3, cell polarity complex component [Source:HGNC Symbol;Acc:HGNC:20237]	0.000512397	83.561487	3.1351e-06	5.1044166	0.00416969	5.1089327	3	3	6
ENSG00000240065	1.3121562	PSMB9	proteasome subunit beta 9 [Source:HGNC Symbol;Acc:HGNC:9546]	0.0005219	78.821924	1.74979e-06	5.0884005	0.00108864	5.0838837	3	3	6
ENSG00000075303	1.2744989	SLC25A40	solute carrier family 25 member 40 [Source:HGNC Symbol;Acc:HGNC:29680]	0.000523774	101.297337	1.00936e-06	6.5444649	0.00608129	6.5399480	3	3	6
ENSG00000168061	0.8152163	SAC3D1	SAC3 domain containing 1 [Source:HGNC Symbol;Acc:HGNC:30179]	0.000525481	113.394182	1.19967e-05	6.8591557	0.000706561	6.8636716	3	3	6
ENSG00000198420	0.8249260	TCAF1	TRPM8 channel associated factor 1 [Source:HGNC Symbol;Acc:HGNC:22201]	0.000529299	131.640207	4.5764e-06	7.9650766	0.0054283	7.9695924	3	3	6
ENSG00000080546	0.6929393	SESN1	sestrin 1 [Source:HGNC Symbol;Acc:HGNC:21595]	0.000532418	57.523180	8.36667e-07	3.5465189	0.004376	3.5510352	3	3	6
ENSG00000182179	1.2440243	UBA7	ubiquitin like modifier activating enzyme 7 [Source:HGNC Symbol;Acc:HGNC:12471]	0.000534136	118.600459	6.78819e-07	7.7011005	0.00841837	7.6965837	3	3	6
ENSG00000172828	0.6872188	CES3	carboxylesterase 3 [Source:HGNC Symbol;Acc:HGNC:1865]	0.000537314	55.807584	9.3843e-07	3.4392624	0.00327806	3.4437788	3	3	6
ENSG00000198060	1.2202084	MARCH5	membrane associated ring-CH-type finger 5 [Source:HGNC Symbol;Acc:HGNC:26025]	0.000549353	123.814346	1.90678e-06	8.0493606	0.00261047	8.0448438	3	3	6
ENSG00000138641	0.7503480	HERC3	HECT and RLD domain containing E3 ubiquitin protein ligase 3 [Source:HGNC Symbol;Acc:HGNC:4876]	0.000558731	71.164768	7.58117e-06	4.3538069	0.000336572	4.3583232	3	3	6
ENSG00000087095	1.2367108	NLK	nemo like kinase [Source:HGNC Symbol;Acc:HGNC:29858]	0.000563835	112.976721	2.14457e-06	7.3298617	0.00276012	7.3253449	3	3	6
ENSG00000133808	1.4578802	MICALCL	MICAL C-terminal like [Source:HGNC Symbol;Acc:HGNC:25933]	0.000566802	54.691322	3.95288e-07	3.5066166	0.00216162	3.5020998	3	3	6
ENSG00000188322	0.5348685	SBK1	SH3 domain binding kinase 1 [Source:HGNC Symbol;Acc:HGNC:17699]	0.000574479	30.037371	2.43373e-07	1.8666806	0.000196193	1.8711971	3	3	6
ENSG00000163359	2.9345778	COL6A3	collagen type VI alpha 3 chain [Source:HGNC Symbol;Acc:HGNC:2213]	0.000579789	19.294967	1.08955e-07	1.2196510	0.00173256	1.2151343	3	0	3
ENSG00000246090	0.5003401	AP002026.1	---	0.000580934	27.604001	3.25267e-07	1.7130713	0.000131221	1.7175878	3	3	6
ENSG00000159176	1.2910097	CSRP1	cysteine and glycine rich protein 1 [Source:HGNC Symbol;Acc:HGNC:2469]	0.000600615	1168.775353	1.63776e-23	75.6761589	0.00894056	75.6716403	3	3	6
ENSG00000135617	0.7184201	PRADC1	protease associated domain containing 1 [Source:HGNC Symbol;Acc:HGNC:16047]	0.000603779	59.100509	3.7006e-06	3.6301781	0.000199844	3.6346945	3	3	6
ENSG00000197563	0.7911249	PIGN	phosphatidylinositol glycan anchor biosynthesis class N [Source:HGNC Symbol;Acc:HGNC:8967]	0.000603814	87.489975	1.50707e-05	5.3204089	6.74296e-05	5.3249250	3	3	6
ENSG00000095066	0.8255519	HOOK2	hook microtubule tethering protein 2 [Source:HGNC Symbol;Acc:HGNC:19885]	0.000610277	139.956426	4.48992e-06	8.4459938	0.0112113	8.4505095	3	3	6
ENSG00000136002	2.6823834	ARHGEF4	Rho guanine nucleotide exchange factor 4 [Source:HGNC Symbol;Acc:HGNC:684]	0.000611256	20.181928	1.24322e-07	1.2777128	0.000430474	1.2731961	3	0	3
ENSG00000013297	1.3724478	CLDN11	claudin 11 [Source:HGNC Symbol;Acc:HGNC:8514]	0.000613043	64.678270	1.53338e-06	4.1582552	0.000705549	4.1537384	3	3	6
ENSG00000178826	0.7496393	TMEM139	transmembrane protein 139 [Source:HGNC Symbol;Acc:HGNC:22058]	0.000613906	79.136338	3.69963e-06	4.8362008	0.00699145	4.8407170	3	3	6
ENSG00000143630	0.8117126	HCN3	hyperpolarization activated cyclic nucleotide gated potassium channel 3 [Source:HGNC Symbol;Acc:HGNC:19183]	0.000613977	107.682216	1.50447e-05	6.5208443	0.00174817	6.5253602	3	3	6
ENSG00000155629	1.4846111	PIK3AP1	phosphoinositide-3-kinase adaptor protein 1 [Source:HGNC Symbol;Acc:HGNC:30034]	0.000615517	56.209525	2.45796e-07	3.5953044	0.00800786	3.5907876	3	3	6
ENSG00000069399	1.2043685	BCL3	B cell CLL/lymphoma 3 [Source:HGNC Symbol;Acc:HGNC:998]	0.00061681	138.835319	1.10655e-06	9.0721996	0.00610441	9.0676828	3	3	6
ENSG00000166033	2.5597895	HTRA1	HtrA serine peptidase 1 [Source:HGNC Symbol;Acc:HGNC:9476]	0.00062587	21.883276	6.78476e-08	1.3867009	0.00504454	1.3821842	3	0	3
ENSG00000164329	1.2046429	TENT2	terminal nucleotidyltransferase 2 [Source:HGNC Symbol;Acc:HGNC:26776]	0.000626593	131.874025	2.29047e-06	8.6006007	0.00247265	8.5960839	3	3	6
ENSG00000140280	2.1923191	LYSMD2	LysM domain containing 2 [Source:HGNC Symbol;Acc:HGNC:28571]	0.000633761	25.709086	1.42152e-07	1.6283355	0.00171068	1.6238188	3	2	5
ENSG00000236104	0.8086230	ZBTB22	zinc finger and BTB domain containing 22 [Source:HGNC Symbol;Acc:HGNC:13085]	0.000638396	114.760833	7.9914e-06	6.9399360	0.00519441	6.9444519	3	3	6
ENSG00000051128	1.2120420	HOMER3	homer scaffold protein 3 [Source:HGNC Symbol;Acc:HGNC:17514]	0.000639246	158.054372	1.26851e-07	10.3349402	0.00992091	10.3304234	3	3	6
ENSG00000013619	0.8207485	MAMLD1	mastermind like domain containing 1 [Source:HGNC Symbol;Acc:HGNC:2568]	0.000643374	131.298348	6.59675e-06	7.9125982	0.00537085	7.9171140	3	3	6
ENSG00000184702	1.9513591	2005-09-01	septin 5 [Source:HGNC Symbol;Acc:HGNC:9164]	0.000651116	28.999447	1.56646e-07	1.8417226	0.000540787	1.8372059	3	3	6
ENSG00000160255	0.6829026	ITGB2	integrin subunit beta 2 [Source:HGNC Symbol;Acc:HGNC:6155]	0.000665363	54.834399	1.00656e-06	3.3796800	0.00712328	3.3841963	3	3	6
ENSG00000117069	0.7840706	ST6GALNAC5	ST6 N-acetylgalactosaminide alpha-2,6-sialyltransferase 5 [Source:HGNC Symbol;Acc:HGNC:19342]	0.00066573	86.754133	1.13068e-05	5.2780149	0.000907693	5.2825311	3	3	6
ENSG00000100055	2.9305132	CYTH4	cytohesin 4 [Source:HGNC Symbol;Acc:HGNC:9505]	0.000672667	19.163580	7.96772e-08	1.2125281	0.00489041	1.2080114	3	0	3
ENSG00000147852	0.8322035	VLDLR	very low density lipoprotein receptor [Source:HGNC Symbol;Acc:HGNC:12698]	0.000673789	115.694612		NA		NA	3	3	6
ENSG00000135604	0.7619357	STX11	syntaxin 11 [Source:HGNC Symbol;Acc:HGNC:11429]	0.000673886	83.447577	4.69863e-06	5.0909410	0.00691747	5.0954572	3	3	6
ENSG00000274211	0.8091149	SOCS7	suppressor of cytokine signaling 7 [Source:HGNC Symbol;Acc:HGNC:29846]	0.000680089	103.587334	1.36736e-05	6.2822594	0.00246662	6.2867754	3	3	6
ENSG00000163121	1.9921730	NEURL3	neuralized E3 ubiquitin protein ligase 3 [Source:HGNC Symbol;Acc:HGNC:25162]	0.000682206	30.956223	8.27985e-08	1.9615314	0.00541616	1.9570147	3	3	6
ENSG00000111911	0.7871375	HINT3	histidine triad nucleotide binding protein 3 [Source:HGNC Symbol;Acc:HGNC:18468]	0.000689949	90.429625	5.90894e-06	5.5197263	0.0053563	5.5242424	3	3	6
ENSG00000232859	0.5387341	LYRM9	LYR motif containing 9 [Source:HGNC Symbol;Acc:HGNC:27314]	0.000690834	29.831356	4.26599e-07	1.8508123	0.000216191	1.8553288	3	3	6
ENSG00000166582	1.2883707	CENPV	centromere protein V [Source:HGNC Symbol;Acc:HGNC:29920]	0.000691706	79.240674	4.3598e-06	5.1208958	0.000140461	5.1163790	3	3	6
ENSG00000204959	0.7455939	ARHGEF34P	Rho guanine nucleotide exchange factor 34, pseudogene [Source:HGNC Symbol;Acc:HGNC:38086]	0.000694153	97.489205	8.25159e-08	5.9978504	0.0345827	6.0023665	3	3	6
ENSG00000138622	2.5881194	HCN4	hyperpolarization activated cyclic nucleotide gated potassium channel 4 [Source:HGNC Symbol;Acc:HGNC:16882]	0.000694426	20.501870	1.15777e-07	1.2990812	0.000879088	1.2945645	3	0	3
ENSG00000165806	1.2404505	CASP7	caspase 7 [Source:HGNC Symbol;Acc:HGNC:1508]	0.000697078	101.307944	2.9626e-06	6.5879574	0.00136413	6.5834406	3	3	6
ENSG00000128294	1.2359267	TPST2	tyrosylprotein sulfotransferase 2 [Source:HGNC Symbol;Acc:HGNC:12021]	0.000697679	132.134478	2.18375e-07	8.5940383	0.0177965	8.5895215	3	3	6
ENSG00000166451	1.2076984	CENPN	centromere protein N [Source:HGNC Symbol;Acc:HGNC:30873]	0.000697798	120.151404	4.19265e-06	7.8368852	0.000506473	7.8323684	3	3	6
ENSG00000114744	1.2283060	COMMD2	COMM domain containing 2 [Source:HGNC Symbol;Acc:HGNC:24993]	0.000698893	139.058571	4.52495e-07	9.0214701	0.0159281	9.0169533	3	3	6
ENSG00000141971	0.8313479	MVB12A	multivesicular body subunit 12A [Source:HGNC Symbol;Acc:HGNC:25153]	0.000700929	160.209108		NA		NA	3	3	6
ENSG00000078070	0.7536399	MCCC1	methylcrotonoyl-CoA carboxylase 1 [Source:HGNC Symbol;Acc:HGNC:6936]	0.00070231	68.504787	9.83045e-06	4.1946352	0.000435217	4.1991515	3	3	6
ENSG00000143554	1.3550398	SLC27A3	solute carrier family 27 member 3 [Source:HGNC Symbol;Acc:HGNC:10997]	0.000704253	65.651415	1.93437e-06	4.2282143	0.00115055	4.2236975	3	3	6
ENSG00000106638	1.2289916	TBL2	transducin beta like 2 [Source:HGNC Symbol;Acc:HGNC:11586]	0.000709574	102.384316	5.20194e-06	6.6649557	0.000377005	6.6604390	3	3	6
ENSG00000159958	0.7254243	TNFRSF13C	TNF receptor superfamily member 13C [Source:HGNC Symbol;Acc:HGNC:17755]	0.000710078	60.902696	5.03835e-06	3.7345100	0.000724409	3.7390263	3	3	6
ENSG00000152137	1.3658838	HSPB8	heat shock protein family B (small) member 8 [Source:HGNC Symbol;Acc:HGNC:30171]	0.000711542	75.798911	2.74806e-07	4.8812508	0.0128586	4.8767340	3	3	6
ENSG00000121440	1.7523575	PDZRN3	PDZ domain containing ring finger 3 [Source:HGNC Symbol;Acc:HGNC:17704]	0.000712572	33.434015	2.81817e-07	2.1278373	0.000174078	2.1233206	3	3	6
ENSG00000137513	0.7621358	NARS2	asparaginyl-tRNA synthetase 2, mitochondrial [Source:HGNC Symbol;Acc:HGNC:26274]	0.00071425	76.022865	6.71116e-06	4.6509685	0.00272095	4.6554847	3	3	6
ENSG00000120832	0.6575069	MTERF2	mitochondrial transcription termination factor 2 [Source:HGNC Symbol;Acc:HGNC:30779]	0.000714372	55.537022	1.34367e-07	3.4340009	0.0276278	3.4385173	3	3	6
ENSG00000128284	2.0598701	APOL3	apolipoprotein L3 [Source:HGNC Symbol;Acc:HGNC:14868]	0.000730822	25.897304	2.33905e-07	1.6444634	0.000253624	1.6399467	3	3	6
ENSG00000169760	0.7097625	NLGN1	neuroligin 1 [Source:HGNC Symbol;Acc:HGNC:14291]	0.000731632	55.573409	4.08975e-06	3.4137759	0.000398518	3.4182923	3	3	6
ENSG00000171621	1.2494602	SPSB1	splA/ryanodine receptor domain and SOCS box containing 1 [Source:HGNC Symbol;Acc:HGNC:30628]	0.000737818	93.318073	5.55814e-06	6.0488578	0.00045132	6.0443410	3	3	6
ENSG00000175920	1.4812679	DOK7	docking protein 7 [Source:HGNC Symbol;Acc:HGNC:26594]	0.000748361	51.843470	2.79319e-07	3.3259909	0.00442667	3.3214741	3	3	6
ENSG00000102854	1.6060098	MSLN	mesothelin [Source:HGNC Symbol;Acc:HGNC:7371]	0.000751834	40.355804	4.1885e-07	2.5734928	0.000774783	2.5689760	3	3	6
ENSG00000166592	1.3236244	RRAD	RRAD, Ras related glycolysis inhibitor and calcium channel regulator [Source:HGNC Symbol;Acc:HGNC:10446]	0.000754987	76.142267	1.7091e-06	4.9094416	0.00559535	4.9049248	3	3	6
ENSG00000238035	0.6063740	AC138035.1	novel transcript	0.000761925	40.018344	2.0093e-07	2.4799068	0.00674975	2.4844233	3	3	6
ENSG00000166167	1.2497557	BTRC	beta-transducin repeat containing E3 ubiquitin protein ligase [Source:HGNC Symbol;Acc:HGNC:1144]	0.00076298	92.298707	6.04725e-06	5.9832317	0.000230003	5.9787149	3	3	6
ENSG00000181751	1.3284705	C5orf30	chromosome 5 open reading frame 30 [Source:HGNC Symbol;Acc:HGNC:25052]	0.000765234	75.157905	1.86691e-06	4.8461186	0.00310346	4.8416018	3	3	6
ENSG00000182247	1.2231448	UBE2E2	ubiquitin conjugating enzyme E2 E2 [Source:HGNC Symbol;Acc:HGNC:12478]	0.000765914	108.780342	3.56676e-06	7.0915935	0.00138454	7.0870767	3	3	6
ENSG00000164187	1.3675529	LMBRD2	LMBR1 domain containing 2 [Source:HGNC Symbol;Acc:HGNC:25287]	0.000773051	63.157850	2.70257e-06	4.0557348	0.000839309	4.0512181	3	3	6
ENSG00000176383	1.5703752	B3GNT4	UDP-GlcNAc:betaGal beta-1,3-N-acetylglucosaminyltransferase 4 [Source:HGNC Symbol;Acc:HGNC:15683]	0.000773948	42.249900	6.96679e-07	2.6941258	0.000432629	2.6896090	3	3	6
ENSG00000008382	0.7017061	MPND	MPN domain containing [Source:HGNC Symbol;Acc:HGNC:25934]	0.000775602	60.903413	1.18783e-06	3.7472090	0.0110708	3.7517253	3	3	6
ENSG00000112149	1.4166852	CD83	CD83 molecule [Source:HGNC Symbol;Acc:HGNC:1703]	0.000781757	59.963357	5.64744e-07	3.8501270	0.00807132	3.8456102	3	3	6
ENSG00000108984	0.5590399	MAP2K6	mitogen-activated protein kinase kinase 6 [Source:HGNC Symbol;Acc:HGNC:6846]	0.000785059	31.439766	3.61436e-07	1.9521936	0.00111822	1.9567101	3	3	6
ENSG00000102547	1.4061088	CAB39L	calcium binding protein 39 like [Source:HGNC Symbol;Acc:HGNC:20290]	0.000790277	56.274715	1.42034e-06	3.6151059	0.00108609	3.6105891	3	3	6
ENSG00000180318	0.6497435	ALX1	ALX homeobox 1 [Source:HGNC Symbol;Acc:HGNC:1494]	0.000792081	46.866721	6.94836e-07	2.8928860	0.00614322	2.8974024	3	3	6
ENSG00000135821	1.3333570	GLUL	glutamate-ammonia ligase [Source:HGNC Symbol;Acc:HGNC:4341]	0.000800621	68.032554	3.54357e-06	4.3828071	0.000807194	4.3782903	3	3	6
ENSG00000187098	0.8235355	MITF	melanocyte inducing transcription factor [Source:HGNC Symbol;Acc:HGNC:7105]	0.000800842	114.840186	1.42116e-05	6.9515284	0.00526477	6.9560443	3	3	6
ENSG00000077713	1.2684770	SLC25A43	solute carrier family 25 member 43 [Source:HGNC Symbol;Acc:HGNC:30557]	0.000801566	83.225500	5.62051e-06	5.3916715	0.000283535	5.3871548	3	3	6
ENSG00000203993	0.8237220	ARRDC1-AS1	ARRDC1 antisense RNA 1 [Source:HGNC Symbol;Acc:HGNC:23395]	0.000808988	107.371467	2.70133e-05	6.4947287	0.00073844	6.4992446	3	3	6
ENSG00000139370	1.2234407	SLC15A4	solute carrier family 15 member 4 [Source:HGNC Symbol;Acc:HGNC:23090]	0.000811744	121.973882	1.0491e-06	7.9485852	0.00954559	7.9440684	3	3	6
ENSG00000011376	0.8144376	LARS2	leucyl-tRNA synthetase 2, mitochondrial [Source:HGNC Symbol;Acc:HGNC:17095]	0.000825909	105.163930	2.19171e-05	6.3590902	0.00109631	6.3636061	3	3	6
ENSG00000138311	1.7313907	ZNF365	zinc finger protein 365 [Source:HGNC Symbol;Acc:HGNC:18194]	0.00082922	37.315021	1.11283e-07	2.3755053	0.00676854	2.3709886	3	3	6
ENSG00000183137	1.3433979	CEP57L1	centrosomal protein 57 like 1 [Source:HGNC Symbol;Acc:HGNC:21561]	0.000835377	64.980391	3.98274e-06	4.1818511	0.000454745	4.1773343	3	3	6
ENSG00000262049	0.6836516	AC139530.1	novel transcript, antisense to HGS	0.000836353	51.368215	2.28717e-06	3.1585320	0.00275291	3.1630484	3	3	6
ENSG00000272106	0.6402681	AL691432.2	artifact	0.000837024	42.883197	1.50049e-06	2.6423789	0.00155082	2.6468953	3	3	6
ENSG00000095303	2.1743983	PTGS1	prostaglandin-endoperoxide synthase 1 [Source:HGNC Symbol;Acc:HGNC:9604]	0.000838396	24.566154	2.87954e-07	1.5568536	0.00131847	1.5523369	3	2	5
ENSG00000204388	0.8090732	HSPA1B	heat shock protein family A (Hsp70) member 1B [Source:HGNC Symbol;Acc:HGNC:5233]	0.00084167	98.200747	1.78762e-05	5.9625282	0.00274814	5.9670443	3	3	6
ENSG00000145779	1.3272128	TNFAIP8	TNF alpha induced protein 8 [Source:HGNC Symbol;Acc:HGNC:17260]	0.00084969	79.489963	1.79331e-06	5.1093437	0.00878949	5.1048269	3	3	6
ENSG00000134755	1.2087819	DSC2	desmocollin 2 [Source:HGNC Symbol;Acc:HGNC:3036]	0.000857882	144.007625	8.14371e-07	9.3783661	0.0131759	9.3738492	3	3	6
ENSG00000281376	1.5799174	ABALON	apoptotic BCL2L1-antisense long non-coding RNA [Source:HGNC Symbol;Acc:HGNC:49667]	0.00087085	40.892491	6.02487e-07	2.6100188	0.000806766	2.6055020	3	3	6
ENSG00000140937	1.2789432	CDH11	cadherin 11 [Source:HGNC Symbol;Acc:HGNC:1750]	0.000871287	93.101071	1.43601e-06	6.0239727	0.0105831	6.0194558	3	3	6
ENSG00000143217	0.3762051	NECTIN4	nectin cell adhesion molecule 4 [Source:HGNC Symbol;Acc:HGNC:19688]	0.000878714	18.678019	3.15503e-07	1.1647327	0.00160086	1.1692493	0	3	3
ENSG00000215256	0.7838752	DHRS4-AS1	DHRS4 antisense RNA 1 [Source:HGNC Symbol;Acc:HGNC:23175]	0.000890163	88.502915	9.61662e-06	5.3806364	0.00487928	5.3851525	3	3	6
ENSG00000214013	0.8009129	GANC	glucosidase alpha, neutral C [Source:HGNC Symbol;Acc:HGNC:4139]	0.000893387	87.078341	2.63701e-05	5.2922102	0.000270885	5.2967263	3	3	6
ENSG00000116678	1.3924103	LEPR	leptin receptor [Source:HGNC Symbol;Acc:HGNC:6554]	0.000894731	59.474832	2.12385e-06	3.8155313	0.00172966	3.8110145	3	3	6
ENSG00000100979	1.7739479	PLTP	phospholipid transfer protein [Source:HGNC Symbol;Acc:HGNC:9093]	0.000906876	31.644335	3.71486e-07	2.0138773	0.000466569	2.0093606	3	3	6
ENSG00000132906	0.7457112	CASP9	caspase 9 [Source:HGNC Symbol;Acc:HGNC:1511]	0.000907638	75.699483	2.69266e-06	4.6373614	0.0146362	4.6418776	3	3	6
ENSG00000272944	0.2745264	AC079834.2	novel transcript	0.000910821	14.686384	3.4292e-07	0.9173917	0.00592001	0.9219083	0	2	2
ENSG00000018699	1.2542315	TTC27	tetratricopeptide repeat domain 27 [Source:HGNC Symbol;Acc:HGNC:25986]	0.000916826	88.982150	4.52959e-06	5.7822901	0.000759486	5.7777733	3	3	6
ENSG00000181450	1.5074682	ZNF678	zinc finger protein 678 [Source:HGNC Symbol;Acc:HGNC:28652]	0.000920858	55.734779	1.32474e-07	3.5636702	0.0137209	3.5591534	3	3	6
ENSG00000267751	0.6483959	AC009005.1	---	0.000924481	45.146536	8.10522e-07	2.7888579	0.0072339	2.7933743	3	3	6
ENSG00000183579	0.8179900	ZNRF3	zinc and ring finger 3 [Source:HGNC Symbol;Acc:HGNC:18126]	0.000936468	97.270292	4.07855e-05	5.8893135	0.000159619	5.8938295	3	3	6
ENSG00000106006	0.5323422	HOXA6	homeobox A6 [Source:HGNC Symbol;Acc:HGNC:5107]	0.000940502	27.472949	9.31657e-07	1.7055316	4.04288e-05	1.7100481	3	3	6
ENSG00000185686	1.4042562	PRAME	preferentially expressed antigen in melanoma [Source:HGNC Symbol;Acc:HGNC:9336]	0.000945095	52.883921	3.18127e-06	3.3951464	1.59535e-05	3.3906296	3	3	6
ENSG00000143167	3.5778094	GPA33	glycoprotein A33 [Source:HGNC Symbol;Acc:HGNC:4445]	0.000952597	15.827997	1.16977e-07	1.0022935	0.00885042	0.9977768	2	0	2
ENSG00000170891	1.9682299	CYTL1	cytokine like 1 [Source:HGNC Symbol;Acc:HGNC:24435]	0.000952888	27.594908	2.71474e-07	1.7511085	0.00254134	1.7465918	3	3	6
ENSG00000018236	0.4972810	CNTN1	contactin 1 [Source:HGNC Symbol;Acc:HGNC:2171]	0.000960205	24.631486	1.05941e-06	1.5295914	2.66527e-05	1.5341079	3	3	6
ENSG00000157181	1.2698982	ODR4	odr-4 GPCR localization factor homolog [Source:HGNC Symbol;Acc:HGNC:24299]	0.000960579	86.750241	4.70063e-06	5.6115812	0.00318142	5.6070644	3	3	6
ENSG00000103174	0.8097712	NAGPA	N-acetylglucosamine-1-phosphodiester alpha-N-acetylglucosaminidase [Source:HGNC Symbol;Acc:HGNC:17378]	0.000977223	93.738614	3.45061e-05	5.6755620	0.000331126	5.6800780	3	3	6
ENSG00000186814	0.7963558	ZSCAN30	zinc finger and SCAN domain containing 30 [Source:HGNC Symbol;Acc:HGNC:33517]	0.000977926	84.102011	2.57315e-05	5.1123653	0.000366107	5.1168814	3	3	6
ENSG00000056291	0.6486689	NPFFR2	neuropeptide FF receptor 2 [Source:HGNC Symbol;Acc:HGNC:4525]	0.000979985	41.664944	2.76366e-06	2.5675889	0.000372763	2.5721053	3	3	6
ENSG00000113594	1.3447913	LIFR	LIF receptor alpha [Source:HGNC Symbol;Acc:HGNC:6597]	0.000981153	81.018688	4.18331e-07	5.2177264	0.0226505	5.2132096	3	3	6
ENSG00000187713	0.8325219	TMEM203	transmembrane protein 203 [Source:HGNC Symbol;Acc:HGNC:28217]	0.000984838	109.021189		NA		NA	3	3	6
ENSG00000040731	0.3271292	CDH10	cadherin 10 [Source:HGNC Symbol;Acc:HGNC:1749]	0.00099106	16.947965	5.00653e-07	1.0557410	0.00336715	1.0602576	0	2	2
ENSG00000144485	1.4043953	HES6	hes family bHLH transcription factor 6 [Source:HGNC Symbol;Acc:HGNC:18254]	0.00099718	54.866958	1.89468e-06	3.5253085	0.000956715	3.5207917	3	3	6
ENSG00000005448	1.2195182	WDR54	WD repeat domain 54 [Source:HGNC Symbol;Acc:HGNC:25770]	0.00100496	104.750970	8.05809e-06	6.8170347	0.0016074	6.8125179	3	3	6
ENSG00000130762	1.3273849	ARHGEF16	Rho guanine nucleotide exchange factor 16 [Source:HGNC Symbol;Acc:HGNC:15515]	0.00100964	70.685015	3.31288e-06	4.5550990	0.0048504	4.5505822	3	3	6
ENSG00000213654	1.3144824	GPSM3	G protein signaling modulator 3 [Source:HGNC Symbol;Acc:HGNC:13945]	0.0010098	70.025906	4.1523e-06	4.5269857	0.00116526	4.5224689	3	3	6
ENSG00000174032	0.7985356	SLC25A30	solute carrier family 25 member 30 [Source:HGNC Symbol;Acc:HGNC:27371]	0.0010156	87.687093	1.78094e-05	5.3392648	0.00309354	5.3437809	3	3	6
ENSG00000164300	1.4089297	SERINC5	serine incorporator 5 [Source:HGNC Symbol;Acc:HGNC:18825]	0.00101849	57.074301	2.20898e-06	3.6564641	0.00320332	3.6519473	3	3	6
ENSG00000162004	1.5226958	CCDC78	coiled-coil domain containing 78 [Source:HGNC Symbol;Acc:HGNC:14153]	0.00102138	41.511039	1.53831e-06	2.6550765	2.10609e-05	2.6505597	3	3	6
ENSG00000072657	1.5096870	TRHDE	thyrotropin releasing hormone degrading enzyme [Source:HGNC Symbol;Acc:HGNC:30748]	0.00102191	49.274071	7.94474e-07	3.1439184	0.00745529	3.1394016	3	3	6
ENSG00000117122	1.3194151	MFAP2	microfibril associated protein 2 [Source:HGNC Symbol;Acc:HGNC:7033]	0.00102242	69.960198	4.36202e-06	4.5141761	0.00260055	4.5096593	3	3	6
ENSG00000163704	0.7819248	PRRT3	proline rich transmembrane protein 3 [Source:HGNC Symbol;Acc:HGNC:26591]	0.0010291	82.041856	1.43758e-05	5.0017904	0.00539615	5.0063065	3	3	6
ENSG00000152128	3.1646235	TMEM163	transmembrane protein 163 [Source:HGNC Symbol;Acc:HGNC:25380]	0.00103102	18.010929	9.57163e-08	1.1403688	0.0282454	1.1358521	2	0	2
ENSG00000185019	0.8001970	UBOX5	U-box domain containing 5 [Source:HGNC Symbol;Acc:HGNC:17777]	0.00103216	84.507236	3.13739e-05	5.1374641	0.000512428	5.1419802	3	3	6
ENSG00000198768	1.8529713	APCDD1L	APC down-regulated 1 like [Source:HGNC Symbol;Acc:HGNC:26892]	0.00103509	28.755481	4.80938e-07	1.8279567	0.000375187	1.8234400	3	3	6
ENSG00000183735	1.2336599	TBK1	TANK binding kinase 1 [Source:HGNC Symbol;Acc:HGNC:11584]	0.00104838	104.162679	5.0425e-06	6.7650277	0.00434352	6.7605109	3	3	6
ENSG00000175414	1.2996753	ARL10	ADP ribosylation factor like GTPase 10 [Source:HGNC Symbol;Acc:HGNC:22042]	0.00104941	77.455931	2.42543e-06	5.0109524	0.00560874	5.0064357	3	3	6
ENSG00000196507	0.8275535	TCEAL3	transcription elongation factor A like 3 [Source:HGNC Symbol;Acc:HGNC:28247]	0.00105598	109.418802		NA		NA	3	3	6
ENSG00000165240	0.7448940	ATP7A	ATPase copper transporting alpha [Source:HGNC Symbol;Acc:HGNC:869]	0.00107108	67.214731	5.29918e-06	4.1283467	0.00863778	4.1328630	3	3	6
ENSG00000204604	1.4754566	ZNF468	zinc finger protein 468 [Source:HGNC Symbol;Acc:HGNC:33105]	0.00107928	45.493794	2.08777e-06	2.9122789	0.000176492	2.9077621	3	3	6
ENSG00000207730	3.3338003	MIR200B	microRNA 200b [Source:HGNC Symbol;Acc:HGNC:31579]	0.00107966	15.031603	6.0604e-07	0.9509331	0.000229599	0.9464164	3	0	3
ENSG00000137288	0.8242180	UQCC2	ubiquinol-cytochrome c reductase complex assembly factor 2 [Source:HGNC Symbol;Acc:HGNC:21237]	0.00108965	133.041124	8.72505e-06	8.0053615	0.0151521	8.0098772	3	3	6
ENSG00000184838	0.6860591	PRR16	proline rich 16 [Source:HGNC Symbol;Acc:HGNC:29654]	0.0010978	47.778820	4.30405e-06	2.9402585	0.00142745	2.9447749	3	3	6
ENSG00000133069	0.7446681	TMCC2	transmembrane and coiled-coil domain family 2 [Source:HGNC Symbol;Acc:HGNC:24239]	0.00112121	61.566492	1.40264e-05	3.7713586	0.00117402	3.7758749	3	3	6
ENSG00000137124	1.3859447	ALDH1B1	aldehyde dehydrogenase 1 family member B1 [Source:HGNC Symbol;Acc:HGNC:407]	0.00112555	827.835302	2.00987e-31	53.2623650	0.0151582	53.2578465	3	3	6
ENSG00000205277	2.4543592	MUC12	mucin 12, cell surface associated [Source:HGNC Symbol;Acc:HGNC:7510]	0.00113086	19.429885	4.26409e-07	1.2322885	0.000415351	1.2277717	3	0	3
ENSG00000103064	1.2379197	SLC7A6	solute carrier family 7 member 6 [Source:HGNC Symbol;Acc:HGNC:11064]	0.00114183	100.842498	4.58848e-06	6.5456835	0.00617986	6.5411667	3	3	6
ENSG00000133193	0.8300685	FAM104A	family with sequence similarity 104 member A [Source:HGNC Symbol;Acc:HGNC:25918]	0.00114284	110.877210		NA		NA	3	3	6
ENSG00000205268	1.3211028	PDE7A	phosphodiesterase 7A [Source:HGNC Symbol;Acc:HGNC:8791]	0.00115675	67.037552	5.91532e-06	4.3221683	0.00147538	4.3176515	3	3	6
ENSG00000145819	1.3066360	ARHGAP26	Rho GTPase activating protein 26 [Source:HGNC Symbol;Acc:HGNC:17073]	0.00116333	66.492219	1.08686e-05	4.2923309	1.88293e-05	4.2878141	3	3	6
ENSG00000170113	1.2031921	NIPA1	NIPA magnesium transporter 1 [Source:HGNC Symbol;Acc:HGNC:17043]	0.00116508	109.700467	1.25896e-05	7.1561873	0.000617831	7.1516706	3	3	6
ENSG00000197483	0.8287125	ZNF628	zinc finger protein 628 [Source:HGNC Symbol;Acc:HGNC:28054]	0.00117659	105.966562		NA		NA	3	3	6
ENSG00000196517	0.4617522	SLC6A9	solute carrier family 6 member 9 [Source:HGNC Symbol;Acc:HGNC:11056]	0.00118942	22.958748	9.4955e-07	1.4240115	0.00294727	1.4285281	3	3	6
ENSG00000151092	0.8177328	NGLY1	N-glycanase 1 [Source:HGNC Symbol;Acc:HGNC:17646]	0.00120201	97.069094	4.88073e-05	5.8692917	0.000557772	5.8738077	3	3	6
ENSG00000179967	0.7411786	PPP1R14BP3	protein phosphatase 1 regulatory inhibitor subunit 14B pseudogene 3 [Source:HGNC Symbol;Acc:HGNC:16330]	0.00120643	65.267810	1.06054e-05	3.9899226	0.00484175	3.9944389	3	3	6
ENSG00000108448	1.2435794	TRIM16L	tripartite motif containing 16 like [Source:HGNC Symbol;Acc:HGNC:32670]	0.00120793	108.322501	1.2636e-06	7.0468137	0.0135094	7.0422969	3	3	6
ENSG00000077264	1.3932603	PAK3	p21 (RAC1) activated kinase 3 [Source:HGNC Symbol;Acc:HGNC:8592]	0.00121624	62.199647	1.40965e-06	3.9915181	0.0122574	3.9870013	3	3	6
ENSG00000063761	0.7172581	ADCK1	aarF domain containing kinase 1 [Source:HGNC Symbol;Acc:HGNC:19038]	0.00121831	53.646875	1.05653e-05	3.2892271	0.000580956	3.2937435	3	3	6
ENSG00000184508	0.7107114	HDDC3	HD domain containing 3 [Source:HGNC Symbol;Acc:HGNC:30522]	0.00122605	52.876136	4.49867e-06	3.2573209	0.00433223	3.2618372	3	3	6
ENSG00000181035	0.7374405	SLC25A42	solute carrier family 25 member 42 [Source:HGNC Symbol;Acc:HGNC:28380]	0.00122657	61.561125	9.74635e-06	3.7680546	0.00291601	3.7725709	3	3	6
ENSG00000179021	1.2669767	C3orf38	chromosome 3 open reading frame 38 [Source:HGNC Symbol;Acc:HGNC:28384]	0.00123406	98.877017	1.55122e-06	6.4006567	0.0148749	6.3961399	3	3	6
ENSG00000153790	1.3162625	C7orf31	chromosome 7 open reading frame 31 [Source:HGNC Symbol;Acc:HGNC:21722]	0.00125046	70.240515	5.15989e-06	4.5301178	0.00458755	4.5256010	3	3	6
ENSG00000185129	1.2251369	PURA	purine rich element binding protein A [Source:HGNC Symbol;Acc:HGNC:9701]	0.00125135	120.463182	1.65822e-06	7.8309393	0.0155228	7.8264225	3	3	6
ENSG00000129354	0.8110507	AP1M2	adaptor related protein complex 1 subunit mu 2 [Source:HGNC Symbol;Acc:HGNC:558]	0.00125785	147.234609	9.24447e-07	8.9115931	0.0439392	8.9161088	3	3	6
ENSG00000131697	1.2217242	NPHP4	nephrocystin 4 [Source:HGNC Symbol;Acc:HGNC:19104]	0.00125786	101.242150	1.02775e-05	6.5862122	0.00301215	6.5816954	3	3	6
ENSG00000248905	1.3673662	FMN1	formin 1 [Source:HGNC Symbol;Acc:HGNC:3768]	0.00127752	63.986630	1.54817e-06	4.1214536	0.00882296	4.1169368	3	3	6
ENSG00000144827	0.8205649	ABHD10	abhydrolase domain containing 10 [Source:HGNC Symbol;Acc:HGNC:25656]	0.00127787	94.851481	6.33345e-05	5.7354365	0.00037747	5.7399525	3	3	6
ENSG00000102309	0.7601461	PIN4	peptidylprolyl cis/trans isomerase, NIMA-interacting 4 [Source:HGNC Symbol;Acc:HGNC:8992]	0.00128295	75.395969	9.561e-06	4.6005547	0.0116454	4.6050709	3	3	6
ENSG00000163291	1.2187861	PAQR3	progestin and adipoQ receptor family member 3 [Source:HGNC Symbol;Acc:HGNC:30130]	0.00128678	126.095398	1.65433e-06	8.1975367	0.0179035	8.1930199	3	3	6
ENSG00000169814	1.3606092	BTD	biotinidase [Source:HGNC Symbol;Acc:HGNC:1122]	0.00128734	59.349721	4.51536e-06	3.8166159	0.00155897	3.8120992	3	3	6
ENSG00000196247	1.3184433	ZNF107	zinc finger protein 107 [Source:HGNC Symbol;Acc:HGNC:12887]	0.00129364	68.387033	5.05204e-06	4.4175687	0.00365978	4.4130520	3	3	6
ENSG00000168781	0.7828501	PPIP5K1	diphosphoinositol pentakisphosphate kinase 1 [Source:HGNC Symbol;Acc:HGNC:29023]	0.00129375	86.016780	1.30662e-05	5.2334338	0.00927469	5.2379500	3	3	6
ENSG00000162493	1.2011609	PDPN	podoplanin [Source:HGNC Symbol;Acc:HGNC:29602]	0.00130036	131.000911	3.25424e-06	8.5448876	0.0108558	8.5403708	3	3	6
ENSG00000205220	1.3155345	PSMB10	proteasome subunit beta 10 [Source:HGNC Symbol;Acc:HGNC:9538]	0.0013014	65.831047	1.00762e-05	4.2430983	0.000703592	4.2385815	3	3	6
ENSG00000131711	1.3716762	MAP1B	microtubule associated protein 1B [Source:HGNC Symbol;Acc:HGNC:6836]	0.00130548	2213.237853	1.18491e-37	142.4347910	0.00666144	142.4302695	3	3	6
ENSG00000128596	1.2874488	CCDC136	coiled-coil domain containing 136 [Source:HGNC Symbol;Acc:HGNC:22225]	0.00130751	72.738461	1.17174e-05	4.6959684	0.000880454	4.6914516	3	3	6
ENSG00000273038	1.5153429	AL365203.2	novel transcript	0.0013115	47.723663	6.43349e-07	3.0485990	0.0101453	3.0440822	3	3	6
ENSG00000117016	1.3370282	RIMS3	regulating synaptic membrane exocytosis 3 [Source:HGNC Symbol;Acc:HGNC:21292]	0.00132959	60.427298	9.67061e-06	3.8882201	0.000192779	3.8837033	3	3	6
ENSG00000164061	0.6980083	BSN	bassoon presynaptic cytomatrix protein [Source:HGNC Symbol;Acc:HGNC:1117]	0.00133104	46.425156	8.08995e-06	2.8592641	0.000341978	2.8637805	3	3	6
ENSG00000258634	1.4534958	AL160006.1	novel transcript, antisense to ALX3	0.00133348	45.579110	3.55457e-06	2.9196415	0.000161499	2.9151248	3	3	6
ENSG00000126243	0.7927160	LRFN3	leucine rich repeat and fibronectin type III domain containing 3 [Source:HGNC Symbol;Acc:HGNC:28370]	0.00133985	78.660483	3.96011e-05	4.7835999	0.000640304	4.7881161	3	3	6
ENSG00000272872	1.6820418	AP000525.1	novel transcript, sense intronic to novel transcript	0.00134862	47.474750	5.72069e-09	3.0315157	0.0232266	3.0269989	3	3	6
ENSG00000167565	0.7593007	SERTAD3	SERTA domain containing 3 [Source:HGNC Symbol;Acc:HGNC:17931]	0.00135222	66.699915	2.12769e-05	4.0758226	0.00310503	4.0803388	3	3	6
ENSG00000119013	0.8227259	NDUFB3	NADH:ubiquinone oxidoreductase subunit B3 [Source:HGNC Symbol;Acc:HGNC:7698]	0.00135405	102.544936	4.1758e-05	6.1974251	0.00436207	6.2019410	3	3	6
ENSG00000136167	1.2046124	LCP1	lymphocyte cytosolic protein 1 [Source:HGNC Symbol;Acc:HGNC:6528]	0.00136309	166.442982	1.45352e-07	10.8927755	0.0218838	10.8882587	3	3	6
ENSG00000186212	0.4143930	SOWAHB	sosondowah ankyrin repeat domain family member B [Source:HGNC Symbol;Acc:HGNC:32958]	0.00137036	19.012607	8.46011e-07	1.1844075	0.00141643	1.1889241	0	3	3
ENSG00000087301	0.7378212	TXNDC16	thioredoxin domain containing 16 [Source:HGNC Symbol;Acc:HGNC:19965]	0.00137805	55.187963	2.27378e-05	3.3796158	7.03925e-06	3.3841321	3	3	6
ENSG00000135709	0.8080668	KIAA0513	KIAA0513 [Source:HGNC Symbol;Acc:HGNC:29058]	0.00139066	89.299838	3.99037e-05	5.4124384	0.00200412	5.4169545	3	3	6
ENSG00000175040	1.3957977	CHST2	carbohydrate sulfotransferase 2 [Source:HGNC Symbol;Acc:HGNC:1970]	0.00142111	54.394115	2.4925e-06	3.4973035	0.00557439	3.4927868	3	3	6
ENSG00000011478	1.2101430	QPCTL	glutaminyl-peptide cyclotransferase like [Source:HGNC Symbol;Acc:HGNC:25952]	0.00142143	105.014626	9.54781e-06	6.8619740	0.00260053	6.8574572	3	3	6
[truncated: 1,850 more rows]
