# Supplementary material for: Disruption of pathways regulated by Integrator complex in Galloway–Mowat syndrome due to WDR73 mutations
Source: Sci Rep. 2021 Mar 8;11:5388. doi: 10.1038/s41598-021-84472-7 (PMC7940485; doi:10.1038/s41598-021-84472-7)
Supplement: Supplementary file 8 — Supplementary Table S7. [file 41598_2021_84472_MOESM8_ESM.xlsx]

## Sheet: VennAnnot
Supplementary Table S7: Full list of differentially expressed genes in WDR73 KD - EGF compared to Ctrl siRNA-treated cells - EGF using three different methods (Dseq2, edgeR, LimmaVoom).
pval_BH and pval_Bonf correspond to adjusted p-values using Benjamini&Hochberg and Bonferroni, respectively.
ENSID	res_DEseq2.0_WDR73_EGF_vs_Ctrlmoins_EGF_P50_p(SC)0.05_f1.2	res_edgeR.0_WDR73_EGF_vs_Ctrlmoins_EGF_P50_p(SC)0.05_f1.2	res_Voom.0_WDR73_EGF_vs_Ctrlmoins_EGF_P50_p(SC)0.05_f1.2	Profils	Total_lists		Sondes	Gene	Name	pval	pval_BH	pval_Bonf	WDR73_EGF_5	WDR73_EGF_6	WDR73_EGF_7	Moy_WDR73_EGF	Ctrlmoins_EGF_1	Ctrlmoins_EGF_2	Ctrlmoins_EGF_3	Moy_Ctrlmoins_EGF	RatiosMoys_WDR73_EGF_vs_Ctrlmoins_EGF	log2FC	Delta	Flags_WDR73_EGF	Flags_Ctrlmoins_EGF	Flags_tot		Sondes	Gene	Name	pval	pval_BH	pval_Bonf	WDR73_EGF_5	WDR73_EGF_6	WDR73_EGF_7	Moy_WDR73_EGF	Ctrlmoins_EGF_1	Ctrlmoins_EGF_2	Ctrlmoins_EGF_3	Moy_Ctrlmoins_EGF	RatiosMoys_WDR73_EGF_vs_Ctrlmoins_EGF	log2FC	Delta	Flags_WDR73_EGF	Flags_Ctrlmoins_EGF	Flags_tot		Sondes
ENSG00000001167	1	1	1	UUU	3		ENSG00000001167	NFYA	nuclear transcription factor Y subunit alpha [Source:HGNC Symbol;Acc:HGNC:7804]	5.99209e-10	5.10747e-08	3.49351e-05	883.382	844.544	846.17	858.032	611.644	629.727	630.261	623.878	1.37532	0.459768	234.154	3	3	6		ENSG00000001167	NFYA	nuclear transcription factor Y subunit alpha [Source:HGNC Symbol;Acc:HGNC:7804]	3.71813e-16	2.85982e-14	2.16775e-11	55.4336	53.2652	53.5682	54.089	38.7129	39.257	39.142	39.0373	1.38557	0.470482	15.0517	3	3	6		ENSG00000001167
ENSG00000003402	1	1	1	UUU	3		ENSG00000003402	CFLAR	CASP8 and FADD like apoptosis regulator [Source:HGNC Symbol;Acc:HGNC:1876]	1.1272e-12	1.38939e-10	6.57182e-08	2490.53	2841.3	2615.19	2649.01	1911.27	2082.94	1938.55	1977.59	1.33952	0.421712	671.422	3	3	6		ENSG00000003402	CFLAR	CASP8 and FADD like apoptosis regulator [Source:HGNC Symbol;Acc:HGNC:1876]	1.12221e-24	1.58419e-22	6.5427e-20	156.285	179.2	165.559	167.015	120.97	129.85	120.392	123.738	1.34975	0.432692	43.2772	3	3	6		ENSG00000003402
ENSG00000003436	1	1	1	UUU	3		ENSG00000003436	TFPI	tissue factor pathway inhibitor [Source:HGNC Symbol;Acc:HGNC:11760]	1.33632e-08	9.35292e-07	0.000779099	1880.2	1809.86	1816.28	1835.45	1476.45	1520.37	1324.6	1440.47	1.2742	0.349588	394.973	3	3	6		ENSG00000003436	TFPI	tissue factor pathway inhibitor [Source:HGNC Symbol;Acc:HGNC:11760]	2.85194e-15	2.0228e-13	1.66274e-10	117.985	114.148	114.983	115.705	93.4493	94.7795	82.2632	90.164	1.28327	0.35983	25.5412	3	3	6		ENSG00000003436
ENSG00000004700	1	1	1	UUU	3		ENSG00000004700	RECQL	RecQ like helicase [Source:HGNC Symbol;Acc:HGNC:9948]	3.77928e-13	4.98506e-11	2.2034e-08	1188.55	1139.87	1168.95	1165.79	856.109	836.701	807.34	833.383	1.39886	0.484254	332.405	3	3	6		ENSG00000004700	RECQL	RecQ like helicase [Source:HGNC Symbol;Acc:HGNC:9948]	1.99286e-21	2.3425e-19	1.16188e-16	74.5834	71.8913	74.002	73.4922	54.1859	52.1596	50.1393	52.1616	1.40893	0.494604	21.3306	3	3	6		ENSG00000004700
ENSG00000004864	1	1	1	UUU	3		ENSG00000004864	SLC25A13	solute carrier family 25 member 13 [Source:HGNC Symbol;Acc:HGNC:10983]	6.77324e-23	2.30932e-20	3.94893e-18	1064.07	1034.96	995.967	1031.67	569.129	623.122	653.561	615.271	1.67677	0.745685	416.397	3	3	6		ENSG00000004864	SLC25A13	solute carrier family 25 member 13 [Source:HGNC Symbol;Acc:HGNC:10983]	5.93135e-42	1.86924e-39	3.4581e-37	66.7723	65.2749	63.0513	65.0328	36.022	38.8452	40.589	38.4854	1.68981	0.756858	26.5474	3	3	6		ENSG00000004864
ENSG00000005102	1	1	1	UUU	3		ENSG00000005102	MEOX1	mesenchyme homeobox 1 [Source:HGNC Symbol;Acc:HGNC:7013]	6.39998e-32	4.28887e-29	3.73132e-27	249.957	300.615	237.177	262.583	57.0095	75.9636	53.5897	62.1876	4.22244	2.07808	200.396	3	3	6		ENSG00000005102	MEOX1	mesenchyme homeobox 1 [Source:HGNC Symbol;Acc:HGNC:7013]	1.28144e-70	1.18588e-67	7.47105e-66	15.6852	18.9597	15.0149	16.5533	3.60832	4.73554	3.32815	3.89067	4.25461	2.08903	12.6626	3	3	6		ENSG00000005102
ENSG00000005448	1	1	1	UUU	3		ENSG00000005448	WDR54	WD repeat domain 54 [Source:HGNC Symbol;Acc:HGNC:25770]	0.00100496	0.0235024	1	564.16	604.757	576.894	581.937	502.457	470.094	459.007	477.186	1.21952	0.286311	104.751	3	3	6		ENSG00000005448	WDR54	WD repeat domain 54 [Source:HGNC Symbol;Acc:HGNC:25770]	8.05809e-06	0.000188298	0.469803	35.4019	38.1419	36.5212	36.6883	31.8021	29.3055	28.5063	29.8713	1.22821	0.296561	6.81703	3	3	6		ENSG00000005448
ENSG00000005471	1	1	1	UUU	3		ENSG00000005471	ABCB4	ATP binding cassette subfamily B member 4 [Source:HGNC Symbol;Acc:HGNC:45]	7.45473e-06	0.000304147	0.434626	163.626	163.09	161.388	162.702	93.7275	99.083	101.354	98.055	1.65929	0.730565	64.6465	3	3	6		ENSG00000005471	ABCB4	ATP binding cassette subfamily B member 4 [Source:HGNC Symbol;Acc:HGNC:45]	2.03807e-10	8.83449e-09	1.18824e-05	10.2678	10.2861	10.2169	10.2569	5.93232	6.17679	6.29455	6.13455	1.67199	0.741569	4.12238	3	3	6		ENSG00000005471
ENSG00000005486	1	1	1	UUU	3		ENSG00000005486	RHBDD2	rhomboid domain containing 2 [Source:HGNC Symbol;Acc:HGNC:23082]	4.37291e-11	4.35068e-09	2.5495e-06	1161.45	1168.08	1142.2	1157.24	845.48	821.288	893.55	853.439	1.35597	0.439329	303.802	3	3	6		ENSG00000005486	RHBDD2	rhomboid domain containing 2 [Source:HGNC Symbol;Acc:HGNC:23082]	2.94026e-18	2.71669e-16	1.71423e-13	72.8826	73.6705	72.3086	72.9539	53.5132	51.1987	55.4933	53.4017	1.36613	0.450099	19.5522	3	3	6		ENSG00000005486
ENSG00000005700	1	1	1	UUU	3		ENSG00000005700	IBTK	inhibitor of Bruton tyrosine kinase [Source:HGNC Symbol;Acc:HGNC:17853]	1.54172e-18	3.55279e-16	8.98856e-14	1400.36	1492.5	1349.95	1414.27	980.757	943.49	883.065	935.771	1.51134	0.59583	478.499	3	3	6		ENSG00000005700	IBTK	inhibitor of Bruton tyrosine kinase [Source:HGNC Symbol;Acc:HGNC:17853]	4.32988e-34	9.89964e-32	2.52441e-29	87.8749	94.1315	85.4608	89.1557	62.0753	58.8168	54.8422	58.5781	1.522	0.605966	30.5776	3	3	6		ENSG00000005700
ENSG00000005812	1	1	1	UUU	3		ENSG00000005812	FBXL3	F-box and leucine rich repeat protein 3 [Source:HGNC Symbol;Acc:HGNC:13599]	8.58414e-05	0.00270234	1	657.517	608.283	633.067	632.956	493.76	549.36	424.057	489.059	1.29423	0.372096	143.897	3	3	6		ENSG00000005812	FBXL3	F-box and leucine rich repeat protein 3 [Source:HGNC Symbol;Acc:HGNC:13599]	4.41421e-09	1.64236e-07	0.000257357	41.2602	38.3643	40.0774	39.9006	31.2517	34.2469	26.3358	30.6115	1.30345	0.38234	9.28917	3	3	6		ENSG00000005812
ENSG00000006118	1	1	1	UUU	3		ENSG00000006118	TMEM132A	transmembrane protein 132A [Source:HGNC Symbol;Acc:HGNC:31092]	3.47403e-31	2.17788e-28	2.02543e-26	1696.49	1689.09	1662.03	1682.54	1051.29	1060.19	1035.68	1049.05	1.60386	0.681549	633.482	3	3	6		ENSG00000006118	TMEM132A	transmembrane protein 132A [Source:HGNC Symbol;Acc:HGNC:31092]	1.94832e-47	8.11363e-45	1.13591e-42	106.458	106.53	105.217	106.068	66.5398	66.0917	64.3201	65.6505	1.61565	0.692117	40.4179	3	3	6		ENSG00000006118
ENSG00000006607	1	1	1	UUU	3		ENSG00000006607	FARP2	FERM, ARH/RhoGEF and pleckstrin domain protein 2 [Source:HGNC Symbol;Acc:HGNC:16460]	1.51108e-09	1.2236e-07	8.80988e-05	1138.36	1160.15	1156.46	1151.66	872.535	887.343	873.745	877.874	1.31187	0.391623	273.781	3	3	6		ENSG00000006607	FARP2	FERM, ARH/RhoGEF and pleckstrin domain protein 2 [Source:HGNC Symbol;Acc:HGNC:16460]	5.59358e-15	3.85937e-13	3.26117e-10	71.4338	73.1701	73.2118	72.6052	55.2256	55.3166	54.2634	54.9352	1.32165	0.402343	17.67	3	3	6		ENSG00000006607
ENSG00000006625	1	1	1	UUU	3		ENSG00000006625	GGCT	gamma-glutamylcyclotransferase [Source:HGNC Symbol;Acc:HGNC:21705]	0.0161216	0.233405	1	327.253	308.55	309.401	315.068	281.183	252.111	246.979	260.091	1.21138	0.276646	54.9769	3	3	6		ENSG00000006625	GGCT	gamma-glutamylcyclotransferase [Source:HGNC Symbol;Acc:HGNC:21705]	0.000913459	0.0132052	1	20.5356	19.4601	19.5871	19.861	17.7969	15.7165	15.3384	16.284	1.21966	0.286483	3.577	3	3	6		ENSG00000006625
ENSG00000006831	1	1	1	UUU	3		ENSG00000006831	ADIPOR2	adiponectin receptor 2 [Source:HGNC Symbol;Acc:HGNC:24041]	6.67442e-13	8.51492e-11	3.89132e-08	2133.17	2186.29	2093.58	2137.68	1643.61	1573.22	1679.92	1632.25	1.30965	0.389184	505.43	3	3	6		ENSG00000006831	ADIPOR2	adiponectin receptor 2 [Source:HGNC Symbol;Acc:HGNC:24041]	8.97314e-20	9.27574e-18	5.23152e-15	133.86	137.889	132.538	134.762	104.03	98.0738	104.33	102.145	1.31933	0.399802	32.6175	3	3	6		ENSG00000006831
ENSG00000007202	1	1	1	UUU	3		ENSG00000007202	KIAA0100	KIAA0100 [Source:HGNC Symbol;Acc:HGNC:28960]	1.86389e-11	1.96507e-09	1.08669e-06	4053.52	3989.1	3958.01	4000.21	3359.7	3145.33	3180.43	3228.49	1.23904	0.309218	771.723	3	3	6		ENSG00000007202	KIAA0100	KIAA0100 [Source:HGNC Symbol;Acc:HGNC:28960]	4.95049e-16	3.75323e-14	2.88623e-11	254.365	251.592	250.568	252.175	212.646	196.079	197.519	202.081	1.24789	0.31949	50.0938	3	3	6		ENSG00000007202
ENSG00000008517	1	1	1	UUU	3		ENSG00000008517	IL32	interleukin 32 [Source:HGNC Symbol;Acc:HGNC:16830]	7.11487e-19	1.70704e-16	4.14811e-14	3858.77	3910.64	3821.59	3863.67	2744.19	2857.99	3013.84	2872.01	1.34529	0.427912	991.662	3	3	6		ENSG00000008517	IL32	interleukin 32 [Source:HGNC Symbol;Acc:HGNC:16830]	2.01387e-28	3.62385e-26	1.17413e-23	242.144	246.643	241.932	243.573	173.688	178.166	187.172	179.676	1.35563	0.43896	63.8975	3	3	6		ENSG00000008517
ENSG00000009413	1	1	1	UUU	3		ENSG00000009413	REV3L	REV3 like, DNA directed polymerase zeta catalytic subunit [Source:HGNC Symbol;Acc:HGNC:9968]	0.000336947	0.00909898	1	800.063	826.031	839.037	821.71	592.319	762.939	627.931	661.063	1.24301	0.313842	160.647	3	3	6		ENSG00000009413	REV3L	REV3 like, DNA directed polymerase zeta catalytic subunit [Source:HGNC Symbol;Acc:HGNC:9968]	1.1909e-08	4.20288e-07	0.000694316	50.2052	52.0976	53.1166	51.8065	37.4898	47.5613	38.9973	41.3495	1.25289	0.325264	10.457	3	3	6		ENSG00000009413
ENSG00000010404	1	1	1	UUU	3		ENSG00000010404	IDS	iduronate 2-sulfatase [Source:HGNC Symbol;Acc:HGNC:5389]	2.09393e-08	1.41789e-06	0.0012208	1292.95	1320.59	1259	1290.85	1017.47	1045.88	905.2	989.517	1.30452	0.383523	301.331	3	3	6		ENSG00000010404	IDS	iduronate 2-sulfatase [Source:HGNC Symbol;Acc:HGNC:5389]	3.59948e-15	2.52839e-13	2.09857e-10	81.1347	83.2894	79.7032	81.3757	64.3993	65.1995	56.2168	61.9385	1.31381	0.393762	19.4372	3	3	6		ENSG00000010404
ENSG00000010438	1	1	1	UUU	3		ENSG00000010438	PRSS3	serine protease 3 [Source:HGNC Symbol;Acc:HGNC:9486]	0.0390172	0.460669	1	43.1653	40.5522	47.2572	43.6582	31.8867	26.4221	25.6298	27.9795	1.56036	0.64188	15.6787	3	3	6		ENSG00000010438	PRSS3	serine protease 3 [Source:HGNC Symbol;Acc:HGNC:9486]	0.00164165	0.0221196	1	2.70869	2.55762	2.99169	2.75267	2.01821	1.64715	1.59173	1.75236	1.57083	0.65153	1.00031	3	3	6		ENSG00000010438
ENSG00000010810	1	1	1	UUU	3		ENSG00000010810	FYN	FYN proto-oncogene, Src family tyrosine kinase [Source:HGNC Symbol;Acc:HGNC:4037]	7.2686e-09	5.31045e-07	0.000423774	577.21	627.678	609.885	604.924	429.987	426.057	424.057	426.7	1.41768	0.50353	178.224	3	3	6		ENSG00000010810	FYN	FYN proto-oncogene, Src family tyrosine kinase [Source:HGNC Symbol;Acc:HGNC:4037]	1.79942e-14	1.19216e-12	1.0491e-09	36.2208	39.5875	38.6098	38.1394	27.2153	26.5602	26.3358	26.7038	1.42824	0.514237	11.4356	3	3	6		ENSG00000010810
ENSG00000011028	1	1	1	UUU	3		ENSG00000011028	MRC2	mannose receptor C type 2 [Source:HGNC Symbol;Acc:HGNC:16875]	2.71259e-21	8.23694e-19	1.58149e-16	6258.96	5658.8	5801.04	5906.27	4423.55	4300.2	4196.3	4306.69	1.37142	0.455668	1599.58	3	3	6		ENSG00000011028	MRC2	mannose receptor C type 2 [Source:HGNC Symbol;Acc:HGNC:16875]	6.9535e-35	1.64582e-32	4.05403e-30	392.76	356.899	367.244	372.301	279.981	268.073	260.609	269.554	1.38117	0.465894	102.747	3	3	6		ENSG00000011028
ENSG00000011201	1	1	1	UUU	3		ENSG00000011201	ANOS1	anosmin 1 [Source:HGNC Symbol;Acc:HGNC:6211]	0.0186165	0.261202	1	25.0961	21.1577	23.1827	23.1455	11.5952	12.1101	9.31994	11.0084	2.10253	1.07213	12.1371	3	0	3		ENSG00000011201	ANOS1	anosmin 1 [Source:HGNC Symbol;Acc:HGNC:6211]	0.000393445	0.00627768	1	1.57482	1.33441	1.46762	1.45895	0.733895	0.754941	0.578809	0.689215	2.11683	1.0819	0.769735	3	0	3		ENSG00000011201
ENSG00000011304	1	1	1	UUU	3		ENSG00000011304	PTBP1	polypyrimidine tract binding protein 1 [Source:HGNC Symbol;Acc:HGNC:9583]	2.49981e-15	4.2001e-13	1.45744e-10	12142.5	11833.3	11814.3	11930	9727.37	9845.54	9808.08	9793.66	1.21814	0.284677	2136.36	3	3	6		ENSG00000011304	PTBP1	polypyrimidine tract binding protein 1 [Source:HGNC Symbol;Acc:HGNC:9583]	2.78948e-17	2.35358e-15	1.62632e-12	761.96	746.324	747.923	752.069	615.677	613.767	609.124	612.856	1.22715	0.295317	139.213	3	3	6		ENSG00000011304
ENSG00000011422	1	1	1	UUU	3		ENSG00000011422	PLAUR	plasminogen activator, urokinase receptor [Source:HGNC Symbol;Acc:HGNC:9053]	2.76973e-20	7.83888e-18	1.61481e-15	1095.19	1135.46	1025.39	1085.35	669.62	660.553	710.646	680.273	1.59546	0.673973	405.076	3	3	6		ENSG00000011422	PLAUR	plasminogen activator, urokinase receptor [Source:HGNC Symbol;Acc:HGNC:9053]	1.89541e-36	4.80462e-34	1.10506e-31	68.7251	71.6133	64.9141	68.4175	42.3824	41.1786	44.1342	42.5651	1.60736	0.684695	25.8524	3	3	6		ENSG00000011422
ENSG00000011478	1	1	1	UUU	3		ENSG00000011478	QPCTL	glutaminyl-peptide cyclotransferase like [Source:HGNC Symbol;Acc:HGNC:25952]	0.00142143	0.0314505	1	591.264	578.31	644.659	604.744	482.165	520.736	496.287	499.729	1.21014	0.275178	105.015	3	3	6		ENSG00000011478	QPCTL	glutaminyl-peptide cyclotransferase like [Source:HGNC Symbol;Acc:HGNC:25952]	9.54781e-06	0.000220109	0.556656	37.1027	36.4739	40.8112	38.1293	30.5178	32.4625	30.8216	31.2673	1.21946	0.286245	6.86197	3	3	6		ENSG00000011478
ENSG00000012174	1	1	1	UUU	3		ENSG00000012174	MBTPS2	membrane bound transcription factor peptidase, site 2 [Source:HGNC Symbol;Acc:HGNC:15455]	0.000135243	0.00405854	1	491.883	518.363	484.163	498.136	430.953	365.506	347.168	381.209	1.30673	0.385958	116.927	3	3	6		ENSG00000012174	MBTPS2	membrane bound transcription factor peptidase, site 2 [Source:HGNC Symbol;Acc:HGNC:15455]	4.41517e-08	1.44533e-06	0.00257413	30.8664	32.693	30.6507	31.4034	27.2764	22.7855	21.5606	23.8742	1.31537	0.395469	7.52921	3	3	6		ENSG00000012174
ENSG00000013293	1	1	1	UUU	3		ENSG00000013293	SLC7A14	solute carrier family 7 member 14 [Source:HGNC Symbol;Acc:HGNC:29326]	3.02428e-07	1.63412e-05	0.0176321	484.856	498.087	572.436	518.46	311.137	341.286	407.748	353.39	1.4671	0.55297	165.07	3	3	6		ENSG00000013293	SLC7A14	solute carrier family 7 member 14 [Source:HGNC Symbol;Acc:HGNC:29326]	1.6706e-15	1.21295e-13	9.73995e-11	30.4255	31.4142	36.239	32.6929	19.6928	21.2756	25.3229	22.0971	1.47951	0.565119	10.5958	3	3	6		ENSG00000013293
ENSG00000013297	1	1	1	UUU	3		ENSG00000013297	CLDN11	claudin 11 [Source:HGNC Symbol;Acc:HGNC:8514]	0.000613043	0.0154258	1	252.968	219.511	242.527	238.335	168.13	182.753	170.089	173.657	1.37245	0.456751	64.6783	3	3	6		ENSG00000013297	CLDN11	claudin 11 [Source:HGNC Symbol;Acc:HGNC:8514]	1.53338e-06	4.03426e-05	0.0893993	15.8742	13.8445	15.3536	15.0241	10.6415	11.3927	10.5633	10.8658	1.38269	0.467479	4.15826	3	3	6		ENSG00000013297
ENSG00000013375	1	1	1	UUU	3		ENSG00000013375	PGM3	phosphoglucomutase 3 [Source:HGNC Symbol;Acc:HGNC:8907]	1.00416e-05	0.000395569	0.585442	985.774	1082.57	1000.42	1022.92	835.817	805.875	834.135	825.276	1.23949	0.309748	197.646	3	3	6		ENSG00000013375	PGM3	phosphoglucomutase 3 [Source:HGNC Symbol;Acc:HGNC:8907]	1.40595e-09	5.56858e-08	8.19695e-05	61.8589	68.2773	63.3336	64.4899	52.9016	50.2379	51.8034	51.6476	1.24865	0.320371	12.8423	3	3	6		ENSG00000013375
ENSG00000013725	1	1	1	UUU	3		ENSG00000013725	CD6	CD6 molecule [Source:HGNC Symbol;Acc:HGNC:1691]	7.29151e-07	3.66158e-05	0.042511	94.3612	73.1703	85.5978	84.3765	30.9204	37.4313	38.4448	35.5988	2.3702	1.24501	48.7776	3	3	6		ENSG00000013725	CD6	CD6 molecule [Source:HGNC Symbol;Acc:HGNC:1691]	2.81773e-14	1.83552e-12	1.64279e-09	5.92132	4.61483	5.41891	5.31835	1.95705	2.33345	2.38759	2.22603	2.38916	1.25651	3.09232	3	3	6		ENSG00000013725
ENSG00000014914	1	1	1	UUU	3		ENSG00000014914	MTMR11	myotubularin related protein 11 [Source:HGNC Symbol;Acc:HGNC:24307]	0.0038866	0.0736421	1	404.549	431.969	470.788	435.769	360.416	344.589	365.808	356.937	1.22085	0.287891	78.8312	3	3	6		ENSG00000014914	MTMR11	myotubularin related protein 11 [Source:HGNC Symbol;Acc:HGNC:24307]	5.02676e-05	0.000991107	1	25.3861	27.2442	29.804	27.4781	22.8119	21.4815	22.7183	22.3372	1.23015	0.298832	5.14088	3	3	6		ENSG00000014914
ENSG00000015475	1	1	1	UUU	3		ENSG00000015475	BID	BH3 interacting domain death agonist [Source:HGNC Symbol;Acc:HGNC:1050]	3.88052e-11	3.90746e-09	2.26242e-06	653.502	674.401	659.817	662.573	461.874	440.369	453.182	451.808	1.46649	0.552369	210.765	3	3	6		ENSG00000015475	BID	BH3 interacting domain death agonist [Source:HGNC Symbol;Acc:HGNC:1050]	5.14754e-18	4.66475e-16	3.00112e-13	41.0083	42.5343	41.7708	41.7711	29.2335	27.4524	28.1446	28.2768	1.47722	0.562886	13.4943	3	3	6		ENSG00000015475
ENSG00000015520	1	1	1	UUU	3		ENSG00000015520	NPC1L1	NPC1 like intracellular cholesterol transporter 1 [Source:HGNC Symbol;Acc:HGNC:7898]	0.000131285	0.00395156	1	115.442	107.552	103.431	108.808	67.6384	60.5507	62.9096	63.6996	1.70814	0.77243	45.1085	3	3	6		ENSG00000015520	NPC1L1	NPC1 like intracellular cholesterol transporter 1 [Source:HGNC Symbol;Acc:HGNC:7898]	1.67099e-08	5.76802e-07	0.000974218	7.24417	6.78325	6.54785	6.85842	4.28105	3.77471	3.90696	3.98757	1.71995	0.782366	2.87085	3	3	6		ENSG00000015520
ENSG00000018699	1	1	1	UUU	3		ENSG00000018699	TTC27	tetratricopeptide repeat domain 27 [Source:HGNC Symbol;Acc:HGNC:25986]	0.000916826	0.021773	1	442.695	428.443	445.822	438.987	324.664	347.891	377.458	350.004	1.25423	0.326804	88.9822	3	3	6		ENSG00000018699	TTC27	tetratricopeptide repeat domain 27 [Source:HGNC Symbol;Acc:HGNC:25986]	4.52959e-06	0.000110634	0.264084	27.7798	27.0218	28.2235	27.675	20.5491	21.6874	23.4418	21.8927	1.26412	0.338132	5.78229	3	3	6		ENSG00000018699
ENSG00000019186	1	1	1	UUU	3		ENSG00000019186	CYP24A1	cytochrome P450 family 24 subfamily A member 1 [Source:HGNC Symbol;Acc:HGNC:2602]	0.00254247	0.0515946	1	3089.83	4406.97	3599.57	3698.79	2117.08	2771.02	2613.08	2500.39	1.47928	0.564897	1198.39	3	3	6		ENSG00000019186	CYP24A1	cytochrome P450 family 24 subfamily A member 1 [Source:HGNC Symbol;Acc:HGNC:2602]	5.94594e-47	2.4242e-44	3.4666e-42	193.892	277.946	227.877	233.238	133.997	172.744	162.284	156.342	1.49185	0.577102	76.8966	3	3	6		ENSG00000019186
ENSG00000019505	1	1	1	UUU	3		ENSG00000019505	SYT13	synaptotagmin 13 [Source:HGNC Symbol;Acc:HGNC:14962]	0.00671256	0.115105	1	136.523	113.722	122.155	124.133	80.1998	81.4682	101.354	87.6741	1.41585	0.501669	36.4593	3	3	6		ENSG00000019505	SYT13	synaptotagmin 13 [Source:HGNC Symbol;Acc:HGNC:14962]	4.14746e-05	0.000839602	1	8.56701	7.17245	7.73324	7.82423	5.07611	5.0787	6.29455	5.48312	1.42697	0.512953	2.34112	3	3	6		ENSG00000019505
ENSG00000019549	1	1	1	UUU	3		ENSG00000019549	SNAI2	snail family transcriptional repressor 2 [Source:HGNC Symbol;Acc:HGNC:11094]	5.10858e-05	0.0017078	1	445.706	452.245	447.605	448.519	286.014	318.166	387.943	330.708	1.35624	0.439613	117.811	3	3	6		ENSG00000019549	SNAI2	snail family transcriptional repressor 2 [Source:HGNC Symbol;Acc:HGNC:11094]	9.44215e-10	3.80703e-08	5.50496e-05	27.9688	28.523	28.3364	28.2761	18.1027	19.8344	24.0929	20.6767	1.36753	0.451577	7.59938	3	3	6		ENSG00000019549
ENSG00000020577	1	1	1	UUU	3		ENSG00000020577	SAMD4A	sterile alpha motif domain containing 4A [Source:HGNC Symbol;Acc:HGNC:23023]	9.56075e-09	6.8478e-07	0.000557411	2246.6	2625.32	2308.47	2393.46	1744.1	1951.93	1851.17	1849.07	1.29441	0.372298	544.39	3	3	6		ENSG00000020577	SAMD4A	sterile alpha motif domain containing 4A [Source:HGNC Symbol;Acc:HGNC:23023]	2.92843e-19	2.91852e-17	1.70733e-14	140.978	165.578	146.141	150.899	110.39	121.683	114.966	115.68	1.30446	0.383449	35.2194	3	3	6		ENSG00000020577
ENSG00000022267	1	1	1	UUU	3		ENSG00000022267	FHL1	four and a half LIM domains 1 [Source:HGNC Symbol;Acc:HGNC:3702]	2.71718e-09	2.1264e-07	0.000158417	819.136	810.163	805.155	811.485	615.51	597.801	555.702	589.671	1.37617	0.460654	221.814	3	3	6		ENSG00000022267	FHL1	four and a half LIM domains 1 [Source:HGNC Symbol;Acc:HGNC:3702]	1.98985e-15	1.43225e-13	1.16012e-10	51.4021	51.0968	50.9717	51.1568	38.9576	37.2666	34.5115	36.9119	1.38592	0.470841	14.2449	3	3	6		ENSG00000022267
ENSG00000023445	1	1	1	UUU	3		ENSG00000023445	BIRC3	baculoviral IAP repeat containing 3 [Source:HGNC Symbol;Acc:HGNC:591]	3.87374e-05	0.00133322	1	142.546	122.538	127.505	130.863	82.1324	78.1655	69.8996	76.7325	1.70545	0.770148	54.1306	3	3	6		ENSG00000023445	BIRC3	baculoviral IAP repeat containing 3 [Source:HGNC Symbol;Acc:HGNC:591]	1.60294e-09	6.29325e-08	9.34548e-05	8.94497	7.72845	8.07192	8.24845	5.19842	4.8728	4.34107	4.8041	1.71696	0.779857	3.44435	3	3	6		ENSG00000023445
ENSG00000023902	1	1	1	UUU	3		ENSG00000023902	PLEKHO1	pleckstrin homology domain containing O1 [Source:HGNC Symbol;Acc:HGNC:24310]	3.94547e-08	2.52779e-06	0.00230029	1060.06	1198.93	1122.58	1127.19	843.548	892.848	851.61	862.668	1.30663	0.385854	264.523	3	3	6		ENSG00000023902	PLEKHO1	pleckstrin homology domain containing O1 [Source:HGNC Symbol;Acc:HGNC:24310]	1.46027e-14	9.72994e-13	8.5137e-10	66.5203	75.6165	71.0668	71.0679	53.3908	55.6598	52.8887	53.9798	1.31657	0.396779	17.0881	3	3	6		ENSG00000023902
ENSG00000026508	1	1	1	UUU	3		ENSG00000026508	CD44	CD44 molecule (Indian blood group) [Source:HGNC Symbol;Acc:HGNC:1681]	2.68176e-52	6.51466e-49	1.56352e-47	7617.16	6914.15	7240.15	7257.15	4224.5	4186.81	4551.63	4320.98	1.67952	0.748046	2936.18	3	3	6		ENSG00000026508	CD44	CD44 molecule (Indian blood group) [Source:HGNC Symbol;Acc:HGNC:1681]	2.16612e-91	3.41322e-88	1.26289e-86	477.989	436.074	458.35	457.471	267.382	261.004	282.676	270.354	1.69212	0.75883	187.117	3	3	6		ENSG00000026508
ENSG00000026652	1	1	1	UUU	3		ENSG00000026652	AGPAT4	1-acylglycerol-3-phosphate O-acyltransferase 4 [Source:HGNC Symbol;Acc:HGNC:20885]	3.47271e-07	1.85408e-05	0.0202466	547.094	516.6	572.436	545.377	371.045	419.451	385.613	392.036	1.39114	0.476266	153.34	3	3	6		ENSG00000026652	AGPAT4	1-acylglycerol-3-phosphate O-acyltransferase 4 [Source:HGNC Symbol;Acc:HGNC:20885]	2.612e-12	1.41004e-10	1.52285e-07	34.331	32.5818	36.239	34.384	23.4846	26.1484	23.9482	24.5271	1.40188	0.487359	9.85686	3	3	6		ENSG00000026652
ENSG00000026751	1	1	1	UUU	3		ENSG00000026751	SLAMF7	SLAM family member 7 [Source:HGNC Symbol;Acc:HGNC:21394]	0.0106333	0.167824	1	68.2613	81.1044	69.5482	72.9713	54.1107	42.936	45.4347	47.4938	1.53644	0.619591	25.4775	3	3	6		ENSG00000026751	SLAMF7	SLAM family member 7 [Source:HGNC Symbol;Acc:HGNC:21394]	8.57133e-05	0.00159351	1	4.28351	5.11524	4.40287	4.60054	3.42484	2.67661	2.82169	2.97438	1.54672	0.629212	1.62615	3	3	6		ENSG00000026751
ENSG00000026950	1	1	1	UUU	3		ENSG00000026950	BTN3A1	butyrophilin subfamily 3 member A1 [Source:HGNC Symbol;Acc:HGNC:1138]	3.22776e-08	2.10733e-06	0.00188185	390.495	402.877	400.348	397.907	283.115	256.515	252.803	264.144	1.5064	0.591104	133.762	3	3	6		ENSG00000026950	BTN3A1	butyrophilin subfamily 3 member A1 [Source:HGNC Symbol;Acc:HGNC:1138]	9.74562e-14	6.03173e-12	5.68189e-09	24.5042	25.4094	25.3447	25.0861	17.9193	15.991	15.7002	16.5368	1.51698	0.601205	8.54926	3	3	6		ENSG00000026950
ENSG00000028203	1	1	1	UUU	3		ENSG00000028203	VEZT	vezatin, adherens junctions transmembrane protein [Source:HGNC Symbol;Acc:HGNC:18258]	4.89335e-09	3.69549e-07	0.000285292	1333.1	1219.21	1234.04	1262.12	955.634	935.784	999.564	963.661	1.30971	0.389248	298.456	3	3	6		ENSG00000028203	VEZT	vezatin, adherens junctions transmembrane protein [Source:HGNC Symbol;Acc:HGNC:18258]	1.82795e-15	1.32389e-13	1.06573e-10	83.6544	76.8953	78.1227	79.5575	60.4852	58.3364	62.0773	60.2996	1.31937	0.399849	19.2579	3	3	6		ENSG00000028203
ENSG00000028277	1	1	1	UUU	3		ENSG00000028277	POU2F2	POU class 2 homeobox 2 [Source:HGNC Symbol;Acc:HGNC:9213]	1.57155e-06	7.44311e-05	0.0916247	262.003	230.971	254.119	249.031	154.602	153.028	170.089	159.24	1.56387	0.645125	89.7913	3	3	6		ENSG00000028277	POU2F2	POU class 2 homeobox 2 [Source:HGNC Symbol;Acc:HGNC:9213]	1.97559e-11	9.74457e-10	1.15181e-06	16.4411	14.5673	16.0874	15.6986	9.78526	9.53971	10.5633	9.96275	1.57573	0.656021	5.73586	3	3	6		ENSG00000028277
ENSG00000029153	1	1	1	UUU	3		ENSG00000029153	ARNTL2	aryl hydrocarbon receptor nuclear translocator like 2 [Source:HGNC Symbol;Acc:HGNC:18984]	2.5098e-07	1.38174e-05	0.0146326	889.405	958.266	923.744	923.805	730.495	701.287	709.481	713.754	1.29429	0.372161	210.051	3	3	6		ENSG00000029153	ARNTL2	aryl hydrocarbon receptor nuclear translocator like 2 [Source:HGNC Symbol;Acc:HGNC:18984]	5.06337e-12	2.6643e-10	2.95205e-07	55.8116	60.4376	58.4791	58.2428	46.2354	43.718	44.0618	44.6717	1.30379	0.382717	13.571	3	3	6		ENSG00000029153
ENSG00000029993	1	1	1	UUU	3		ENSG00000029993	HMGB3	high mobility group box 3 [Source:HGNC Symbol;Acc:HGNC:5004]	9.15664e-07	4.53569e-05	0.0533851	1962.51	1849.53	1874.24	1895.43	1608.83	1487.35	1583.23	1559.8	1.21517	0.281163	335.628	3	3	6		ENSG00000029993	HMGB3	high mobility group box 3 [Source:HGNC Symbol;Acc:HGNC:5004]	8.58015e-11	3.90812e-09	5.0024e-06	123.151	116.65	118.652	119.484	101.828	92.7205	98.3252	97.6245	1.22391	0.291502	21.8595	3	3	6		ENSG00000029993
ENSG00000031081	1	1	1	UUU	3		ENSG00000031081	ARHGAP31	Rho GTPase activating protein 31 [Source:HGNC Symbol;Acc:HGNC:29216]	1.1932e-10	1.11842e-08	6.95657e-06	1673.41	2037.31	1667.38	1792.7	1247.45	1239.64	1354.89	1280.66	1.39983	0.485247	512.04	3	3	6		ENSG00000031081	ARHGAP31	Rho GTPase activating protein 31 [Source:HGNC Symbol;Acc:HGNC:29216]	3.4586e-27	5.74483e-25	2.01644e-22	105.009	128.492	105.556	113.019	78.9548	77.2785	84.1444	80.1259	1.41052	0.496226	32.8932	3	3	6		ENSG00000031081
ENSG00000033100	1	1	1	UUU	3		ENSG00000033100	CHPF2	chondroitin polymerizing factor 2 [Source:HGNC Symbol;Acc:HGNC:29270]	1.4723e-12	1.79202e-10	8.58377e-08	1714.56	1760.49	1662.92	1712.66	1286.1	1206.61	1331.59	1274.76	1.34351	0.426007	437.894	3	3	6		ENSG00000033100	CHPF2	chondroitin polymerizing factor 2 [Source:HGNC Symbol;Acc:HGNC:29270]	5.1874e-21	5.88397e-19	3.02436e-16	107.592	111.034	105.274	107.966	81.4012	75.2196	82.6973	79.7727	1.35343	0.436616	28.1937	3	3	6		ENSG00000033100
ENSG00000035403	1	1	1	UUU	3		ENSG00000035403	VCL	vinculin [Source:HGNC Symbol;Acc:HGNC:12665]	4.04162e-12	4.67529e-10	2.35634e-07	9457.2	10374.3	9290.04	9707.19	7413.17	7783.52	7914.96	7703.88	1.26004	0.333467	2003.3	3	3	6		ENSG00000035403	VCL	vinculin [Source:HGNC Symbol;Acc:HGNC:12665]	4.14181e-22	5.07302e-20	2.41476e-17	593.455	654.305	588.121	611.96	469.203	485.221	491.554	481.993	1.26965	0.344427	129.968	3	3	6		ENSG00000035403
ENSG00000035687	1	1	1	UUU	3		ENSG00000035687	ADSS	adenylosuccinate synthase [Source:HGNC Symbol;Acc:HGNC:292]	3.23596e-15	5.34456e-13	1.88663e-10	791.028	776.663	758.789	775.494	512.119	504.222	492.792	503.045	1.5416	0.624429	272.449	3	3	6		ENSG00000035687	ADSS	adenylosuccinate synthase [Source:HGNC Symbol;Acc:HGNC:292]	6.90458e-25	9.91505e-23	4.02551e-20	49.6383	48.9839	48.0364	48.8862	32.4137	31.433	30.6045	31.4837	1.55274	0.634821	17.4025	3	3	6		ENSG00000035687
ENSG00000039139	1	1	1	UUU	3		ENSG00000039139	DNAH5	dynein axonemal heavy chain 5 [Source:HGNC Symbol;Acc:HGNC:2950]	0.00677105	0.115937	1	122.469	119.012	115.914	119.132	68.6047	99.083	82.7145	83.4674	1.42728	0.513271	35.6641	3	3	6		ENSG00000039139	DNAH5	dynein axonemal heavy chain 5 [Source:HGNC Symbol;Acc:HGNC:2950]	3.23139e-05	0.000669973	1	7.68511	7.50605	7.33811	7.50976	4.34221	6.17679	5.13693	5.21864	1.43902	0.525092	2.29112	3	3	6		ENSG00000039139
ENSG00000041353	1	1	1	UUU	3		ENSG00000041353	RAB27B	RAB27B, member RAS oncogene family [Source:HGNC Symbol;Acc:HGNC:9767]	0.0393593	0.463876	1	108.415	109.315	105.214	107.648	80.1998	94.6793	69.8996	81.5929	1.31933	0.399805	26.055	3	3	6		ENSG00000041353	RAB27B	RAB27B, member RAS oncogene family [Source:HGNC Symbol;Acc:HGNC:9767]	0.00182238	0.0241969	1	6.80322	6.89445	6.66075	6.78614	5.07611	5.90227	4.34107	5.10648	1.32893	0.410261	1.67966	3	3	6		ENSG00000041353
ENSG00000041982	1	1	1	UUU	3		ENSG00000041982	TNC	tenascin C [Source:HGNC Symbol;Acc:HGNC:5318]	2.72684e-12	3.21172e-10	1.5898e-07	4594.59	6261.79	4613.37	5156.58	2168.29	2474.87	2084.17	2242.45	2.29953	1.20134	2914.14	3	3	6		ENSG00000041982	TNC	tenascin C [Source:HGNC Symbol;Acc:HGNC:5318]	2.03435e-201	1.97677e-197	1.18606e-196	288.318	394.93	292.057	325.101	137.238	154.283	129.436	140.319	2.31687	1.21218	184.782	3	3	6		ENSG00000041982
ENSG00000047634	1	1	1	UUU	3		ENSG00000047634	SCML1	Scm polycomb group protein like 1 [Source:HGNC Symbol;Acc:HGNC:10580]	5.78156e-07	2.96201e-05	0.0337076	667.556	639.138	625.934	644.209	480.233	511.929	384.448	458.87	1.4039	0.489445	185.34	3	3	6		ENSG00000047634	SCML1	Scm polycomb group protein like 1 [Source:HGNC Symbol;Acc:HGNC:10580]	3.3391e-14	2.16788e-12	1.94676e-09	41.8902	40.3103	39.6258	40.6088	30.3955	31.9134	23.8759	28.7283	1.41355	0.49932	11.8805	3	3	6		ENSG00000047634
ENSG00000047644	1	1	1	UUU	3		ENSG00000047644	WWC3	WWC family member 3 [Source:HGNC Symbol;Acc:HGNC:29237]	2.22036e-07	1.2317e-05	0.0129452	671.571	672.638	689.241	677.817	536.276	502.02	455.512	497.936	1.36125	0.444934	179.88	3	3	6		ENSG00000047644	WWC3	WWC family member 3 [Source:HGNC Symbol;Acc:HGNC:29237]	1.03048e-12	5.76024e-11	6.00793e-08	42.1421	42.4231	43.6335	42.7329	33.9426	31.2958	28.2893	31.1759	1.3707	0.454917	11.557	3	3	6		ENSG00000047644
ENSG00000048052	1	1	1	UUU	3		ENSG00000048052	HDAC9	histone deacetylase 9 [Source:HGNC Symbol;Acc:HGNC:14065]	3.4981e-11	3.55927e-09	2.03946e-06	447.714	409.048	378.057	411.606	237.701	266.423	230.669	244.931	1.6805	0.748892	166.676	3	3	6		ENSG00000048052	HDAC9	histone deacetylase 9 [Source:HGNC Symbol;Acc:HGNC:14065]	1.16849e-20	1.29763e-18	6.81254e-16	28.0948	25.7986	23.9335	25.9423	15.0448	16.6087	14.3255	15.3264	1.69266	0.759291	10.6159	3	3	6		ENSG00000048052
ENSG00000049192	1	1	1	UUU	3		ENSG00000049192	ADAMTS6	ADAM metallopeptidase with thrombospondin type 1 motif 6 [Source:HGNC Symbol;Acc:HGNC:222]	8.24122e-31	4.9534e-28	4.80479e-26	765.932	824.268	804.263	798.154	385.539	431.561	344.838	387.313	2.06075	1.04317	410.842	3	3	6		ENSG00000049192	ADAMTS6	ADAM metallopeptidase with thrombospondin type 1 motif 6 [Source:HGNC Symbol;Acc:HGNC:222]	5.72285e-60	3.8351e-57	3.33654e-55	48.0635	51.9864	50.9152	50.3217	24.402	26.9034	21.4159	24.2404	2.07594	1.05376	26.0812	3	3	6		ENSG00000049192
ENSG00000049249	1	1	1	UUU	3		ENSG00000049249	TNFRSF9	TNF receptor superfamily member 9 [Source:HGNC Symbol;Acc:HGNC:11924]	1.15998e-34	9.94549e-32	6.76293e-30	711.725	927.412	711.532	783.556	304.373	281.836	333.188	306.466	2.55675	1.35431	477.091	3	3	6		ENSG00000049249	TNFRSF9	TNF receptor superfamily member 9 [Source:HGNC Symbol;Acc:HGNC:11924]	4.26608e-90	6.54528e-87	2.48721e-85	44.6619	58.4916	45.0447	49.3994	19.2647	17.5695	20.6924	19.1756	2.57616	1.36522	30.2238	3	3	6		ENSG00000049249
ENSG00000049323	1	1	1	UUU	3		ENSG00000049323	LTBP1	latent transforming growth factor beta binding protein 1 [Source:HGNC Symbol;Acc:HGNC:6714]	2.15693e-07	1.19994e-05	0.0125753	169.649	128.709	123.939	140.766	70.5372	62.7525	74.5596	69.2831	2.03175	1.02272	71.4826	3	3	6		ENSG00000049323	LTBP1	latent transforming growth factor beta binding protein 1 [Source:HGNC Symbol;Acc:HGNC:6714]	1.98428e-15	1.43001e-13	1.15688e-10	10.6458	8.11766	7.84614	8.86986	4.46453	3.91197	4.63047	4.33566	2.04579	1.03266	4.5342	3	3	6		ENSG00000049323
ENSG00000049449	1	1	1	UUU	3		ENSG00000049449	RCN1	reticulocalbin 1 [Source:HGNC Symbol;Acc:HGNC:9934]	3.36671e-20	9.43682e-18	1.96286e-15	5297.28	5110.46	5083.26	5163.67	3939.45	3994.14	3831.66	3921.75	1.31667	0.396897	1241.91	3	3	6		ENSG00000049449	RCN1	reticulocalbin 1 [Source:HGNC Symbol;Acc:HGNC:9934]	1.83475e-26	2.91471e-24	1.0697e-21	332.413	322.315	321.804	325.511	249.341	248.993	237.963	245.432	1.32628	0.40738	80.0785	3	3	6		ENSG00000049449
ENSG00000050165	1	1	1	UUU	3		ENSG00000050165	DKK3	dickkopf WNT signaling pathway inhibitor 3 [Source:HGNC Symbol;Acc:HGNC:2893]	1.88197e-13	2.57564e-11	1.09722e-08	6004.99	6424	6035.54	6154.84	4622.6	4583.14	5100.34	4768.69	1.29068	0.368128	1386.15	3	3	6		ENSG00000050165	DKK3	dickkopf WNT signaling pathway inhibitor 3 [Source:HGNC Symbol;Acc:HGNC:2893]	3.38445e-24	4.62109e-22	1.9732e-19	376.823	405.16	382.09	388.024	292.579	285.711	316.753	298.348	1.30058	0.379151	89.6763	3	3	6		ENSG00000050165
ENSG00000050344	1	1	1	UUU	3		ENSG00000050344	NFE2L3	nuclear factor, erythroid 2 like 3 [Source:HGNC Symbol;Acc:HGNC:7783]	8.17445e-17	1.58862e-14	4.76587e-12	795.044	753.742	750.764	766.517	389.404	439.268	513.762	447.478	1.71297	0.776501	319.039	3	3	6		ENSG00000050344	NFE2L3	nuclear factor, erythroid 2 like 3 [Source:HGNC Symbol;Acc:HGNC:7783]	3.99535e-36	9.9973e-34	2.32937e-31	49.8903	47.5383	47.5284	48.319	24.6466	27.3838	31.9068	27.9791	1.72697	0.788241	20.3399	3	3	6		ENSG00000050344
ENSG00000050438	1	1	1	UUU	3		ENSG00000050438	SLC4A8	solute carrier family 4 member 8 [Source:HGNC Symbol;Acc:HGNC:11034]	7.53357e-06	0.000306401	0.439222	316.211	316.484	300.484	311.059	214.51	238.9	178.244	210.551	1.47736	0.563017	100.508	3	3	6		ENSG00000050438	SLC4A8	solute carrier family 4 member 8 [Source:HGNC Symbol;Acc:HGNC:11034]	1.73556e-10	7.59088e-09	1.01186e-05	19.8427	19.9605	19.0226	19.6086	13.5771	14.8929	11.0697	13.1799	1.48777	0.573149	6.42873	3	3	6		ENSG00000050438
ENSG00000051128	1	1	1	UUU	3		ENSG00000051128	HOMER3	homer scaffold protein 3 [Source:HGNC Symbol;Acc:HGNC:17514]	0.000639246	0.0160023	1	921.528	921.24	867.57	903.446	656.093	814.682	765.4	745.392	1.21204	0.27744	158.054	3	3	6		ENSG00000051128	HOMER3	homer scaffold protein 3 [Source:HGNC Symbol;Acc:HGNC:17514]	1.26851e-07	3.86803e-06	0.00739567	57.8273	58.1024	54.9229	56.9509	41.5262	50.787	47.5347	46.616	1.2217	0.288895	10.3349	3	3	6		ENSG00000051128
ENSG00000052795	1	1	1	UUU	3		ENSG00000052795	FNIP2	folliculin interacting protein 2 [Source:HGNC Symbol;Acc:HGNC:29280]	1.01501e-15	1.76123e-13	5.91773e-11	403.545	419.627	390.54	404.571	237.701	204.771	200.379	214.284	1.88802	0.91687	190.287	3	3	6		ENSG00000052795	FNIP2	folliculin interacting protein 2 [Source:HGNC Symbol;Acc:HGNC:29280]	3.69088e-28	6.54059e-26	2.15185e-23	25.3231	26.4658	24.7238	25.5042	15.0448	12.7654	12.4444	13.4182	1.90072	0.926545	12.086	3	3	6		ENSG00000052795
ENSG00000054356	1	1	1	UUU	3		ENSG00000054356	PTPRN	protein tyrosine phosphatase, receptor type N [Source:HGNC Symbol;Acc:HGNC:9676]	0.00199193	0.042047	1	23.0884	21.1577	22.2911	22.1791	9.66263	5.50461	6.98996	7.38573	3.00296	1.58639	14.7933	3	0	3		ENSG00000054356	PTPRN	protein tyrosine phosphatase, receptor type N [Source:HGNC Symbol;Acc:HGNC:9676]	2.7939e-06	7.06375e-05	0.16289	1.44883	1.33441	1.41118	1.39814	0.611579	0.343155	0.434107	0.462947	3.02009	1.59459	0.935192	3	0	3		ENSG00000054356
ENSG00000054598	1	1	1	UUU	3		ENSG00000054598	FOXC1	forkhead box C1 [Source:HGNC Symbol;Acc:HGNC:3800]	0.00301111	0.0594089	1	153.588	178.959	167.629	166.725	119.817	121.101	122.324	121.081	1.37698	0.461503	45.6445	3	3	6		ENSG00000054598	FOXC1	forkhead box C1 [Source:HGNC Symbol;Acc:HGNC:3800]	1.89439e-05	0.000411654	1	9.63789	11.2869	10.612	10.5123	7.58358	7.54941	7.59687	7.57662	1.38746	0.472448	2.93565	3	3	6		ENSG00000054598
ENSG00000055163	1	1	1	UUU	3		ENSG00000055163	CYFIP2	cytoplasmic FMR1 interacting protein 2 [Source:HGNC Symbol;Acc:HGNC:13760]	0.000148423	0.0044015	1	1058.05	1168.96	1088.7	1105.24	888.962	898.352	973.934	920.416	1.2008	0.263997	184.82	3	3	6		ENSG00000055163	CYFIP2	cytoplasmic FMR1 interacting protein 2 [Source:HGNC Symbol;Acc:HGNC:13760]	6.87076e-08	2.19135e-06	0.00400579	66.3944	73.7261	68.9218	69.6808	56.2653	56.0029	60.4855	57.5846	1.21006	0.275078	12.0962	3	3	6		ENSG00000055163
ENSG00000055483	1	1	1	UUU	3		ENSG00000055483	USP36	ubiquitin specific peptidase 36 [Source:HGNC Symbol;Acc:HGNC:20062]	2.26701e-06	0.000104236	0.132171	1824.99	1960.61	1822.52	1869.37	1486.11	1565.51	1590.22	1547.28	1.20817	0.27282	322.093	3	3	6		ENSG00000055483	USP36	ubiquitin specific peptidase 36 [Source:HGNC Symbol;Acc:HGNC:20062]	2.03249e-10	8.81683e-09	1.18498e-05	114.521	123.655	115.378	117.851	94.0608	97.5933	98.7593	96.8045	1.21742	0.283821	21.0468	3	3	6		ENSG00000055483
ENSG00000056558	1	1	1	UUU	3		ENSG00000056558	TRAF1	TNF receptor associated factor 1 [Source:HGNC Symbol;Acc:HGNC:12031]	2.41439e-07	1.33425e-05	0.0140763	287.099	327.062	279.085	297.749	196.151	181.652	192.224	190.009	1.56702	0.648027	107.74	3	3	6		ENSG00000056558	TRAF1	TNF receptor associated factor 1 [Source:HGNC Symbol;Acc:HGNC:12031]	6.52033e-13	3.72329e-11	3.80148e-08	18.0159	20.6277	17.6679	18.7705	12.4151	11.3241	11.9379	11.8924	1.57837	0.658433	6.87816	3	3	6		ENSG00000056558
ENSG00000057019	1	1	1	UUU	3		ENSG00000057019	DCBLD2	discoidin, CUB and LCCL domain containing 2 [Source:HGNC Symbol;Acc:HGNC:24627]	8.90499e-20	2.33864e-17	5.19179e-15	16670.8	15940.5	15362.1	15991.2	12201	12668.3	12025.1	12298.1	1.30029	0.378837	3693.05	3	3	6		ENSG00000057019	DCBLD2	discoidin, CUB and LCCL domain containing 2 [Source:HGNC Symbol;Acc:HGNC:24627]	4.31734e-30	8.30725e-28	2.5171e-25	1046.12	1005.37	972.526	1008	772.241	789.737	746.808	769.595	1.30978	0.389329	238.409	3	3	6		ENSG00000057019
ENSG00000057252	1	1	1	UUU	3		ENSG00000057252	SOAT1	sterol O-acyltransferase 1 [Source:HGNC Symbol;Acc:HGNC:11177]	7.09154e-16	1.27478e-13	4.13451e-11	902.455	919.477	827.446	883.126	591.353	560.369	553.372	568.365	1.5538	0.635803	314.761	3	3	6		ENSG00000057252	SOAT1	sterol O-acyltransferase 1 [Source:HGNC Symbol;Acc:HGNC:11177]	3.14945e-28	5.59815e-26	1.83619e-23	56.6305	57.9912	52.3828	55.6682	37.4286	34.9332	34.3668	35.5762	1.56476	0.64594	20.092	3	3	6		ENSG00000057252
ENSG00000057704	1	1	1	UUU	3		ENSG00000057704	TMCC3	transmembrane and coiled-coil domain family 3 [Source:HGNC Symbol;Acc:HGNC:29199]	6.37844e-08	3.93104e-06	0.00371876	594.275	608.283	505.562	569.374	400.999	375.414	408.913	395.109	1.44106	0.527126	174.265	3	3	6		ENSG00000057704	TMCC3	transmembrane and coiled-coil domain family 3 [Source:HGNC Symbol;Acc:HGNC:29199]	8.69119e-15	5.86474e-13	5.06714e-10	37.2917	38.3643	32.0055	35.8871	25.3805	23.4032	25.3953	24.7263	1.45137	0.53742	11.1608	3	3	6		ENSG00000057704
ENSG00000058056	1	1	1	UUU	3		ENSG00000058056	USP13	ubiquitin specific peptidase 13 [Source:HGNC Symbol;Acc:HGNC:12611]	1.5994e-30	9.419e-28	9.32481e-26	1063.07	1018.21	1049.46	1043.58	602.948	584.59	541.722	576.42	1.81046	0.856353	467.163	3	3	6		ENSG00000058056	USP13	ubiquitin specific peptidase 13 [Source:HGNC Symbol;Acc:HGNC:12611]	7.95286e-53	3.96297e-50	4.63668e-48	66.7093	64.2184	66.4381	65.7886	38.1625	36.4431	33.6433	36.083	1.82326	0.866521	29.7057	3	3	6		ENSG00000058056
ENSG00000058085	1	1	1	UUU	3		ENSG00000058085	LAMC2	laminin subunit gamma 2 [Source:HGNC Symbol;Acc:HGNC:6493]	7.43423e-07	3.72043e-05	0.043343	3323.72	3066.98	3110.95	3167.22	2466.87	2631.2	2775.01	2624.36	1.20685	0.271249	542.856	3	3	6		ENSG00000058085	LAMC2	laminin subunit gamma 2 [Source:HGNC Symbol;Acc:HGNC:6493]	3.44131e-12	1.839e-10	2.00635e-07	208.569	193.434	196.944	199.649	156.136	164.028	172.34	164.168	1.21612	0.282289	35.4806	3	3	6		ENSG00000058085
ENSG00000058335	1	1	1	UUU	3		ENSG00000058335	RASGRF1	Ras protein specific guanine nucleotide releasing factor 1 [Source:HGNC Symbol;Acc:HGNC:9875]	7.39961e-07	3.70629e-05	0.0431412	73.2805	64.3546	69.5482	69.0611	25.1228	25.3212	29.1248	26.523	2.60382	1.38063	42.5382	3	3	6		ENSG00000058335	RASGRF1	Ras protein specific guanine nucleotide releasing factor 1 [Source:HGNC Symbol;Acc:HGNC:9875]	5.42739e-14	3.42454e-12	3.16428e-09	4.59847	4.05883	4.40287	4.35339	1.59011	1.57851	1.80878	1.65913	2.62389	1.39171	2.69426	3	3	6		ENSG00000058335
ENSG00000058668	1	1	1	UUU	3		ENSG00000058668	ATP2B4	ATPase plasma membrane Ca2+ transporting 4 [Source:HGNC Symbol;Acc:HGNC:817]	2.66025e-25	1.09224e-22	1.55098e-20	2431.31	2983.23	2634.81	2683.12	1545.05	1733.95	1570.41	1616.47	1.65986	0.731061	1066.64	3	3	6		ENSG00000058668	ATP2B4	ATPase plasma membrane Ca2+ transporting 4 [Source:HGNC Symbol;Acc:HGNC:817]	1.5813e-66	1.28046e-63	9.21931e-62	152.568	188.152	166.801	169.174	97.7915	108.094	97.5293	101.138	1.6727	0.742177	68.0355	3	3	6		ENSG00000058668
ENSG00000059378	1	1	1	UUU	3		ENSG00000059378	PARP12	poly(ADP-ribose) polymerase family member 12 [Source:HGNC Symbol;Acc:HGNC:21919]	1.07294e-06	5.24348e-05	0.0625548	621.379	720.243	653.575	665.066	463.806	446.974	545.217	485.332	1.37033	0.454523	179.733	3	3	6		ENSG00000059378	PARP12	poly(ADP-ribose) polymerase family member 12 [Source:HGNC Symbol;Acc:HGNC:21919]	1.91229e-13	1.15057e-11	1.1149e-08	38.9925	45.4255	41.3757	41.9312	29.3558	27.8642	33.8603	30.3601	1.38113	0.465848	11.5711	3	3	6		ENSG00000059378
ENSG00000060656	1	1	1	UUU	3		ENSG00000060656	PTPRU	protein tyrosine phosphatase, receptor type U [Source:HGNC Symbol;Acc:HGNC:9683]	1.00334e-07	6.01199e-06	0.00584967	242.93	233.616	241.636	239.394	157.501	140.918	130.479	142.966	1.67448	0.743714	96.4278	3	3	6		ENSG00000060656	PTPRU	protein tyrosine phosphatase, receptor type U [Source:HGNC Symbol;Acc:HGNC:9683]	1.05722e-13	6.51564e-12	6.1638e-09	15.2442	14.7341	15.2971	15.0918	9.96874	8.78477	8.10333	8.95228	1.68581	0.753441	6.13955	3	3	6		ENSG00000060656
ENSG00000060749	1	1	1	UUU	3		ENSG00000060749	QSER1	glutamine and serine rich 1 [Source:HGNC Symbol;Acc:HGNC:26154]	2.01286e-07	1.12623e-05	0.0117354	1761.74	1739.34	1878.69	1793.26	1366.3	1551.2	1243.05	1386.85	1.29305	0.370775	406.411	3	3	6		ENSG00000060749	QSER1	glutamine and serine rich 1 [Source:HGNC Symbol;Acc:HGNC:26154]	7.53088e-17	6.18276e-15	4.39065e-12	110.552	109.7	118.934	113.062	86.4773	96.7011	77.1987	86.7924	1.30267	0.381473	26.2695	3	3	6		ENSG00000060749
ENSG00000060982	1	1	1	UUU	3		ENSG00000060982	BCAT1	branched chain amino acid transaminase 1 [Source:HGNC Symbol;Acc:HGNC:976]	1.61025e-05	0.000604123	0.938807	2183.36	2165.14	2048.11	2132.2	1752.8	1904.59	1456.24	1704.55	1.25089	0.322956	427.655	3	3	6		ENSG00000060982	BCAT1	branched chain amino acid transaminase 1 [Source:HGNC Symbol;Acc:HGNC:976]	3.89292e-14	2.5079e-12	2.26965e-09	137.009	136.555	129.659	134.408	110.94	118.732	90.4389	106.704	1.25963	0.333004	27.7038	3	3	6		ENSG00000060982
ENSG00000064300	1	1	1	UUU	3		ENSG00000064300	NGFR	nerve growth factor receptor [Source:HGNC Symbol;Acc:HGNC:7809]	0.0482972	0.537987	1	26.0999	29.0918	31.2076	28.7998	12.5614	18.7157	19.8049	17.0273	1.69138	0.758205	11.7724	3	0	3		ENSG00000064300	NGFR	nerve growth factor receptor [Source:HGNC Symbol;Acc:HGNC:7809]	0.00187522	0.0248137	1	1.63781	1.83481	1.97565	1.81609	0.795053	1.16673	1.22997	1.06392	1.70699	0.771451	0.752173	3	0	3		ENSG00000064300
ENSG00000064393	1	1	1	UUU	3		ENSG00000064393	HIPK2	homeodomain interacting protein kinase 2 [Source:HGNC Symbol;Acc:HGNC:14402]	8.7483e-30	4.90426e-27	5.10043e-25	4145.87	4348.78	4112.26	4202.31	2351.88	2878.91	2454.64	2561.81	1.64037	0.714017	1640.49	3	3	6		ENSG00000064393	HIPK2	homeodomain interacting protein kinase 2 [Source:HGNC Symbol;Acc:HGNC:14402]	9.77997e-74	9.83089e-71	5.70192e-69	260.16	274.277	260.334	264.923	148.858	179.47	152.444	160.257	1.65311	0.725184	104.666	3	3	6		ENSG00000064393
ENSG00000064763	1	1	1	UUU	3		ENSG00000064763	FAR2	fatty acyl-CoA reductase 2 [Source:HGNC Symbol;Acc:HGNC:25531]	1.07693e-05	0.000421389	0.627869	628.406	614.454	640.201	627.687	496.659	489.91	472.987	486.519	1.29016	0.367549	141.168	3	3	6		ENSG00000064763	FAR2	fatty acyl-CoA reductase 2 [Source:HGNC Symbol;Acc:HGNC:25531]	5.99461e-09	2.19121e-07	0.000349498	39.4335	38.7535	40.529	39.572	31.4352	30.5408	29.3746	30.4502	1.29956	0.378028	9.12179	3	3	6		ENSG00000064763
ENSG00000065154	1	1	1	UUU	3		ENSG00000065154	OAT	ornithine aminotransferase [Source:HGNC Symbol;Acc:HGNC:8091]	1.98548e-05	0.000734036	1	1154.42	1135.46	1168.95	1152.94	925.68	975.417	957.624	952.907	1.20992	0.274913	200.035	3	3	6		ENSG00000065154	OAT	ornithine aminotransferase [Source:HGNC Symbol;Acc:HGNC:8091]	1.82718e-08	6.27375e-07	0.00106528	72.4417	71.6133	74.002	72.6857	58.5893	60.8071	59.4726	59.623	1.21909	0.285802	13.0627	3	3	6		ENSG00000065154
ENSG00000065320	1	1	1	UUU	3		ENSG00000065320	NTN1	netrin 1 [Source:HGNC Symbol;Acc:HGNC:8029]	0.0150429	0.22125	1	41.1576	44.9601	49.0404	45.0527	21.2578	22.0184	36.1148	26.4637	1.70244	0.7676	18.589	3	3	6		ENSG00000065320	NTN1	netrin 1 [Source:HGNC Symbol;Acc:HGNC:8029]	0.000100649	0.00184356	1	2.5827	2.83562	3.10459	2.84097	1.34547	1.37262	2.24288	1.65366	1.71799	0.780721	1.18731	3	3	6		ENSG00000065320
ENSG00000065559	1	1	1	UUU	3		ENSG00000065559	MAP2K4	mitogen-activated protein kinase kinase 4 [Source:HGNC Symbol;Acc:HGNC:6844]	1.84189e-17	3.82156e-15	1.07386e-12	990.793	870.991	908.586	923.457	589.42	592.296	558.032	579.916	1.5924	0.6712	343.541	3	3	6		ENSG00000065559	MAP2K4	mitogen-activated protein kinase kinase 4 [Source:HGNC Symbol;Acc:HGNC:6844]	6.86211e-32	1.42375e-29	4.00075e-27	62.1738	54.9332	57.5195	58.2088	37.3063	36.9235	34.6562	36.2953	1.60376	0.681454	21.9135	3	3	6		ENSG00000065559
ENSG00000065802	1	1	1	UUU	3		ENSG00000065802	ASB1	ankyrin repeat and SOCS box containing 1 [Source:HGNC Symbol;Acc:HGNC:16011]	3.74851e-11	3.78107e-09	2.18546e-06	1445.53	1463.41	1398.99	1435.98	1033.9	1099.82	1110.24	1081.32	1.32798	0.409238	354.656	3	3	6		ENSG00000065802	ASB1	ankyrin repeat and SOCS box containing 1 [Source:HGNC Symbol;Acc:HGNC:16011]	3.94528e-18	3.61095e-16	2.30017e-13	90.7096	92.2966	88.5654	90.5239	65.439	68.5624	68.9506	67.6507	1.33811	0.420194	22.8732	3	3	6		ENSG00000065802
ENSG00000065911	1	1	1	UUU	3		ENSG00000065911	MTHFD2	methylenetetrahydrofolate dehydrogenase (NADP+ dependent) 2, methenyltetrahydrofolate cyclohydrolase [Source:HGNC Symbol;Acc:HGNC:7434]	5.86881e-07	3.00143e-05	0.0342164	1205.62	1285.33	1163.6	1218.18	970.128	971.013	966.944	969.362	1.25668	0.32962	248.818	3	3	6		ENSG00000065911	MTHFD2	methylenetetrahydrofolate dehydrogenase (NADP+ dependent) 2, methenyltetrahydrofolate cyclohydrolase [Source:HGNC Symbol;Acc:HGNC:7434]	1.40326e-11	7.05892e-10	8.18129e-07	75.6543	81.0654	73.6634	76.7943	61.4025	60.5326	60.0514	60.6622	1.26593	0.340203	16.1322	3	3	6		ENSG00000065911
ENSG00000065970	1	1	1	UUU	3		ENSG00000065970	FOXJ2	forkhead box J2 [Source:HGNC Symbol;Acc:HGNC:24818]	4.92071e-15	7.99128e-13	2.86887e-10	1030.95	976.779	1015.58	1007.77	658.025	657.25	721.131	678.802	1.48463	0.570103	328.968	3	3	6		ENSG00000065970	FOXJ2	forkhead box J2 [Source:HGNC Symbol;Acc:HGNC:24818]	4.71057e-26	7.24632e-24	2.74636e-21	64.6935	61.6052	64.2932	63.5306	41.6485	40.9727	44.7854	42.4689	1.49593	0.581047	21.0618	3	3	6		ENSG00000065970
ENSG00000065989	1	1	1	UUU	3		ENSG00000065989	PDE4A	phosphodiesterase 4A [Source:HGNC Symbol;Acc:HGNC:8780]	0.0481785	0.537096	1	67.2575	86.3939	71.3315	74.9943	58.942	58.3489	45.4347	54.2419	1.38259	0.467374	20.7524	3	3	6		ENSG00000065989	PDE4A	phosphodiesterase 4A [Source:HGNC Symbol;Acc:HGNC:8780]	0.00196548	0.025803	1	4.22051	5.44884	4.51576	4.72837	3.73063	3.63745	2.82169	3.39659	1.39209	0.477256	1.33178	3	3	6		ENSG00000065989
ENSG00000066056	1	1	1	UUU	3		ENSG00000066056	TIE1	tyrosine kinase with immunoglobulin like and EGF like domains 1 [Source:HGNC Symbol;Acc:HGNC:11809]	0.00224747	0.0464817	1	42.1614	28.2102	38.3407	36.2375	15.4602	12.1101	20.9699	16.1801	2.23963	1.16326	20.0574	3	0	3		ENSG00000066056	TIE1	tyrosine kinase with immunoglobulin like and EGF like domains 1 [Source:HGNC Symbol;Acc:HGNC:11809]	1.52943e-06	4.02569e-05	0.089169	2.6457	1.77921	2.42722	2.28404	0.978526	0.754941	1.30232	1.01193	2.25712	1.17448	1.27211	3	0	3		ENSG00000066056
ENSG00000066455	1	1	1	UUU	3		ENSG00000066455	GOLGA5	golgin A5 [Source:HGNC Symbol;Acc:HGNC:4428]	2.28111e-08	1.53285e-06	0.00132993	1068.09	1024.38	1030.74	1041.07	816.492	768.443	807.34	797.425	1.30554	0.384648	243.646	3	3	6		ENSG00000066455	GOLGA5	golgin A5 [Source:HGNC Symbol;Acc:HGNC:4428]	1.3239e-13	8.07383e-12	7.71858e-09	67.0243	64.6076	65.2528	65.6282	51.6784	47.9045	50.1393	49.9074	1.315	0.395063	15.7208	3	3	6		ENSG00000066455
ENSG00000066629	1	1	1	UUU	3		ENSG00000066629	EML1	echinoderm microtubule associated protein like 1 [Source:HGNC Symbol;Acc:HGNC:3330]	0.000216466	0.00617435	1	96.3689	106.67	101.647	101.562	56.0433	71.5599	47.7647	58.456	1.73741	0.79694	43.1061	3	3	6		ENSG00000066629	EML1	echinoderm microtubule associated protein like 1 [Source:HGNC Symbol;Acc:HGNC:3330]	1.26736e-08	4.45923e-07	0.000738895	6.0473	6.72765	6.43496	6.4033	3.54716	4.46102	2.9664	3.65819	1.7504	0.807686	2.74511	3	3	6		ENSG00000066629
ENSG00000066697	1	1	1	UUU	3		ENSG00000066697	MSANTD3	Myb/SANT DNA binding domain containing 3 [Source:HGNC Symbol;Acc:HGNC:23370]	8.85188e-06	0.000353108	0.516082	1031.95	1170.72	1129.71	1110.8	789.437	946.793	891.22	875.816	1.2683	0.342894	234.98	3	3	6		ENSG00000066697	MSANTD3	Myb/SANT DNA binding domain containing 3 [Source:HGNC Symbol;Acc:HGNC:23370]	4.35502e-12	2.30824e-10	2.53907e-07	64.7565	73.8373	71.5184	70.0374	49.966	59.0227	55.3486	54.7791	1.27854	0.3545	15.2583	3	3	6		ENSG00000066697
ENSG00000066855	1	1	1	UUU	3		ENSG00000066855	MTFR1	mitochondrial fission regulator 1 [Source:HGNC Symbol;Acc:HGNC:29510]	2.20076e-10	1.98007e-08	1.28309e-05	701.686	615.336	663.383	660.135	458.975	457.984	425.222	447.394	1.47551	0.561217	212.742	3	3	6		ENSG00000066855	MTFR1	mitochondrial fission regulator 1 [Source:HGNC Symbol;Acc:HGNC:29510]	3.1435e-18	2.8953e-16	1.83272e-13	44.0319	38.8091	41.9966	41.6125	29.05	28.5505	26.4082	28.0029	1.48601	0.571442	13.6096	3	3	6		ENSG00000066855
ENSG00000067057	1	1	1	UUU	3		ENSG00000067057	PFKP	phosphofructokinase, platelet [Source:HGNC Symbol;Acc:HGNC:8878]	1.73488e-09	1.38558e-07	0.000101147	9371.88	10232.4	9230.3	9611.52	7671.16	7975.08	8104.86	7917.03	1.21403	0.279805	1694.49	3	3	6		ENSG00000067057	PFKP	phosphofructokinase, platelet [Source:HGNC Symbol;Acc:HGNC:8878]	3.10405e-16	2.40016e-14	1.80972e-11	588.1	645.354	584.34	605.931	485.533	497.163	503.347	495.348	1.22324	0.290713	110.584	3	3	6		ENSG00000067057
ENSG00000067082	1	1	1	UUU	3		ENSG00000067082	KLF6	Kruppel like factor 6 [Source:HGNC Symbol;Acc:HGNC:2235]	4.897e-35	4.32583e-32	2.85505e-30	3527.5	3901.83	3515.75	3648.36	2149.94	2360.38	2269.41	2259.91	1.61439	0.690986	1388.46	3	3	6		ENSG00000067082	KLF6	Kruppel like factor 6 [Source:HGNC Symbol;Acc:HGNC:2235]	1.64012e-66	1.3099e-63	9.56225e-62	221.357	246.087	222.571	230.005	136.076	147.145	140.94	141.387	1.62677	0.702014	88.6177	3	3	6		ENSG00000067082
ENSG00000067191	1	1	1	UUU	3		ENSG00000067191	CACNB1	calcium voltage-gated channel auxiliary subunit beta 1 [Source:HGNC Symbol;Acc:HGNC:1401]	1.60832e-05	0.000604123	0.93768	725.779	773.137	768.597	755.838	584.589	603.305	612.786	600.227	1.25925	0.332568	155.611	3	3	6		ENSG00000067191	CACNB1	calcium voltage-gated channel auxiliary subunit beta 1 [Source:HGNC Symbol;Acc:HGNC:1401]	6.81863e-09	2.47073e-07	0.00039754	45.5438	48.7615	48.6573	47.6542	37.0005	37.6098	38.0567	37.5557	1.26889	0.343573	10.0985	3	3	6		ENSG00000067191
ENSG00000067208	1	1	1	UUU	3		ENSG00000067208	EVI5	ecotropic viral integration site 5 [Source:HGNC Symbol;Acc:HGNC:3501]	8.78522e-08	5.31875e-06	0.00512196	413.583	390.536	399.457	401.192	292.778	263.12	249.309	268.402	1.49474	0.579896	132.79	3	3	6		ENSG00000067208	EVI5	ecotropic viral integration site 5 [Source:HGNC Symbol;Acc:HGNC:3501]	2.79423e-13	1.65222e-11	1.62909e-08	25.953	24.631	25.2883	25.2907	18.5308	16.4028	15.4831	16.8056	1.5049	0.589668	8.48515	3	3	6		ENSG00000067208
ENSG00000067221	1	1	1	UUU	3		ENSG00000067221	STOML1	stomatin like 1 [Source:HGNC Symbol;Acc:HGNC:14560]	6.43652e-05	0.00209293	1	307.176	327.944	315.642	316.921	230.937	217.983	242.319	230.413	1.37545	0.459902	86.508	3	3	6		ENSG00000067221	STOML1	stomatin like 1 [Source:HGNC Symbol;Acc:HGNC:14560]	5.81675e-08	1.87054e-06	0.00339128	19.2758	20.6833	19.9822	19.9805	14.6167	13.589	15.049	14.4182	1.38578	0.470694	5.56222	3	3	6		ENSG00000067221
ENSG00000067715	1	1	1	UUU	3		ENSG00000067715	SYT1	synaptotagmin 1 [Source:HGNC Symbol;Acc:HGNC:11509]	0.00512992	0.0925386	1	106.407	104.907	99.8642	103.726	78.2673	67.1562	65.2396	70.2211	1.47714	0.562804	33.5051	3	3	6		ENSG00000067715	SYT1	synaptotagmin 1 [Source:HGNC Symbol;Acc:HGNC:11509]	3.27487e-05	0.000678507	1	6.67723	6.61645	6.32207	6.53858	4.95379	4.18649	4.05166	4.39732	1.48695	0.572355	2.14127	3	3	6		ENSG00000067715
ENSG00000068024	1	1	1	UUU	3		ENSG00000068024	HDAC4	histone deacetylase 4 [Source:HGNC Symbol;Acc:HGNC:14063]	0.000327847	0.00888616	1	237.911	168.38	186.354	197.548	140.108	120	135.139	131.749	1.49942	0.584409	65.7988	3	3	6		ENSG00000068024	HDAC4	histone deacetylase 4 [Source:HGNC Symbol;Acc:HGNC:14063]	3.61611e-08	1.19652e-06	0.00210826	14.9293	10.6197	11.7974	12.4488	8.8679	7.48078	8.39273	8.24714	1.50947	0.594041	4.20166	3	3	6		ENSG00000068024
ENSG00000068323	1	1	1	UUU	3		ENSG00000068323	TFE3	transcription factor binding to IGHM enhancer 3 [Source:HGNC Symbol;Acc:HGNC:11752]	1.59353e-09	1.28323e-07	9.2906e-05	2446.36	2599.75	2504.63	2516.91	2007.89	2042.21	2057.38	2035.83	1.23631	0.306041	481.087	3	3	6		ENSG00000068323	TFE3	transcription factor binding to IGHM enhancer 3 [Source:HGNC Symbol;Acc:HGNC:11752]	6.59595e-14	4.14841e-12	3.84557e-09	153.513	163.966	158.56	158.68	127.086	127.311	127.772	127.39	1.24562	0.316868	31.2899	3	3	6		ENSG00000068323
ENSG00000068354	1	1	1	UUU	3		ENSG00000068354	TBC1D25	TBC1 domain family member 25 [Source:HGNC Symbol;Acc:HGNC:8092]	0.00165106	0.035718	1	627.402	615.336	583.135	608.624	513.086	494.314	512.597	506.666	1.20124	0.264518	101.959	3	3	6		ENSG00000068354	TBC1D25	TBC1 domain family member 25 [Source:HGNC Symbol;Acc:HGNC:8092]	2.28909e-05	0.000489771	1	39.3705	38.8091	36.9163	38.3653	32.4748	30.8153	31.8345	31.7082	1.20995	0.274945	6.65707	3	3	6		ENSG00000068354
ENSG00000068438	1	1	1	UUU	3		ENSG00000068438	FTSJ1	FtsJ RNA methyltransferase homolog 1 [Source:HGNC Symbol;Acc:HGNC:13254]	1.41274e-10	1.31155e-08	8.23655e-06	2228.53	2365.25	2302.23	2298.67	1705.45	1827.53	1866.32	1799.77	1.2772	0.352988	498.902	3	3	6		ENSG00000068438	FTSJ1	FtsJ RNA methyltransferase homolog 1 [Source:HGNC Symbol;Acc:HGNC:13254]	2.61165e-17	2.20673e-15	1.52265e-12	139.844	149.176	145.746	144.922	107.944	113.927	115.906	112.593	1.28714	0.364165	32.3294	3	3	6		ENSG00000068438
ENSG00000068650	1	1	1	UUU	3		ENSG00000068650	ATP11A	ATPase phospholipid transporting 11A [Source:HGNC Symbol;Acc:HGNC:13552]	2.48019e-08	1.64693e-06	0.001446	1565.99	1735.81	1676.29	1659.37	1283.2	1336.52	1322.27	1313.99	1.26284	0.336673	345.371	3	3	6		ENSG00000068650	ATP11A	ATPase phospholipid transporting 11A [Source:HGNC Symbol;Acc:HGNC:13552]	5.41135e-14	3.41812e-12	3.15492e-09	98.2687	109.477	106.12	104.622	81.2177	83.3181	82.1185	82.2181	1.27249	0.347659	22.404	3	3	6		ENSG00000068650
ENSG00000068724	1	1	1	UUU	3		ENSG00000068724	TTC7A	tetratricopeptide repeat domain 7A [Source:HGNC Symbol;Acc:HGNC:19750]	0.000208413	0.00596216	1	590.26	558.915	543.011	564.062	434.818	474.497	436.872	448.729	1.25702	0.330009	115.333	3	3	6		ENSG00000068724	TTC7A	tetratricopeptide repeat domain 7A [Source:HGNC Symbol;Acc:HGNC:19750]	4.92995e-07	1.38518e-05	0.0287426	37.0397	35.2506	34.3762	35.5555	27.5211	29.58	27.1317	28.0776	1.26633	0.340656	7.47797	3	3	6		ENSG00000068724
ENSG00000068878	1	1	1	UUU	3		ENSG00000068878	PSME4	proteasome activator subunit 4 [Source:HGNC Symbol;Acc:HGNC:20635]	1.31226e-13	1.83471e-11	7.65075e-09	1395.34	1346.16	1291.1	1344.2	936.309	967.71	992.574	965.531	1.39219	0.477353	378.669	3	3	6		ENSG00000068878	PSME4	proteasome activator subunit 4 [Source:HGNC Symbol;Acc:HGNC:20635]	9.90891e-23	1.24456e-20	5.77709e-18	87.5599	84.9018	81.7353	84.7323	59.262	60.3267	61.6432	60.4106	1.40261	0.48811	24.3217	3	3	6		ENSG00000068878
ENSG00000069399	1	1	1	UUU	3		ENSG00000069399	BCL3	B cell CLL/lymphoma 3 [Source:HGNC Symbol;Acc:HGNC:998]	0.00061681	0.0154939	1	788.017	778.426	888.078	818.174	689.912	677.067	671.036	679.338	1.20437	0.268277	138.835	3	3	6		ENSG00000069399	BCL3	B cell CLL/lymphoma 3 [Source:HGNC Symbol;Acc:HGNC:998]	1.10655e-06	2.96209e-05	0.0645143	49.4493	49.0951	56.2212	51.5886	43.6667	42.2081	41.6743	42.5164	1.21338	0.279033	9.0722	3	3	6		ENSG00000069399
ENSG00000069974	1	1	1	UUU	3		ENSG00000069974	RAB27A	RAB27A, member RAS oncogene family [Source:HGNC Symbol;Acc:HGNC:9766]	4.25669e-07	2.23178e-05	0.0248174	596.283	659.414	616.126	623.941	471.536	481.103	404.253	452.297	1.37949	0.464139	171.644	3	3	6		ENSG00000069974	RAB27A	RAB27A, member RAS oncogene family [Source:HGNC Symbol;Acc:HGNC:9766]	7.05507e-13	4.00901e-11	4.11325e-08	37.4177	41.5891	39.0049	39.3372	29.8451	29.9918	25.1058	28.3142	1.38931	0.474368	11.023	3	3	6		ENSG00000069974
ENSG00000070182	1	1	1	UUU	3		ENSG00000070182	SPTB	spectrin beta, erythrocytic [Source:HGNC Symbol;Acc:HGNC:11274]	7.61995e-06	0.000309372	0.444258	40.1537	44.9601	46.3655	43.8264	11.5952	13.2111	17.4749	14.0937	3.10965	1.63675	29.7327	3	0	3		ENSG00000070182	SPTB	spectrin beta, erythrocytic [Source:HGNC Symbol;Acc:HGNC:11274]	4.78999e-12	2.52501e-10	2.79266e-07	2.51971	2.83562	2.93524	2.76352	0.733895	0.823572	1.08527	0.880911	3.13712	1.64944	1.88261	3	0	3		ENSG00000070182
ENSG00000071127	1	1	1	UUU	3		ENSG00000071127	WDR1	WD repeat domain 1 [Source:HGNC Symbol;Acc:HGNC:12754]	1.88228e-07	1.06132e-05	0.0109741	15119.9	16779.8	14867.3	15589	12066.7	13367.4	13307.7	12913.9	1.20714	0.271599	2675.05	3	3	6		ENSG00000071127	WDR1	WD repeat domain 1 [Source:HGNC Symbol;Acc:HGNC:12754]	1.01534e-16	8.23317e-15	5.91965e-12	948.797	1058.3	941.198	982.764	763.74	833.318	826.467	807.842	1.21653	0.282773	174.922	3	3	6		ENSG00000071127
ENSG00000071246	1	1	1	UUU	3		ENSG00000071246	VASH1	vasohibin 1 [Source:HGNC Symbol;Acc:HGNC:19964]	0.00661804	0.113886	1	155.596	148.985	157.821	154.134	108.221	117.799	116.499	114.173	1.35	0.432962	39.9609	3	3	6		ENSG00000071246	VASH1	vasohibin 1 [Source:HGNC Symbol;Acc:HGNC:19964]	9.91055e-05	0.00181871	1	9.76388	9.39647	9.99112	9.71715	6.84968	7.34352	7.23511	7.14277	1.36042	0.44405	2.57438	3	3	6		ENSG00000071246
ENSG00000071282	1	1	1	UUU	3		ENSG00000071282	LMCD1	LIM and cysteine rich domains 1 [Source:HGNC Symbol;Acc:HGNC:6633]	2.68823e-18	6.00496e-16	1.56729e-13	2611	3194.81	2799.76	2868.52	1675.5	2001.48	1854.67	1843.88	1.5557	0.637562	1024.64	3	3	6		ENSG00000071282	LMCD1	LIM and cysteine rich domains 1 [Source:HGNC Symbol;Acc:HGNC:6633]	2.03675e-53	1.04164e-50	1.18747e-48	163.844	201.496	177.244	180.861	106.048	124.771	115.183	115.334	1.56815	0.649065	65.5272	3	3	6		ENSG00000071282
ENSG00000071539	1	1	1	UUU	3		ENSG00000071539	TRIP13	thyroid hormone receptor interactor 13 [Source:HGNC Symbol;Acc:HGNC:12307]	3.16831e-08	2.07549e-06	0.00184719	1847.07	1870.69	1803.8	1840.52	1477.42	1459.82	1530.8	1489.35	1.23579	0.305434	351.173	3	3	6		ENSG00000071539	TRIP13	thyroid hormone receptor interactor 13 [Source:HGNC Symbol;Acc:HGNC:12307]	2.38988e-12	1.29253e-10	1.39335e-07	115.907	117.984	114.192	116.028	93.5104	91.0048	95.0694	93.1949	1.245	0.316147	22.8328	3	3	6		ENSG00000071539
ENSG00000072041	1	1	1	UUU	3		ENSG00000072041	SLC6A15	solute carrier family 6 member 15 [Source:HGNC Symbol;Acc:HGNC:13621]	1.05243e-07	6.28675e-06	0.00613587	281.076	315.602	290.676	295.785	200.983	178.349	179.409	186.247	1.58813	0.66733	109.538	3	3	6		ENSG00000072041	SLC6A15	solute carrier family 6 member 15 [Source:HGNC Symbol;Acc:HGNC:13621]	2.15608e-13	1.28795e-11	1.25704e-08	17.638	19.9049	18.4017	18.6482	12.7208	11.1182	11.1421	11.6604	1.59928	0.677422	6.98783	3	3	6		ENSG00000072041
ENSG00000072195	1	1	1	UUU	3		ENSG00000072195	SPEG	SPEG complex locus [Source:HGNC Symbol;Acc:HGNC:16901]	5.33338e-06	0.000225324	0.310947	2257.64	2737.28	2402.09	2465.67	1961.51	2098.36	1945.54	2001.8	1.23172	0.300679	463.866	3	3	6		ENSG00000072195	SPEG	SPEG complex locus [Source:HGNC Symbol;Acc:HGNC:16901]	1.8019e-13	1.08752e-11	1.05054e-08	141.671	172.639	152.068	155.459	124.151	130.811	120.826	125.263	1.24107	0.311582	30.1968	3	3	6		ENSG00000072195
ENSG00000072274	1	1	1	UUU	3		ENSG00000072274	TFRC	transferrin receptor [Source:HGNC Symbol;Acc:HGNC:11763]	6.73508e-06	0.000278488	0.392668	1833.02	1730.52	1629.03	1730.86	1464.85	1412.48	1417.8	1431.71	1.20894	0.273746	299.146	3	3	6		ENSG00000072274	TFRC	transferrin receptor [Source:HGNC Symbol;Acc:HGNC:11763]	6.42847e-10	2.65999e-08	3.74793e-05	115.025	109.144	103.129	109.099	92.7154	88.0536	88.0513	89.6068	1.21753	0.283958	19.4922	3	3	6		ENSG00000072274
ENSG00000072501	1	1	1	UUU	3		ENSG00000072501	SMC1A	structural maintenance of chromosomes 1A [Source:HGNC Symbol;Acc:HGNC:11111]	4.56715e-26	2.00206e-23	2.66274e-21	4502.24	4509.23	4369.06	4460.17	3185.77	3229	3296.93	3237.23	1.37777	0.462338	1222.94	3	3	6		ENSG00000072501	SMC1A	structural maintenance of chromosomes 1A [Source:HGNC Symbol;Acc:HGNC:11111]	8.78369e-34	1.99263e-31	5.12106e-29	282.522	284.396	276.59	281.17	201.638	201.295	204.754	202.562	1.38807	0.473077	78.6076	3	3	6		ENSG00000072501
ENSG00000072657	1	1	1	UUU	3		ENSG00000072657	TRHDE	thyrotropin releasing hormone degrading enzyme [Source:HGNC Symbol;Acc:HGNC:30748]	0.00102191	0.0237961	1	165.634	133.117	139.096	145.949	107.255	102.386	80.3845	96.6752	1.50969	0.594249	49.2741	3	3	6		ENSG00000072657	TRHDE	thyrotropin releasing hormone degrading enzyme [Source:HGNC Symbol;Acc:HGNC:30748]	7.94474e-07	2.17462e-05	0.0463194	10.3938	8.39566	8.80573	9.1984	6.78853	6.38269	4.99223	6.05448	1.51927	0.60338	3.14392	3	3	6		ENSG00000072657
ENSG00000072682	1	1	1	UUU	3		ENSG00000072682	P4HA2	prolyl 4-hydroxylase subunit alpha 2 [Source:HGNC Symbol;Acc:HGNC:8547]	8.37729e-42	1.19125e-38	4.88413e-37	2178.34	2259.46	2120.33	2186.04	1258.07	1313.4	1300.13	1290.54	1.6939	0.760353	895.509	3	3	6		ENSG00000072682	P4HA2	prolyl 4-hydroxylase subunit alpha 2 [Source:HGNC Symbol;Acc:HGNC:8547]	1.62267e-65	1.2448e-62	9.46052e-61	136.694	142.504	134.231	137.81	79.6276	81.8768	80.7439	80.7494	1.70663	0.771153	57.0603	3	3	6		ENSG00000072682
ENSG00000072786	1	1	1	UUU	3		ENSG00000072786	STK10	serine/threonine kinase 10 [Source:HGNC Symbol;Acc:HGNC:11388]	8.78959e-09	6.33437e-07	0.000512451	1073.11	1150.45	1082.46	1102	831.952	804.774	874.91	837.212	1.31628	0.396465	264.792	3	3	6		ENSG00000072786	STK10	serine/threonine kinase 10 [Source:HGNC Symbol;Acc:HGNC:11388]	5.21059e-15	3.60793e-13	3.03788e-10	67.3392	72.5585	68.5267	69.4748	52.6569	50.1693	54.3357	52.3873	1.32618	0.407273	17.0875	3	3	6		ENSG00000072786
ENSG00000072832	1	1	1	UUU	3		ENSG00000072832	CRMP1	collapsin response mediator protein 1 [Source:HGNC Symbol;Acc:HGNC:2365]	0.000128389	0.0038704	1	885.389	910.662	895.211	897.087	662.856	803.673	719.966	728.832	1.23086	0.299663	168.256	3	3	6		ENSG00000072832	CRMP1	collapsin response mediator protein 1 [Source:HGNC Symbol;Acc:HGNC:2365]	1.6652e-08	5.75145e-07	0.000970845	55.5596	57.4352	56.6728	56.5559	41.9543	50.1007	44.713	45.5893	1.24055	0.310981	10.9665	3	3	6		ENSG00000072832
ENSG00000072840	1	1	1	UUU	3		ENSG00000072840	EVC	EvC ciliary complex subunit 1 [Source:HGNC Symbol;Acc:HGNC:3497]	2.58718e-12	3.05958e-10	1.50838e-07	3564.65	3919.46	3678.03	3720.71	2814.72	2905.33	3005.68	2908.58	1.27922	0.355264	812.133	3	3	6		ENSG00000072840	EVC	EvC ciliary complex subunit 1 [Source:HGNC Symbol;Acc:HGNC:3497]	2.89684e-20	3.11608e-18	1.68892e-15	223.687	247.199	232.844	234.577	178.153	181.117	186.666	181.979	1.28903	0.366291	52.5981	3	3	6		ENSG00000072840
ENSG00000072849	1	1	1	UUU	3		ENSG00000072849	DERL2	derlin 2 [Source:HGNC Symbol;Acc:HGNC:17943]	1.59834e-06	7.55158e-05	0.0931865	924.539	973.253	916.61	938.134	763.348	745.324	702.491	737.054	1.27282	0.348024	201.08	3	3	6		ENSG00000072849	DERL2	derlin 2 [Source:HGNC Symbol;Acc:HGNC:17943]	8.22362e-11	3.75159e-09	4.79454e-06	58.0163	61.3828	58.0275	59.1422	48.3147	46.4632	43.6277	46.1352	1.28193	0.35832	13.007	3	3	6		ENSG00000072849
ENSG00000073712	1	1	1	UUU	3		ENSG00000073712	FERMT2	fermitin family member 2 [Source:HGNC Symbol;Acc:HGNC:15767]	2.32487e-08	1.55798e-06	0.00135545	2733.47	2985	2710.6	2809.69	2295.84	2308.63	2264.75	2289.74	1.22708	0.295225	519.946	3	3	6		ENSG00000073712	FERMT2	fermitin family member 2 [Source:HGNC Symbol;Acc:HGNC:15767]	1.67701e-13	1.01319e-11	9.77733e-09	171.529	188.263	171.599	177.13	145.311	143.919	140.651	143.294	1.23614	0.305837	33.8367	3	3	6		ENSG00000073712
ENSG00000073921	1	1	1	UUU	3		ENSG00000073921	PICALM	phosphatidylinositol binding clathrin assembly protein [Source:HGNC Symbol;Acc:HGNC:15514]	2.50379e-10	2.23547e-08	1.45976e-05	4162.94	4007.62	4209.45	4126.67	3463.09	3371.02	3320.23	3384.78	1.21918	0.285916	741.889	3	3	6		ENSG00000073921	PICALM	phosphatidylinositol binding clathrin assembly protein [Source:HGNC Symbol;Acc:HGNC:15514]	3.76269e-14	2.42937e-12	2.19372e-09	261.231	252.759	266.486	260.159	219.19	210.148	206.201	211.846	1.22805	0.296375	48.3126	3	3	6		ENSG00000073921
ENSG00000074410	1	1	1	UUU	3		ENSG00000074410	CA12	carbonic anhydrase 12 [Source:HGNC Symbol;Acc:HGNC:1371]	1.49766e-22	4.93314e-20	8.73165e-18	306.172	260.945	359.333	308.817	111.12	93.5784	119.994	108.231	2.85331	1.51264	200.586	3	3	6		ENSG00000074410	CA12	carbonic anhydrase 12 [Source:HGNC Symbol;Acc:HGNC:1371]	1.24624e-50	5.67644e-48	7.26584e-46	19.2128	16.4577	22.7481	19.4729	7.03316	5.83364	7.45217	6.77299	2.87508	1.5236	12.6999	3	3	6		ENSG00000074410
ENSG00000074416	1	1	1	UUU	3		ENSG00000074416	MGLL	monoglyceride lipase [Source:HGNC Symbol;Acc:HGNC:17038]	3.83765e-36	3.6511e-33	2.23743e-31	3192.22	2993.81	2916.57	3034.2	1900.64	1733.95	1922.24	1852.28	1.63809	0.712017	1181.92	3	3	6		ENSG00000074416	MGLL	monoglyceride lipase [Source:HGNC Symbol;Acc:HGNC:17038]	1.22923e-65	9.55552e-63	7.16664e-61	200.317	188.819	184.638	191.258	120.298	108.094	119.379	115.924	1.64986	0.722346	75.3344	3	3	6		ENSG00000074416
ENSG00000074527	1	1	1	UUU	3		ENSG00000074527	NTN4	netrin 4 [Source:HGNC Symbol;Acc:HGNC:13658]	4.81189e-09	3.64815e-07	0.000280543	491.883	550.1	479.705	507.229	336.26	323.671	358.818	339.583	1.49368	0.578874	167.646	3	3	6		ENSG00000074527	NTN4	netrin 4 [Source:HGNC Symbol;Acc:HGNC:13658]	4.14294e-16	3.16984e-14	2.41542e-11	30.8664	34.6946	30.3685	31.9765	21.2829	20.1775	22.2842	21.2482	1.5049	0.589672	10.7283	3	3	6		ENSG00000074527
ENSG00000074621	1	1	1	UUU	3		ENSG00000074621	SLC24A1	solute carrier family 24 member 1 [Source:HGNC Symbol;Acc:HGNC:10975]	0.00017686	0.00515305	1	477.829	443.43	503.779	475.013	358.484	379.818	370.468	369.59	1.28524	0.362041	105.423	3	3	6		ENSG00000074621	SLC24A1	solute carrier family 24 member 1 [Source:HGNC Symbol;Acc:HGNC:10975]	2.55326e-07	7.47291e-06	0.014886	29.9845	27.967	31.8926	29.948	22.6896	23.6777	23.0077	23.125	1.29505	0.373009	6.82305	3	3	6		ENSG00000074621
ENSG00000074660	1	1	1	UUU	3		ENSG00000074660	SCARF1	scavenger receptor class F member 1 [Source:HGNC Symbol;Acc:HGNC:16820]	8.14307e-11	7.83428e-09	4.74757e-06	218.838	194.827	181.004	198.223	92.7612	93.5784	101.354	95.898	2.06702	1.04755	102.325	3	3	6		ENSG00000074660	SCARF1	scavenger receptor class F member 1 [Source:HGNC Symbol;Acc:HGNC:16820]	1.04565e-20	1.16788e-18	6.09633e-16	13.7324	12.2877	11.4587	12.4929	5.87116	5.83364	6.29455	5.99978	2.08223	1.05813	6.49317	3	3	6		ENSG00000074660
ENSG00000075223	1	1	1	UUU	3		ENSG00000075223	SEMA3C	semaphorin 3C [Source:HGNC Symbol;Acc:HGNC:10725]	1.70015e-46	3.418e-43	9.9122e-42	2729.45	2266.52	2420.81	2472.26	1265.8	1299.09	1257.03	1273.97	1.94059	0.956495	1198.29	3	3	6		ENSG00000075223	SEMA3C	semaphorin 3C [Source:HGNC Symbol;Acc:HGNC:10725]	1.91472e-103	3.98686e-100	1.11632e-98	171.277	142.949	153.254	155.827	80.1168	80.9846	78.0669	79.7228	1.9546	0.966877	76.1037	3	3	6		ENSG00000075223
ENSG00000075275	1	1	1	UUU	3		ENSG00000075275	CELSR1	cadherin EGF LAG seven-pass G-type receptor 1 [Source:HGNC Symbol;Acc:HGNC:1850]	3.5382e-09	2.71784e-07	0.000206284	2781.65	3044.94	2688.31	2838.3	2201.15	2325.15	2242.61	2256.3	1.25794	0.331067	581.998	3	3	6		ENSG00000075275	CELSR1	cadherin EGF LAG seven-pass G-type receptor 1 [Source:HGNC Symbol;Acc:HGNC:1850]	1.68348e-16	1.32995e-14	9.81501e-12	174.553	192.044	170.188	178.928	139.318	144.949	139.276	141.181	1.26737	0.341836	37.7473	3	3	6		ENSG00000075275
ENSG00000075303	1	1	1	UUU	3		ENSG00000075303	SLC25A40	solute carrier family 25 member 40 [Source:HGNC Symbol;Acc:HGNC:29680]	0.000523774	0.0134288	1	472.81	454.89	483.271	470.324	400.999	378.717	327.363	369.026	1.2745	0.34993	101.297	3	3	6		ENSG00000075303	SLC25A40	solute carrier family 25 member 40 [Source:HGNC Symbol;Acc:HGNC:29680]	1.00936e-06	2.72316e-05	0.0588476	29.6696	28.6898	30.5943	29.6512	25.3805	23.6091	20.3307	23.1068	1.28323	0.359777	6.54446	3	3	6		ENSG00000075303
ENSG00000075643	1	1	1	UUU	3		ENSG00000075643	MOCOS	molybdenum cofactor sulfurase [Source:HGNC Symbol;Acc:HGNC:18234]	0.000172923	0.00505351	1	434.664	454.009	473.463	454.045	364.281	342.387	351.828	352.832	1.28686	0.363855	101.213	3	3	6		ENSG00000075643	MOCOS	molybdenum cofactor sulfurase [Source:HGNC Symbol;Acc:HGNC:18234]	3.83945e-07	1.09247e-05	0.0223847	27.2759	28.6342	29.9734	28.6278	23.0565	21.3442	21.85	22.0836	1.29634	0.374441	6.5442	3	3	6		ENSG00000075643
ENSG00000075711	1	1	1	UUU	3		ENSG00000075711	DLG1	discs large MAGUK scaffold protein 1 [Source:HGNC Symbol;Acc:HGNC:2900]	1.64588e-10	1.50641e-08	9.5958e-06	3783.48	4013.79	3903.62	3900.3	3010.88	3317.08	3001.02	3109.66	1.25425	0.326828	790.639	3	3	6		ENSG00000075711	DLG1	discs large MAGUK scaffold protein 1 [Source:HGNC Symbol;Acc:HGNC:2900]	1.06615e-17	9.34717e-16	6.21587e-13	237.42	253.149	247.125	245.898	190.568	206.785	186.376	194.577	1.26376	0.33772	51.3211	3	3	6		ENSG00000075711
ENSG00000076641	1	1	1	UUU	3		ENSG00000076641	PAG1	phosphoprotein membrane anchor with glycosphingolipid microdomains 1 [Source:HGNC Symbol;Acc:HGNC:30043]	4.72654e-09	3.58811e-07	0.000275567	67.2575	64.3546	68.6566	66.7562	18.359	24.2203	13.9799	18.8531	3.54087	1.8241	47.9032	3	1	4		ENSG00000076641	PAG1	phosphoprotein membrane anchor with glycosphingolipid microdomains 1 [Source:HGNC Symbol;Acc:HGNC:30043]	1.52137e-19	1.53724e-17	8.8699e-15	4.22051	4.05883	4.34642	4.20859	1.162	1.50988	0.868214	1.18003	3.5665	1.83451	3.02856	3	1	4		ENSG00000076641
ENSG00000076706	1	1	1	UUU	3		ENSG00000076706	MCAM	melanoma cell adhesion molecule [Source:HGNC Symbol;Acc:HGNC:6934]	5.73657e-09	4.25514e-07	0.000334454	12582.2	13854.8	12325.2	12920.7	10262.7	10778	10914.8	10651.8	1.213	0.278582	2268.87	3	3	6		ENSG00000076706	MCAM	melanoma cell adhesion molecule [Source:HGNC Symbol;Acc:HGNC:6934]	6.30487e-17	5.2214e-15	3.67587e-12	789.551	873.816	780.267	814.545	649.558	671.898	677.858	666.438	1.22224	0.289523	148.107	3	3	6		ENSG00000076706
ENSG00000077150	1	1	1	UUU	3		ENSG00000077150	NFKB2	nuclear factor kappa B subunit 2 [Source:HGNC Symbol;Acc:HGNC:7795]	1.79205e-05	0.000665904	1	1445.53	1685.56	1547.89	1559.66	1176.91	1279.27	1347.9	1268.03	1.22999	0.298651	291.638	3	3	6		ENSG00000077150	NFKB2	nuclear factor kappa B subunit 2 [Source:HGNC Symbol;Acc:HGNC:7795]	2.48588e-11	1.21079e-09	1.44932e-06	90.7096	106.308	97.992	98.3365	74.4903	79.7493	83.7103	79.3166	1.2398	0.310104	19.0199	3	3	6		ENSG00000077150
ENSG00000077152	1	1	1	UUU	3		ENSG00000077152	UBE2T	ubiquitin conjugating enzyme E2 T [Source:HGNC Symbol;Acc:HGNC:25009]	6.2318e-26	2.69131e-23	3.63326e-21	781.994	737.874	767.706	762.524	434.818	377.616	405.418	405.951	1.87837	0.909479	356.574	3	3	6		ENSG00000077152	UBE2T	ubiquitin conjugating enzyme E2 T [Source:HGNC Symbol;Acc:HGNC:25009]	8.25942e-46	3.27579e-43	4.81541e-41	49.0713	46.5375	48.6009	48.0699	27.5211	23.5404	25.1782	25.4132	1.89153	0.919555	22.6567	3	3	6		ENSG00000077152
ENSG00000077238	1	1	1	UUU	3		ENSG00000077238	IL4R	interleukin 4 receptor [Source:HGNC Symbol;Acc:HGNC:6015]	1.63976e-12	1.98755e-10	9.56013e-08	574.198	692.032	604.535	623.588	421.291	362.203	366.973	383.489	1.62609	0.701409	240.1	3	3	6		ENSG00000077238	IL4R	interleukin 4 receptor [Source:HGNC Symbol;Acc:HGNC:6015]	2.57232e-25	3.80638e-23	1.49971e-20	36.0319	43.6463	38.2711	39.3164	26.6648	22.5796	22.7906	24.0117	1.63739	0.711395	15.3047	3	3	6		ENSG00000077238
ENSG00000077264	1	1	1	UUU	3		ENSG00000077264	PAK3	p21 (RAC1) activated kinase 3 [Source:HGNC Symbol;Acc:HGNC:8592]	0.00121624	0.0275767	1	253.972	187.774	219.345	220.364	154.602	168.441	151.449	158.164	1.39326	0.478465	62.1996	3	3	6		ENSG00000077264	PAK3	p21 (RAC1) activated kinase 3 [Source:HGNC Symbol;Acc:HGNC:8592]	1.40965e-06	3.72891e-05	0.0821852	15.9372	11.8429	13.886	13.8887	9.78526	10.5006	9.40565	9.89715	1.4033	0.488823	3.99152	3	3	6		ENSG00000077264
ENSG00000077713	1	1	1	UUU	3		ENSG00000077713	SLC25A43	solute carrier family 25 member 43 [Source:HGNC Symbol;Acc:HGNC:30557]	0.000801566	0.0193912	1	382.464	385.246	411.94	393.217	315.002	302.754	312.218	309.991	1.26848	0.343097	83.2255	3	3	6		ENSG00000077713	SLC25A43	solute carrier family 25 member 43 [Source:HGNC Symbol;Acc:HGNC:30557]	5.62051e-06	0.000134906	0.327687	24.0002	24.2974	26.0785	24.792	19.9375	18.8735	19.3901	19.4004	1.27792	0.353793	5.39167	3	3	6		ENSG00000077713
ENSG00000077782	1	1	1	UUU	3		ENSG00000077782	FGFR1	fibroblast growth factor receptor 1 [Source:HGNC Symbol;Acc:HGNC:3688]	1.08908e-12	1.35385e-10	6.34956e-08	1510.78	1462.52	1421.28	1464.86	1095.74	1057.99	1095.09	1082.94	1.35267	0.435812	381.923	3	3	6		ENSG00000077782	FGFR1	fibroblast growth factor receptor 1 [Source:HGNC Symbol;Acc:HGNC:3688]	3.48833e-20	3.70449e-18	2.03377e-15	94.8041	92.241	89.9765	92.3406	69.3531	65.9544	68.0101	67.7725	1.36251	0.446264	24.568	3	3	6		ENSG00000077782
ENSG00000078269	1	1	1	UUU	3		ENSG00000078269	SYNJ2	synaptojanin 2 [Source:HGNC Symbol;Acc:HGNC:11504]	3.99225e-34	3.06258e-31	2.32756e-29	2047.84	2157.2	2039.19	2081.41	1244.55	1336.52	1253.53	1278.2	1.62839	0.703449	803.211	3	3	6		ENSG00000078269	SYNJ2	synaptojanin 2 [Source:HGNC Symbol;Acc:HGNC:11504]	8.9129e-56	5.1964e-53	5.1964e-51	128.505	136.054	129.094	131.218	78.7714	83.3181	77.8498	79.9798	1.64064	0.714258	51.2381	3	3	6		ENSG00000078269
ENSG00000079102	1	1	1	UUU	3		ENSG00000079102	RUNX1T1	RUNX1 translocation partner 1 [Source:HGNC Symbol;Acc:HGNC:1535]	0.00495141	0.0897071	1	421.614	443.43	454.739	439.927	365.247	366.607	363.478	365.111	1.20492	0.268931	74.8167	3	3	6		ENSG00000079102	RUNX1T1	RUNX1 translocation partner 1 [Source:HGNC Symbol;Acc:HGNC:1535]	0.000139858	0.0024875	1	26.457	27.967	28.788	27.7373	23.1177	22.8541	22.5736	22.8485	1.21397	0.279731	4.88885	3	3	6		ENSG00000079102
ENSG00000079156	1	1	1	UUU	3		ENSG00000079156	OSBPL6	oxysterol binding protein like 6 [Source:HGNC Symbol;Acc:HGNC:16388]	0.0186873	0.261901	1	181.696	224.8	174.762	193.753	171.995	138.716	139.799	150.17	1.29022	0.36762	43.5827	3	3	6		ENSG00000079156	OSBPL6	oxysterol binding protein like 6 [Source:HGNC Symbol;Acc:HGNC:16388]	0.000311093	0.00509476	1	11.4017	14.1781	11.0636	12.2145	10.8861	8.64751	8.68214	9.40525	1.29869	0.377053	2.80922	3	3	6		ENSG00000079156
ENSG00000079263	1	1	1	UUU	3		ENSG00000079263	SP140	SP140 nuclear body protein [Source:HGNC Symbol;Acc:HGNC:17133]	0.00380092	0.0721827	1	16.0615	22.9208	21.3995	20.1273	10.6289	5.50461	3.49498	6.54283	3.07623	1.62116	13.5844	2	0	2		ENSG00000079263	SP140	SP140 nuclear body protein [Source:HGNC Symbol;Acc:HGNC:17133]	6.12505e-06	0.000145756	0.357103	1.00788	1.44561	1.35473	1.26941	0.672737	0.343155	0.217053	0.410982	3.08872	1.62701	0.858426	2	0	2		ENSG00000079263
ENSG00000079308	1	1	1	UUU	3		ENSG00000079308	TNS1	tensin 1 [Source:HGNC Symbol;Acc:HGNC:11973]	0.000126782	0.00382961	1	5311.33	6431.05	5360.56	5700.98	4017.72	4572.13	4308.14	4299.33	1.32602	0.407099	1401.65	3	3	6		ENSG00000079308	TNS1	tensin 1 [Source:HGNC Symbol;Acc:HGNC:11973]	1.40859e-28	2.55836e-26	8.21235e-24	333.295	405.605	339.359	359.42	254.295	285.025	267.555	268.958	1.33634	0.418289	90.4617	3	3	6		ENSG00000079308
ENSG00000079387	1	1	1	UUU	3		ENSG00000079387	SENP1	SUMO specific peptidase 1 [Source:HGNC Symbol;Acc:HGNC:17927]	1.18823e-05	0.00045939	0.692759	871.336	833.084	810.505	838.308	671.553	616.516	700.161	662.743	1.26491	0.33903	175.565	3	3	6		ENSG00000079387	SENP1	SUMO specific peptidase 1 [Source:HGNC Symbol;Acc:HGNC:17927]	1.15371e-09	4.61342e-08	6.72636e-05	54.6777	52.5424	51.3103	52.8435	42.5047	38.4334	43.483	41.4737	1.27414	0.349528	11.3698	3	3	6		ENSG00000079387
ENSG00000080823	1	1	1	UUU	3		ENSG00000080823	MOK	MOK protein kinase [Source:HGNC Symbol;Acc:HGNC:9833]	6.02201e-06	0.000252223	0.351095	1315.03	1360.26	1410.58	1361.96	1099.61	1131.75	1137.03	1122.8	1.21301	0.278588	239.163	3	3	6		ENSG00000080823	MOK	MOK protein kinase [Source:HGNC Symbol;Acc:HGNC:9833]	2.20154e-09	8.48341e-08	0.000128354	82.5205	85.7914	89.2992	85.8704	69.5977	70.5527	70.6147	70.255	1.22227	0.289559	15.6153	3	3	6		ENSG00000080823
ENSG00000081041	1	1	1	UUU	3		ENSG00000081041	CXCL2	C-X-C motif chemokine ligand 2 [Source:HGNC Symbol;Acc:HGNC:4603]	0.000414223	0.0109574	1	119.457	102.262	97.1892	106.303	71.5035	59.4498	60.5796	63.8443	1.66503	0.735551	42.4586	3	3	6		ENSG00000081041	CXCL2	C-X-C motif chemokine ligand 2 [Source:HGNC Symbol;Acc:HGNC:4603]	1.13025e-07	3.48102e-06	0.00658957	7.49614	6.44964	6.15272	6.6995	4.52568	3.70608	3.76226	3.99801	1.67571	0.744773	2.7015	3	3	6		ENSG00000081041
ENSG00000081721	1	1	1	UUU	3		ENSG00000081721	DUSP12	dual specificity phosphatase 12 [Source:HGNC Symbol;Acc:HGNC:3067]	0.00379485	0.072091	1	429.645	394.943	458.305	427.631	338.192	368.809	339.013	348.671	1.22646	0.294499	78.9598	3	3	6		ENSG00000081721	DUSP12	dual specificity phosphatase 12 [Source:HGNC Symbol;Acc:HGNC:3067]	4.47168e-05	0.00089406	1	26.9609	24.909	29.0138	26.9612	21.4053	22.9914	21.0542	21.8169	1.23579	0.305436	5.14426	3	3	6		ENSG00000081721
ENSG00000081923	1	1	1	UUU	3		ENSG00000081923	ATP8B1	ATPase phospholipid transporting 8B1 [Source:HGNC Symbol;Acc:HGNC:3706]	2.05153e-22	6.6082e-20	1.19608e-17	1456.58	1460.76	1344.6	1420.65	871.569	958.903	850.445	893.639	1.58973	0.668783	527.007	3	3	6		ENSG00000081923	ATP8B1	ATPase phospholipid transporting 8B1 [Source:HGNC Symbol;Acc:HGNC:3706]	5.01456e-42	1.58891e-39	2.92359e-37	91.4025	92.1298	85.1221	89.5515	55.1644	59.7776	52.8163	55.9195	1.60144	0.679367	33.632	3	3	6		ENSG00000081923
ENSG00000082497	1	1	1	UUU	3		ENSG00000082497	SERTAD4	SERTA domain containing 4 [Source:HGNC Symbol;Acc:HGNC:25236]	9.3753e-26	3.96086e-23	5.46599e-21	468.795	446.074	452.064	455.644	208.713	210.276	203.874	207.621	2.1946	1.13396	248.023	3	3	6		ENSG00000082497	SERTAD4	SERTA domain containing 4 [Source:HGNC Symbol;Acc:HGNC:25236]	7.26213e-44	2.58169e-41	4.23396e-39	29.4176	28.1338	28.6186	28.7233	13.2101	13.1085	12.6615	12.9934	2.21062	1.14445	15.73	3	3	6		ENSG00000082497
ENSG00000082512	1	1	1	UUU	3		ENSG00000082512	TRAF5	TNF receptor associated factor 5 [Source:HGNC Symbol;Acc:HGNC:12035]	6.46581e-08	3.98067e-06	0.0037697	275.053	268.879	256.794	266.909	169.096	169.542	152.614	163.751	1.62997	0.704844	103.158	3	3	6		ENSG00000082512	TRAF5	TNF receptor associated factor 5 [Source:HGNC Symbol;Acc:HGNC:12035]	1.28965e-13	7.87322e-12	7.51892e-09	17.26	16.9581	16.2567	16.825	10.7026	10.5692	9.478	10.2499	1.64147	0.714988	6.57502	3	3	6		ENSG00000082512
ENSG00000082781	1	1	1	UUU	3		ENSG00000082781	ITGB5	integrin subunit beta 5 [Source:HGNC Symbol;Acc:HGNC:6160]	9.44649e-52	2.203e-48	5.50749e-47	4137.84	4125.75	4098.89	4120.83	2556.73	2255.79	2395.23	2402.58	1.71517	0.778348	1718.24	3	3	6		ENSG00000082781	ITGB5	integrin subunit beta 5 [Source:HGNC Symbol;Acc:HGNC:6160]	3.1453e-85	4.07506e-82	1.83378e-80	259.656	260.21	259.487	259.784	161.824	140.625	148.754	150.401	1.72728	0.788501	109.383	3	3	6		ENSG00000082781
ENSG00000083290	1	1	1	UUU	3		ENSG00000083290	ULK2	unc-51 like autophagy activating kinase 2 [Source:HGNC Symbol;Acc:HGNC:13480]	9.13369e-07	4.52817e-05	0.0532512	1018.9	1103.73	989.725	1037.45	801.998	822.389	822.485	815.624	1.27197	0.347066	221.826	3	3	6		ENSG00000083290	ULK2	unc-51 like autophagy activating kinase 2 [Source:HGNC Symbol;Acc:HGNC:13480]	1.29458e-11	6.52347e-10	7.54766e-07	63.9376	69.6117	62.6562	65.4018	50.7611	51.2674	51.0799	51.0361	1.28148	0.357813	14.3657	3	3	6		ENSG00000083290
ENSG00000083642	1	1	1	UUU	3		ENSG00000083642	PDS5B	PDS5 cohesin associated factor B [Source:HGNC Symbol;Acc:HGNC:20418]	4.59338e-22	1.44758e-19	2.67803e-17	1447.54	1308.25	1421.28	1392.36	907.321	901.655	824.815	877.93	1.58595	0.665351	514.427	3	3	6		ENSG00000083642	PDS5B	PDS5 cohesin associated factor B [Source:HGNC Symbol;Acc:HGNC:20418]	6.3161e-41	1.91792e-38	3.68241e-36	90.8355	82.511	89.9765	87.7744	57.4273	56.2088	51.2246	54.9536	1.59725	0.675586	32.8208	3	3	6		ENSG00000083642
ENSG00000083799	1	1	1	UUU	3		ENSG00000083799	CYLD	CYLD lysine 63 deubiquitinase [Source:HGNC Symbol;Acc:HGNC:2584]	0.000170873	0.00499862	1	660.529	666.467	674.975	667.323	566.23	538.351	512.597	539.059	1.23794	0.307942	128.264	3	3	6		ENSG00000083799	CYLD	CYLD lysine 63 deubiquitinase [Source:HGNC Symbol;Acc:HGNC:2584]	4.2809e-07	1.20982e-05	0.0249585	41.4492	42.0339	42.7304	42.0712	35.8385	33.5606	31.8345	33.7445	1.24676	0.318178	8.32664	3	3	6		ENSG00000083799
ENSG00000083844	1	1	1	UUU	3		ENSG00000083844	ZNF264	zinc finger protein 264 [Source:HGNC Symbol;Acc:HGNC:13057]	0.0148656	0.219194	1	313.199	336.76	340.608	330.189	279.25	269.726	274.938	274.638	1.20227	0.26576	55.5509	3	3	6		ENSG00000083844	ZNF264	zinc finger protein 264 [Source:HGNC Symbol;Acc:HGNC:13057]	0.000831968	0.0121537	1	19.6537	21.2393	21.5628	20.8186	17.6746	16.8146	17.0749	17.188	1.21123	0.27647	3.63058	3	3	6		ENSG00000083844
ENSG00000084073	1	1	1	UUU	3		ENSG00000084073	ZMPSTE24	zinc metallopeptidase STE24 [Source:HGNC Symbol;Acc:HGNC:12877]	2.78928e-10	2.46395e-08	1.62621e-05	917.513	879.807	817.638	871.652	610.678	657.25	565.022	610.983	1.42664	0.51262	260.669	3	3	6		ENSG00000084073	ZMPSTE24	zinc metallopeptidase STE24 [Source:HGNC Symbol;Acc:HGNC:12877]	2.05578e-19	2.06293e-17	1.19856e-14	57.5754	55.4892	51.7619	54.9422	38.6518	40.9727	35.0903	38.2383	1.43684	0.522896	16.7039	3	3	6		ENSG00000084073
ENSG00000084093	1	1	1	UUU	3		ENSG00000084093	REST	RE1 silencing transcription factor [Source:HGNC Symbol;Acc:HGNC:9966]	6.81423e-06	0.000281561	0.397283	897.436	990.003	935.335	940.924	789.437	751.93	667.541	736.303	1.2779	0.35378	204.622	3	3	6		ENSG00000084093	REST	RE1 silencing transcription factor [Source:HGNC Symbol;Acc:HGNC:9966]	4.50837e-11	2.13004e-09	2.62847e-06	56.3155	62.4392	59.2129	59.3226	49.966	46.875	41.4572	46.0994	1.28684	0.363833	13.2232	3	3	6		ENSG00000084093
ENSG00000084636	1	1	1	UUU	3		ENSG00000084636	COL16A1	collagen type XVI alpha 1 chain [Source:HGNC Symbol;Acc:HGNC:2193]	1.26249e-20	3.68027e-18	7.36054e-16	997.82	1046.42	1055.71	1033.32	629.037	677.067	638.416	648.173	1.5942	0.672831	385.143	3	3	6		ENSG00000084636	COL16A1	collagen type XVI alpha 1 chain [Source:HGNC Symbol;Acc:HGNC:2193]	3.30465e-35	7.99451e-33	1.92668e-30	62.6148	65.9977	66.8333	65.1486	39.8138	42.2081	39.6484	40.5568	1.60636	0.683791	24.5918	3	3	6		ENSG00000084636
ENSG00000084731	1	1	1	UUU	3		ENSG00000084731	KIF3C	kinesin family member 3C [Source:HGNC Symbol;Acc:HGNC:6321]	1.9354e-08	1.32751e-06	0.00112838	948.632	970.609	923.744	947.661	728.562	691.379	732.781	717.574	1.32065	0.401244	230.087	3	3	6		ENSG00000084731	KIF3C	kinesin family member 3C [Source:HGNC Symbol;Acc:HGNC:6321]	8.51939e-14	5.3066e-12	4.96698e-09	59.5281	61.216	58.4791	59.7411	46.1131	43.1003	45.5089	44.9074	1.33032	0.41177	14.8337	3	3	6		ENSG00000084731
ENSG00000084774	1	1	1	UUU	3		ENSG00000084774	CAD	carbamoyl-phosphate synthetase 2, aspartate transcarbamylase, and dihydroorotase [Source:HGNC Symbol;Acc:HGNC:1424]	6.49369e-07	3.28642e-05	0.0378595	3424.11	3880.67	3546.96	3617.25	2845.64	3131.02	2974.23	2983.63	1.21236	0.277823	633.616	3	3	6		ENSG00000084774	CAD	carbamoyl-phosphate synthetase 2, aspartate transcarbamylase, and dihydroorotase [Source:HGNC Symbol;Acc:HGNC:1424]	3.25333e-13	1.91205e-11	1.89676e-08	214.868	244.753	224.546	228.056	180.11	195.187	184.712	186.67	1.22171	0.288899	41.3861	3	3	6		ENSG00000084774
ENSG00000085063	1	1	1	UUU	3		ENSG00000085063	CD59	CD59 molecule (CD59 blood group) [Source:HGNC Symbol;Acc:HGNC:1689]	6.26486e-13	8.063e-11	3.65254e-08	3174.15	3081.09	3132.35	3129.2	2507.45	2445.15	2482.6	2478.4	1.26259	0.336382	650.795	3	3	6		ENSG00000085063	CD59	CD59 molecule (CD59 blood group) [Source:HGNC Symbol;Acc:HGNC:1689]	2.3231e-17	1.97149e-15	1.35441e-12	199.183	194.323	198.298	197.268	158.705	152.429	154.18	155.105	1.27184	0.346915	42.1634	3	3	6		ENSG00000085063
ENSG00000085117	1	1	1	UUU	3		ENSG00000085117	CD82	CD82 molecule [Source:HGNC Symbol;Acc:HGNC:6210]	3.23565e-34	2.51527e-31	1.88645e-29	1072.1	908.899	959.409	980.137	509.221	412.846	425.222	449.096	2.18247	1.12596	531.041	3	3	6		ENSG00000085117	CD82	CD82 molecule [Source:HGNC Symbol;Acc:HGNC:6210]	6.98998e-79	7.83711e-76	4.0753e-74	67.2763	57.324	60.737	61.7791	32.2302	25.7366	26.4082	28.125	2.19659	1.13527	33.6541	3	3	6		ENSG00000085117
ENSG00000085491	1	1	1	UUU	3		ENSG00000085491	SLC25A24	solute carrier family 25 member 24 [Source:HGNC Symbol;Acc:HGNC:20662]	1.84059e-06	8.60548e-05	0.10731	1190.56	1265.05	1248.3	1234.64	1041.63	999.637	913.355	984.874	1.2536	0.326076	249.763	3	3	6		ENSG00000085491	SLC25A24	solute carrier family 25 member 24 [Source:HGNC Symbol;Acc:HGNC:20662]	2.481e-11	1.20943e-09	1.44647e-06	74.7094	79.7866	79.0258	77.8406	65.9282	62.317	56.7233	61.6562	1.26249	0.336278	16.1844	3	3	6		ENSG00000085491
ENSG00000085563	1	1	1	UUU	3		ENSG00000085563	ABCB1	ATP binding cassette subfamily B member 1 [Source:HGNC Symbol;Acc:HGNC:40]	0.000472345	0.0122721	1	287.099	304.142	273.735	288.325	206.78	217.983	222.514	215.759	1.33633	0.418277	72.5663	3	3	6		ENSG00000085563	ABCB1	ATP binding cassette subfamily B member 1 [Source:HGNC Symbol;Acc:HGNC:40]	1.64389e-06	4.30172e-05	0.0958424	18.0159	19.1821	17.3292	18.1758	13.0878	13.589	13.8191	13.4986	1.34649	0.429206	4.67716	3	3	6		ENSG00000085563
ENSG00000085733	1	1	1	UUU	3		ENSG00000085733	CTTN	cortactin [Source:HGNC Symbol;Acc:HGNC:3338]	1.13973e-10	1.07125e-08	6.64488e-06	5062.38	5009.08	4901.37	4990.94	4059.27	4107.54	4225.43	4130.75	1.20824	0.27291	860.196	3	3	6		ENSG00000085733	CTTN	cortactin [Source:HGNC Symbol;Acc:HGNC:3338]	1.04e-13	6.41628e-12	6.06338e-09	317.672	315.921	310.289	314.628	256.924	256.062	262.418	258.468	1.21728	0.28366	56.1596	3	3	6		ENSG00000085733
ENSG00000085998	1	1	1	UUU	3		ENSG00000085998	POMGNT1	protein O-linked mannose N-acetylglucosaminyltransferase 1 (beta 1,2-) [Source:HGNC Symbol;Acc:HGNC:19139]	1.59752e-06	7.55158e-05	0.0931387	2164.29	2133.4	2061.48	2119.72	1689.99	1744.96	1854.67	1763.21	1.2022	0.265672	356.514	3	3	6		ENSG00000085998	POMGNT1	protein O-linked mannose N-acetylglucosaminyltransferase 1 (beta 1,2-) [Source:HGNC Symbol;Acc:HGNC:19139]	2.02362e-10	8.78488e-09	1.17981e-05	135.812	134.553	130.506	133.624	106.965	108.78	115.183	110.309	1.21135	0.276618	23.3141	3	3	6		ENSG00000085998
ENSG00000086289	1	1	1	UUU	3		ENSG00000086289	EPDR1	ependymin related 1 [Source:HGNC Symbol;Acc:HGNC:17572]	8.85465e-06	0.000353108	0.516244	1165.46	1131.94	1133.28	1143.56	937.275	951.197	923.839	937.437	1.21988	0.286737	206.122	3	3	6		ENSG00000086289	EPDR1	ependymin related 1 [Source:HGNC Symbol;Acc:HGNC:17572]	6.34404e-09	2.30736e-07	0.00036987	73.1346	71.3909	71.7442	72.0899	59.3232	59.2972	57.3745	58.6649	1.22884	0.297298	13.4249	3	3	6		ENSG00000086289
ENSG00000087053	1	1	1	UUU	3		ENSG00000087053	MTMR2	myotubularin related protein 2 [Source:HGNC Symbol;Acc:HGNC:7450]	1.47268e-07	8.50099e-06	0.008586	1935.41	2022.32	1884.04	1947.26	1542.16	1609.55	1615.85	1589.18	1.22532	0.293159	358.075	3	3	6		ENSG00000087053	MTMR2	myotubularin related protein 2 [Source:HGNC Symbol;Acc:HGNC:7450]	7.45124e-12	3.86153e-10	4.34422e-07	121.45	127.547	119.273	122.757	97.608	100.339	100.351	99.4325	1.23457	0.304011	23.3241	3	3	6		ENSG00000087053
ENSG00000087095	1	1	1	UUU	3		ENSG00000087095	NLK	nemo like kinase [Source:HGNC Symbol;Acc:HGNC:29858]	0.000563835	0.0143383	1	616.36	570.376	584.027	590.254	501.49	488.809	441.532	477.277	1.23671	0.306508	112.977	3	3	6		ENSG00000087095	NLK	nemo like kinase [Source:HGNC Symbol;Acc:HGNC:29858]	2.14457e-06	5.49835e-05	0.125032	38.6775	35.9735	36.9728	37.2079	31.7409	30.4722	27.4211	29.8781	1.24533	0.316523	7.32986	3	3	6		ENSG00000087095
ENSG00000087245	1	1	1	UUU	3		ENSG00000087245	MMP2	matrix metallopeptidase 2 [Source:HGNC Symbol;Acc:HGNC:7166]	3.15752e-15	5.22982e-13	1.8409e-10	1293.95	1161.03	1257.22	1237.4	870.603	843.306	836.465	850.125	1.45555	0.541565	387.275	3	3	6		ENSG00000087245	MMP2	matrix metallopeptidase 2 [Source:HGNC Symbol;Acc:HGNC:7166]	7.95612e-27	1.29569e-24	4.63858e-22	81.1976	73.2257	79.5903	78.0046	55.1033	52.5714	51.9481	53.2076	1.46604	0.551926	24.797	3	3	6		ENSG00000087245
ENSG00000087494	1	1	1	UUU	3		ENSG00000087494	PTHLH	parathyroid hormone like hormone [Source:HGNC Symbol;Acc:HGNC:9607]	7.29937e-08	4.44226e-06	0.00425568	427.637	416.101	412.831	418.856	291.811	274.13	291.248	285.73	1.46592	0.551805	133.127	3	3	6		ENSG00000087494	PTHLH	parathyroid hormone like hormone [Source:HGNC Symbol;Acc:HGNC:9607]	7.66268e-13	4.34159e-11	4.4675e-08	26.8349	26.2434	26.135	26.4044	18.4697	17.0891	18.0878	17.8822	1.47658	0.562255	8.52222	3	3	6		ENSG00000087494
ENSG00000087502	1	1	1	UUU	3		ENSG00000087502	ERGIC2	ERGIC and golgi 2 [Source:HGNC Symbol;Acc:HGNC:30208]	1.26171e-24	4.87152e-22	7.356e-20	774.967	807.518	776.622	786.369	439.65	427.158	455.512	440.773	1.78407	0.83517	345.596	3	3	6		ENSG00000087502	ERGIC2	ERGIC and golgi 2 [Source:HGNC Symbol;Acc:HGNC:30208]	3.49195e-41	1.0659e-38	2.03588e-36	48.6304	50.93	49.1654	49.5752	27.8268	26.6288	28.2893	27.5817	1.7974	0.84591	21.9936	3	3	6		ENSG00000087502
ENSG00000088280	1	1	1	UUU	3		ENSG00000088280	ASAP3	ArfGAP with SH3 domain, ankyrin repeat and PH domain 3 [Source:HGNC Symbol;Acc:HGNC:14987]	1.44047e-06	6.90643e-05	0.0839822	823.151	885.096	844.387	850.878	636.767	680.37	672.201	663.113	1.28316	0.359699	187.766	3	3	6		ENSG00000088280	ASAP3	ArfGAP with SH3 domain, ankyrin repeat and PH domain 3 [Source:HGNC Symbol;Acc:HGNC:14987]	6.74869e-11	3.11777e-09	3.93462e-06	51.6541	55.8228	53.4553	53.6441	40.3031	42.414	41.7466	41.4879	1.29301	0.370728	12.1562	3	3	6		ENSG00000088280
ENSG00000088387	1	1	1	UUU	3		ENSG00000088387	DOCK9	dedicator of cytokinesis 9 [Source:HGNC Symbol;Acc:HGNC:14132]	1.27388e-14	2.01274e-12	7.42699e-10	1315.03	1272.99	1315.17	1301.07	926.646	892.848	952.964	924.153	1.40785	0.49349	376.913	3	3	6		ENSG00000088387	DOCK9	dedicator of cytokinesis 9 [Source:HGNC Symbol;Acc:HGNC:14132]	1.21945e-23	1.60126e-21	7.10961e-19	82.5205	80.287	83.2593	82.0223	58.6504	55.6598	59.1832	57.8311	1.41831	0.504169	24.1911	3	3	6		ENSG00000088387
ENSG00000088766	1	1	1	UUU	3		ENSG00000088766	CRLS1	cardiolipin synthase 1 [Source:HGNC Symbol;Acc:HGNC:16148]	1.60213e-23	5.66107e-21	9.34077e-19	3117.94	3025.55	2970.96	3038.15	2175.06	2188.63	2154.07	2172.59	1.3984	0.483778	865.56	3	3	6		ENSG00000088766	CRLS1	cardiolipin synthase 1 [Source:HGNC Symbol;Acc:HGNC:16148]	1.11672e-32	2.42034e-30	6.51072e-28	195.655	190.821	188.081	191.519	137.666	136.439	133.777	135.961	1.40864	0.494299	55.5584	3	3	6		ENSG00000088766
ENSG00000088826	1	1	1	UUU	3		ENSG00000088826	SMOX	spermine oxidase [Source:HGNC Symbol;Acc:HGNC:15862]	2.18783e-18	4.96322e-16	1.27555e-13	1050.02	1050.83	1009.34	1036.73	671.553	656.149	696.666	674.789	1.53638	0.619532	361.941	3	3	6		ENSG00000088826	SMOX	spermine oxidase [Source:HGNC Symbol;Acc:HGNC:15862]	1.6023e-30	3.14536e-28	9.34171e-26	65.8904	66.2757	63.898	65.3547	42.5047	40.9041	43.266	42.2249	1.54777	0.630196	23.1298	3	3	6		ENSG00000088826
ENSG00000088833	1	1	1	UUU	3		ENSG00000088833	NSFL1C	NSFL1 cofactor [Source:HGNC Symbol;Acc:HGNC:15912]	4.52638e-08	2.87157e-06	0.00263897	2436.33	2408.45	2353.05	2399.28	1914.17	1890.28	2070.19	1958.21	1.22524	0.29306	441.061	3	3	6		ENSG00000088833	NSFL1C	NSFL1 cofactor [Source:HGNC Symbol;Acc:HGNC:15912]	9.99374e-13	5.59707e-11	5.82655e-08	152.883	151.9	148.964	151.249	121.154	117.84	128.568	122.52	1.23448	0.303905	28.7287	3	3	6		ENSG00000088833
ENSG00000088836	1	1	1	UUU	3		ENSG00000088836	SLC4A11	solute carrier family 4 member 11 [Source:HGNC Symbol;Acc:HGNC:16438]	0.0060705	0.106155	1	169.649	184.248	176.546	176.814	135.277	126.606	137.469	133.117	1.32826	0.409537	43.697	3	3	6		ENSG00000088836	SLC4A11	solute carrier family 4 member 11 [Source:HGNC Symbol;Acc:HGNC:16438]	9.34393e-05	0.00172287	1	10.6458	11.6205	11.1765	11.1476	8.56211	7.89257	8.53743	8.3307	1.33813	0.420222	2.81689	3	3	6		ENSG00000088836
ENSG00000088854	1	1	1	UUU	3		ENSG00000088854	C20orf194	chromosome 20 open reading frame 194 [Source:HGNC Symbol;Acc:HGNC:17721]	2.3524e-13	3.18137e-11	1.37149e-08	778.982	872.754	847.062	832.933	565.264	570.278	525.412	553.651	1.50444	0.589223	279.282	3	3	6		ENSG00000088854	C20orf194	chromosome 20 open reading frame 194 [Source:HGNC Symbol;Acc:HGNC:17721]	5.46403e-24	7.40846e-22	3.18564e-19	48.8824	55.0444	53.6247	52.5171	35.7774	35.5509	32.6304	34.6529	1.51552	0.599814	17.8643	3	3	6		ENSG00000088854
ENSG00000088882	1	1	1	UUU	3		ENSG00000088882	CPXM1	carboxypeptidase X, M14 family member 1 [Source:HGNC Symbol;Acc:HGNC:15771]	0.0319496	0.394562	1	46.1768	43.1969	44.5822	44.652	30.9204	33.0277	19.8049	27.9177	1.59942	0.677546	16.7343	3	2	5		ENSG00000088882	CPXM1	carboxypeptidase X, M14 family member 1 [Source:HGNC Symbol;Acc:HGNC:15771]	0.000908176	0.0131386	1	2.89767	2.72442	2.82235	2.81481	1.95705	2.05893	1.22997	1.74865	1.6097	0.686796	1.06616	3	2	5		ENSG00000088882
ENSG00000089220	1	1	1	UUU	3		ENSG00000089220	PEBP1	phosphatidylethanolamine binding protein 1 [Source:HGNC Symbol;Acc:HGNC:8630]	5.0976e-17	1.00746e-14	2.972e-12	2518.64	2661.46	2673.15	2617.75	1942.19	1972.85	1917.58	1944.21	1.34644	0.429146	673.544	3	3	6		ENSG00000089220	PEBP1	phosphatidylethanolamine binding protein 1 [Source:HGNC Symbol;Acc:HGNC:8630]	3.10054e-25	4.53052e-23	1.80768e-20	158.049	167.858	169.228	165.045	122.927	122.987	119.09	121.668	1.35652	0.439908	43.3768	3	3	6		ENSG00000089220
ENSG00000089597	1	1	1	UUU	3		ENSG00000089597	GANAB	glucosidase II alpha subunit [Source:HGNC Symbol;Acc:HGNC:4138]	1.02368e-45	1.98942e-42	5.96825e-41	11640.6	11877.4	11305.2	11607.7	8092.45	7894.71	7870.69	7952.62	1.45961	0.545581	3655.09	3	3	6		ENSG00000089597	GANAB	glucosidase II alpha subunit [Source:HGNC Symbol;Acc:HGNC:4138]	1.12007e-55	6.46556e-53	6.53022e-51	730.464	749.104	715.692	731.753	512.197	492.153	488.804	497.718	1.47022	0.556028	234.035	3	3	6		ENSG00000089597
ENSG00000089692	1	1	1	UUU	3		ENSG00000089692	LAG3	lymphocyte activating 3 [Source:HGNC Symbol;Acc:HGNC:6476]	0.00204674	0.0430013	1	85.3267	91.6833	90.0561	89.022	55.077	49.5415	62.9096	55.8427	1.59416	0.672793	33.1793	3	3	6		ENSG00000089692	LAG3	lymphocyte activating 3 [Source:HGNC Symbol;Acc:HGNC:6476]	2.95441e-06	7.44372e-05	0.172248	5.35438	5.78244	5.70115	5.61266	3.486	3.0884	3.90696	3.49379	1.60647	0.683893	2.11887	3	3	6		ENSG00000089692
ENSG00000089723	1	1	1	UUU	3		ENSG00000089723	OTUB2	OTU deubiquitinase, ubiquitin aldehyde binding 2 [Source:HGNC Symbol;Acc:HGNC:20351]	5.52407e-05	0.00182784	1	463.776	363.207	447.605	424.863	304.373	295.047	330.858	310.093	1.37011	0.454297	114.77	3	3	6		ENSG00000089723	OTUB2	OTU deubiquitinase, ubiquitin aldehyde binding 2 [Source:HGNC Symbol;Acc:HGNC:20351]	1.59573e-09	6.27762e-08	9.30343e-05	29.1026	22.9074	28.3364	26.7821	19.2647	18.3931	20.5477	19.4019	1.38039	0.465076	7.38028	3	3	6		ENSG00000089723
ENSG00000090339	1	1	1	UUU	3		ENSG00000090339	ICAM1	intercellular adhesion molecule 1 [Source:HGNC Symbol;Acc:HGNC:5344]	7.42128e-34	5.61916e-31	4.32675e-29	1591.09	1692.61	1580.88	1621.53	813.593	912.664	973.934	900.064	1.80157	0.849256	721.466	3	3	6		ENSG00000090339	ICAM1	intercellular adhesion molecule 1 [Source:HGNC Symbol;Acc:HGNC:5344]	2.73708e-69	2.31271e-66	1.59577e-64	99.8435	106.753	100.081	102.226	51.4949	56.8951	60.4855	56.2919	1.81599	0.860758	45.9337	3	3	6		ENSG00000090339
ENSG00000090565	1	1	1	UUU	3		ENSG00000090565	RAB11FIP3	RAB11 family interacting protein 3 [Source:HGNC Symbol;Acc:HGNC:17224]	1.56615e-18	3.59487e-16	9.13096e-14	1109.25	1156.62	1148.44	1138.1	733.394	742.021	779.38	751.598	1.51424	0.598595	386.503	3	3	6		ENSG00000090565	RAB11FIP3	RAB11 family interacting protein 3 [Source:HGNC Symbol;Acc:HGNC:17224]	7.97243e-31	1.57562e-28	4.64809e-26	69.607	72.9477	72.7038	71.7528	46.4188	46.2573	48.4029	47.0264	1.5258	0.609566	24.7265	3	3	6		ENSG00000090565
ENSG00000091136	1	1	1	UUU	3		ENSG00000091136	LAMB1	laminin subunit beta 1 [Source:HGNC Symbol;Acc:HGNC:6486]	4.07946e-19	1.02078e-16	2.37841e-14	8295.76	7567.4	7648.52	7837.23	5948.31	5903.14	5979.91	5943.79	1.31856	0.39896	1893.44	3	3	6		ENSG00000091136	LAMB1	laminin subunit beta 1 [Source:HGNC Symbol;Acc:HGNC:6486]	4.11682e-29	7.57157e-27	2.40019e-24	520.572	477.274	484.203	494.016	376.488	368	371.378	371.955	1.32816	0.409429	122.061	3	3	6		ENSG00000091136
ENSG00000091409	1	1	1	UUU	3		ENSG00000091409	ITGA6	integrin subunit alpha 6 [Source:HGNC Symbol;Acc:HGNC:6142]	1.18219e-15	2.03918e-13	6.89242e-11	2089	2035.55	1935.76	2020.1	1494.81	1489.55	1457.41	1480.59	1.36439	0.448257	539.513	3	3	6		ENSG00000091409	ITGA6	integrin subunit alpha 6 [Source:HGNC Symbol;Acc:HGNC:6142]	1.36848e-24	1.92718e-22	7.97851e-20	131.088	128.381	122.546	127.339	94.6113	92.8578	90.5113	92.6601	1.37425	0.458649	34.6784	3	3	6		ENSG00000091409
ENSG00000091592	1	1	1	UUU	3		ENSG00000091592	NLRP1	NLR family pyrin domain containing 1 [Source:HGNC Symbol;Acc:HGNC:14374]	9.5348e-13	1.20064e-10	5.55898e-08	548.098	618.862	584.919	583.96	375.876	350.093	379.788	368.586	1.58433	0.663868	215.374	3	3	6		ENSG00000091592	NLRP1	NLR family pyrin domain containing 1 [Source:HGNC Symbol;Acc:HGNC:14374]	3.13861e-22	3.86865e-20	1.82987e-17	34.394	39.0315	37.0292	36.8183	23.7904	21.8247	23.5865	23.0672	1.59613	0.674579	13.7511	3	3	6		ENSG00000091592
ENSG00000091844	1	1	1	UUU	3		ENSG00000091844	RGS17	regulator of G protein signaling 17 [Source:HGNC Symbol;Acc:HGNC:14088]	0.0346822	0.420121	1	65.2498	47.6048	49.9321	54.2622	37.6843	44.0369	23.2999	35.007	1.55004	0.632305	19.2552	3	3	6		ENSG00000091844	RGS17	regulator of G protein signaling 17 [Source:HGNC Symbol;Acc:HGNC:14088]	0.000697909	0.0103985	1	4.09453	3.00242	3.16103	3.41933	2.38516	2.74524	1.44702	2.19247	1.55957	0.641153	1.22685	3	3	6		ENSG00000091844
ENSG00000092096	1	1	1	UUU	3		ENSG00000092096	SLC22A17	solute carrier family 22 member 17 [Source:HGNC Symbol;Acc:HGNC:23095]	0.00269185	0.0540799	1	274.049	268.879	319.209	287.379	240.599	221.285	200.379	220.755	1.3018	0.380511	66.6243	3	3	6		ENSG00000092096	SLC22A17	solute carrier family 22 member 17 [Source:HGNC Symbol;Acc:HGNC:23095]	1.57521e-05	0.000346557	0.918377	17.197	16.9581	20.208	18.1211	15.2283	13.7948	12.4444	13.8225	1.31098	0.390647	4.29854	3	3	6		ENSG00000092096
ENSG00000092201	1	1	1	UUU	3		ENSG00000092201	SUPT16H	SPT16 homolog, facilitates chromatin remodeling subunit [Source:HGNC Symbol;Acc:HGNC:11465]	9.77761e-33	7.0377e-30	5.70054e-28	6201.74	5888.89	6135.4	6075.34	4182.95	4225.34	4371.05	4259.78	1.42621	0.512187	1815.56	3	3	6		ENSG00000092201	SUPT16H	SPT16 homolog, facilitates chromatin remodeling subunit [Source:HGNC Symbol;Acc:HGNC:11465]	1.07674e-43	3.78168e-41	6.27759e-39	389.169	371.411	388.412	382.997	264.753	263.406	271.461	266.54	1.43692	0.522982	116.457	3	3	6		ENSG00000092201
ENSG00000092607	1	1	1	UUU	3		ENSG00000092607	TBX15	T-box 15 [Source:HGNC Symbol;Acc:HGNC:11594]	1.54067e-05	0.000581384	0.898239	298.141	314.721	296.026	302.963	207.747	215.781	215.524	213.017	1.42225	0.508171	89.9456	3	3	6		ENSG00000092607	TBX15	T-box 15 [Source:HGNC Symbol;Acc:HGNC:11594]	5.95465e-09	2.1789e-07	0.000347168	18.7088	19.8493	18.7404	19.0995	13.1489	13.4517	13.385	13.3285	1.43298	0.51902	5.771	3	3	6		ENSG00000092607
ENSG00000092929	1	1	1	UUU	3		ENSG00000092929	UNC13D	unc-13 homolog D [Source:HGNC Symbol;Acc:HGNC:23147]	5.09677e-06	0.000216741	0.297152	333.276	412.575	357.549	367.8	247.363	276.331	237.659	253.784	1.44926	0.535318	114.016	3	3	6		ENSG00000092929	UNC13D	unc-13 homolog D [Source:HGNC Symbol;Acc:HGNC:23147]	2.72347e-11	1.3199e-09	1.58783e-06	20.9136	26.021	22.6353	23.1899	15.6564	17.2264	14.7596	15.8808	1.46025	0.546214	7.30913	3	3	6		ENSG00000092929
ENSG00000092964	1	1	1	UUU	3		ENSG00000092964	DPYSL2	dihydropyrimidinase like 2 [Source:HGNC Symbol;Acc:HGNC:3014]	3.41855e-08	2.22691e-06	0.00199308	2350	2192.46	2291.53	2278	1850.39	1921.11	1752.15	1841.22	1.23722	0.307105	436.778	3	3	6		ENSG00000092964	DPYSL2	dihydropyrimidinase like 2 [Source:HGNC Symbol;Acc:HGNC:3014]	2.20423e-13	1.31536e-11	1.28511e-08	147.466	138.278	145.069	143.604	117.117	119.761	108.816	115.232	1.24622	0.317564	28.3728	3	3	6		ENSG00000092964
ENSG00000092969	1	1	1	UUU	3		ENSG00000092969	TGFB2	transforming growth factor beta 2 [Source:HGNC Symbol;Acc:HGNC:11768]	0.00490304	0.0889689	1	2002.67	2771.66	2085.56	2286.63	1383.69	1786.8	1607.69	1592.73	1.43567	0.521723	693.901	3	3	6		ENSG00000092969	TGFB2	transforming growth factor beta 2 [Source:HGNC Symbol;Acc:HGNC:11768]	1.16152e-34	2.69797e-32	6.7719e-30	125.671	174.808	132.03	144.169	87.5781	111.388	99.8446	99.6036	1.44743	0.533493	44.5656	3	3	6		ENSG00000092969
ENSG00000094975	1	1	1	UUU	3		ENSG00000094975	SUCO	SUN domain containing ossification factor [Source:HGNC Symbol;Acc:HGNC:1240]	6.1843e-09	4.56402e-07	0.000360557	1062.07	1037.61	1004.88	1034.85	744.023	830.095	751.421	775.179	1.33498	0.416823	259.673	3	3	6		ENSG00000094975	SUCO	SUN domain containing ossification factor [Source:HGNC Symbol;Acc:HGNC:1240]	1.37003e-15	1.00599e-13	7.98757e-11	66.6463	65.4417	63.6158	65.2346	47.0916	51.7478	46.6665	48.502	1.34499	0.427594	16.7326	3	3	6		ENSG00000094975
ENSG00000095203	1	1	1	UUU	3		ENSG00000095203	EPB41L4B	erythrocyte membrane protein band 4.1 like 4B [Source:HGNC Symbol;Acc:HGNC:19818]	5.99035e-14	8.7751e-12	3.49249e-09	198.761	165.735	192.595	185.697	73.436	83.6701	65.2396	74.1152	2.50552	1.32511	111.582	3	3	6		ENSG00000095203	EPB41L4B	erythrocyte membrane protein band 4.1 like 4B [Source:HGNC Symbol;Acc:HGNC:19818]	4.46155e-28	7.85853e-26	2.60117e-23	12.4726	10.4529	12.1926	11.706	4.648	5.21596	4.05166	4.63854	2.52364	1.3355	7.06746	3	3	6		ENSG00000095203
ENSG00000095303	1	1	1	UUU	3		ENSG00000095303	PTGS1	prostaglandin-endoperoxide synthase 1 [Source:HGNC Symbol;Acc:HGNC:9604]	0.000838396	0.0201319	1	52.1998	39.6707	44.5822	45.4842	22.224	24.2203	16.3099	20.9181	2.1744	1.12062	24.5662	3	2	5		ENSG00000095303	PTGS1	prostaglandin-endoperoxide synthase 1 [Source:HGNC Symbol;Acc:HGNC:9604]	2.87954e-07	8.35239e-06	0.0167883	3.27562	2.50202	2.82235	2.86666	1.40663	1.50988	1.01292	1.30981	2.18861	1.13002	1.55685	3	2	5		ENSG00000095303
ENSG00000095587	1	1	1	UUU	3		ENSG00000095587	TLL2	tolloid like 2 [Source:HGNC Symbol;Acc:HGNC:11844]	2.69826e-07	1.47298e-05	0.0157314	223.857	225.682	218.453	222.664	138.176	147.524	102.519	129.406	1.72066	0.782961	93.2577	3	3	6		ENSG00000095587	TLL2	tolloid like 2 [Source:HGNC Symbol;Acc:HGNC:11844]	3.84042e-14	2.47682e-12	2.23904e-09	14.0474	14.2337	13.8295	14.0369	8.74558	9.19656	6.3669	8.10301	1.7323	0.792691	5.93385	3	3	6		ENSG00000095587
ENSG00000095637	1	1	1	UUU	3		ENSG00000095637	SORBS1	sorbin and SH3 domain containing 1 [Source:HGNC Symbol;Acc:HGNC:14565]	9.27086e-06	0.000367944	0.54051	86.3305	74.9334	97.1892	86.1511	37.6843	47.3396	37.2798	40.7679	2.11321	1.07944	45.3832	3	3	6		ENSG00000095637	SORBS1	sorbin and SH3 domain containing 1 [Source:HGNC Symbol;Acc:HGNC:14565]	7.43987e-12	3.85907e-10	4.33759e-07	5.41738	4.72603	6.15272	5.43204	2.38516	2.95113	2.31524	2.55051	2.12979	1.09071	2.88153	3	3	6		ENSG00000095637
ENSG00000095713	1	1	1	UUU	3		ENSG00000095713	CRTAC1	cartilage acidic protein 1 [Source:HGNC Symbol;Acc:HGNC:14882]	3.19792e-05	0.00112724	1	141.542	96.0911	100.756	112.796	44.4481	57.2479	73.3946	58.3635	1.93265	0.95058	54.4327	3	3	6		ENSG00000095713	CRTAC1	cartilage acidic protein 1 [Source:HGNC Symbol;Acc:HGNC:14882]	4.52278e-12	2.3928e-10	2.63687e-07	8.88198	6.06044	6.37851	7.10698	2.81326	3.56881	4.55812	3.64673	1.94886	0.962632	3.46024	3	3	6		ENSG00000095713
ENSG00000095752	1	1	1	UUU	3		ENSG00000095752	IL11	interleukin 11 [Source:HGNC Symbol;Acc:HGNC:5966]	1.2379e-41	1.71838e-38	7.2172e-37	973.728	1221.86	1038.77	1078.12	372.011	405.139	488.132	421.761	2.55623	1.35402	656.356	3	3	6		ENSG00000095752	IL11	interleukin 11 [Source:HGNC Symbol;Acc:HGNC:5966]	1.95915e-117	5.43915e-114	1.14222e-112	61.103	77.0621	65.7608	67.9753	23.5458	25.2562	30.3151	26.3724	2.57752	1.36598	41.6029	3	3	6		ENSG00000095752
ENSG00000095951	1	1	1	UUU	3		ENSG00000095951	HIVEP1	human immunodeficiency virus type I enhancer binding protein 1 [Source:HGNC Symbol;Acc:HGNC:4920]	3.10275e-10	2.72025e-08	1.80897e-05	567.171	707.019	606.318	626.836	367.18	421.653	426.387	405.073	1.54746	0.629905	221.763	3	3	6		ENSG00000095951	HIVEP1	human immunodeficiency virus type I enhancer binding protein 1 [Source:HGNC Symbol;Acc:HGNC:4920]	7.52934e-22	9.14532e-20	4.38976e-17	35.5909	44.5915	38.384	39.5221	23.24	26.2857	26.4805	25.3354	1.55996	0.641506	14.1867	3	3	6		ENSG00000095951
ENSG00000096063	1	1	1	UUU	3		ENSG00000096063	SRPK1	SRSF protein kinase 1 [Source:HGNC Symbol;Acc:HGNC:11305]	2.33625e-10	2.09229e-08	1.36208e-05	1795.88	1749.04	1771.7	1772.2	1426.2	1358.54	1366.54	1383.76	1.28072	0.35695	388.443	3	3	6		ENSG00000096063	SRPK1	SRSF protein kinase 1 [Source:HGNC Symbol;Acc:HGNC:11305]	1.21034e-15	8.9892e-14	7.05652e-11	112.694	110.311	112.16	111.722	90.2691	84.6907	84.8679	86.6092	1.28995	0.367318	25.1126	3	3	6		ENSG00000096063
ENSG00000096696	1	1	1	UUU	3		ENSG00000096696	DSP	desmoplakin [Source:HGNC Symbol;Acc:HGNC:3052]	1.36711e-21	4.19503e-19	7.97055e-17	4286.41	4527.74	4254.03	4356.06	2674.62	3210.29	2587.45	2824.12	1.54245	0.625224	1531.94	3	3	6		ENSG00000096696	DSP	desmoplakin [Source:HGNC Symbol;Acc:HGNC:3052]	2.72043e-58	1.70545e-55	1.58607e-53	268.979	285.564	269.309	274.617	169.285	200.128	160.692	176.702	1.55413	0.636106	97.9154	3	3	6		ENSG00000096696
ENSG00000099246	1	1	1	UUU	3		ENSG00000099246	RAB18	RAB18, member RAS oncogene family [Source:HGNC Symbol;Acc:HGNC:14244]	3.06915e-12	3.59312e-10	1.78938e-07	1441.52	1365.55	1292.88	1366.65	1038.73	955.6	843.455	945.929	1.44477	0.530841	420.722	3	3	6		ENSG00000099246	RAB18	RAB18, member RAS oncogene family [Source:HGNC Symbol;Acc:HGNC:14244]	5.46368e-27	8.9984e-25	3.18543e-22	90.4576	86.125	81.8482	86.1436	65.7447	59.5717	52.3822	59.2329	1.45432	0.540345	26.9107	3	3	6		ENSG00000099246
ENSG00000099250	1	1	1	UUU	3		ENSG00000099250	NRP1	neuropilin 1 [Source:HGNC Symbol;Acc:HGNC:8004]	2.25199e-08	1.51611e-06	0.00131295	3802.56	3863.04	3764.52	3810.04	3059.19	3321.48	3137.33	3172.67	1.2009	0.264111	637.374	3	3	6		ENSG00000099250	NRP1	neuropilin 1 [Source:HGNC Symbol;Acc:HGNC:8004]	3.05581e-12	1.639e-10	1.7816e-07	238.617	243.641	238.319	240.192	193.626	207.06	194.842	198.509	1.20998	0.274984	41.6831	3	3	6		ENSG00000099250
ENSG00000099337	1	1	1	UUU	3		ENSG00000099337	KCNK6	potassium two pore domain channel subfamily K member 6 [Source:HGNC Symbol;Acc:HGNC:6281]	1.02697e-11	1.12334e-09	5.98741e-07	539.064	631.204	523.395	564.554	327.563	344.589	377.458	349.87	1.61361	0.690294	214.684	3	3	6		ENSG00000099337	KCNK6	potassium two pore domain channel subfamily K member 6 [Source:HGNC Symbol;Acc:HGNC:6281]	2.27188e-23	2.93042e-21	1.32455e-18	33.8271	39.8099	33.1344	35.5905	20.7325	21.4815	23.4418	21.8853	1.62623	0.70153	13.7052	3	3	6		ENSG00000099337
ENSG00000099365	1	1	1	UUU	3		ENSG00000099365	STX1B	syntaxin 1B [Source:HGNC Symbol;Acc:HGNC:18539]	8.19669e-05	0.00259674	1	362.387	417.864	422.639	400.964	282.149	322.57	291.248	298.656	1.34256	0.424988	102.308	3	3	6		ENSG00000099365	STX1B	syntaxin 1B [Source:HGNC Symbol;Acc:HGNC:18539]	1.77764e-08	6.11445e-07	0.0010364	22.7404	26.3546	26.7559	25.2836	17.8581	20.1089	18.0878	18.6849	1.35316	0.436328	6.59869	3	3	6		ENSG00000099365
ENSG00000099625	1	1	1	UUU	3		ENSG00000099625	CBARP	CACN subunit beta associated regulatory protein [Source:HGNC Symbol;Acc:HGNC:28617]	1.08758e-08	7.73268e-07	0.00063408	336.287	407.285	357.549	367.041	195.185	205.872	264.453	221.837	1.65455	0.72644	145.204	3	3	6		ENSG00000099625	CBARP	CACN subunit beta associated regulatory protein [Source:HGNC Symbol;Acc:HGNC:28617]	1.32713e-18	1.25201e-16	7.73741e-14	21.1026	25.6874	22.6353	23.1417	12.3539	12.834	16.4237	13.8705	1.66841	0.738474	9.2712	3	3	6		ENSG00000099625
ENSG00000099810	1	1	1	UUU	3		ENSG00000099810	MTAP	methylthioadenosine phosphorylase [Source:HGNC Symbol;Acc:HGNC:7413]	1.62751e-05	0.000609423	0.948871	720.759	765.203	668.733	718.232	537.242	596.7	539.392	557.778	1.28767	0.364759	160.454	3	3	6		ENSG00000099810	MTAP	methylthioadenosine phosphorylase [Source:HGNC Symbol;Acc:HGNC:7413]	7.73445e-10	3.16667e-08	4.50934e-05	45.2288	48.2611	42.3353	45.2751	34.0038	37.198	33.4986	34.9001	1.29727	0.375484	10.3749	3	3	6		ENSG00000099810
ENSG00000099889	1	1	1	UUU	3		ENSG00000099889	ARVCF	ARVCF, delta catenin family member [Source:HGNC Symbol;Acc:HGNC:728]	3.93508e-06	0.000171083	0.229423	668.559	753.742	706.182	709.495	531.445	557.066	549.877	546.129	1.29913	0.377549	163.365	3	3	6		ENSG00000099889	ARVCF	ARVCF, delta catenin family member [Source:HGNC Symbol;Acc:HGNC:728]	2.15157e-10	9.31951e-09	1.25441e-05	41.9532	47.5383	44.706	44.7325	33.6368	34.7273	34.1497	34.1713	1.30907	0.388539	10.5612	3	3	6		ENSG00000099889
ENSG00000099949	1	1	1	UUU	3		ENSG00000099949	LZTR1	leucine zipper like transcription regulator 1 [Source:HGNC Symbol;Acc:HGNC:6742]	3.36972e-08	2.19755e-06	0.00196461	1240.75	1298.55	1300.02	1279.77	989.453	979.82	1041.5	1003.59	1.27519	0.350715	276.181	3	3	6		ENSG00000099949	LZTR1	leucine zipper like transcription regulator 1 [Source:HGNC Symbol;Acc:HGNC:6742]	3.11392e-13	1.83381e-11	1.81548e-08	77.859	81.8994	82.2998	80.6861	62.6257	61.0816	64.6819	62.7964	1.28488	0.361637	17.8896	3	3	6		ENSG00000099949
ENSG00000100003	1	1	1	UUU	3		ENSG00000100003	SEC14L2	SEC14 like lipid binding 2 [Source:HGNC Symbol;Acc:HGNC:10699]	0.00412057	0.0772384	1	299.145	298.852	283.543	293.847	208.713	255.414	230.669	231.598	1.26878	0.343439	62.2483	3	3	6		ENSG00000100003	SEC14L2	SEC14 like lipid binding 2 [Source:HGNC Symbol;Acc:HGNC:10699]	5.39765e-05	0.00105758	1	18.7718	18.8485	17.9502	18.5235	13.2101	15.9224	14.3255	14.486	1.27872	0.354697	4.0375	3	3	6		ENSG00000100003
ENSG00000100031	1	1	1	UUU	3		ENSG00000100031	GGT1	gamma-glutamyltransferase 1 [Source:HGNC Symbol;Acc:HGNC:4250]	1.98917e-12	2.38137e-10	1.15973e-07	1392.33	1329.41	1341.03	1354.26	977.858	1023.86	992.574	998.097	1.35684	0.44025	356.16	3	3	6		ENSG00000100031	GGT1	gamma-glutamyltransferase 1 [Source:HGNC Symbol;Acc:HGNC:4250]	8.19389e-20	8.53072e-18	4.7772e-15	87.3709	83.8454	84.8963	85.3709	61.8918	63.8269	61.6432	62.4539	1.36694	0.450951	22.9169	3	3	6		ENSG00000100031
ENSG00000100055	1	1	1	UUU	3		ENSG00000100055	CYTH4	cytohesin 4 [Source:HGNC Symbol;Acc:HGNC:9505]	0.000672667	0.0167454	1	26.0999	30.8549	30.3159	29.0903	12.5614	4.40369	12.8149	9.92668	2.93051	1.55115	19.1636	3	0	3		ENSG00000100055	CYTH4	cytohesin 4 [Source:HGNC Symbol;Acc:HGNC:9505]	7.96772e-08	2.50828e-06	0.00464534	1.63781	1.94601	1.9192	1.83434	0.795053	0.274524	0.795862	0.621813	2.94999	1.56071	1.21253	3	0	3		ENSG00000100055
ENSG00000100060	1	1	1	UUU	3		ENSG00000100060	MFNG	MFNG O-fucosylpeptide 3-beta-N-acetylglucosaminyltransferase [Source:HGNC Symbol;Acc:HGNC:7038]	0.000136201	0.00408476	1	83.319	107.552	87.3811	92.7506	44.4481	57.2479	51.2597	50.9852	1.81916	0.863276	41.7653	3	3	6		ENSG00000100060	MFNG	MFNG O-fucosylpeptide 3-beta-N-acetylglucosaminyltransferase [Source:HGNC Symbol;Acc:HGNC:7038]	2.82788e-09	1.07478e-07	0.000164871	5.2284	6.78325	5.53181	5.84782	2.81326	3.56881	3.18345	3.18851	1.83403	0.875016	2.65931	3	3	6		ENSG00000100060
ENSG00000100100	1	1	1	UUU	3		ENSG00000100100	PIK3IP1	phosphoinositide-3-kinase interacting protein 1 [Source:HGNC Symbol;Acc:HGNC:24942]	0.00435645	0.0808627	1	214.822	172.788	197.053	194.888	167.163	139.817	118.829	141.937	1.37306	0.457397	52.9512	3	3	6		ENSG00000100100	PIK3IP1	phosphoinositide-3-kinase interacting protein 1 [Source:HGNC Symbol;Acc:HGNC:24942]	1.53008e-05	0.000337776	0.892066	13.4804	10.8977	12.4748	12.2843	10.5803	8.71614	7.37981	8.89209	1.38149	0.466222	3.39221	3	3	6		ENSG00000100100
ENSG00000100219	1	1	1	UUU	3		ENSG00000100219	XBP1	X-box binding protein 1 [Source:HGNC Symbol;Acc:HGNC:12801]	3.13469e-06	0.000139192	0.182759	1458.58	1534.81	1418.61	1470.67	1156.62	1160.37	1274.5	1197.16	1.22846	0.296851	273.504	3	3	6		ENSG00000100219	XBP1	X-box binding protein 1 [Source:HGNC Symbol;Acc:HGNC:12801]	8.86747e-11	4.02328e-09	5.16991e-06	91.5285	96.8003	89.8072	92.712	73.206	72.3371	79.1521	74.8984	1.23784	0.307821	17.8136	3	3	6		ENSG00000100219
ENSG00000100253	1	1	1	UUU	3		ENSG00000100253	MIOX	myo-inositol oxygenase [Source:HGNC Symbol;Acc:HGNC:14522]	0.00474967	0.0869163	1	206.792	193.945	202.403	201.047	164.265	134.312	156.109	151.562	1.3265	0.407622	49.4847	3	3	6		ENSG00000100253	MIOX	myo-inositol oxygenase [Source:HGNC Symbol;Acc:HGNC:14522]	5.56095e-05	0.00108505	1	12.9765	12.2321	12.8135	12.674	10.3968	8.37299	9.69505	9.48829	1.33575	0.417654	3.18573	3	3	6		ENSG00000100253
ENSG00000100320	1	1	1	UUU	3		ENSG00000100320	RBFOX2	RNA binding fox-1 homolog 2 [Source:HGNC Symbol;Acc:HGNC:9906]	5.61718e-14	8.27002e-12	3.27493e-09	2810.76	2855.41	2828.3	2831.49	2249.46	2201.84	2143.59	2198.3	1.28804	0.365174	633.19	3	3	6		ENSG00000100320	RBFOX2	RNA binding fox-1 homolog 2 [Source:HGNC Symbol;Acc:HGNC:9906]	2.12596e-19	2.12969e-17	1.23948e-14	176.38	180.09	179.05	178.506	142.376	137.262	133.126	137.588	1.2974	0.375622	40.9185	3	3	6		ENSG00000100320
ENSG00000100321	1	1	1	UUU	3		ENSG00000100321	SYNGR1	synaptogyrin 1 [Source:HGNC Symbol;Acc:HGNC:11498]	0.00262512	0.0530248	1	498.91	562.442	522.504	527.952	409.696	424.956	470.657	435.103	1.2134	0.27905	92.8489	3	3	6		ENSG00000100321	SYNGR1	synaptogyrin 1 [Source:HGNC Symbol;Acc:HGNC:11498]	1.82849e-05	0.000397928	1	31.3074	35.473	33.078	33.2861	25.9309	26.4916	29.2299	27.2175	1.22297	0.290389	6.06867	3	3	6		ENSG00000100321
ENSG00000100342	1	1	1	UUU	3		ENSG00000100342	APOL1	apolipoprotein L1 [Source:HGNC Symbol;Acc:HGNC:618]	1.20553e-12	1.4828e-10	7.02846e-08	606.321	604.757	586.702	599.26	394.235	371.011	396.098	387.115	1.54802	0.630422	212.145	3	3	6		ENSG00000100342	APOL1	apolipoprotein L1 [Source:HGNC Symbol;Acc:HGNC:618]	1.28308e-20	1.41947e-18	7.48061e-16	38.0476	38.1419	37.1421	37.7772	24.9524	23.1287	24.5994	24.2268	1.55931	0.640911	13.5504	3	3	6		ENSG00000100342
ENSG00000100351	1	1	1	UUU	3		ENSG00000100351	GRAP2	GRB2 related adaptor protein 2 [Source:HGNC Symbol;Acc:HGNC:4563]	0.0185772	0.260927	1	39.1499	27.3287	24.0744	30.1843	16.4265	14.312	16.3099	15.6828	1.92468	0.944617	14.5015	3	0	3		ENSG00000100351	GRAP2	GRB2 related adaptor protein 2 [Source:HGNC Symbol;Acc:HGNC:4563]	0.000265731	0.0044189	1	2.45672	1.72361	1.52407	1.90147	1.03968	0.892204	1.01292	0.981601	1.93711	0.953903	0.919865	3	0	3		ENSG00000100351
ENSG00000100523	1	1	1	UUU	3		ENSG00000100523	DDHD1	DDHD domain containing 1 [Source:HGNC Symbol;Acc:HGNC:19714]	0.000188483	0.00544545	1	443.699	486.627	455.63	461.985	351.72	366.607	363.478	360.602	1.28115	0.357441	101.384	3	3	6		ENSG00000100523	DDHD1	DDHD domain containing 1 [Source:HGNC Symbol;Acc:HGNC:19714]	4.16663e-07	1.1821e-05	0.0242923	27.8428	30.6914	28.8444	29.1262	22.2615	22.8541	22.5736	22.5631	1.29088	0.368356	6.56316	3	3	6		ENSG00000100523
ENSG00000100557	1	1	1	UUU	3		ENSG00000100557	CCDC198	coiled-coil domain containing 198 [Source:HGNC Symbol;Acc:HGNC:20189]	0.000320658	0.0087319	1	183.703	178.077	174.762	178.848	121.749	128.808	116.499	122.352	1.46174	0.547692	56.4955	3	3	6		ENSG00000100557	CCDC198	coiled-coil domain containing 198 [Source:HGNC Symbol;Acc:HGNC:20189]	3.85468e-07	1.09627e-05	0.0224736	11.5277	11.2313	11.0636	11.2742	7.70589	8.02983	7.23511	7.65695	1.47241	0.558183	3.61724	3	3	6		ENSG00000100557
ENSG00000100628	1	1	1	UUU	3		ENSG00000100628	ASB2	ankyrin repeat and SOCS box containing 2 [Source:HGNC Symbol;Acc:HGNC:16012]	2.10696e-23	7.35568e-21	1.2284e-18	478.833	361.444	469.897	436.724	194.219	148.624	172.419	171.754	2.54273	1.34638	264.97	3	3	6		ENSG00000100628	ASB2	ankyrin repeat and SOCS box containing 2 [Source:HGNC Symbol;Acc:HGNC:16012]	8.97404e-55	4.88976e-52	5.23204e-50	30.0475	22.7962	29.7476	27.5304	12.2927	9.26519	10.708	10.7553	2.55971	1.35598	16.7751	3	3	6		ENSG00000100628
ENSG00000100629	1	1	1	UUU	3		ENSG00000100629	CEP128	centrosomal protein 128 [Source:HGNC Symbol;Acc:HGNC:20359]	0.000405256	0.0107543	1	313.199	312.076	307.617	310.964	240.599	245.506	215.524	233.876	1.32961	0.411002	77.0878	3	3	6		ENSG00000100629	CEP128	centrosomal protein 128 [Source:HGNC Symbol;Acc:HGNC:20359]	1.55603e-06	4.08646e-05	0.0907194	19.6537	19.6825	19.4742	19.6035	15.2283	15.3047	13.385	14.6393	1.3391	0.421261	4.96417	3	3	6		ENSG00000100629
ENSG00000100784	1	1	1	UUU	3		ENSG00000100784	RPS6KA5	ribosomal protein S6 kinase A5 [Source:HGNC Symbol;Acc:HGNC:10434]	0.0261988	0.339356	1	347.33	280.339	278.193	301.954	264.756	233.395	248.144	248.765	1.21381	0.279545	53.189	3	3	6		ENSG00000100784	RPS6KA5	ribosomal protein S6 kinase A5 [Source:HGNC Symbol;Acc:HGNC:10434]	0.00113707	0.0160204	1	21.7955	17.6809	17.6115	19.0293	16.7573	14.5498	15.4108	15.5726	1.22197	0.289211	3.45668	3	3	6		ENSG00000100784
ENSG00000100906	1	1	1	UUU	3		ENSG00000100906	NFKBIA	NFKB inhibitor alpha [Source:HGNC Symbol;Acc:HGNC:7797]	2.42577e-08	1.61497e-06	0.00141427	1126.31	1116.95	1085.13	1109.46	871.569	851.013	855.105	859.229	1.29123	0.368748	250.235	3	3	6		ENSG00000100906	NFKBIA	NFKB inhibitor alpha [Source:HGNC Symbol;Acc:HGNC:7797]	3.3419e-13	1.96015e-11	1.94839e-08	70.6779	70.4457	68.696	69.9399	55.1644	53.0518	53.1057	53.774	1.30063	0.379207	16.1659	3	3	6		ENSG00000100906
ENSG00000100918	1	1	1	UUU	3		ENSG00000100918	REC8	REC8 meiotic recombination protein [Source:HGNC Symbol;Acc:HGNC:16879]	0.00158767	0.0344874	1	285.091	363.207	325.45	324.583	211.612	213.579	298.238	241.143	1.34602	0.428698	83.4399	3	3	6		ENSG00000100918	REC8	REC8 meiotic recombination protein [Source:HGNC Symbol;Acc:HGNC:16879]	1.28058e-07	3.89873e-06	0.00746606	17.8899	22.9074	20.6032	20.4668	13.3936	13.3144	18.5219	15.0766	1.35752	0.440973	5.39019	3	3	6		ENSG00000100918
ENSG00000100968	1	1	1	UUU	3		ENSG00000100968	NFATC4	nuclear factor of activated T cells 4 [Source:HGNC Symbol;Acc:HGNC:7778]	0.00685067	0.11706	1	21.0807	21.1577	26.7493	22.9959	6.76384	8.80738	12.8149	9.46205	2.43033	1.28115	13.5339	3	0	3		ENSG00000100968	NFATC4	nuclear factor of activated T cells 4 [Source:HGNC Symbol;Acc:HGNC:7778]	2.81262e-05	0.000590712	1	1.32285	1.33441	1.69341	1.45022	0.428105	0.549048	0.795862	0.591005	2.45382	1.29503	0.859217	3	0	3		ENSG00000100968
ENSG00000100979	1	1	1	UUU	3		ENSG00000100979	PLTP	phospholipid transfer protein [Source:HGNC Symbol;Acc:HGNC:9093]	0.000906876	0.0215666	1	64.2459	79.3413	74.0065	72.5312	43.4818	40.7341	38.4448	40.8869	1.77395	0.826964	31.6443	3	3	6		ENSG00000100979	PLTP	phospholipid transfer protein [Source:HGNC Symbol;Acc:HGNC:9093]	3.71486e-07	1.05805e-05	0.0216584	4.03154	5.00403	4.6851	4.57356	2.75211	2.53935	2.38759	2.55968	1.78677	0.837353	2.01388	3	3	6		ENSG00000100979
ENSG00000101000	1	1	1	UUU	3		ENSG00000101000	PROCR	protein C receptor [Source:HGNC Symbol;Acc:HGNC:9452]	1.30096e-13	1.82328e-11	7.58486e-09	741.84	725.532	708.857	725.41	478.3	491.011	462.502	477.271	1.51991	0.603987	248.139	3	3	6		ENSG00000101000	PROCR	protein C receptor [Source:HGNC Symbol;Acc:HGNC:9452]	2.26743e-22	2.80671e-20	1.32196e-17	46.5516	45.7591	44.8754	45.7287	30.2732	30.6094	28.7234	29.8687	1.53099	0.614467	15.86	3	3	6		ENSG00000101000
ENSG00000101017	1	1	1	UUU	3		ENSG00000101017	CD40	CD40 molecule [Source:HGNC Symbol;Acc:HGNC:11919]	3.34995e-05	0.00117514	1	691.648	651.48	699.941	681.023	530.478	544.956	544.052	539.829	1.26155	0.335201	141.194	3	3	6		ENSG00000101017	CD40	CD40 molecule [Source:HGNC Symbol;Acc:HGNC:11919]	2.76189e-08	9.27556e-07	0.00161024	43.402	41.0887	44.3109	42.9339	33.5757	33.9724	33.788	33.7787	1.27103	0.346003	9.15519	3	3	6		ENSG00000101017
ENSG00000101166	1	1	1	UUU	3		ENSG00000101166	PRELID3B	PRELI domain containing 3B [Source:HGNC Symbol;Acc:HGNC:15892]	2.19509e-09	1.73412e-07	0.000127978	1522.83	1448.42	1428.41	1466.55	1128.6	1185.69	1027.52	1113.94	1.31655	0.396763	352.617	3	3	6		ENSG00000101166	PRELID3B	PRELI domain containing 3B [Source:HGNC Symbol;Acc:HGNC:15892]	4.28965e-17	3.59332e-15	2.50095e-12	95.56	91.3514	90.4281	92.4465	71.4324	73.9156	63.8137	69.7206	1.32596	0.407034	22.7259	3	3	6		ENSG00000101166
ENSG00000101187	1	1	1	UUU	3		ENSG00000101187	SLCO4A1	solute carrier organic anion transporter family member 4A1 [Source:HGNC Symbol;Acc:HGNC:10953]	1.95069e-13	2.66344e-11	1.13729e-08	225.865	235.379	203.295	221.513	91.795	106.789	103.684	100.756	2.1985	1.13652	120.757	3	3	6		ENSG00000101187	SLCO4A1	solute carrier organic anion transporter family member 4A1 [Source:HGNC Symbol;Acc:HGNC:10953]	9.02463e-26	1.37019e-23	5.26154e-21	14.1734	14.8453	12.8699	13.9629	5.81	6.65721	6.43925	6.30215	2.21557	1.14768	7.66071	3	3	6		ENSG00000101187
ENSG00000101194	1	1	1	UUU	3		ENSG00000101194	SLC17A9	solute carrier family 17 member 9 [Source:HGNC Symbol;Acc:HGNC:16192]	1.34055e-07	7.80008e-06	0.00781568	891.413	967.082	896.994	918.496	704.406	711.196	695.501	703.701	1.30524	0.384312	214.796	3	3	6		ENSG00000101194	SLC17A9	solute carrier family 17 member 9 [Source:HGNC Symbol;Acc:HGNC:16192]	1.20313e-12	6.68684e-11	7.0145e-08	55.9376	60.9936	56.7857	57.9056	44.5841	44.3357	43.1936	44.0378	1.31491	0.394961	13.8678	3	3	6		ENSG00000101194
ENSG00000101198	1	1	1	UUU	3		ENSG00000101198	NKAIN4	sodium/potassium transporting ATPase interacting 4 [Source:HGNC Symbol;Acc:HGNC:16191]	0.00547274	0.0977548	1	38.146	28.2102	49.9321	38.7628	13.5277	16.5138	26.7948	18.9455	2.04602	1.03282	19.8173	3	1	4		ENSG00000101198	NKAIN4	sodium/potassium transporting ATPase interacting 4 [Source:HGNC Symbol;Acc:HGNC:16191]	3.90833e-06	9.65933e-05	0.227863	2.39372	1.77921	3.16103	2.44466	0.856211	1.02947	1.66408	1.18325	2.06605	1.04688	1.26141	3	1	4		ENSG00000101198
ENSG00000101210	1	1	1	UUU	3		ENSG00000101210	EEF1A2	eukaryotic translation elongation factor 1 alpha 2 [Source:HGNC Symbol;Acc:HGNC:3192]	6.34379e-16	1.1522e-13	3.69856e-11	235.903	275.05	254.119	255.024	108.221	122.202	107.179	112.534	2.26619	1.18027	142.489	3	3	6		ENSG00000101210	EEF1A2	eukaryotic translation elongation factor 1 alpha 2 [Source:HGNC Symbol;Acc:HGNC:3192]	2.50656e-30	4.88754e-28	1.46137e-25	14.8033	17.3473	16.0874	16.0793	6.84968	7.61805	6.6563	7.04134	2.28356	1.19129	9.03799	3	3	6		ENSG00000101210
ENSG00000101236	1	1	1	UUU	3		ENSG00000101236	RNF24	ring finger protein 24 [Source:HGNC Symbol;Acc:HGNC:13779]	5.36272e-16	9.77054e-14	3.12657e-11	1026.93	1121.36	999.533	1049.27	604.881	685.874	721.131	670.629	1.56461	0.645805	378.645	3	3	6		ENSG00000101236	RNF24	ring finger protein 24 [Source:HGNC Symbol;Acc:HGNC:13779]	1.72301e-33	3.84885e-31	1.00455e-28	64.4416	70.7237	63.2771	66.1475	38.2848	42.7571	44.7854	41.9424	1.5771	0.657275	24.205	3	3	6		ENSG00000101236
ENSG00000101306	1	1	1	UUU	3		ENSG00000101306	MYLK2	myosin light chain kinase 2 [Source:HGNC Symbol;Acc:HGNC:16243]	0.0105813	0.167138	1	72.2767	62.5915	57.9569	64.275	40.583	44.0369	37.2798	40.6332	1.58183	0.661598	23.6418	3	3	6		ENSG00000101306	MYLK2	myosin light chain kinase 2 [Source:HGNC Symbol;Acc:HGNC:16243]	9.33604e-05	0.00172195	1	4.53548	3.94763	3.66906	4.05072	2.56863	2.74524	2.31524	2.54304	1.59287	0.671626	1.50768	3	3	6		ENSG00000101306
ENSG00000101310	1	1	1	UUU	3		ENSG00000101310	SEC23B	Sec23 homolog B, coat complex II component [Source:HGNC Symbol;Acc:HGNC:10702]	5.37284e-09	4.01085e-07	0.000313247	1759.74	1769.31	1830.55	1786.53	1405.91	1420.19	1453.91	1426.67	1.25224	0.324508	359.86	3	3	6		ENSG00000101310	SEC23B	Sec23 homolog B, coat complex II component [Source:HGNC Symbol;Acc:HGNC:10702]	1.61633e-13	9.79574e-12	9.4235e-09	110.426	111.59	115.886	112.634	88.9847	88.534	90.2942	89.271	1.26171	0.335379	23.363	3	3	6		ENSG00000101310
ENSG00000101384	1	1	1	UUU	3		ENSG00000101384	JAG1	jagged 1 [Source:HGNC Symbol;Acc:HGNC:6188]	6.14889e-05	0.00201174	1	463.776	425.798	438.689	442.754	330.462	347.891	332.023	336.792	1.31462	0.394648	105.962	3	3	6		ENSG00000101384	JAG1	jagged 1 [Source:HGNC Symbol;Acc:HGNC:6188]	6.73678e-08	2.15215e-06	0.00392768	29.1026	26.855	27.7719	27.9099	20.916	21.6874	20.6201	21.0745	1.32434	0.405277	6.83536	3	3	6		ENSG00000101384
ENSG00000101557	1	1	1	UUU	3		ENSG00000101557	USP14	ubiquitin specific peptidase 14 [Source:HGNC Symbol;Acc:HGNC:12612]	9.18725e-19	2.14254e-16	5.35635e-14	2258.65	2392.58	2318.28	2323.17	1702.56	1676.7	1670.6	1683.29	1.38014	0.464812	639.881	3	3	6		ENSG00000101557	USP14	ubiquitin specific peptidase 14 [Source:HGNC Symbol;Acc:HGNC:12612]	7.78922e-28	1.34357e-25	4.54127e-23	141.734	150.899	146.762	146.465	107.76	104.525	103.751	105.346	1.39033	0.475427	41.1195	3	3	6		ENSG00000101557
ENSG00000101670	1	1	1	UUU	3		ENSG00000101670	LIPG	lipase G, endothelial type [Source:HGNC Symbol;Acc:HGNC:6623]	4.58415e-16	8.41123e-14	2.67265e-11	550.106	563.323	553.711	555.713	317.901	319.267	347.168	328.112	1.69367	0.760153	227.601	3	3	6		ENSG00000101670	LIPG	lipase G, endothelial type [Source:HGNC Symbol;Acc:HGNC:6623]	6.83362e-27	1.12229e-24	3.98414e-22	34.52	35.5286	35.0536	35.0341	20.1209	19.903	21.5606	20.5282	1.70663	0.771153	14.5059	3	3	6		ENSG00000101670
ENSG00000101752	1	1	1	UUU	3		ENSG00000101752	MIB1	mindbomb E3 ubiquitin protein ligase 1 [Source:HGNC Symbol;Acc:HGNC:21086]	6.05969e-08	3.76243e-06	0.00353292	1491.71	1498.67	1487.26	1492.55	1170.14	1211.01	908.695	1096.62	1.36105	0.444716	395.93	3	3	6		ENSG00000101752	MIB1	mindbomb E3 ubiquitin protein ligase 1 [Source:HGNC Symbol;Acc:HGNC:21086]	7.74711e-21	8.68601e-19	4.51672e-16	93.6072	94.5207	94.1536	94.0938	74.0622	75.4941	56.4339	68.6634	1.37036	0.454559	25.4304	3	3	6		ENSG00000101752
ENSG00000101782	1	1	1	UUU	3		ENSG00000101782	RIOK3	RIO kinase 3 [Source:HGNC Symbol;Acc:HGNC:11451]	1.59785e-07	9.14206e-06	0.00931576	1365.23	1278.28	1325.88	1323.13	1019.41	1063.49	1074.12	1052.34	1.25732	0.330349	270.785	3	3	6		ENSG00000101782	RIOK3	RIO kinase 3 [Source:HGNC Symbol;Acc:HGNC:11451]	4.14206e-12	2.20137e-10	2.4149e-07	85.6701	80.6206	83.9367	83.4091	64.5216	66.2976	66.7077	65.8423	1.2668	0.341191	17.5668	3	3	6		ENSG00000101782
ENSG00000101842	1	1	1	UUU	3		ENSG00000101842	VSIG1	V-set and immunoglobulin domain containing 1 [Source:HGNC Symbol;Acc:HGNC:28675]	0.0123328	0.189167	1	44.1691	40.5522	40.124	41.6151	29.9542	22.0184	17.4749	23.1492	1.79769	0.846147	18.4659	3	2	5		ENSG00000101842	VSIG1	V-set and immunoglobulin domain containing 1 [Source:HGNC Symbol;Acc:HGNC:28675]	0.000117159	0.00211473	1	2.77168	2.55762	2.54012	2.62314	1.89589	1.37262	1.08527	1.45126	1.80749	0.853987	1.17188	3	2	5		ENSG00000101842
ENSG00000101846	1	1	1	UUU	3		ENSG00000101846	STS	steroid sulfatase [Source:HGNC Symbol;Acc:HGNC:11425]	0.0021306	0.0444749	1	287.099	306.786	323.667	305.851	229.004	257.616	228.339	238.32	1.28336	0.359931	67.5312	3	3	6		ENSG00000101846	STS	steroid sulfatase [Source:HGNC Symbol;Acc:HGNC:11425]	1.80571e-05	0.000393556	1	18.0159	19.3489	20.4903	19.285	14.4944	16.0597	14.1808	14.9116	1.29329	0.371044	4.37341	3	3	6		ENSG00000101846
ENSG00000101955	1	1	1	UUU	3		ENSG00000101955	SRPX	sushi repeat containing protein X-linked [Source:HGNC Symbol;Acc:HGNC:11309]	3.98904e-07	2.10851e-05	0.0232569	346.326	328.826	324.558	333.237	212.578	221.285	234.164	222.676	1.49651	0.581604	110.561	3	3	6		ENSG00000101955	SRPX	sushi repeat containing protein X-linked [Source:HGNC Symbol;Acc:HGNC:11309]	8.05731e-12	4.1498e-10	4.69757e-07	21.7325	20.7389	20.5467	21.0061	13.4547	13.7948	14.5426	13.9307	1.50789	0.592535	7.07533	3	3	6		ENSG00000101955
ENSG00000102007	1	1	1	UUU	3		ENSG00000102007	PLP2	proteolipid protein 2 [Source:HGNC Symbol;Acc:HGNC:9087]	3.6991e-16	6.86831e-14	2.15665e-11	4347.64	4399.91	4247.79	4331.78	3179.97	3223.5	3492.65	3298.71	1.31318	0.393061	1033.08	3	3	6		ENSG00000102007	PLP2	proteolipid protein 2 [Source:HGNC Symbol;Acc:HGNC:9087]	3.83482e-25	5.56163e-23	2.23577e-20	272.822	277.502	268.914	273.079	201.271	200.952	216.909	206.377	1.3232	0.404036	66.7019	3	3	6		ENSG00000102007
ENSG00000102057	1	1	1	UUU	3		ENSG00000102057	KCND1	potassium voltage-gated channel subfamily D member 1 [Source:HGNC Symbol;Acc:HGNC:6237]	0.000141126	0.00421081	1	423.622	535.113	486.838	481.858	369.112	367.708	366.973	367.931	1.30964	0.389171	113.926	3	3	6		ENSG00000102057	KCND1	potassium voltage-gated channel subfamily D member 1 [Source:HGNC Symbol;Acc:HGNC:6237]	2.35648e-08	7.98763e-07	0.00137387	26.5829	33.7494	30.8201	30.3841	23.3623	22.9228	22.7906	23.0252	1.3196	0.400103	7.35892	3	3	6		ENSG00000102057
ENSG00000102096	1	1	1	UUU	3		ENSG00000102096	PIM2	Pim-2 proto-oncogene, serine/threonine kinase [Source:HGNC Symbol;Acc:HGNC:8987]	0.00263682	0.0532313	1	254.976	255.655	242.527	251.053	184.556	200.368	194.554	193.159	1.29972	0.3782	57.8936	3	3	6		ENSG00000102096	PIM2	Pim-2 proto-oncogene, serine/threonine kinase [Source:HGNC Symbol;Acc:HGNC:8987]	3.34555e-05	0.000691675	1	16.0002	16.1241	15.3536	15.826	11.6812	12.4909	12.0826	12.0849	1.30957	0.389089	3.74107	3	3	6		ENSG00000102096
ENSG00000102098	1	1	1	UUU	3		ENSG00000102098	SCML2	Scm polycomb group protein like 2 [Source:HGNC Symbol;Acc:HGNC:10581]	0.0171987	0.245283	1	229.88	230.09	206.862	222.277	194.219	173.946	163.099	177.088	1.25518	0.327894	45.1892	3	3	6		ENSG00000102098	SCML2	Scm polycomb group protein like 2 [Source:HGNC Symbol;Acc:HGNC:10581]	0.000694803	0.0103552	1	14.4253	14.5117	13.0957	14.0109	12.2927	10.8437	10.1292	11.0885	1.26355	0.337483	2.92238	3	3	6		ENSG00000102098
ENSG00000102189	1	1	1	UUU	3		ENSG00000102189	EEA1	early endosome antigen 1 [Source:HGNC Symbol;Acc:HGNC:3185]	6.25399e-13	8.063e-11	3.6462e-08	974.732	981.187	983.484	979.801	658.991	724.407	568.517	650.638	1.50591	0.590633	329.163	3	3	6		ENSG00000102189	EEA1	early endosome antigen 1 [Source:HGNC Symbol;Acc:HGNC:3185]	7.31901e-27	1.19863e-24	4.26713e-22	61.166	61.8832	62.2611	61.7701	41.7097	45.1592	35.3073	40.7254	1.51675	0.600979	21.0447	3	3	6		ENSG00000102189
ENSG00000102218	1	1	1	UUU	3		ENSG00000102218	RP2	RP2, ARL3 GTPase activating protein [Source:HGNC Symbol;Acc:HGNC:10274]	8.4508e-09	6.11289e-07	0.000492699	479.837	487.508	419.964	462.437	324.664	306.056	274.938	301.886	1.53182	0.61525	160.55	3	3	6		ENSG00000102218	RP2	RP2, ARL3 GTPase activating protein [Source:HGNC Symbol;Acc:HGNC:10274]	2.92286e-16	2.26607e-14	1.70409e-11	30.1105	30.747	26.5865	29.148	20.5491	19.0794	17.0749	18.9011	1.54213	0.624927	10.2469	3	3	6		ENSG00000102218
ENSG00000102312	1	1	1	UUU	3		ENSG00000102312	PORCN	porcupine O-acyltransferase [Source:HGNC Symbol;Acc:HGNC:17652]	2.85033e-10	2.51407e-08	1.6618e-05	1230.71	1319.71	1233.14	1261.19	890.894	901.655	1006.55	933.035	1.35171	0.434782	328.154	3	3	6		ENSG00000102312	PORCN	porcupine O-acyltransferase [Source:HGNC Symbol;Acc:HGNC:17652]	6.03623e-19	5.88502e-17	3.51924e-14	77.2291	83.2338	78.0662	79.5097	56.3876	56.2088	62.5114	58.3693	1.36218	0.445922	21.1404	3	3	6		ENSG00000102312
ENSG00000102384	1	1	1	UUU	3		ENSG00000102384	CENPI	centromere protein I [Source:HGNC Symbol;Acc:HGNC:3968]	0.00631217	0.109658	1	489.875	485.745	583.135	519.585	436.751	449.176	408.913	431.613	1.20382	0.267621	87.9721	3	3	6		ENSG00000102384	CENPI	centromere protein I [Source:HGNC Symbol;Acc:HGNC:3968]	5.59008e-05	0.00108819	1	30.7405	30.6358	36.9163	32.7642	27.6434	28.0015	25.3953	27.0134	1.21289	0.278448	5.75085	3	3	6		ENSG00000102384
ENSG00000102531	1	1	1	UUU	3		ENSG00000102531	FNDC3A	fibronectin type III domain containing 3A [Source:HGNC Symbol;Acc:HGNC:20296]	3.55741e-09	2.729e-07	0.000207404	1947.45	1802.81	1852.84	1867.7	1502.54	1502.76	1409.64	1471.65	1.26912	0.343832	396.055	3	3	6		ENSG00000102531	FNDC3A	fibronectin type III domain containing 3A [Source:HGNC Symbol;Acc:HGNC:20296]	5.72838e-15	3.94305e-13	3.33976e-10	122.206	113.703	117.297	117.735	95.1005	93.6814	87.5449	92.1089	1.27822	0.354133	25.6263	3	3	6		ENSG00000102531
ENSG00000102547	1	1	1	UUU	3		ENSG00000102547	CAB39L	calcium binding protein 39 like [Source:HGNC Symbol;Acc:HGNC:20290]	0.000790277	0.0191898	1	176.676	200.998	206.862	194.845	139.142	132.111	144.459	138.571	1.40611	0.491708	56.2747	3	3	6		ENSG00000102547	CAB39L	calcium binding protein 39 like [Source:HGNC Symbol;Acc:HGNC:20290]	1.42034e-06	3.7555e-05	0.0828088	11.0867	12.6769	13.0957	12.2864	8.80674	8.23572	8.97154	8.67133	1.4169	0.502741	3.61511	3	3	6		ENSG00000102547
ENSG00000102781	1	1	1	UUU	3		ENSG00000102781	KATNAL1	katanin catalytic subunit A1 like 1 [Source:HGNC Symbol;Acc:HGNC:28361]	2.79717e-08	1.84689e-06	0.00163081	1137.35	1084.33	1066.41	1096.03	834.851	882.939	705.986	807.925	1.3566	0.439994	288.105	3	3	6		ENSG00000102781	KATNAL1	katanin catalytic subunit A1 like 1 [Source:HGNC Symbol;Acc:HGNC:28361]	2.00441e-17	1.711e-15	1.16861e-12	71.3708	68.3885	67.5106	69.09	52.8404	55.0421	43.8448	50.5758	1.36607	0.45003	18.5142	3	3	6		ENSG00000102781
ENSG00000102854	1	1	1	UUU	3		ENSG00000102854	MSLN	mesothelin [Source:HGNC Symbol;Acc:HGNC:7371]	0.000751834	0.0183634	1	106.407	117.249	97.1892	106.948	67.6384	71.5599	60.5796	66.5927	1.60601	0.683481	40.3558	3	3	6		ENSG00000102854	MSLN	mesothelin [Source:HGNC Symbol;Acc:HGNC:7371]	4.1885e-07	1.18658e-05	0.0244198	6.67723	7.39485	6.15272	6.7416	4.28105	4.46102	3.76226	4.16811	1.61742	0.693698	2.57349	3	3	6		ENSG00000102854
ENSG00000102931	1	1	1	UUU	3		ENSG00000102931	ARL2BP	ADP ribosylation factor like GTPase 2 binding protein [Source:HGNC Symbol;Acc:HGNC:17146]	0.00803678	0.133607	1	104.4	87.2754	89.1644	93.6132	65.7059	66.0553	58.2497	63.337	1.47802	0.563664	30.2762	3	3	6		ENSG00000102931	ARL2BP	ADP ribosylation factor like GTPase 2 binding protein [Source:HGNC Symbol;Acc:HGNC:17146]	6.90007e-05	0.00131639	1	6.55125	5.50444	5.6447	5.90013	4.15874	4.11786	3.61756	3.96472	1.48816	0.573528	1.93541	3	3	6		ENSG00000102931
ENSG00000102934	1	1	1	UUU	3		ENSG00000102934	PLLP	plasmolipin [Source:HGNC Symbol;Acc:HGNC:18553]	0.0120544	0.185483	1	117.45	83.7491	114.13	105.11	81.1661	74.8627	61.7446	72.5911	1.44797	0.534031	32.5186	3	3	6		ENSG00000102934	PLLP	plasmolipin [Source:HGNC Symbol;Acc:HGNC:18553]	8.56862e-05	0.00159351	1	7.37015	5.28204	7.22522	6.6258	5.13726	4.66691	3.83461	4.54626	1.45742	0.543415	2.07954	3	3	6		ENSG00000102934
ENSG00000103034	1	1	1	UUU	3		ENSG00000103034	NDRG4	NDRG family member 4 [Source:HGNC Symbol;Acc:HGNC:14466]	5.9719e-08	3.71187e-06	0.00348174	754.89	742.282	762.356	753.176	581.69	564.773	533.567	560.01	1.34493	0.427534	193.166	3	3	6		ENSG00000103034	NDRG4	NDRG family member 4 [Source:HGNC Symbol;Acc:HGNC:14466]	5.8516e-13	3.3645e-11	3.4116e-08	47.3705	46.8155	48.2622	47.4828	36.8171	35.2077	33.1368	35.0539	1.35457	0.43783	12.4289	3	3	6		ENSG00000103034
ENSG00000103064	1	1	1	UUU	3		ENSG00000103064	SLC7A6	solute carrier family 7 member 6 [Source:HGNC Symbol;Acc:HGNC:11064]	0.00114183	0.0261576	1	515.975	570.376	487.729	524.693	442.548	408.442	420.562	423.851	1.23792	0.307918	100.842	3	3	6		ENSG00000103064	SLC7A6	solute carrier family 7 member 6 [Source:HGNC Symbol;Acc:HGNC:11064]	4.58848e-06	0.000111905	0.267517	32.3783	35.9735	30.8765	33.0761	28.0103	25.4621	26.1188	26.5304	1.24672	0.318142	6.54568	3	3	6		ENSG00000103064
ENSG00000103253	1	1	1	UUU	3		ENSG00000103253	HAGHL	hydroxyacylglutathione hydrolase like [Source:HGNC Symbol;Acc:HGNC:14177]	1.39175e-05	0.000529992	0.811417	250.961	261.826	260.36	257.716	176.826	187.157	158.439	174.141	1.47993	0.565528	83.5751	3	3	6		ENSG00000103253	HAGHL	hydroxyacylglutathione hydrolase like [Source:HGNC Symbol;Acc:HGNC:14177]	1.75253e-09	6.84827e-08	0.000102176	15.7482	16.5133	16.4825	16.248	11.1919	11.6673	9.83975	10.8996	1.49069	0.575982	5.34837	3	3	6		ENSG00000103253
ENSG00000103449	1	1	1	UUU	3		ENSG00000103449	SALL1	spalt like transcription factor 1 [Source:HGNC Symbol;Acc:HGNC:10524]	3.20409e-09	2.47096e-07	0.000186805	266.018	290.918	313.859	290.265	163.298	182.753	166.594	170.882	1.69863	0.764372	119.383	3	3	6		ENSG00000103449	SALL1	spalt like transcription factor 1 [Source:HGNC Symbol;Acc:HGNC:10524]	1.05416e-16	8.51245e-15	6.14599e-12	16.6931	18.3481	19.8693	18.3035	10.3357	11.3927	10.3462	10.6915	1.71196	0.77565	7.61197	3	3	6		ENSG00000103449
ENSG00000103496	1	1	1	UUU	3		ENSG00000103496	STX4	syntaxin 4 [Source:HGNC Symbol;Acc:HGNC:11439]	1.43179e-06	6.87048e-05	0.0834764	924.539	1022.62	960.301	969.154	754.651	762.939	772.39	763.327	1.26964	0.344425	205.827	3	3	6		ENSG00000103496	STX4	syntaxin 4 [Source:HGNC Symbol;Acc:HGNC:11439]	4.97273e-11	2.33995e-09	2.8992e-06	58.0163	64.4964	60.7934	61.1021	47.7643	47.5613	47.9688	47.7648	1.27923	0.355273	13.3373	3	3	6		ENSG00000103496
ENSG00000103642	1	1	1	UUU	3		ENSG00000103642	LACTB	lactamase beta [Source:HGNC Symbol;Acc:HGNC:16468]	5.07904e-12	5.74987e-10	2.96118e-07	1116.27	1199.82	1020.93	1112.34	746.921	801.471	779.38	775.924	1.43357	0.519611	336.417	3	3	6		ENSG00000103642	LACTB	lactamase beta [Source:HGNC Symbol;Acc:HGNC:16468]	8.64251e-24	1.15568e-21	5.03875e-19	70.0479	75.6721	64.6318	70.1173	47.2751	49.9634	48.4029	48.5471	1.44431	0.530385	21.5702	3	3	6		ENSG00000103642
ENSG00000103647	1	1	1	UUU	3		ENSG00000103647	CORO2B	coronin 2B [Source:HGNC Symbol;Acc:HGNC:2256]	4.37527e-20	1.20324e-17	2.55087e-15	1109.25	1018.21	1090.48	1072.65	683.148	679.269	680.356	680.924	1.57528	0.655609	391.723	3	3	6		ENSG00000103647	CORO2B	coronin 2B [Source:HGNC Symbol;Acc:HGNC:2256]	2.76969e-34	6.35743e-32	1.61479e-29	69.607	64.2184	69.0347	67.62	43.2386	42.3454	42.2531	42.6123	1.58686	0.666179	25.0077	3	3	6		ENSG00000103647
ENSG00000103742	1	1	1	UUU	3		ENSG00000103742	IGDCC4	immunoglobulin superfamily DCC subclass member 4 [Source:HGNC Symbol;Acc:HGNC:13770]	6.75566e-18	1.46419e-15	3.93868e-13	398.526	417.864	418.181	411.524	205.814	198.166	229.504	211.161	1.94886	0.962631	200.362	3	3	6		ENSG00000103742	IGDCC4	immunoglobulin superfamily DCC subclass member 4 [Source:HGNC Symbol;Acc:HGNC:13770]	2.1054e-31	4.27698e-29	1.22749e-26	25.0081	26.3546	26.4737	25.9455	13.0266	12.3536	14.2532	13.2111	1.96391	0.973728	12.7343	3	3	6		ENSG00000103742
ENSG00000103769	1	1	1	UUU	3		ENSG00000103769	RAB11A	RAB11A, member RAS oncogene family [Source:HGNC Symbol;Acc:HGNC:9760]	1.08977e-05	0.000424735	0.635359	2311.85	2061.11	2058.81	2143.92	1889.04	1721.84	1690.4	1767.1	1.21325	0.278872	376.826	3	3	6		ENSG00000103769	RAB11A	RAB11A, member RAS oncogene family [Source:HGNC Symbol;Acc:HGNC:9760]	5.3069e-11	2.48916e-09	3.09403e-06	145.072	129.994	130.336	135.134	119.564	107.339	104.981	110.628	1.22152	0.288674	24.506	3	3	6		ENSG00000103769
ENSG00000103888	1	1	1	UUU	3		ENSG00000103888	CEMIP	cell migration inducing hyaluronidase 1 [Source:HGNC Symbol;Acc:HGNC:29213]	4.4884e-06	0.000192981	0.261683	208.799	214.221	187.245	203.422	133.344	121.101	125.819	126.755	1.60484	0.682434	76.6671	3	3	6		ENSG00000103888	CEMIP	cell migration inducing hyaluronidase 1 [Source:HGNC Symbol;Acc:HGNC:29213]	8.31949e-11	3.79236e-09	4.85043e-06	13.1025	13.5109	11.8539	12.8224	8.43979	7.54941	7.81392	7.93438	1.61606	0.69248	4.88804	3	3	6		ENSG00000103888
ENSG00000103942	1	1	1	UUU	3		ENSG00000103942	HOMER2	homer scaffold protein 2 [Source:HGNC Symbol;Acc:HGNC:17513]	7.80649e-17	1.52219e-14	4.55134e-12	1335.11	1610.63	1464.97	1470.24	913.119	973.215	998.399	961.578	1.52898	0.612574	508.659	3	3	6		ENSG00000103942	HOMER2	homer scaffold protein 2 [Source:HGNC Symbol;Acc:HGNC:17513]	3.2506e-37	8.61439e-35	1.89517e-32	83.7804	101.582	92.7424	92.7016	57.7942	60.6698	62.0049	60.1563	1.54101	0.623877	32.5452	3	3	6		ENSG00000103942
ENSG00000104331	1	1	1	UUU	3		ENSG00000104331	IMPAD1	inositol monophosphatase domain containing 1 [Source:HGNC Symbol;Acc:HGNC:26019]	4.53252e-07	2.36576e-05	0.0264255	2029.77	2036.43	1890.29	1985.49	1597.23	1706.43	1409.64	1571.1	1.26376	0.337722	414.393	3	3	6		ENSG00000104331	IMPAD1	inositol monophosphatase domain containing 1 [Source:HGNC Symbol;Acc:HGNC:26019]	6.76689e-15	4.63384e-13	3.94523e-10	127.371	128.437	119.668	125.159	101.094	106.378	87.5449	98.339	1.27273	0.347922	26.8196	3	3	6		ENSG00000104331
ENSG00000104368	1	1	1	UUU	3		ENSG00000104368	PLAT	plasminogen activator, tissue type [Source:HGNC Symbol;Acc:HGNC:9051]	1.21642e-23	4.35092e-21	7.092e-19	609.333	491.034	584.027	561.465	274.419	259.818	265.618	266.618	2.10588	1.07442	294.846	3	3	6		ENSG00000104368	PLAT	plasminogen activator, tissue type [Source:HGNC Symbol;Acc:HGNC:9051]	3.56953e-47	1.46557e-44	2.08111e-42	38.2366	30.9694	36.9728	35.3929	17.3688	16.1969	16.4961	16.6873	2.12095	1.08471	18.7057	3	3	6		ENSG00000104368
ENSG00000104419	1	1	1	UUU	3		ENSG00000104419	NDRG1	N-myc downstream regulated 1 [Source:HGNC Symbol;Acc:HGNC:7679]	1.26324e-12	1.54725e-10	7.36492e-08	706.706	718.48	650.9	692.028	446.414	441.47	475.317	454.4	1.52295	0.606868	237.628	3	3	6		ENSG00000104419	NDRG1	N-myc downstream regulated 1 [Source:HGNC Symbol;Acc:HGNC:7679]	7.55396e-22	9.15615e-20	4.40411e-17	44.3469	45.3143	41.2063	43.6225	28.2549	27.521	29.5193	28.4318	1.53429	0.61757	15.1908	3	3	6		ENSG00000104419
ENSG00000104497	1	1	1	UUU	3		ENSG00000104497	SNX16	sorting nexin 16 [Source:HGNC Symbol;Acc:HGNC:14980]	0.0153275	0.224981	1	189.726	167.498	163.171	173.465	131.412	137.615	133.974	134.334	1.2913	0.368824	39.1314	3	3	6		ENSG00000104497	SNX16	sorting nexin 16 [Source:HGNC Symbol;Acc:HGNC:14980]	0.000503251	0.00780334	1	11.9056	10.5641	10.3298	10.9332	8.31747	8.57888	8.32038	8.40558	1.3007	0.379293	2.52759	3	3	6		ENSG00000104497
ENSG00000104635	1	1	1	UUU	3		ENSG00000104635	SLC39A14	solute carrier family 39 member 14 [Source:HGNC Symbol;Acc:HGNC:20858]	3.46997e-10	3.01949e-08	2.02306e-05	2410.23	2425.2	2341.46	2392.3	1931.56	1935.42	1893.11	1920.03	1.24597	0.317265	472.263	3	3	6		ENSG00000104635	SLC39A14	solute carrier family 39 member 14 [Source:HGNC Symbol;Acc:HGNC:20858]	1.9647e-14	1.29577e-12	1.14546e-09	151.246	152.957	148.23	150.811	122.255	120.653	117.571	120.16	1.25509	0.327788	30.6512	3	3	6		ENSG00000104635
ENSG00000104660	1	1	1	UUU	3		ENSG00000104660	LEPROTL1	leptin receptor overlapping transcript like 1 [Source:HGNC Symbol;Acc:HGNC:6555]	0.000127709	0.00385387	1	724.775	707.901	692.808	708.494	600.049	583.489	524.247	569.262	1.24458	0.315664	139.233	3	3	6		ENSG00000104660	LEPROTL1	leptin receptor overlapping transcript like 1 [Source:HGNC Symbol;Acc:HGNC:6555]	1.29909e-07	3.94889e-06	0.00757397	45.4808	44.6471	43.8593	44.6624	37.9791	36.3745	32.558	35.6372	1.25325	0.325678	9.02523	3	3	6		ENSG00000104660
ENSG00000104689	1	1	1	UUU	3		ENSG00000104689	TNFRSF10A	TNF receptor superfamily member 10a [Source:HGNC Symbol;Acc:HGNC:11904]	0.0017425	0.0374186	1	273.045	277.695	255.902	268.881	170.062	206.973	230.669	202.568	1.32736	0.408559	66.3125	3	3	6		ENSG00000104689	TNFRSF10A	TNF receptor superfamily member 10a [Source:HGNC Symbol;Acc:HGNC:11904]	3.41799e-06	8.52334e-05	0.199276	17.134	17.5141	16.2003	16.9495	10.7638	12.9026	14.3255	12.664	1.3384	0.42051	4.2855	3	3	6		ENSG00000104689
ENSG00000104722	1	1	1	UUU	3		ENSG00000104722	NEFM	neurofilament medium [Source:HGNC Symbol;Acc:HGNC:7734]	0.000255704	0.00711603	1	124.477	117.249	107.889	116.538	59.9083	79.2664	73.3946	70.8564	1.64471	0.717831	45.6817	3	3	6		ENSG00000104722	NEFM	neurofilament medium [Source:HGNC Symbol;Acc:HGNC:7734]	3.34311e-08	1.11123e-06	0.0019491	7.8111	7.39485	6.83009	7.34535	3.79179	4.94144	4.55812	4.43045	1.65792	0.729378	2.9149	3	3	6		ENSG00000104722
ENSG00000104756	1	1	1	UUU	3		ENSG00000104756	KCTD9	potassium channel tetramerization domain containing 9 [Source:HGNC Symbol;Acc:HGNC:22401]	2.72146e-07	1.48425e-05	0.0158666	918.516	843.662	895.211	885.797	689.912	706.792	604.631	667.112	1.32781	0.409047	218.685	3	3	6		ENSG00000104756	KCTD9	potassium channel tetramerization domain containing 9 [Source:HGNC Symbol;Acc:HGNC:22401]	2.04661e-13	1.22759e-11	1.19321e-08	57.6384	53.2096	56.6728	55.8402	43.6667	44.0611	37.5502	41.7594	1.33719	0.419205	14.0809	3	3	6		ENSG00000104756
ENSG00000104783	1	1	1	UUU	3		ENSG00000104783	KCNN4	potassium calcium-activated channel subfamily N member 4 [Source:HGNC Symbol;Acc:HGNC:6293]	4.53547e-17	9.02481e-15	2.64427e-12	264.011	297.089	290.676	283.925	134.311	132.111	111.839	126.087	2.25182	1.17109	157.838	3	3	6		ENSG00000104783	KCNN4	potassium calcium-activated channel subfamily N member 4 [Source:HGNC Symbol;Acc:HGNC:6293]	4.59279e-32	9.66674e-30	2.67769e-27	16.5671	18.7373	18.4017	17.902	8.50095	8.23572	6.94571	7.89413	2.26777	1.18127	10.0079	3	3	6		ENSG00000104783
ENSG00000104826	1	1	1	UUU	3		ENSG00000104826	LHB	luteinizing hormone beta polypeptide [Source:HGNC Symbol;Acc:HGNC:6584]	0.0397786	0.467292	1	56.2152	74.0519	58.8485	63.0385	32.8529	55.0461	41.9397	43.2796	1.45654	0.542547	19.7589	3	3	6		ENSG00000104826	LHB	luteinizing hormone beta polypeptide [Source:HGNC Symbol;Acc:HGNC:6584]	0.000677069	0.0101399	1	3.52759	4.67043	3.7255	3.97451	2.07937	3.43155	2.60464	2.70519	1.46922	0.555049	1.26932	3	3	6		ENSG00000104826
ENSG00000104848	1	1	1	UUU	3		ENSG00000104848	KCNA7	potassium voltage-gated channel subfamily A member 7 [Source:HGNC Symbol;Acc:HGNC:6226]	0.0190818	0.266086	1	92.3536	120.775	90.9477	101.359	61.8408	84.771	69.8996	72.1705	1.40444	0.489991	29.1883	3	3	6		ENSG00000104848	KCNA7	potassium voltage-gated channel subfamily A member 7 [Source:HGNC Symbol;Acc:HGNC:6226]	0.000163126	0.00285003	1	5.79533	7.61725	5.7576	6.39006	3.91411	5.28459	4.34107	4.51325	1.41584	0.501662	1.87681	3	3	6		ENSG00000104848
ENSG00000104856	1	1	1	UUU	3		ENSG00000104856	RELB	RELB proto-oncogene, NF-kB subunit [Source:HGNC Symbol;Acc:HGNC:9956]	2.28531e-09	1.79809e-07	0.000133238	705.702	809.281	683.891	732.958	463.806	471.195	558.032	497.677	1.47276	0.558519	235.28	3	3	6		ENSG00000104856	RELB	RELB proto-oncogene, NF-kB subunit [Source:HGNC Symbol;Acc:HGNC:9956]	3.11062e-20	3.33374e-18	1.81355e-15	44.2839	51.0412	43.2949	46.2066	29.3558	29.3741	34.6562	31.1287	1.48437	0.569855	15.078	3	3	6		ENSG00000104856
ENSG00000104951	1	1	1	UUU	3		ENSG00000104951	IL4I1	interleukin 4 induced 1 [Source:HGNC Symbol;Acc:HGNC:19094]	1.8099e-14	2.81389e-12	1.05521e-09	153.588	130.472	139.096	141.052	51.2119	22.0184	47.7647	40.3317	3.49731	1.80624	100.721	3	3	6		ENSG00000104951	IL4I1	interleukin 4 induced 1 [Source:HGNC Symbol;Acc:HGNC:19094]	1.50264e-35	3.66555e-33	8.76066e-31	9.63789	8.22886	8.80573	8.89083	3.24137	1.37262	2.9664	2.5268	3.51862	1.81501	6.36403	3	3	6		ENSG00000104951
ENSG00000104998	1	1	1	UUU	3		ENSG00000104998	IL27RA	interleukin 27 receptor subunit alpha [Source:HGNC Symbol;Acc:HGNC:17290]	0.041321	0.480953	1	172.661	154.275	138.205	155.047	105.323	125.505	137.469	122.766	1.26295	0.336797	32.2812	3	3	6		ENSG00000104998	IL27RA	interleukin 27 receptor subunit alpha [Source:HGNC Symbol;Acc:HGNC:17290]	0.00181054	0.0240561	1	10.8348	9.73007	8.74929	9.77137	6.66621	7.82394	8.53743	7.67586	1.273	0.348232	2.09551	3	3	6		ENSG00000104998
ENSG00000105048	1	1	1	UUU	3		ENSG00000105048	TNNT1	troponin T1, slow skeletal type [Source:HGNC Symbol;Acc:HGNC:11948]	4.00709e-17	8.08379e-15	2.33621e-12	991.797	1115.19	1094.05	1067.01	722.765	680.37	668.706	690.613	1.54502	0.627623	376.397	3	3	6		ENSG00000105048	TNNT1	troponin T1, slow skeletal type [Source:HGNC Symbol;Acc:HGNC:11948]	8.10988e-32	1.67075e-29	4.72822e-27	62.2368	70.3345	69.2605	67.2773	45.7461	42.414	41.5296	43.2299	1.55627	0.63809	24.0474	3	3	6		ENSG00000105048
ENSG00000105246	1	1	1	UUU	3		ENSG00000105246	EBI3	Epstein-Barr virus induced 3 [Source:HGNC Symbol;Acc:HGNC:3129]	0.00510876	0.0921854	1	155.596	157.801	126.614	146.67	103.39	104.588	108.344	105.441	1.39102	0.476143	41.2294	3	3	6		ENSG00000105246	EBI3	Epstein-Barr virus induced 3 [Source:HGNC Symbol;Acc:HGNC:3129]	3.48875e-05	0.000718224	1	9.76388	9.95247	8.01548	9.24394	6.5439	6.51995	6.72865	6.5975	1.40113	0.486589	2.64644	3	3	6		ENSG00000105246
ENSG00000105255	1	1	1	UUU	3		ENSG00000105255	FSD1	fibronectin type III and SPRY domain containing 1 [Source:HGNC Symbol;Acc:HGNC:13745]	1.55347e-10	1.42855e-08	9.05703e-06	780.99	838.373	833.687	817.683	589.42	594.498	552.207	578.708	1.41295	0.498706	238.975	3	3	6		ENSG00000105255	FSD1	fibronectin type III and SPRY domain containing 1 [Source:HGNC Symbol;Acc:HGNC:13745]	7.04838e-18	6.29303e-16	4.10935e-13	49.0084	52.876	52.778	51.5541	37.3063	37.0608	34.2944	36.2205	1.42334	0.50928	15.3336	3	3	6		ENSG00000105255
ENSG00000105290	1	1	1	UUU	3		ENSG00000105290	APLP1	amyloid beta precursor like protein 1 [Source:HGNC Symbol;Acc:HGNC:597]	0.00958929	0.154398	1	274.049	342.931	296.918	304.632	240.599	240.001	256.298	245.633	1.24019	0.310565	58.9995	3	3	6		ENSG00000105290	APLP1	amyloid beta precursor like protein 1 [Source:HGNC Symbol;Acc:HGNC:597]	0.000162955	0.0028479	1	17.197	21.6286	18.7969	19.2075	15.2283	14.9616	15.9172	15.369	1.24975	0.321641	3.83843	3	3	6		ENSG00000105290
ENSG00000105376	1	1	1	UUU	3		ENSG00000105376	ICAM5	intercellular adhesion molecule 5 [Source:HGNC Symbol;Acc:HGNC:5348]	6.2745e-07	3.19211e-05	0.0365816	176.676	170.143	174.762	173.861	96.6263	92.4774	109.509	99.5377	1.74668	0.804616	74.3229	3	3	6		ENSG00000105376	ICAM5	intercellular adhesion molecule 5 [Source:HGNC Symbol;Acc:HGNC:5348]	1.25928e-12	6.97232e-11	7.34185e-08	11.0867	10.7309	11.0636	10.9604	6.11579	5.76501	6.80101	6.22727	1.76007	0.81563	4.73314	3	3	6		ENSG00000105376
ENSG00000105419	1	1	1	UUU	3		ENSG00000105419	MEIS3	Meis homeobox 3 [Source:HGNC Symbol;Acc:HGNC:29537]	1.82055e-09	1.45201e-07	0.000106142	192.738	148.985	171.196	170.973	83.0986	78.1655	85.0445	82.1029	2.08242	1.05826	88.8701	3	3	6		ENSG00000105419	MEIS3	Meis homeobox 3 [Source:HGNC Symbol;Acc:HGNC:29537]	9.66974e-19	9.22693e-17	5.63765e-14	12.0946	9.39647	10.8378	10.7763	5.25958	4.8728	5.28163	5.13801	2.09737	1.06858	5.63829	3	3	6		ENSG00000105419
ENSG00000105426	1	1	1	UUU	3		ENSG00000105426	PTPRS	protein tyrosine phosphatase, receptor type S [Source:HGNC Symbol;Acc:HGNC:9681]	3.1972e-08	2.08972e-06	0.00186403	2197.41	2233.02	2210.39	2213.61	1833	1814.32	1818.55	1821.96	1.21496	0.280908	391.647	3	3	6		ENSG00000105426	PTPRS	protein tyrosine phosphatase, receptor type S [Source:HGNC Symbol;Acc:HGNC:9681]	1.68755e-11	8.36628e-10	9.83875e-07	137.891	140.836	139.932	139.553	116.017	113.104	112.94	114.02	1.22393	0.291524	25.5328	3	3	6		ENSG00000105426
ENSG00000105538	1	1	1	UUU	3		ENSG00000105538	RASIP1	Ras interacting protein 1 [Source:HGNC Symbol;Acc:HGNC:24716]	0.0148533	0.219069	1	17.0653	25.5655	18.7245	20.4518	7.7301	13.2111	4.65997	8.53371	2.39659	1.26098	11.9181	2	0	2		ENSG00000105538	RASIP1	Ras interacting protein 1 [Source:HGNC Symbol;Acc:HGNC:24716]	0.000116515	0.00210638	1	1.07088	1.61241	1.18539	1.28956	0.489263	0.823572	0.289405	0.53408	2.41454	1.27175	0.755478	2	0	2		ENSG00000105538
ENSG00000105639	1	1	1	UUU	3		ENSG00000105639	JAK3	Janus kinase 3 [Source:HGNC Symbol;Acc:HGNC:6193]	0.00555146	0.0988197	1	160.615	213.34	210.428	194.794	139.142	150.826	146.789	145.586	1.338	0.420082	49.2085	3	3	6		ENSG00000105639	JAK3	Janus kinase 3 [Source:HGNC Symbol;Acc:HGNC:6193]	2.3253e-05	0.000496957	1	10.0788	13.4553	13.3215	12.2852	8.80674	9.40245	9.11624	9.10848	1.34877	0.431641	3.17673	3	3	6		ENSG00000105639
ENSG00000105643	1	1	1	UUU	3		ENSG00000105643	ARRDC2	arrestin domain containing 2 [Source:HGNC Symbol;Acc:HGNC:25225]	2.45289e-05	0.000890464	1	270.034	254.774	267.493	264.1	181.657	184.955	181.739	182.784	1.44488	0.530948	81.3165	3	3	6		ENSG00000105643	ARRDC2	arrestin domain containing 2 [Source:HGNC Symbol;Acc:HGNC:25225]	9.58493e-09	3.4116e-07	0.00055882	16.945	16.0685	16.9341	16.6492	11.4977	11.53	11.2868	11.4382	1.45559	0.5416	5.21106	3	3	6		ENSG00000105643
ENSG00000105655	1	1	1	UUU	3		ENSG00000105655	ISYNA1	inositol-3-phosphate synthase 1 [Source:HGNC Symbol;Acc:HGNC:29821]	0.000204096	0.00585355	1	571.187	642.664	624.151	612.667	483.131	498.718	492.792	491.547	1.24641	0.317775	121.12	3	3	6		ENSG00000105655	ISYNA1	inositol-3-phosphate synthase 1 [Source:HGNC Symbol;Acc:HGNC:29821]	3.46213e-07	9.90052e-06	0.0201849	35.8429	40.5327	39.5129	38.6295	30.5789	31.0899	30.6045	30.7578	1.25593	0.328751	7.87171	3	3	6		ENSG00000105655
ENSG00000105711	1	1	1	UUU	3		ENSG00000105711	SCN1B	sodium voltage-gated channel beta subunit 1 [Source:HGNC Symbol;Acc:HGNC:10586]	0.000242357	0.0067965	1	303.161	327.062	333.475	321.233	271.52	190.459	231.834	231.271	1.38899	0.474034	89.9617	3	3	6		ENSG00000105711	SCN1B	sodium voltage-gated channel beta subunit 1 [Source:HGNC Symbol;Acc:HGNC:10586]	3.21687e-08	1.07049e-06	0.0018755	19.0238	20.6277	21.1112	20.2542	17.1854	11.8732	14.3979	14.4855	1.39825	0.483618	5.76877	3	3	6		ENSG00000105711
ENSG00000105778	1	1	1	UUU	3		ENSG00000105778	AVL9	AVL9 cell migration associated [Source:HGNC Symbol;Acc:HGNC:28994]	8.66577e-06	0.000346524	0.505232	980.755	1042.9	1011.12	1011.59	791.369	835.6	828.31	818.426	1.23602	0.305703	193.166	3	3	6		ENSG00000105778	AVL9	AVL9 cell migration associated [Source:HGNC Symbol;Acc:HGNC:28994]	2.18904e-09	8.44084e-08	0.000127626	61.5439	65.7753	64.0109	63.7767	50.0883	52.091	51.4417	51.207	1.24547	0.316689	12.5697	3	3	6		ENSG00000105778
ENSG00000105825	1	1	1	UUU	3		ENSG00000105825	TFPI2	tissue factor pathway inhibitor 2 [Source:HGNC Symbol;Acc:HGNC:11761]	0.000212453	0.0060688	1	565.164	404.641	474.355	481.386	374.91	354.497	346.003	358.47	1.34289	0.425343	122.916	3	3	6		ENSG00000105825	TFPI2	tissue factor pathway inhibitor 2 [Source:HGNC Symbol;Acc:HGNC:11761]	4.16722e-09	1.55443e-07	0.000242957	35.4649	25.5206	30.0298	30.3384	23.7293	22.0992	21.4883	22.4389	1.35205	0.435144	7.89952	3	3	6		ENSG00000105825
ENSG00000105835	1	1	1	UUU	3		ENSG00000105835	NAMPT	nicotinamide phosphoribosyltransferase [Source:HGNC Symbol;Acc:HGNC:30092]	2.71048e-08	1.79372e-06	0.00158026	2131.16	2042.6	2102.5	2092.08	1733.48	1732.85	1579.73	1682.02	1.24379	0.314747	410.065	3	3	6		ENSG00000105835	NAMPT	nicotinamide phosphoribosyltransferase [Source:HGNC Symbol;Acc:HGNC:30092]	1.66025e-13	1.00515e-11	9.67961e-09	133.734	128.826	133.102	131.887	109.717	108.025	98.1081	105.284	1.25269	0.325025	26.6037	3	3	6		ENSG00000105835
ENSG00000105855	1	1	1	UUU	3		ENSG00000105855	ITGB8	integrin subunit beta 8 [Source:HGNC Symbol;Acc:HGNC:6163]	1.74456e-05	0.000649911	1	1414.41	1525.12	1411.47	1450.34	838.716	1066.79	721.131	875.547	1.65649	0.72813	574.788	3	3	6		ENSG00000105855	ITGB8	integrin subunit beta 8 [Source:HGNC Symbol;Acc:HGNC:6163]	2.35179e-49	1.02324e-46	1.37114e-44	88.7568	96.1887	89.3556	91.4337	53.0851	66.5035	44.7854	54.7913	1.66876	0.738779	36.6424	3	3	6		ENSG00000105855
ENSG00000105856	1	1	1	UUU	3		ENSG00000105856	HBP1	HMG-box transcription factor 1 [Source:HGNC Symbol;Acc:HGNC:23200]	0.00167161	0.0360956	1	504.933	457.535	464.547	475.671	417.426	356.699	375.128	383.084	1.24169	0.312305	92.5875	3	3	6		ENSG00000105856	HBP1	HMG-box transcription factor 1 [Source:HGNC Symbol;Acc:HGNC:23200]	1.05341e-05	0.000240564	0.614161	31.6854	28.8566	29.4089	29.9836	26.4202	22.2365	23.2971	23.9846	1.25012	0.322067	5.99904	3	3	6		ENSG00000105856
ENSG00000105928	1	1	1	UUU	3		ENSG00000105928	GSDME	gasdermin E [Source:HGNC Symbol;Acc:HGNC:2810]	0.000158897	0.00469062	1	1127.32	1072.87	1017.37	1072.52	853.21	896.15	929.664	893.008	1.20102	0.264255	179.509	3	3	6		ENSG00000105928	GSDME	gasdermin E [Source:HGNC Symbol;Acc:HGNC:2810]	1.12486e-07	3.4681e-06	0.00655817	70.7409	67.6657	64.406	67.6042	54.0024	55.8657	57.7362	55.8681	1.21007	0.275088	11.7361	3	3	6		ENSG00000105928
ENSG00000105976	1	1	1	UUU	3		ENSG00000105976	MET	MET proto-oncogene, receptor tyrosine kinase [Source:HGNC Symbol;Acc:HGNC:7029]	6.85515e-13	8.7264e-11	3.99669e-08	4591.58	4503.94	4482.3	4525.94	3589.67	3753.04	3584.68	3642.46	1.24255	0.313302	883.474	3	3	6		ENSG00000105976	MET	MET proto-oncogene, receptor tyrosine kinase [Source:HGNC Symbol;Acc:HGNC:7029]	5.72271e-17	4.75278e-15	3.33645e-12	288.129	284.062	283.759	285.317	227.202	233.963	222.624	227.93	1.25178	0.323975	57.387	3	3	6		ENSG00000105976
ENSG00000105993	1	1	1	UUU	3		ENSG00000105993	DNAJB6	DnaJ heat shock protein family (Hsp40) member B6 [Source:HGNC Symbol;Acc:HGNC:14888]	1.8293e-06	8.55955e-05	0.106652	1623.21	1597.4	1620.12	1613.58	1318.95	1281.47	1391	1330.47	1.21278	0.278323	283.104	3	3	6		ENSG00000105993	DNAJB6	DnaJ heat shock protein family (Hsp40) member B6 [Source:HGNC Symbol;Acc:HGNC:14888]	4.81259e-10	2.01135e-08	2.80583e-05	101.859	100.748	102.564	101.724	83.4805	79.8865	86.3872	83.2514	1.22189	0.28911	18.4724	3	3	6		ENSG00000105993
ENSG00000106003	1	1	1	UUU	3		ENSG00000106003	LFNG	LFNG O-fucosylpeptide 3-beta-N-acetylglucosaminyltransferase [Source:HGNC Symbol;Acc:HGNC:6560]	4.08275e-09	3.11969e-07	0.000238032	1055.04	1233.32	1106.53	1131.63	754.651	844.407	873.745	824.268	1.37289	0.457216	307.361	3	3	6		ENSG00000106003	LFNG	LFNG O-fucosylpeptide 3-beta-N-acetylglucosaminyltransferase [Source:HGNC Symbol;Acc:HGNC:6560]	1.17988e-19	1.21108e-17	6.8789e-15	66.2054	77.7849	70.0507	71.347	47.7643	52.64	54.2634	51.5559	1.38388	0.468716	19.7911	3	3	6		ENSG00000106003
ENSG00000106034	1	1	1	UUU	3		ENSG00000106034	CPED1	cadherin like and PC-esterase domain containing 1 [Source:HGNC Symbol;Acc:HGNC:26159]	1.90078e-17	3.92976e-15	1.10819e-12	306.172	267.997	274.626	282.932	134.311	117.799	119.994	124.034	2.28107	1.18971	158.897	3	3	6		ENSG00000106034	CPED1	cadherin like and PC-esterase domain containing 1 [Source:HGNC Symbol;Acc:HGNC:26159]	1.78151e-32	3.81858e-30	1.03865e-27	19.2128	16.9025	17.3857	17.8337	8.50095	7.34352	7.45217	7.76555	2.29651	1.19944	10.0681	3	3	6		ENSG00000106034
ENSG00000106070	1	1	1	UUU	3		ENSG00000106070	GRB10	growth factor receptor bound protein 10 [Source:HGNC Symbol;Acc:HGNC:4564]	3.86609e-12	4.48897e-10	2.25401e-07	624.39	625.033	572.436	607.286	376.843	385.323	415.903	392.689	1.54648	0.628989	214.597	3	3	6		ENSG00000106070	GRB10	growth factor receptor bound protein 10 [Source:HGNC Symbol;Acc:HGNC:4564]	7.37465e-21	8.30032e-19	4.29957e-16	39.1815	39.4207	36.239	38.2804	23.8516	24.0209	25.8294	24.5673	1.55819	0.639868	13.7131	3	3	6		ENSG00000106070
ENSG00000106080	1	1	1	UUU	3		ENSG00000106080	FKBP14	FK506 binding protein 14 [Source:HGNC Symbol;Acc:HGNC:18625]	3.05048e-06	0.000135763	0.177849	743.848	684.098	761.464	729.803	589.42	558.167	521.917	556.502	1.31141	0.391122	173.302	3	3	6		ENSG00000106080	FKBP14	FK506 binding protein 14 [Source:HGNC Symbol;Acc:HGNC:18625]	6.76892e-11	3.12139e-09	3.94642e-06	46.6776	43.1459	48.2058	46.0098	37.3063	34.7959	32.4133	34.8385	1.32066	0.401257	11.1712	3	3	6		ENSG00000106080
ENSG00000106089	1	1	1	UUU	3		ENSG00000106089	STX1A	syntaxin 1A [Source:HGNC Symbol;Acc:HGNC:11433]	2.14656e-07	1.19531e-05	0.0125149	164.63	171.025	177.437	171.031	90.8287	90.2756	103.684	94.9296	1.80166	0.849326	76.1011	3	3	6		ENSG00000106089	STX1A	syntaxin 1A [Source:HGNC Symbol;Acc:HGNC:11433]	1.22806e-13	7.52082e-12	7.15982e-09	10.3308	10.7865	11.233	10.7834	5.74884	5.62774	6.43925	5.93861	1.81581	0.860616	4.8448	3	3	6		ENSG00000106089
ENSG00000106327	1	1	1	UUU	3		ENSG00000106327	TFR2	transferrin receptor 2 [Source:HGNC Symbol;Acc:HGNC:11762]	0.00674429	0.115581	1	29.1115	33.4997	30.3159	30.9757	15.4602	9.9083	18.6399	14.6695	2.11157	1.07832	16.3062	3	0	3		ENSG00000106327	TFR2	transferrin receptor 2 [Source:HGNC Symbol;Acc:HGNC:11762]	2.39362e-05	0.000510248	1	1.82679	2.11281	1.9192	1.95293	0.978526	0.617679	1.15762	0.917941	2.12752	1.08917	1.03499	3	0	3		ENSG00000106327
ENSG00000106366	1	1	1	UUU	3		ENSG00000106366	SERPINE1	serpin family E member 1 [Source:HGNC Symbol;Acc:HGNC:8583]	1.39257e-06	6.68777e-05	0.0811895	10568.5	13646.7	10552.6	11589.3	5673.9	6889.57	7325.48	6629.65	1.7481	0.805784	4959.61	3	3	6		ENSG00000106366	SERPINE1	serpin family E member 1 [Source:HGNC Symbol;Acc:HGNC:8583]	5.21829e-116	1.32277e-112	3.04237e-111	663.188	860.694	668.05	730.644	359.119	429.493	454.944	414.519	1.76263	0.817731	316.125	3	3	6		ENSG00000106366
ENSG00000106415	1	1	1	UUU	3		ENSG00000106415	GLCCI1	glucocorticoid induced 1 [Source:HGNC Symbol;Acc:HGNC:18713]	0.0252057	0.329272	1	105.403	96.9727	82.0313	94.8025	69.5709	73.7618	61.7446	68.3591	1.38683	0.471791	26.4434	3	3	6		ENSG00000106415	GLCCI1	glucocorticoid induced 1 [Source:HGNC Symbol;Acc:HGNC:18713]	0.000660942	0.00992894	1	6.61424	6.11604	5.19313	5.97447	4.40337	4.59828	3.83461	4.27875	1.39631	0.48162	1.69572	3	3	6		ENSG00000106415
ENSG00000106484	1	1	1	UUU	3		ENSG00000106484	MEST	mesoderm specific transcript [Source:HGNC Symbol;Acc:HGNC:7028]	0.0081633	0.135248	1	136.523	148.985	112.347	132.618	101.458	95.7802	87.3745	94.8708	1.39788	0.483245	37.7476	3	3	6		ENSG00000106484	MEST	mesoderm specific transcript [Source:HGNC Symbol;Acc:HGNC:7028]	6.38012e-05	0.00122683	1	8.56701	9.39647	7.11232	8.3586	6.42158	5.9709	5.42633	5.9396	1.40727	0.492895	2.419	3	3	6		ENSG00000106484
ENSG00000106617	1	1	1	UUU	3		ENSG00000106617	PRKAG2	protein kinase AMP-activated non-catalytic subunit gamma 2 [Source:HGNC Symbol;Acc:HGNC:9386]	1.3514e-11	1.45637e-09	7.87896e-07	896.432	982.069	853.304	910.601	646.43	644.039	577.837	622.769	1.46218	0.548123	287.833	3	3	6		ENSG00000106617	PRKAG2	protein kinase AMP-activated non-catalytic subunit gamma 2 [Source:HGNC Symbol;Acc:HGNC:9386]	1.72471e-22	2.14859e-20	1.00554e-17	56.2525	61.9388	54.0198	57.4037	40.9146	40.1492	35.8862	38.9833	1.47252	0.558287	18.4204	3	3	6		ENSG00000106617
ENSG00000106638	1	1	1	UUU	3		ENSG00000106638	TBL2	transducin beta like 2 [Source:HGNC Symbol;Acc:HGNC:11586]	0.000709574	0.0174629	1	528.021	575.665	544.795	549.494	445.447	440.369	455.512	447.109	1.22899	0.297475	102.384	3	3	6		ENSG00000106638	TBL2	transducin beta like 2 [Source:HGNC Symbol;Acc:HGNC:11586]	5.20194e-06	0.000125531	0.303284	33.1342	36.3071	34.4891	34.6435	28.1938	27.4524	28.2893	27.9785	1.23822	0.308264	6.66496	3	3	6		ENSG00000106638
ENSG00000106665	1	1	1	UUU	3		ENSG00000106665	CLIP2	CAP-Gly domain containing linker protein 2 [Source:HGNC Symbol;Acc:HGNC:2586]	1.33307e-06	6.4126e-05	0.0777207	967.705	1024.38	1015.58	1002.56	823.256	793.765	758.41	791.81	1.26616	0.340458	210.747	3	3	6		ENSG00000106665	CLIP2	CAP-Gly domain containing linker protein 2 [Source:HGNC Symbol;Acc:HGNC:2586]	6.58501e-11	3.04698e-09	3.8392e-06	60.725	64.6076	64.2932	63.2086	52.1065	49.483	47.1006	49.5634	1.27531	0.350847	13.6452	3	3	6		ENSG00000106665
ENSG00000106688	1	1	1	UUU	3		ENSG00000106688	SLC1A1	solute carrier family 1 member 1 [Source:HGNC Symbol;Acc:HGNC:10939]	7.07961e-07	3.56438e-05	0.0412755	176.676	171.906	168.521	172.368	100.491	97.982	99.0244	99.1659	1.73818	0.797573	73.2018	3	3	6		ENSG00000106688	SLC1A1	solute carrier family 1 member 1 [Source:HGNC Symbol;Acc:HGNC:10939]	2.86105e-12	1.53879e-10	1.66805e-07	11.0867	10.8421	10.6685	10.8658	6.36042	6.10816	6.14985	6.20614	1.75081	0.80802	4.65962	3	3	6		ENSG00000106688
ENSG00000106692	1	1	1	UUU	3		ENSG00000106692	FKTN	fukutin [Source:HGNC Symbol;Acc:HGNC:3622]	0.00190148	0.0403715	1	636.437	610.928	597.402	614.922	537.242	494.314	505.607	512.388	1.20011	0.263168	102.534	3	3	6		ENSG00000106692	FKTN	fukutin [Source:HGNC Symbol;Acc:HGNC:3622]	2.6114e-05	0.00055263	1	39.9374	38.5311	37.8195	38.7627	34.0038	30.8153	31.4004	32.0732	1.20857	0.2733	6.68948	3	3	6		ENSG00000106692
ENSG00000106771	1	1	1	UUU	3		ENSG00000106771	TMEM245	transmembrane protein 245 [Source:HGNC Symbol;Acc:HGNC:1363]	4.23079e-19	1.05412e-16	2.46664e-14	3635.92	3645.29	3512.19	3597.8	2726.79	2708.27	2507.07	2647.38	1.35901	0.442552	950.424	3	3	6		ENSG00000106771	TMEM245	transmembrane protein 245 [Source:HGNC Symbol;Acc:HGNC:1363]	2.84158e-29	5.29297e-27	1.6567e-24	228.16	229.908	222.345	226.804	172.588	168.832	155.7	165.707	1.36871	0.452816	61.0975	3	3	6		ENSG00000106771
ENSG00000106799	1	1	1	UUU	3		ENSG00000106799	TGFBR1	transforming growth factor beta receptor 1 [Source:HGNC Symbol;Acc:HGNC:11772]	4.36383e-20	1.20324e-17	2.5442e-15	1297.97	1361.14	1230.47	1296.53	879.299	789.361	721.131	796.597	1.62758	0.702731	499.93	3	3	6		ENSG00000106799	TGFBR1	transforming growth factor beta receptor 1 [Source:HGNC Symbol;Acc:HGNC:11772]	3.94761e-43	1.34593e-40	2.30154e-38	81.4496	85.847	77.8969	81.7312	55.6537	49.2084	44.7854	49.8825	1.63847	0.712353	31.8487	3	3	6		ENSG00000106799
ENSG00000106868	1	1	1	UUU	3		ENSG00000106868	SUSD1	sushi domain containing 1 [Source:HGNC Symbol;Acc:HGNC:25413]	3.79479e-05	0.00131069	1	884.386	986.477	895.211	922.024	752.719	708.994	771.225	744.313	1.23876	0.308896	177.712	3	3	6		ENSG00000106868	SUSD1	sushi domain containing 1 [Source:HGNC Symbol;Acc:HGNC:25413]	5.64146e-09	2.06991e-07	0.000328908	55.4966	62.2168	56.6728	58.1287	47.642	44.1984	47.8965	46.5789	1.24796	0.319574	11.5498	3	3	6		ENSG00000106868
ENSG00000107020	1	1	1	UUU	3		ENSG00000107020	PLGRKT	plasminogen receptor with a C-terminal lysine [Source:HGNC Symbol;Acc:HGNC:23633]	0.000177921	0.00517881	1	382.464	343.812	351.308	359.195	260.891	263.12	286.588	270.2	1.32937	0.410739	88.9949	3	3	6		ENSG00000107020	PLGRKT	plasminogen receptor with a C-terminal lysine [Source:HGNC Symbol;Acc:HGNC:23633]	2.62969e-07	7.681e-06	0.0153316	24.0002	21.6842	22.2401	22.6415	16.5126	16.4028	17.7984	16.9046	1.33937	0.421553	5.73689	3	3	6		ENSG00000107020
ENSG00000107249	1	1	1	UUU	3		ENSG00000107249	GLIS3	GLIS family zinc finger 3 [Source:HGNC Symbol;Acc:HGNC:28510]	1.55978e-07	8.94179e-06	0.0090938	1975.56	2279.74	2032.95	2096.08	1508.34	1782.39	1600.7	1630.48	1.28557	0.362403	465.607	3	3	6		ENSG00000107249	GLIS3	GLIS family zinc finger 3 [Source:HGNC Symbol;Acc:HGNC:28510]	1.38993e-17	1.20949e-15	8.10356e-13	123.97	143.783	128.699	132.151	95.4675	111.114	99.4104	101.997	1.29563	0.373653	30.1533	3	3	6		ENSG00000107249
ENSG00000107281	1	1	1	UUU	3		ENSG00000107281	NPDC1	neural proliferation, differentiation and control 1 [Source:HGNC Symbol;Acc:HGNC:7899]	7.68556e-07	3.83633e-05	0.0448084	653.502	731.703	707.074	697.426	500.524	553.764	514.927	523.072	1.33333	0.415032	174.355	3	3	6		ENSG00000107281	NPDC1	neural proliferation, differentiation and control 1 [Source:HGNC Symbol;Acc:HGNC:7899]	6.04211e-12	3.17072e-10	3.52267e-07	41.0083	46.1483	44.7625	43.973	31.6798	34.5214	31.9792	32.7268	1.34364	0.426146	11.2462	3	3	6		ENSG00000107281
ENSG00000107331	1	1	1	UUU	3		ENSG00000107331	ABCA2	ATP binding cassette subfamily A member 2 [Source:HGNC Symbol;Acc:HGNC:32]	1.11347e-10	1.05045e-08	6.49175e-06	1168.47	1138.11	1081.57	1129.38	844.514	856.517	752.586	817.872	1.38088	0.465586	311.509	3	3	6		ENSG00000107331	ABCA2	ATP binding cassette subfamily A member 2 [Source:HGNC Symbol;Acc:HGNC:32]	1.36274e-19	1.38657e-17	7.94504e-15	73.3236	71.7801	68.4702	71.1913	53.452	53.395	46.7388	51.1953	1.39058	0.475691	19.996	3	3	6		ENSG00000107331
ENSG00000107551	1	1	1	UUU	3		ENSG00000107551	RASSF4	Ras association domain family member 4 [Source:HGNC Symbol;Acc:HGNC:20793]	5.44228e-05	0.00180493	1	784.001	796.939	806.938	795.96	672.519	644.039	612.786	643.115	1.23766	0.307619	152.845	3	3	6		ENSG00000107551	RASSF4	Ras association domain family member 4 [Source:HGNC Symbol;Acc:HGNC:20793]	5.51799e-08	1.78035e-06	0.0032171	49.1973	50.2627	51.0845	50.1815	42.5659	40.1492	38.0567	40.2572	1.24652	0.317908	9.9243	3	3	6		ENSG00000107551
ENSG00000107562	1	1	1	UUU	3		ENSG00000107562	CXCL12	C-X-C motif chemokine ligand 12 [Source:HGNC Symbol;Acc:HGNC:10672]	6.20216e-08	3.83455e-06	0.00361598	129.496	125.183	162.279	138.986	65.7059	73.7618	60.5796	66.6824	2.0843	1.05956	72.3035	3	3	6		ENSG00000107562	CXCL12	C-X-C motif chemokine ligand 12 [Source:HGNC Symbol;Acc:HGNC:10672]	1.85761e-16	1.46157e-14	1.08302e-11	8.12606	7.89525	10.2734	8.76489	4.15874	4.59828	3.76226	4.17309	2.10034	1.07062	4.5918	3	3	6		ENSG00000107562
ENSG00000107643	1	1	1	UUU	3		ENSG00000107643	MAPK8	mitogen-activated protein kinase 8 [Source:HGNC Symbol;Acc:HGNC:6881]	3.7224e-08	2.40108e-06	0.00217023	869.328	827.794	814.963	837.362	650.295	624.223	603.466	625.995	1.33765	0.4197	211.367	3	3	6		ENSG00000107643	MAPK8	mitogen-activated protein kinase 8 [Source:HGNC Symbol;Acc:HGNC:6881]	1.67337e-13	1.01204e-11	9.75611e-09	54.5517	52.2088	51.5926	52.7844	41.1593	38.9138	37.4779	39.1836	1.3471	0.429859	13.6007	3	3	6		ENSG00000107643
ENSG00000107679	1	1	1	UUU	3		ENSG00000107679	PLEKHA1	pleckstrin homology domain containing A1 [Source:HGNC Symbol;Acc:HGNC:14335]	5.23812e-13	6.80162e-11	3.05393e-08	752.882	674.401	754.331	727.205	500.524	466.791	399.593	455.636	1.59602	0.67448	271.569	3	3	6		ENSG00000107679	PLEKHA1	pleckstrin homology domain containing A1 [Source:HGNC Symbol;Acc:HGNC:14335]	1.4786e-26	2.3748e-24	8.62053e-22	47.2446	42.5343	47.7542	45.8443	31.6798	29.0996	24.8164	28.5319	1.60677	0.684166	17.3124	3	3	6		ENSG00000107679
ENSG00000107798	1	1	1	UUU	3		ENSG00000107798	LIPA	lipase A, lysosomal acid type [Source:HGNC Symbol;Acc:HGNC:6617]	6.41617e-26	2.75055e-23	3.74076e-21	1385.3	1394.64	1300.91	1360.29	879.299	782.755	752.586	804.88	1.69005	0.757063	555.405	3	3	6		ENSG00000107798	LIPA	lipase A, lysosomal acid type [Source:HGNC Symbol;Acc:HGNC:6617]	1.59586e-50	7.21253e-48	9.30416e-46	86.93	87.9598	82.3562	85.7487	55.6537	48.7967	46.7388	50.3964	1.70148	0.766794	35.3523	3	3	6		ENSG00000107798
ENSG00000107864	1	1	1	UUU	3		ENSG00000107864	CPEB3	cytoplasmic polyadenylation element binding protein 3 [Source:HGNC Symbol;Acc:HGNC:21746]	0.0130131	0.197421	1	78.2998	58.1836	72.2232	69.5688	49.2794	45.1378	40.7748	45.064	1.54378	0.626467	24.5049	3	3	6		ENSG00000107864	CPEB3	cytoplasmic polyadenylation element binding protein 3 [Source:HGNC Symbol;Acc:HGNC:21746]	0.000132002	0.00235928	1	4.91343	3.66963	4.57221	4.38509	3.11905	2.81387	2.53229	2.82174	1.55404	0.636022	1.56335	3	3	6		ENSG00000107864
ENSG00000107897	1	1	1	UUU	3		ENSG00000107897	ACBD5	acyl-CoA binding domain containing 5 [Source:HGNC Symbol;Acc:HGNC:23338]	2.64825e-06	0.000119875	0.154398	993.805	868.346	976.351	946.167	759.483	740.92	712.976	737.793	1.28243	0.358879	208.374	3	3	6		ENSG00000107897	ACBD5	acyl-CoA binding domain containing 5 [Source:HGNC Symbol;Acc:HGNC:23338]	2.45158e-11	1.19608e-09	1.42932e-06	62.3628	54.7664	61.8095	59.6462	48.0701	46.1887	44.2789	46.1792	1.29162	0.369187	13.467	3	3	6		ENSG00000107897
ENSG00000108094	1	1	1	UUU	3		ENSG00000108094	CUL2	cullin 2 [Source:HGNC Symbol;Acc:HGNC:2552]	1.37489e-19	3.53122e-17	8.01588e-15	1109.25	1071.99	1112.77	1098	703.439	717.801	719.966	713.735	1.53839	0.62142	384.267	3	3	6		ENSG00000108094	CUL2	cullin 2 [Source:HGNC Symbol;Acc:HGNC:2552]	6.48917e-32	1.35118e-29	3.78331e-27	69.607	67.6101	70.4459	69.221	44.5229	44.7474	44.713	44.6611	1.54992	0.63219	24.5598	3	3	6		ENSG00000108094
ENSG00000108179	1	1	1	UUU	3		ENSG00000108179	PPIF	peptidylprolyl isomerase F [Source:HGNC Symbol;Acc:HGNC:9259]	1.12409e-16	2.14875e-14	6.55369e-12	2845.89	2951.5	2825.62	2874.34	1893.88	2023.49	2232.13	2049.83	1.40223	0.487724	824.505	3	3	6		ENSG00000108179	PPIF	peptidylprolyl isomerase F [Source:HGNC Symbol;Acc:HGNC:9259]	5.99966e-33	1.31008e-30	3.49792e-28	178.584	186.15	178.881	181.205	119.869	126.144	138.625	128.213	1.41332	0.499084	52.9923	3	3	6		ENSG00000108179
ENSG00000108352	1	1	1	UUU	3		ENSG00000108352	RAPGEFL1	Rap guanine nucleotide exchange factor like 1 [Source:HGNC Symbol;Acc:HGNC:17428]	5.42786e-07	2.80297e-05	0.0316455	403.545	460.18	426.206	429.977	268.621	282.937	333.188	294.915	1.45797	0.543958	135.061	3	3	6		ENSG00000108352	RAPGEFL1	Rap guanine nucleotide exchange factor like 1 [Source:HGNC Symbol;Acc:HGNC:17428]	3.58594e-13	2.09697e-11	2.09068e-08	25.3231	29.0234	26.9817	27.1094	17.0019	17.6382	20.6924	18.4442	1.46981	0.555628	8.66522	3	3	6		ENSG00000108352
ENSG00000108370	1	1	1	UUU	3		ENSG00000108370	RGS9	regulator of G protein signaling 9 [Source:HGNC Symbol;Acc:HGNC:10004]	0.0389242	0.460036	1	134.515	126.064	124.83	128.47	109.188	105.689	82.7145	99.1969	1.2951	0.373063	29.273	3	3	6		ENSG00000108370	RGS9	regulator of G protein signaling 9 [Source:HGNC Symbol;Acc:HGNC:10004]	0.002161	0.0279359	1	8.44103	7.95086	7.90258	8.09816	6.91084	6.58858	5.13693	6.21212	1.30361	0.382508	1.88604	3	3	6		ENSG00000108370
ENSG00000108379	1	1	1	UUU	3		ENSG00000108379	WNT3	Wnt family member 3 [Source:HGNC Symbol;Acc:HGNC:12782]	4.09846e-05	0.00139899	1	327.253	320.891	329.017	325.72	209.679	252.111	241.154	234.315	1.3901	0.475187	91.4058	3	3	6		ENSG00000108379	WNT3	Wnt family member 3 [Source:HGNC Symbol;Acc:HGNC:12782]	1.30769e-08	4.58452e-07	0.000762406	20.5356	20.2385	20.8289	20.5344	13.2713	15.7165	14.9767	14.6548	1.4012	0.486666	5.87956	3	3	6		ENSG00000108379
ENSG00000108448	1	1	1	UUU	3		ENSG00000108448	TRIM16L	tripartite motif containing 16 like [Source:HGNC Symbol;Acc:HGNC:32670]	0.00120793	0.027456	1	513.968	601.231	543.903	553.034	413.561	496.516	424.057	444.711	1.24358	0.314499	108.323	3	3	6		ENSG00000108448	TRIM16L	tripartite motif containing 16 like [Source:HGNC Symbol;Acc:HGNC:32670]	1.2636e-06	3.36088e-05	0.0736704	32.2523	37.9195	34.4327	34.8681	26.1756	30.9526	26.3358	27.8213	1.25329	0.325718	7.04681	3	3	6		ENSG00000108448
ENSG00000108515	1	1	1	UUU	3		ENSG00000108515	ENO3	enolase 3 [Source:HGNC Symbol;Acc:HGNC:3354]	3.43238e-09	2.64003e-07	0.000200114	442.695	493.679	499.321	478.565	331.428	319.267	299.403	316.7	1.5111	0.5956	161.865	3	3	6		ENSG00000108515	ENO3	enolase 3 [Source:HGNC Symbol;Acc:HGNC:3354]	4.5338e-16	3.45529e-14	2.6433e-11	27.7798	31.1362	31.6103	30.1754	20.9772	19.903	18.5942	19.8248	1.52211	0.606069	10.3506	3	3	6		ENSG00000108515
ENSG00000108561	1	1	1	UUU	3		ENSG00000108561	C1QBP	complement C1q binding protein [Source:HGNC Symbol;Acc:HGNC:1243]	1.43058e-13	1.98585e-11	8.34055e-09	2717.4	2638.54	2635.7	2663.88	2002.1	1950.83	2147.08	2033.34	1.3101	0.38968	630.543	3	3	6		ENSG00000108561	C1QBP	complement C1q binding protein [Source:HGNC Symbol;Acc:HGNC:1243]	2.03768e-21	2.38555e-19	1.18801e-16	170.521	166.412	166.857	167.93	126.719	121.614	133.343	127.225	1.31994	0.400474	40.7047	3	3	6		ENSG00000108561
ENSG00000108582	1	1	1	UUU	3		ENSG00000108582	CPD	carboxypeptidase D [Source:HGNC Symbol;Acc:HGNC:2301]	9.42134e-29	4.99348e-26	5.49283e-24	2092.01	2063.76	2026.71	2060.82	1289.96	1397.07	1247.71	1311.58	1.57125	0.651916	749.244	3	3	6		ENSG00000108582	CPD	carboxypeptidase D [Source:HGNC Symbol;Acc:HGNC:2301]	2.53582e-48	1.09513e-45	1.47843e-43	131.277	130.161	128.304	129.914	81.6458	87.0928	77.4881	82.0755	1.58286	0.662531	47.8383	3	3	6		ENSG00000108582
ENSG00000108691	1	1	1	UUU	3		ENSG00000108691	CCL2	C-C motif chemokine ligand 2 [Source:HGNC Symbol;Acc:HGNC:10618]	3.6605e-13	4.83934e-11	2.13415e-08	283.084	285.629	263.035	277.249	132.378	144.221	147.954	141.518	1.95911	0.970201	135.732	3	3	6		ENSG00000108691	CCL2	C-C motif chemokine ligand 2 [Source:HGNC Symbol;Acc:HGNC:10618]	1.36689e-23	1.78283e-21	7.96927e-19	17.764	18.0145	16.6519	17.4768	8.37863	8.99067	9.18859	8.85263	1.97419	0.981262	8.62415	3	3	6		ENSG00000108691
ENSG00000108771	1	1	1	UUU	3		ENSG00000108771	DHX58	DExH-box helicase 58 [Source:HGNC Symbol;Acc:HGNC:29517]	0.00153674	0.0335563	1	435.668	447.837	411.94	431.815	361.382	340.185	341.343	347.637	1.24214	0.312833	84.1783	3	3	6		ENSG00000108771	DHX58	DExH-box helicase 58 [Source:HGNC Symbol;Acc:HGNC:29517]	1.71315e-05	0.000375066	0.9988	27.3389	28.245	26.0785	27.2208	22.8731	21.207	21.1989	21.7596	1.25098	0.323054	5.46115	3	3	6		ENSG00000108771
ENSG00000108774	1	1	1	UUU	3		ENSG00000108774	RAB5C	RAB5C, member RAS oncogene family [Source:HGNC Symbol;Acc:HGNC:9785]	1.23404e-09	1.01049e-07	7.19468e-05	1632.25	1660	1613.88	1635.37	1264.84	1303.49	1290.81	1286.38	1.2713	0.346303	348.993	3	3	6		ENSG00000108774	RAB5C	RAB5C, member RAS oncogene family [Source:HGNC Symbol;Acc:HGNC:9785]	1.80696e-14	1.19579e-12	1.05349e-09	102.426	104.696	102.169	103.097	80.0557	81.2592	80.165	80.4933	1.28081	0.357061	22.6036	3	3	6		ENSG00000108774
ENSG00000108797	1	1	1	UUU	3		ENSG00000108797	CNTNAP1	contactin associated protein 1 [Source:HGNC Symbol;Acc:HGNC:8011]	4.74665e-15	7.73014e-13	2.76739e-10	1849.08	1883.91	1727.12	1820.04	1338.27	1333.22	1293.14	1321.54	1.3772	0.461742	498.492	3	3	6		ENSG00000108797	CNTNAP1	contactin associated protein 1 [Source:HGNC Symbol;Acc:HGNC:8011]	9.62127e-25	1.36815e-22	5.60939e-20	116.033	118.818	109.338	114.73	84.7037	83.1122	80.3097	82.7085	1.38715	0.472128	32.021	3	3	6		ENSG00000108797
ENSG00000108830	1	1	1	UUU	3		ENSG00000108830	RND2	Rho family GTPase 2 [Source:HGNC Symbol;Acc:HGNC:18315]	0.0346797	0.420121	1	61.2344	45.8416	54.3903	53.8221	33.8192	37.4313	36.1148	35.7884	1.5039	0.588705	18.0337	3	3	6		ENSG00000108830	RND2	Rho family GTPase 2 [Source:HGNC Symbol;Acc:HGNC:18315]	0.00112306	0.0158539	1	3.84256	2.89122	3.44327	3.39235	2.14053	2.33345	2.24288	2.23896	1.51515	0.599459	1.15339	3	3	6		ENSG00000108830
ENSG00000108846	1	1	1	UUU	3		ENSG00000108846	ABCC3	ATP binding cassette subfamily C member 3 [Source:HGNC Symbol;Acc:HGNC:54]	5.21663e-08	3.28091e-06	0.0030414	932.57	1022.62	1041.44	998.877	692.811	705.691	822.485	740.329	1.34923	0.432141	258.548	3	3	6		ENSG00000108846	ABCC3	ATP binding cassette subfamily C member 3 [Source:HGNC Symbol;Acc:HGNC:54]	1.55381e-16	1.23588e-14	9.05902e-12	58.5203	64.4964	65.9301	62.9823	43.8502	43.9925	51.0799	46.3075	1.36009	0.443699	16.6747	3	3	6		ENSG00000108846
ENSG00000108932	1	1	1	UUU	3		ENSG00000108932	SLC16A6	solute carrier family 16 member 6 [Source:HGNC Symbol;Acc:HGNC:10927]	0.0103534	0.164072	1	40.1537	35.2628	41.0156	38.8107	20.2915	17.6148	25.6298	21.1787	1.83253	0.873841	17.632	3	2	5		ENSG00000108932	SLC16A6	solute carrier family 16 member 6 [Source:HGNC Symbol;Acc:HGNC:10927]	7.61988e-05	0.00143679	1	2.51971	2.22402	2.59656	2.44676	1.28432	1.0981	1.59173	1.32471	1.84701	0.885195	1.12205	3	2	5		ENSG00000108932
ENSG00000108960	1	1	1	UUU	3		ENSG00000108960	MMD	monocyte to macrophage differentiation associated [Source:HGNC Symbol;Acc:HGNC:7153]	4.2067e-08	2.6863e-06	0.00245259	399.529	355.273	437.797	397.533	270.554	258.717	243.484	257.585	1.54331	0.626029	139.949	3	3	6		ENSG00000108960	MMD	monocyte to macrophage differentiation associated [Source:HGNC Symbol;Acc:HGNC:7153]	4.92229e-15	3.41642e-13	2.86979e-10	25.0711	22.407	27.7155	25.0645	17.1242	16.1283	15.1214	16.1246	1.55442	0.63638	8.93989	3	3	6		ENSG00000108960
ENSG00000109046	1	1	1	UUU	3		ENSG00000109046	WSB1	WD repeat and SOCS box containing 1 [Source:HGNC Symbol;Acc:HGNC:19221]	4.34306e-07	2.27297e-05	0.0253209	3381.95	3388.76	3319.59	3363.43	2992.52	2760.01	2648.03	2800.19	1.20115	0.264411	563.246	3	3	6		ENSG00000109046	WSB1	WD repeat and SOCS box containing 1 [Source:HGNC Symbol;Acc:HGNC:19221]	1.12138e-11	5.69998e-10	6.53787e-07	212.223	213.728	210.152	212.034	189.406	172.058	164.454	175.306	1.20951	0.274422	36.7282	3	3	6		ENSG00000109046
ENSG00000109089	1	1	1	UUU	3		ENSG00000109089	CDR2L	cerebellar degeneration related protein 2 like [Source:HGNC Symbol;Acc:HGNC:29999]	9.51523e-10	7.93643e-08	5.54757e-05	2075.95	2267.4	2160.45	2167.93	1590.47	1710.83	1771.95	1691.09	1.28198	0.358371	476.848	3	3	6		ENSG00000109089	CDR2L	cerebellar degeneration related protein 2 like [Source:HGNC Symbol;Acc:HGNC:29999]	1.87498e-17	1.60994e-15	1.09315e-12	130.269	143.004	136.771	136.681	100.666	106.653	110.046	105.788	1.29203	0.369639	30.8932	3	3	6		ENSG00000109089
ENSG00000109099	1	1	1	UUU	3		ENSG00000109099	PMP22	peripheral myelin protein 22 [Source:HGNC Symbol;Acc:HGNC:9118]	0.00145963	0.0321616	1	189.726	174.551	182.787	182.355	128.513	126.606	138.634	131.251	1.38936	0.474419	51.1037	3	3	6		ENSG00000109099	PMP22	peripheral myelin protein 22 [Source:HGNC Symbol;Acc:HGNC:9118]	6.5601e-06	0.000155159	0.382467	11.9056	11.0089	11.5716	11.4954	8.134	7.89257	8.60978	8.21212	1.39981	0.485228	3.28326	3	3	6		ENSG00000109099
ENSG00000109133	1	1	1	UUU	3		ENSG00000109133	TMEM33	transmembrane protein 33 [Source:HGNC Symbol;Acc:HGNC:25541]	1.46161e-07	8.45387e-06	0.0085215	1085.15	1109.9	1028.96	1074.67	876.401	825.691	786.37	829.487	1.29558	0.373601	245.182	3	3	6		ENSG00000109133	TMEM33	transmembrane protein 33 [Source:HGNC Symbol;Acc:HGNC:25541]	3.85644e-13	2.24838e-11	2.24838e-08	68.0952	70.0009	65.1399	67.7453	55.4702	51.4733	48.837	51.9268	1.30463	0.383641	15.8185	3	3	6		ENSG00000109133
ENSG00000109189	1	1	1	UUU	3		ENSG00000109189	USP46	ubiquitin specific peptidase 46 [Source:HGNC Symbol;Acc:HGNC:20075]	1.0183e-06	5.00581e-05	0.0593689	540.067	534.231	510.912	528.404	377.809	399.635	386.778	388.074	1.36161	0.44531	140.33	3	3	6		ENSG00000109189	USP46	ubiquitin specific peptidase 46 [Source:HGNC Symbol;Acc:HGNC:20075]	8.92767e-11	4.04744e-09	5.20501e-06	33.8901	33.6938	32.3441	33.3094	23.9127	24.9131	24.0206	24.2821	1.37176	0.456033	9.02723	3	3	6		ENSG00000109189
ENSG00000109220	1	1	1	UUU	3		ENSG00000109220	CHIC2	cysteine rich hydrophobic domain 2 [Source:HGNC Symbol;Acc:HGNC:1935]	0.0162817	0.235255	1	152.584	142.814	161.388	152.262	112.087	116.698	121.159	116.648	1.30531	0.384397	35.6142	3	3	6		ENSG00000109220	CHIC2	cysteine rich hydrophobic domain 2 [Source:HGNC Symbol;Acc:HGNC:1935]	0.000510121	0.00788888	1	9.5749	9.00726	10.2169	9.59969	7.09432	7.27489	7.52452	7.29791	1.3154	0.395505	2.30178	3	3	6		ENSG00000109220
ENSG00000109458	1	1	1	UUU	3		ENSG00000109458	GAB1	GRB2 associated binding protein 1 [Source:HGNC Symbol;Acc:HGNC:4066]	2.93751e-05	0.00104365	1	339.299	318.247	314.75	324.099	249.296	230.093	212.029	230.472	1.40624	0.491839	93.6263	3	3	6		ENSG00000109458	GAB1	GRB2 associated binding protein 1 [Source:HGNC Symbol;Acc:HGNC:4066]	1.04195e-08	3.6951e-07	0.000607475	21.2915	20.0717	19.9258	20.4297	15.7787	14.3439	13.1679	14.4302	1.41576	0.501579	5.99952	3	3	6		ENSG00000109458
ENSG00000109466	1	1	1	UUU	3		ENSG00000109466	KLHL2	kelch like family member 2 [Source:HGNC Symbol;Acc:HGNC:6353]	0.00196316	0.0414847	1	401.537	423.154	396.782	407.158	321.766	337.983	326.198	328.649	1.23888	0.30904	78.5086	3	3	6		ENSG00000109466	KLHL2	kelch like family member 2 [Source:HGNC Symbol;Acc:HGNC:6353]	2.73274e-05	0.000574969	1	25.1971	26.6882	25.1189	25.6681	20.3656	21.0697	20.2583	20.5645	1.24817	0.319816	5.10353	3	3	6		ENSG00000109466
ENSG00000109736	1	1	1	UUU	3		ENSG00000109736	MFSD10	major facilitator superfamily domain containing 10 [Source:HGNC Symbol;Acc:HGNC:16894]	1.35725e-09	1.10518e-07	7.91307e-05	1915.33	2307.95	2105.17	2109.49	1514.13	1622.76	1641.48	1592.79	1.3244	0.405335	516.695	3	3	6		ENSG00000109736	MFSD10	major facilitator superfamily domain containing 10 [Source:HGNC Symbol;Acc:HGNC:16894]	2.01719e-21	2.36633e-19	1.17606e-16	120.19	145.562	133.271	133.008	95.8344	101.162	101.943	99.6464	1.3348	0.416621	33.3614	3	3	6		ENSG00000109736
ENSG00000109762	1	1	1	UUU	3		ENSG00000109762	SNX25	sorting nexin 25 [Source:HGNC Symbol;Acc:HGNC:21883]	0.00977847	0.156751	1	373.43	335.878	349.525	352.944	291.811	296.148	285.423	291.128	1.21233	0.277788	61.8165	3	3	6		ENSG00000109762	SNX25	sorting nexin 25 [Source:HGNC Symbol;Acc:HGNC:21883]	0.000407988	0.00647604	1	23.4333	21.1837	22.1272	22.2481	18.4697	18.4617	17.726	18.2192	1.22114	0.288226	4.02894	3	3	6		ENSG00000109762
ENSG00000109790	1	1	1	UUU	3		ENSG00000109790	KLHL5	kelch like family member 5 [Source:HGNC Symbol;Acc:HGNC:6356]	3.47707e-10	3.02116e-08	2.0272e-05	1200.6	1094.03	1114.56	1136.39	810.695	831.196	876.075	839.322	1.35394	0.437166	297.071	3	3	6		ENSG00000109790	KLHL5	kelch like family member 5 [Source:HGNC Symbol;Acc:HGNC:6356]	7.04809e-18	6.29303e-16	4.10918e-13	75.3393	69.0001	70.5588	71.6327	51.3115	51.8164	54.4081	52.512	1.36412	0.447972	19.1207	3	3	6		ENSG00000109790
ENSG00000109929	1	1	1	UUU	3		ENSG00000109929	SC5D	sterol-C5-desaturase [Source:HGNC Symbol;Acc:HGNC:10547]	1.47838e-06	7.05916e-05	0.0861923	1792.86	1797.52	1807.36	1799.25	1546.02	1504.96	1328.09	1459.69	1.23262	0.301732	339.558	3	3	6		ENSG00000109929	SC5D	sterol-C5-desaturase [Source:HGNC Symbol;Acc:HGNC:10547]	8.56941e-12	4.40577e-10	4.99614e-07	112.505	113.369	114.418	113.431	97.8526	93.8186	82.4803	91.3838	1.24126	0.311801	22.0469	3	3	6		ENSG00000109929
ENSG00000110031	1	1	1	UUU	3		ENSG00000110031	LPXN	leupaxin [Source:HGNC Symbol;Acc:HGNC:14061]	0.000216193	0.00616959	1	238.915	164.854	184.57	196.113	132.378	110.092	139.799	127.423	1.53907	0.622057	68.6897	3	3	6		ENSG00000110031	LPXN	leupaxin [Source:HGNC Symbol;Acc:HGNC:14061]	5.47852e-09	2.01393e-07	0.000319409	14.9923	10.3973	11.6845	12.358	8.37863	6.8631	8.68214	7.97462	1.54967	0.63196	4.3834	3	3	6		ENSG00000110031
ENSG00000110076	1	1	1	UUU	3		ENSG00000110076	NRXN2	neurexin 2 [Source:HGNC Symbol;Acc:HGNC:8009]	0.00751567	0.126474	1	13.05	18.513	18.7245	16.7625	5.79758	6.60553	4.65997	5.68769	2.94715	1.55932	11.0748	2	0	2		ENSG00000110076	NRXN2	neurexin 2 [Source:HGNC Symbol;Acc:HGNC:8009]	4.41724e-05	0.000884691	1	0.818906	1.16761	1.18539	1.0573	0.366947	0.411786	0.289405	0.356046	2.96956	1.57025	0.701254	2	0	2		ENSG00000110076
ENSG00000110080	1	1	1	UUU	3		ENSG00000110080	ST3GAL4	ST3 beta-galactoside alpha-2,3-sialyltransferase 4 [Source:HGNC Symbol;Acc:HGNC:10864]	0.00944672	0.152439	1	353.353	411.693	372.707	379.251	334.327	289.542	312.218	312.029	1.21543	0.281472	67.2219	3	3	6		ENSG00000110080	ST3GAL4	ST3 beta-galactoside alpha-2,3-sialyltransferase 4 [Source:HGNC Symbol;Acc:HGNC:10864]	0.000200546	0.00343283	1	22.1734	25.9654	23.5949	23.9112	21.1606	18.05	19.3901	19.5336	1.22411	0.291733	4.37766	3	3	6		ENSG00000110080
ENSG00000110090	1	1	1	UUU	3		ENSG00000110090	CPT1A	carnitine palmitoyltransferase 1A [Source:HGNC Symbol;Acc:HGNC:2328]	3.35343e-12	3.91023e-10	1.95512e-07	314.203	321.773	312.967	316.314	184.556	153.028	180.574	172.719	1.83138	0.872929	143.595	3	3	6		ENSG00000110090	CPT1A	carnitine palmitoyltransferase 1A [Source:HGNC Symbol;Acc:HGNC:2328]	1.429e-21	1.70028e-19	8.33136e-17	19.7167	20.2941	19.8129	19.9413	11.6812	9.53971	11.2144	10.8118	1.8444	0.883154	9.12949	3	3	6		ENSG00000110090
ENSG00000110092	1	1	1	UUU	3		ENSG00000110092	CCND1	cyclin D1 [Source:HGNC Symbol;Acc:HGNC:1582]	3.99846e-208	2.33118e-203	2.33118e-203	5529.17	5410.19	5289.23	5409.53	1571.14	1781.29	1790.59	1714.34	3.15545	1.65785	3695.19	3	3	6		ENSG00000110092	CCND1	cyclin D1 [Source:HGNC Symbol;Acc:HGNC:1582]	0	0	0	346.964	341.22	334.844	341.009	99.4427	111.045	111.204	107.23	3.18015	1.6691	233.779	3	3	6		ENSG00000110092
ENSG00000110218	1	1	1	UUU	3		ENSG00000110218	PANX1	pannexin 1 [Source:HGNC Symbol;Acc:HGNC:8599]	0.000107898	0.00330391	1	857.282	878.044	830.121	855.149	689.912	744.223	660.551	698.229	1.22474	0.292476	156.92	3	3	6		ENSG00000110218	PANX1	pannexin 1 [Source:HGNC Symbol;Acc:HGNC:8599]	8.53876e-08	2.67505e-06	0.00497827	53.7958	55.378	52.5522	53.9087	43.6667	46.3946	41.0231	43.6948	1.23375	0.303055	10.2139	3	3	6		ENSG00000110218
ENSG00000110400	1	1	1	UUU	3		ENSG00000110400	NECTIN1	nectin cell adhesion molecule 1 [Source:HGNC Symbol;Acc:HGNC:9706]	0.004239	0.0789843	1	359.376	343.812	389.649	364.279	287.946	287.341	308.723	294.67	1.23623	0.305943	69.6088	3	3	6		ENSG00000110400	NECTIN1	nectin cell adhesion molecule 1 [Source:HGNC Symbol;Acc:HGNC:9706]	6.9609e-05	0.00132582	1	22.5514	21.6842	24.6673	22.9676	18.2251	17.9127	19.173	18.4369	1.24574	0.317003	4.5307	3	3	6		ENSG00000110400
ENSG00000110427	1	1	1	UUU	3		ENSG00000110427	KIAA1549L	KIAA1549 like [Source:HGNC Symbol;Acc:HGNC:24836]	5.55429e-11	5.4979e-09	3.23826e-06	246.945	211.577	197.053	218.525	99.5251	105.689	116.499	107.238	2.03777	1.02699	111.288	3	3	6		ENSG00000110427	KIAA1549L	KIAA1549 like [Source:HGNC Symbol;Acc:HGNC:24836]	1.25567e-21	1.50017e-19	7.32082e-17	15.4962	13.3441	12.4748	13.7717	6.29926	6.58858	7.23511	6.70765	2.05313	1.03783	7.06405	3	3	6		ENSG00000110427
ENSG00000110446	1	1	1	UUU	3		ENSG00000110446	SLC15A3	solute carrier family 15 member 3 [Source:HGNC Symbol;Acc:HGNC:18068]	0.00228052	0.0470319	1	85.3267	85.5123	75.7898	82.2096	49.2794	48.4406	54.7547	50.8249	1.61751	0.693771	31.3847	3	3	6		ENSG00000110446	SLC15A3	solute carrier family 15 member 3 [Source:HGNC Symbol;Acc:HGNC:18068]	3.98512e-06	9.83659e-05	0.23234	5.35438	5.39324	4.798	5.18187	3.11905	3.01977	3.4005	3.17977	1.62964	0.704549	2.0021	3	3	6		ENSG00000110446
ENSG00000110492	1	1	1	UUU	3		ENSG00000110492	MDK	midkine [Source:HGNC Symbol;Acc:HGNC:6972]	7.01811e-06	0.000289166	0.40917	1066.08	1202.46	1078.89	1115.81	841.615	857.618	957.624	885.619	1.25992	0.333334	230.192	3	3	6		ENSG00000110492	MDK	midkine [Source:HGNC Symbol;Acc:HGNC:6972]	1.71067e-11	8.46649e-10	9.97352e-07	66.8983	75.8389	68.3009	70.346	53.2685	53.4636	59.4726	55.4016	1.26975	0.344542	14.9445	3	3	6		ENSG00000110492
ENSG00000110619	1	1	1	UUU	3		ENSG00000110619	CARS	cysteinyl-tRNA synthetase [Source:HGNC Symbol;Acc:HGNC:1493]	3.72316e-08	2.40108e-06	0.00217068	1499.74	1730.52	1527.39	1585.88	1196.23	1285.88	1195.28	1225.8	1.29376	0.371566	360.086	3	3	6		ENSG00000110619	CARS	cysteinyl-tRNA synthetase [Source:HGNC Symbol;Acc:HGNC:1493]	3.7572e-16	2.88606e-14	2.19052e-11	94.1112	109.144	96.6937	99.9828	75.7135	80.1611	74.2323	76.7023	1.30352	0.382411	23.2806	3	3	6		ENSG00000110619
ENSG00000110628	1	1	1	UUU	3		ENSG00000110628	SLC22A18	solute carrier family 22 member 18 [Source:HGNC Symbol;Acc:HGNC:10964]	1.229e-08	8.66974e-07	0.00071653	696.667	752.861	810.505	753.344	577.825	498.718	524.247	533.597	1.41182	0.49756	219.748	3	3	6		ENSG00000110628	SLC22A18	solute carrier family 22 member 18 [Source:HGNC Symbol;Acc:HGNC:10964]	1.03549e-16	8.37325e-15	6.03711e-12	43.717	47.4827	51.3103	47.5033	36.5724	31.0899	32.558	33.4068	1.42197	0.507889	14.0966	3	3	6		ENSG00000110628
ENSG00000110660	1	1	1	UUU	3		ENSG00000110660	SLC35F2	solute carrier family 35 member F2 [Source:HGNC Symbol;Acc:HGNC:23615]	3.18943e-11	3.26801e-09	1.8595e-06	1032.95	997.056	1002.21	1010.74	740.157	704.59	751.421	732.056	1.38069	0.465385	278.683	3	3	6		ENSG00000110660	SLC35F2	solute carrier family 35 member F2 [Source:HGNC Symbol;Acc:HGNC:23615]	2.12189e-18	1.97937e-16	1.23711e-13	64.8195	62.884	63.4464	63.7167	46.8469	43.9239	46.6665	45.8124	1.39082	0.475932	17.9042	3	3	6		ENSG00000110660
ENSG00000110675	1	1	1	UUU	3		ENSG00000110675	ELMOD1	ELMO domain containing 1 [Source:HGNC Symbol;Acc:HGNC:25334]	0.0293052	0.369816	1	34.1307	40.5522	42.7989	39.1606	24.1566	17.6148	29.1248	23.632	1.6571	0.728658	15.5286	3	2	5		ENSG00000110675	ELMOD1	ELMO domain containing 1 [Source:HGNC Symbol;Acc:HGNC:25334]	0.000592137	0.00900908	1	2.14175	2.55762	2.70946	2.46961	1.52895	1.0981	1.80878	1.47861	1.67023	0.740044	0.991002	3	2	5		ENSG00000110675
ENSG00000110697	1	1	1	UUU	3		ENSG00000110697	PITPNM1	phosphatidylinositol transfer protein membrane associated 1 [Source:HGNC Symbol;Acc:HGNC:9003]	3.37707e-18	7.4298e-16	1.9689e-13	2528.68	2817.5	2686.52	2677.57	1885.18	1895.79	1981.65	1920.87	1.39393	0.479161	756.694	3	3	6		ENSG00000110697	PITPNM1	phosphatidylinositol transfer protein membrane associated 1 [Source:HGNC Symbol;Acc:HGNC:9003]	4.64869e-31	9.28177e-29	2.71028e-26	158.679	177.699	170.075	168.817	119.319	118.183	123.069	120.19	1.40458	0.490144	48.6272	3	3	6		ENSG00000110697
ENSG00000110719	1	1	1	UUU	3		ENSG00000110719	TCIRG1	T cell immune regulator 1, ATPase H+ transporting V0 subunit a3 [Source:HGNC Symbol;Acc:HGNC:11647]	5.51825e-12	6.19894e-10	3.21725e-07	2055.87	2182.77	2144.4	2127.68	1669.7	1615.05	1651.96	1645.57	1.29297	0.370693	482.109	3	3	6		ENSG00000110719	TCIRG1	T cell immune regulator 1, ATPase H+ transporting V0 subunit a3 [Source:HGNC Symbol;Acc:HGNC:11647]	3.69642e-18	3.39384e-16	2.15509e-13	129.009	137.667	135.755	134.144	105.681	100.682	102.594	102.985	1.30255	0.381337	31.1581	3	3	6		ENSG00000110719
ENSG00000110811	1	1	1	UUU	3		ENSG00000110811	P3H3	prolyl 3-hydroxylase 3 [Source:HGNC Symbol;Acc:HGNC:19318]	2.1118e-06	9.77158e-05	0.123122	1817.96	1942.98	1871.56	1877.5	1588.54	1575.42	1526.14	1563.37	1.20094	0.264158	314.135	3	3	6		ENSG00000110811	P3H3	prolyl 3-hydroxylase 3 [Source:HGNC Symbol;Acc:HGNC:19318]	8.47293e-10	3.44004e-08	4.93989e-05	114.08	122.543	118.482	118.368	100.544	98.211	94.78	97.8449	1.20976	0.274717	20.5236	3	3	6		ENSG00000110811
ENSG00000110871	1	1	1	UUU	3		ENSG00000110871	COQ5	coenzyme Q5, methyltransferase [Source:HGNC Symbol;Acc:HGNC:28722]	0.00621299	0.10829	1	435.668	424.035	448.497	436.067	381.674	352.295	352.993	362.321	1.20354	0.267282	73.7461	3	3	6		ENSG00000110871	COQ5	coenzyme Q5, methyltransferase [Source:HGNC Symbol;Acc:HGNC:28722]	0.000198208	0.00339846	1	27.3389	26.7438	28.3928	27.4918	24.1574	21.9619	21.9224	22.6806	1.21213	0.277546	4.81126	3	3	6		ENSG00000110871
ENSG00000110881	1	1	1	UUU	3		ENSG00000110881	ASIC1	acid sensing ion channel subunit 1 [Source:HGNC Symbol;Acc:HGNC:100]	2.85911e-15	4.77627e-13	1.66692e-10	336.287	353.51	333.475	341.091	187.455	173.946	164.264	175.222	1.94662	0.960975	165.869	3	3	6		ENSG00000110881	ASIC1	acid sensing ion channel subunit 1 [Source:HGNC Symbol;Acc:HGNC:100]	2.00695e-26	3.1624e-24	1.17009e-21	21.1026	22.2958	21.1112	21.5032	11.8646	10.8437	10.2015	10.9699	1.96019	0.970993	10.5332	3	3	6		ENSG00000110881
ENSG00000110925	1	1	1	UUU	3		ENSG00000110925	CSRNP2	cysteine and serine rich nuclear protein 2 [Source:HGNC Symbol;Acc:HGNC:16006]	0.000156997	0.00463691	1	736.821	724.65	781.972	747.814	608.746	626.425	594.146	609.772	1.22638	0.29441	138.042	3	3	6		ENSG00000110925	CSRNP2	cysteine and serine rich nuclear protein 2 [Source:HGNC Symbol;Acc:HGNC:16006]	3.04511e-07	8.7889e-06	0.0177536	46.2367	45.7035	49.504	47.1481	38.5295	39.0511	36.8991	38.1599	1.23554	0.305143	8.98821	3	3	6		ENSG00000110925
ENSG00000111012	1	1	1	UUU	3		ENSG00000111012	CYP27B1	cytochrome P450 family 27 subfamily B member 1 [Source:HGNC Symbol;Acc:HGNC:2606]	0.0141865	0.211264	1	39.1499	29.9734	36.5574	35.2269	19.3253	14.312	23.2999	18.979	1.85609	0.89227	16.2479	3	2	5		ENSG00000111012	CYP27B1	cytochrome P450 family 27 subfamily B member 1 [Source:HGNC Symbol;Acc:HGNC:2606]	0.000136793	0.00243595	1	2.45672	1.89041	2.31433	2.22049	1.22316	0.892204	1.44702	1.18746	1.86994	0.902995	1.03302	3	2	5		ENSG00000111012
ENSG00000111186	1	1	1	UUU	3		ENSG00000111186	WNT5B	Wnt family member 5B [Source:HGNC Symbol;Acc:HGNC:16265]	7.31413e-06	0.000299248	0.426429	595.279	602.112	576.894	591.428	429.021	444.772	479.977	451.257	1.31062	0.390255	140.172	3	3	6		ENSG00000111186	WNT5B	Wnt family member 5B [Source:HGNC Symbol;Acc:HGNC:16265]	1.51018e-09	5.94911e-08	8.80468e-05	37.3547	37.9751	36.5212	37.2837	27.1541	27.7269	29.8087	28.2299	1.32072	0.401319	9.05376	3	3	6		ENSG00000111186
ENSG00000111224	1	1	1	UUU	3		ENSG00000111224	PARP11	poly(ADP-ribose) polymerase family member 11 [Source:HGNC Symbol;Acc:HGNC:1186]	3.55698e-11	3.61288e-09	2.07379e-06	236.907	227.445	227.369	230.574	123.682	126.606	96.6944	115.661	1.99354	0.99533	114.913	3	3	6		ENSG00000111224	PARP11	poly(ADP-ribose) polymerase family member 11 [Source:HGNC Symbol;Acc:HGNC:1186]	3.47571e-21	4.02864e-19	2.02641e-16	14.8663	14.3449	14.394	14.5351	7.82821	7.89257	6.00514	7.24197	2.00706	1.00508	7.29308	3	3	6		ENSG00000111224
ENSG00000111252	1	1	1	UUU	3		ENSG00000111252	SH2B3	SH2B adaptor protein 3 [Source:HGNC Symbol;Acc:HGNC:29605]	3.16558e-08	2.07549e-06	0.00184559	1749.7	1719.06	1595.15	1687.97	1298.66	1356.34	1365.37	1340.12	1.25957	0.332926	347.849	3	3	6		ENSG00000111252	SH2B3	SH2B adaptor protein 3 [Source:HGNC Symbol;Acc:HGNC:29605]	1.01926e-13	6.29501e-12	5.94249e-09	109.796	108.421	100.984	106.4	82.1962	84.5534	84.7955	83.8484	1.26896	0.343647	22.5519	3	3	6		ENSG00000111252
ENSG00000111331	1	1	1	UUU	3		ENSG00000111331	OAS3	2-5-oligoadenylate synthetase 3 [Source:HGNC Symbol;Acc:HGNC:8088]	0.0226031	0.302777	1	2409.22	3188.64	2662.45	2753.44	2133.51	2012.49	2430.18	2192.06	1.2561	0.328949	561.381	3	3	6		ENSG00000111331	OAS3	2-5-oligoadenylate synthetase 3 [Source:HGNC Symbol;Acc:HGNC:8088]	2.10445e-16	1.6469e-14	1.22694e-11	151.183	201.107	168.551	173.613	135.037	125.457	150.924	137.14	1.26596	0.340233	36.4738	3	3	6		ENSG00000111331
ENSG00000111348	1	1	1	UUU	3		ENSG00000111348	ARHGDIB	Rho GDP dissociation inhibitor beta [Source:HGNC Symbol;Acc:HGNC:679]	0.00639336	0.110771	1	319.222	323.536	291.568	311.442	204.848	270.827	264.453	246.709	1.26238	0.336151	64.7327	3	3	6		ENSG00000111348	ARHGDIB	Rho GDP dissociation inhibitor beta [Source:HGNC Symbol;Acc:HGNC:679]	3.93416e-05	0.000801991	1	20.0317	20.4053	18.4582	19.6317	12.9655	16.8832	16.4237	15.4241	1.27279	0.347998	4.2076	3	3	6		ENSG00000111348
ENSG00000111450	1	1	1	UUU	3		ENSG00000111450	STX2	syntaxin 2 [Source:HGNC Symbol;Acc:HGNC:3403]	1.63816e-07	9.33609e-06	0.00955082	866.317	866.583	896.102	876.334	711.17	622.021	658.221	663.804	1.32017	0.400724	212.53	3	3	6		ENSG00000111450	STX2	syntaxin 2 [Source:HGNC Symbol;Acc:HGNC:3403]	5.95313e-13	3.41278e-11	3.47079e-08	54.3627	54.6552	56.7293	55.2491	45.0122	38.7765	40.8784	41.5557	1.32952	0.410903	13.6933	3	3	6		ENSG00000111450
ENSG00000111664	1	1	1	UUU	3		ENSG00000111664	GNB3	G protein subunit beta 3 [Source:HGNC Symbol;Acc:HGNC:4400]	6.97427e-08	4.27115e-06	0.00406614	269.03	278.576	312.967	286.858	182.624	173.946	178.244	178.271	1.60911	0.686263	108.587	3	3	6		ENSG00000111664	GNB3	G protein subunit beta 3 [Source:HGNC Symbol;Acc:HGNC:4400]	7.60486e-14	4.74709e-12	4.43378e-09	16.8821	17.5697	19.8129	18.0882	11.5588	10.8437	11.0697	11.1574	1.62118	0.697047	6.9308	3	3	6		ENSG00000111664
ENSG00000111674	1	1	1	UUU	3		ENSG00000111674	ENO2	enolase 2 [Source:HGNC Symbol;Acc:HGNC:3353]	3.24826e-10	2.83503e-08	1.8938e-05	1757.73	1852.18	1795.77	1801.89	1454.23	1361.84	1395.66	1403.91	1.28348	0.360064	397.984	3	3	6		ENSG00000111674	ENO2	enolase 2 [Source:HGNC Symbol;Acc:HGNC:3353]	4.7261e-16	3.59714e-14	2.75541e-11	110.3	116.816	113.684	113.6	92.0426	84.8966	86.6766	87.872	1.29279	0.370492	25.7284	3	3	6		ENSG00000111674
ENSG00000111711	1	1	1	UUU	3		ENSG00000111711	GOLT1B	golgi transport 1B [Source:HGNC Symbol;Acc:HGNC:20175]	2.44751e-07	1.35128e-05	0.0142695	519.991	520.126	504.671	514.929	380.708	382.02	276.103	346.277	1.48704	0.572448	168.652	3	3	6		ENSG00000111711	GOLT1B	golgi transport 1B [Source:HGNC Symbol;Acc:HGNC:20175]	1.62431e-15	1.18376e-13	9.47007e-11	32.6302	32.8042	31.949	32.4612	24.0962	23.815	17.1472	21.6861	1.49686	0.581942	10.775	3	3	6		ENSG00000111711
ENSG00000111859	1	1	1	UUU	3		ENSG00000111859	NEDD9	neural precursor cell expressed, developmentally down-regulated 9 [Source:HGNC Symbol;Acc:HGNC:7733]	1.31522e-28	6.84641e-26	7.66798e-24	672.575	796.058	680.325	716.319	317.901	335.781	364.643	339.442	2.11029	1.07744	376.878	3	3	6		ENSG00000111859	NEDD9	neural precursor cell expressed, developmentally down-regulated 9 [Source:HGNC Symbol;Acc:HGNC:7733]	3.1459e-58	1.93895e-55	1.83412e-53	42.2051	50.2071	43.0691	45.1605	20.1209	20.9325	22.6459	21.2331	2.12689	1.08874	23.9273	3	3	6		ENSG00000111859
ENSG00000111962	1	1	1	UUU	3		ENSG00000111962	UST	uronyl 2-sulfotransferase [Source:HGNC Symbol;Acc:HGNC:17223]	0.0215535	0.291287	1	90.3459	90.8017	85.5978	88.9151	70.5372	56.147	62.9096	63.1979	1.40693	0.492551	25.7172	3	3	6		ENSG00000111962	UST	uronyl 2-sulfotransferase [Source:HGNC Symbol;Acc:HGNC:17223]	0.000539772	0.00830557	1	5.66935	5.72684	5.41891	5.60503	4.46453	3.50018	3.90696	3.95722	1.41641	0.502234	1.64781	3	3	6		ENSG00000111962
ENSG00000112139	1	1	1	UUU	3		ENSG00000112139	MDGA1	MAM domain containing glycosylphosphatidylinositol anchor 1 [Source:HGNC Symbol;Acc:HGNC:19267]	6.29387e-05	0.00205341	1	307.176	306.786	325.45	313.137	231.903	227.891	222.514	227.436	1.37682	0.461336	85.7016	3	3	6		ENSG00000112139	MDGA1	MAM domain containing glycosylphosphatidylinositol anchor 1 [Source:HGNC Symbol;Acc:HGNC:19267]	7.37412e-08	2.33782e-06	0.00429926	19.2758	19.3489	20.6032	19.7426	14.6779	14.2066	13.8191	14.2345	1.38695	0.471919	5.5081	3	3	6		ENSG00000112139
ENSG00000112149	1	1	1	UUU	3		ENSG00000112149	CD83	CD83 molecule [Source:HGNC Symbol;Acc:HGNC:1703]	0.000781757	0.0190067	1	172.661	211.577	227.369	203.869	149.771	139.817	142.129	143.906	1.41669	0.502519	59.9634	3	3	6		ENSG00000112149	CD83	CD83 molecule [Source:HGNC Symbol;Acc:HGNC:1703]	5.64744e-07	1.57389e-05	0.0329257	10.8348	13.3441	14.394	12.8576	9.47947	8.71614	8.82684	9.00748	1.42744	0.513426	3.85013	3	3	6		ENSG00000112149
ENSG00000112182	1	1	1	UUU	3		ENSG00000112182	BACH2	BTB domain and CNC homolog 2 [Source:HGNC Symbol;Acc:HGNC:14078]	6.3929e-06	0.000265848	0.372719	159.611	148.985	143.555	150.717	82.1324	77.0645	101.354	86.8504	1.73536	0.795238	63.8666	3	3	6		ENSG00000112182	BACH2	BTB domain and CNC homolog 2 [Source:HGNC Symbol;Acc:HGNC:14078]	2.77532e-11	1.34391e-09	1.61807e-06	10.0158	9.39647	9.08797	9.50009	5.19842	4.80417	6.29455	5.43238	1.74879	0.806357	4.06771	3	3	6		ENSG00000112182
ENSG00000112183	1	1	1	UUU	3		ENSG00000112183	RBM24	RNA binding motif protein 24 [Source:HGNC Symbol;Acc:HGNC:21539]	0.00315973	0.0618598	1	290.111	303.26	266.602	286.657	220.308	234.496	217.854	224.219	1.27847	0.354417	62.4381	3	3	6		ENSG00000112183	RBM24	RNA binding motif protein 24 [Source:HGNC Symbol;Acc:HGNC:21539]	4.52779e-05	0.00090342	1	18.2049	19.1265	16.8777	18.0697	13.944	14.6184	13.5297	14.0307	1.28787	0.364986	4.03901	3	3	6		ENSG00000112183
ENSG00000112200	1	1	1	UUU	3		ENSG00000112200	ZNF451	zinc finger protein 451 [Source:HGNC Symbol;Acc:HGNC:21091]	0.000331856	0.00897814	1	709.717	696.44	716.882	707.68	592.319	611.012	525.412	576.248	1.22808	0.296408	131.432	3	3	6		ENSG00000112200	ZNF451	zinc finger protein 451 [Source:HGNC Symbol;Acc:HGNC:21091]	5.80102e-07	1.6136e-05	0.0338211	44.5359	43.9243	45.3834	44.6145	37.4898	38.0902	32.6304	36.0701	1.23688	0.306709	8.5444	3	3	6		ENSG00000112200
ENSG00000112208	1	1	1	UUU	3		ENSG00000112208	BAG2	BCL2 associated athanogene 2 [Source:HGNC Symbol;Acc:HGNC:938]	0.00223557	0.046252	1	385.476	322.655	356.658	354.929	301.474	263.12	270.278	278.291	1.27539	0.350938	76.6384	3	3	6		ENSG00000112208	BAG2	BCL2 associated athanogene 2 [Source:HGNC Symbol;Acc:HGNC:938]	1.38079e-05	0.000307614	0.805025	24.1892	20.3497	22.5788	22.3726	19.0813	16.4028	16.7855	17.4232	1.28407	0.360724	4.94941	3	3	6		ENSG00000112208
ENSG00000112210	1	1	1	UUU	3		ENSG00000112210	RAB23	RAB23, member RAS oncogene family [Source:HGNC Symbol;Acc:HGNC:14263]	8.65292e-17	1.67602e-14	5.04482e-12	430.649	416.101	454.739	433.829	225.139	249.909	217.854	230.967	1.87831	0.909438	202.862	3	3	6		ENSG00000112210	RAB23	RAB23, member RAS oncogene family [Source:HGNC Symbol;Acc:HGNC:14263]	1.01591e-29	1.93562e-27	5.92299e-25	27.0239	26.2434	28.788	27.3517	14.2498	15.5793	13.5297	14.4529	1.89247	0.920274	12.8989	3	3	6		ENSG00000112210
ENSG00000112276	1	1	1	UUU	3		ENSG00000112276	BVES	blood vessel epicardial substance [Source:HGNC Symbol;Acc:HGNC:1152]	2.61679e-06	0.000118607	0.152564	242.93	264.471	270.168	259.19	162.332	171.744	175.914	169.997	1.52468	0.608502	89.1931	3	3	6		ENSG00000112276	BVES	blood vessel epicardial substance [Source:HGNC Symbol;Acc:HGNC:1152]	7.4988e-11	3.43167e-09	4.37195e-06	15.2442	16.6801	17.1034	16.3426	10.2745	10.7064	10.925	10.6353	1.53663	0.619773	5.70727	3	3	6		ENSG00000112276
ENSG00000112541	1	1	1	UUU	3		ENSG00000112541	PDE10A	phosphodiesterase 10A [Source:HGNC Symbol;Acc:HGNC:8772]	2.06765e-08	1.40241e-06	0.00120548	579.217	583.599	576.894	579.904	419.358	397.433	420.562	412.451	1.40599	0.49159	167.452	3	3	6		ENSG00000112541	PDE10A	phosphodiesterase 10A [Source:HGNC Symbol;Acc:HGNC:8772]	2.10415e-13	1.26056e-11	1.22676e-08	36.3468	36.8075	36.5212	36.5585	26.5425	24.7758	26.1188	25.8124	1.41632	0.502145	10.7461	3	3	6		ENSG00000112541
ENSG00000112576	1	1	1	UUU	3		ENSG00000112576	CCND3	cyclin D3 [Source:HGNC Symbol;Acc:HGNC:1585]	1.2283e-26	5.55134e-24	7.16122e-22	1164.46	1273.87	1217.99	1218.77	726.63	727.709	742.101	732.147	1.66465	0.735223	486.624	3	3	6		ENSG00000112576	CCND3	cyclin D3 [Source:HGNC Symbol;Acc:HGNC:1585]	8.54597e-46	3.34394e-43	4.98247e-41	73.0716	80.3426	77.1066	76.8403	45.9907	45.3651	46.0877	45.8145	1.6772	0.746058	31.0257	3	3	6		ENSG00000112576
ENSG00000112697	1	1	1	UUU	3		ENSG00000112697	TMEM30A	transmembrane protein 30A [Source:HGNC Symbol;Acc:HGNC:16667]	2.41615e-26	1.07532e-23	1.40867e-21	2823.81	2652.64	2636.59	2704.35	1699.66	1689.92	1335.08	1574.88	1.71717	0.780035	1129.46	3	3	6		ENSG00000112697	TMEM30A	transmembrane protein 30A [Source:HGNC Symbol;Acc:HGNC:16667]	8.67907e-74	8.87732e-71	5.06007e-69	177.199	167.302	166.914	170.471	107.577	105.349	82.9144	98.6133	1.72869	0.789676	71.8581	3	3	6		ENSG00000112697
ENSG00000112893	1	1	1	UUU	3		ENSG00000112893	MAN2A1	mannosidase alpha class 2A member 1 [Source:HGNC Symbol;Acc:HGNC:6824]	2.10274e-42	3.31335e-39	1.22594e-37	1586.07	1475.75	1505.99	1522.6	843.548	797.067	728.121	789.579	1.92837	0.947385	733.024	3	3	6		ENSG00000112893	MAN2A1	mannosidase alpha class 2A member 1 [Source:HGNC Symbol;Acc:HGNC:6824]	1.37044e-79	1.56666e-76	7.98994e-75	99.5285	93.075	95.339	95.9809	53.3908	49.6889	45.2195	49.4331	1.94163	0.957271	46.5478	3	3	6		ENSG00000112893
ENSG00000113083	1	1	1	UUU	3		ENSG00000113083	LOX	lysyl oxidase [Source:HGNC Symbol;Acc:HGNC:6664]	4.49897e-10	3.86872e-08	2.62299e-05	571.187	570.376	550.144	563.902	370.079	410.644	348.333	376.352	1.49834	0.583363	187.55	3	3	6		ENSG00000113083	LOX	lysyl oxidase [Source:HGNC Symbol;Acc:HGNC:6664]	2.21821e-17	1.88522e-15	1.29326e-12	35.8429	35.9735	34.8278	35.548	23.4235	25.5994	21.633	23.5519	1.50935	0.593924	11.9961	3	3	6		ENSG00000113083
ENSG00000113319	1	1	1	UUU	3		ENSG00000113319	RASGRF2	Ras protein specific guanine nucleotide releasing factor 2 [Source:HGNC Symbol;Acc:HGNC:9876]	0.00232975	0.0479005	1	560.144	565.086	534.987	553.406	457.042	470.094	455.512	460.883	1.20075	0.263938	92.523	3	3	6		ENSG00000113319	RASGRF2	Ras protein specific guanine nucleotide releasing factor 2 [Source:HGNC Symbol;Acc:HGNC:9876]	4.79308e-05	0.000950276	1	35.15	35.6398	33.8682	34.886	28.9277	29.3055	28.2893	28.8408	1.20961	0.274537	6.04519	3	3	6		ENSG00000113319
ENSG00000113448	1	1	1	UUU	3		ENSG00000113448	PDE4D	phosphodiesterase 4D [Source:HGNC Symbol;Acc:HGNC:8783]	0.0279235	0.356548	1	222.853	186.893	175.654	195.133	156.535	143.12	166.594	155.416	1.25555	0.328324	39.7171	3	3	6		ENSG00000113448	PDE4D	phosphodiesterase 4D [Source:HGNC Symbol;Acc:HGNC:8783]	0.0011449	0.0160998	1	13.9844	11.7873	11.1201	12.2972	9.90758	8.92203	10.3462	9.72528	1.26446	0.338524	2.57197	3	3	6		ENSG00000113448
ENSG00000113578	1	1	1	UUU	3		ENSG00000113578	FGF1	fibroblast growth factor 1 [Source:HGNC Symbol;Acc:HGNC:3665]	0.00307695	0.0605441	1	76.2921	69.644	72.2232	72.7198	36.718	42.936	52.4247	44.0262	1.65174	0.723985	28.6935	3	3	6		ENSG00000113578	FGF1	fibroblast growth factor 1 [Source:HGNC Symbol;Acc:HGNC:3665]	4.53944e-06	0.000110829	0.264659	4.78745	4.39243	4.57221	4.58403	2.324	2.67661	3.2558	2.75214	1.66563	0.736064	1.83189	3	3	6		ENSG00000113578
ENSG00000113583	1	1	1	UUU	3		ENSG00000113583	C5orf15	chromosome 5 open reading frame 15 [Source:HGNC Symbol;Acc:HGNC:20656]	1.42466e-34	1.18658e-31	8.30604e-30	2140.19	2067.28	2058.81	2088.76	1340.21	1281.47	1236.06	1285.91	1.62434	0.699855	802.848	3	3	6		ENSG00000113583	C5orf15	chromosome 5 open reading frame 15 [Source:HGNC Symbol;Acc:HGNC:20656]	6.20556e-55	3.44568e-52	3.61797e-50	134.301	130.383	130.336	131.673	84.826	79.8865	76.7645	80.4924	1.63585	0.710038	51.1808	3	3	6		ENSG00000113583
ENSG00000113594	1	1	1	UUU	3		ENSG00000113594	LIFR	LIF receptor alpha [Source:HGNC Symbol;Acc:HGNC:6597]	0.000981153	0.0230379	1	275.053	334.115	338.825	315.998	241.566	265.322	198.049	234.979	1.34479	0.427382	81.0187	3	3	6		ENSG00000113594	LIFR	LIF receptor alpha [Source:HGNC Symbol;Acc:HGNC:6597]	4.18331e-07	1.18626e-05	0.0243895	17.26	21.0725	21.4499	19.9275	15.2895	16.5401	12.2997	14.7097	1.35471	0.437986	5.21773	3	3	6		ENSG00000113594
ENSG00000113615	1	1	1	UUU	3		ENSG00000113615	SEC24A	SEC24 homolog A, COPII coat complex component [Source:HGNC Symbol;Acc:HGNC:10703]	1.86894e-38	2.0559e-35	1.08963e-33	1199.59	1206.87	1165.38	1190.61	630.003	659.452	589.486	626.314	1.90098	0.926747	564.3	3	3	6		ENSG00000113615	SEC24A	SEC24 homolog A, COPII coat complex component [Source:HGNC Symbol;Acc:HGNC:10703]	1.38276e-66	1.13546e-63	8.06175e-62	75.2763	76.1169	73.7763	75.0565	39.8749	41.11	36.6097	39.1982	1.91479	0.93719	35.8583	3	3	6		ENSG00000113615
ENSG00000113638	1	1	1	UUU	3		ENSG00000113638	TTC33	tetratricopeptide repeat domain 33 [Source:HGNC Symbol;Acc:HGNC:29959]	0.000262995	0.007298	1	218.838	220.393	192.595	210.608	148.805	150.826	140.964	146.865	1.43403	0.520073	63.7435	3	3	6		ENSG00000113638	TTC33	tetratricopeptide repeat domain 33 [Source:HGNC Symbol;Acc:HGNC:29959]	2.5297e-07	7.41139e-06	0.0147487	13.7324	13.9001	12.1926	13.275	9.41832	9.40245	8.75449	9.19175	1.44423	0.530303	4.08327	3	3	6		ENSG00000113638
ENSG00000113657	1	1	1	UUU	3		ENSG00000113657	DPYSL3	dihydropyrimidinase like 3 [Source:HGNC Symbol;Acc:HGNC:3015]	6.53427e-25	2.60932e-22	3.80961e-20	3991.28	4017.31	4031.12	4013.24	2896.86	2941.66	2967.24	2935.25	1.36726	0.451283	1077.99	3	3	6		ENSG00000113657	DPYSL3	dihydropyrimidinase like 3 [Source:HGNC Symbol;Acc:HGNC:3015]	1.69938e-31	3.47641e-29	9.90776e-27	250.459	253.371	255.197	253.009	183.351	183.382	184.278	183.671	1.37752	0.462068	69.3384	3	3	6		ENSG00000113657
ENSG00000113658	1	1	1	UUU	3		ENSG00000113658	SMAD5	SMAD family member 5 [Source:HGNC Symbol;Acc:HGNC:6771]	6.61772e-24	2.42658e-21	3.85826e-19	1352.18	1326.76	1262.57	1313.84	850.311	820.187	742.101	804.2	1.63372	0.70816	509.636	3	3	6		ENSG00000113658	SMAD5	SMAD family member 5 [Source:HGNC Symbol;Acc:HGNC:6771]	3.77183e-44	1.35744e-41	2.19905e-39	84.8512	83.6786	79.929	82.8196	53.8189	51.1301	46.0877	50.3456	1.64502	0.718107	32.474	3	3	6		ENSG00000113658
ENSG00000113716	1	1	1	UUU	3		ENSG00000113716	HMGXB3	HMG-box containing 3 [Source:HGNC Symbol;Acc:HGNC:28982]	2.8729e-09	2.2303e-07	0.000167496	2032.78	2142.22	2151.54	2108.84	1699.66	1702.03	1677.59	1693.09	1.24556	0.316794	415.754	3	3	6		ENSG00000113716	HMGXB3	HMG-box containing 3 [Source:HGNC Symbol;Acc:HGNC:28982]	7.33243e-14	4.59179e-12	4.27495e-09	127.56	135.109	136.207	132.959	107.577	106.104	104.186	105.955	1.25486	0.327521	27.0033	3	3	6		ENSG00000113716
ENSG00000113721	1	1	1	UUU	3		ENSG00000113721	PDGFRB	platelet derived growth factor receptor beta [Source:HGNC Symbol;Acc:HGNC:8804]	3.89554e-29	2.10294e-26	2.27118e-24	993.805	1103.73	1057.49	1051.67	579.758	606.608	576.672	587.679	1.78954	0.839586	463.994	3	3	6		ENSG00000113721	PDGFRB	platelet derived growth factor receptor beta [Source:HGNC Symbol;Acc:HGNC:8804]	6.25382e-52	2.98861e-49	3.6461e-47	62.3628	69.6117	66.9462	66.3069	36.6947	37.8157	35.8138	36.7747	1.80305	0.850443	29.5321	3	3	6		ENSG00000113721
ENSG00000113739	1	1	1	UUU	3		ENSG00000113739	STC2	stanniocalcin 2 [Source:HGNC Symbol;Acc:HGNC:11374]	6.79527e-07	3.43606e-05	0.0396178	3935.07	4484.55	4051.63	4157.08	3236.98	3389.74	3621.96	3416.23	1.21686	0.283167	740.853	3	3	6		ENSG00000113739	STC2	stanniocalcin 2 [Source:HGNC Symbol;Acc:HGNC:11374]	3.64862e-14	2.35834e-12	2.12722e-09	246.932	282.839	256.495	262.089	204.879	211.315	224.94	213.711	1.22637	0.294392	48.3775	3	3	6		ENSG00000113739
ENSG00000114115	1	1	1	UUU	3		ENSG00000114115	RBP1	retinol binding protein 1 [Source:HGNC Symbol;Acc:HGNC:9919]	0.0306816	0.38304	1	51.196	56.4205	65.9817	57.8661	40.583	39.6332	36.1148	38.777	1.49228	0.577516	19.089	3	3	6		ENSG00000114115	RBP1	retinol binding protein 1 [Source:HGNC Symbol;Acc:HGNC:9919]	0.000797378	0.0117041	1	3.21263	3.55842	4.17708	3.64938	2.56863	2.47072	2.24288	2.42741	1.5034	0.588232	1.22197	3	3	6		ENSG00000114115
ENSG00000114268	1	1	1	UUU	3		ENSG00000114268	PFKFB4	6-phosphofructo-2-kinase/fructose-2,6-biphosphatase 4 [Source:HGNC Symbol;Acc:HGNC:8875]	1.90518e-16	3.59468e-14	1.11076e-11	1001.84	1133.7	976.351	1037.3	681.215	655.049	666.376	667.547	1.55389	0.635885	369.748	3	3	6		ENSG00000114268	PFKFB4	6-phosphofructo-2-kinase/fructose-2,6-biphosphatase 4 [Source:HGNC Symbol;Acc:HGNC:8875]	6.1716e-32	1.28966e-29	3.59816e-27	62.8668	71.5021	61.8095	65.3928	43.1163	40.8355	41.3849	41.7789	1.56521	0.646358	23.6139	3	3	6		ENSG00000114268
ENSG00000114270	1	1	1	UUU	3		ENSG00000114270	COL7A1	collagen type VII alpha 1 chain [Source:HGNC Symbol;Acc:HGNC:2214]	7.01265e-63	2.55532e-59	4.08852e-58	14824.8	16793	15651	15756.3	8306	9204.81	8309.9	8606.9	1.83066	0.87236	7149.37	3	3	6		ENSG00000114270	COL7A1	collagen type VII alpha 1 chain [Source:HGNC Symbol;Acc:HGNC:2214]	1.30577e-141	5.85607e-138	7.6129e-137	930.277	1059.13	990.814	993.408	525.713	573.824	516.081	538.539	1.84463	0.883334	454.868	3	3	6		ENSG00000114270
ENSG00000114315	1	1	1	UUU	3		ENSG00000114315	HES1	hes family bHLH transcription factor 1 [Source:HGNC Symbol;Acc:HGNC:5192]	2.7985e-06	0.000125603	0.163158	108.415	96.0911	100.756	101.754	57.9758	31.9267	52.4247	47.4424	2.14479	1.10084	54.3116	3	3	6		ENSG00000114315	HES1	hes family bHLH transcription factor 1 [Source:HGNC Symbol;Acc:HGNC:5192]	1.48642e-13	9.0178e-12	8.66611e-09	6.80322	6.06044	6.37851	6.41406	3.66947	1.9903	3.2558	2.97186	2.15826	1.10987	3.4422	3	3	6		ENSG00000114315
ENSG00000114491	1	1	1	UUU	3		ENSG00000114491	UMPS	uridine monophosphate synthetase [Source:HGNC Symbol;Acc:HGNC:12563]	2.23058e-05	0.000813812	1	774.967	719.361	739.173	744.5	591.353	594.498	590.651	592.167	1.25725	0.330267	152.333	3	3	6		ENSG00000114491	UMPS	uridine monophosphate synthetase [Source:HGNC Symbol;Acc:HGNC:12563]	1.50401e-08	5.23189e-07	0.000876865	48.6304	45.3699	46.7946	46.9316	37.4286	37.0608	36.682	37.0571	1.26647	0.340809	9.87449	3	3	6		ENSG00000114491
ENSG00000114529	1	1	1	UUU	3		ENSG00000114529	C3orf52	chromosome 3 open reading frame 52 [Source:HGNC Symbol;Acc:HGNC:26255]	6.40078e-10	5.43992e-08	3.73178e-05	480.841	556.271	496.646	511.252	285.048	330.277	361.148	325.491	1.57071	0.65142	185.762	3	3	6		ENSG00000114529	C3orf52	chromosome 3 open reading frame 52 [Source:HGNC Symbol;Acc:HGNC:26255]	5.56278e-20	5.82264e-18	3.24321e-15	30.1735	35.0838	31.441	32.2328	18.0416	20.5893	22.4289	20.3532	1.58367	0.66327	11.8795	3	3	6		ENSG00000114529
ENSG00000114541	1	1	1	UUU	3		ENSG00000114541	FRMD4B	FERM domain containing 4B [Source:HGNC Symbol;Acc:HGNC:24886]	0.025587	0.332764	1	193.742	148.985	164.062	168.93	110.154	148.624	133.974	130.918	1.29035	0.367766	38.0123	3	3	6		ENSG00000114541	FRMD4B	FERM domain containing 4B [Source:HGNC Symbol;Acc:HGNC:24886]	0.000514686	0.00795525	1	12.1576	9.39647	10.3863	10.6468	6.972	9.26519	8.32038	8.18586	1.30063	0.379211	2.46092	3	3	6		ENSG00000114541
ENSG00000114626	1	1	1	UUU	3		ENSG00000114626	ABTB1	ankyrin repeat and BTB domain containing 1 [Source:HGNC Symbol;Acc:HGNC:18275]	0.0058299	0.102812	1	385.476	330.589	370.924	362.329	331.428	268.625	266.783	288.946	1.25397	0.326505	73.384	3	3	6		ENSG00000114626	ABTB1	ankyrin repeat and BTB domain containing 1 [Source:HGNC Symbol;Acc:HGNC:18275]	4.77526e-05	0.000947286	1	24.1892	20.8501	23.482	22.8404	20.9772	16.746	16.5684	18.0972	1.2621	0.335826	4.74326	3	3	6		ENSG00000114626
ENSG00000114648	1	1	1	UUU	3		ENSG00000114648	KLHL18	kelch like family member 18 [Source:HGNC Symbol;Acc:HGNC:29120]	1.71453e-06	8.07436e-05	0.0999606	552.114	546.573	538.553	545.747	395.202	417.249	406.583	406.345	1.34306	0.425528	139.402	3	3	6		ENSG00000114648	KLHL18	kelch like family member 18 [Source:HGNC Symbol;Acc:HGNC:29120]	2.95154e-10	1.25607e-08	1.72081e-05	34.646	34.4722	34.094	34.4041	25.0136	26.0112	25.2505	25.4251	1.35315	0.436327	8.97899	3	3	6		ENSG00000114648
ENSG00000114739	1	1	1	UUU	3		ENSG00000114739	ACVR2B	activin A receptor type 2B [Source:HGNC Symbol;Acc:HGNC:174]	2.77403e-05	0.000992827	1	267.022	264.471	249.66	260.385	173.927	198.166	161.934	178.009	1.46276	0.548693	82.3754	3	3	6		ENSG00000114739	ACVR2B	activin A receptor type 2B [Source:HGNC Symbol;Acc:HGNC:174]	4.24755e-09	1.58237e-07	0.00024764	16.7561	16.6801	15.8052	16.4138	11.0084	12.3536	10.0568	11.1396	1.47346	0.55921	5.27418	3	3	6		ENSG00000114739
ENSG00000114744	1	1	1	UUU	3		ENSG00000114744	COMMD2	COMM domain containing 2 [Source:HGNC Symbol;Acc:HGNC:24993]	0.000698893	0.0172437	1	800.063	709.664	734.715	748.147	658.991	624.223	544.052	609.089	1.22831	0.29667	139.059	3	3	6		ENSG00000114744	COMMD2	COMM domain containing 2 [Source:HGNC Symbol;Acc:HGNC:24993]	4.52495e-07	1.27631e-05	0.0263814	50.2052	44.7583	46.5123	47.1586	41.7097	38.9138	33.788	38.1372	1.23655	0.306324	9.02147	3	3	6		ENSG00000114744
ENSG00000114978	1	1	1	UUU	3		ENSG00000114978	MOB1A	MOB kinase activator 1A [Source:HGNC Symbol;Acc:HGNC:16015]	1.10424e-07	6.55593e-06	0.00643793	3056.7	2913.59	2869.31	2946.53	2504.55	2475.97	2226.3	2402.28	1.22656	0.294617	544.258	3	3	6		ENSG00000114978	MOB1A	MOB kinase activator 1A [Source:HGNC Symbol;Acc:HGNC:16015]	1.83135e-13	1.10415e-11	1.06771e-08	191.813	183.759	181.646	185.74	158.521	154.351	138.263	150.378	1.23515	0.304683	35.3611	3	3	6		ENSG00000114978
ENSG00000115008	1	1	1	UUU	3		ENSG00000115008	IL1A	interleukin 1 alpha [Source:HGNC Symbol;Acc:HGNC:5991]	0.00497057	0.0899981	1	28.1076	26.4471	41.9073	32.154	10.6289	12.1101	20.9699	14.5696	2.20692	1.14203	17.5844	3	0	3		ENSG00000115008	IL1A	interleukin 1 alpha [Source:HGNC Symbol;Acc:HGNC:5991]	4.4847e-06	0.000109768	0.261467	1.7638	1.66801	2.65301	2.02827	0.672737	0.754941	1.30232	0.909999	2.22887	1.15631	1.11827	3	0	3		ENSG00000115008
ENSG00000115041	1	1	1	UUU	3		ENSG00000115041	KCNIP3	potassium voltage-gated channel interacting protein 3 [Source:HGNC Symbol;Acc:HGNC:15523]	2.24841e-11	2.3325e-09	1.31086e-06	374.433	348.22	366.466	363.04	217.409	220.184	205.039	214.211	1.69478	0.761097	148.829	3	3	6		ENSG00000115041	KCNIP3	potassium voltage-gated channel interacting protein 3 [Source:HGNC Symbol;Acc:HGNC:15523]	3.31198e-19	3.27835e-17	1.93095e-14	23.4963	21.9622	23.1997	22.8861	13.7605	13.7262	12.7338	13.4068	1.70704	0.771499	9.47921	3	3	6		ENSG00000115041
ENSG00000115084	1	1	1	UUU	3		ENSG00000115084	SLC35F5	solute carrier family 35 member F5 [Source:HGNC Symbol;Acc:HGNC:23617]	1.06098e-07	6.33135e-06	0.00618573	940.601	948.569	866.678	918.616	725.664	706.792	640.746	691.067	1.32927	0.410636	227.549	3	3	6		ENSG00000115084	SLC35F5	solute carrier family 35 member F5 [Source:HGNC Symbol;Acc:HGNC:23617]	7.48163e-14	4.67517e-12	4.36194e-09	59.0242	59.826	54.8665	57.9056	45.9296	44.0611	39.7931	43.2613	1.33851	0.420626	14.6443	3	3	6		ENSG00000115084
ENSG00000115107	1	1	1	UUU	3		ENSG00000115107	STEAP3	STEAP3 metalloreductase [Source:HGNC Symbol;Acc:HGNC:24592]	6.67241e-20	1.77632e-17	3.89015e-15	1231.71	1277.39	1249.19	1252.77	767.213	778.352	874.91	806.825	1.55271	0.634792	445.943	3	3	6		ENSG00000115107	STEAP3	STEAP3 metalloreductase [Source:HGNC Symbol;Acc:HGNC:24592]	3.38577e-36	8.50849e-34	1.97397e-31	77.2921	80.565	79.0823	78.9798	48.5594	48.5221	54.3357	50.4724	1.56481	0.645989	28.5074	3	3	6		ENSG00000115107
ENSG00000115109	1	1	1	UUU	3		ENSG00000115109	EPB41L5	erythrocyte membrane protein band 4.1 like 5 [Source:HGNC Symbol;Acc:HGNC:19819]	0.00363254	0.0695286	1	340.303	306.786	315.642	320.91	268.621	251.01	244.649	254.76	1.25966	0.333032	66.1504	3	3	6		ENSG00000115109	EPB41L5	erythrocyte membrane protein band 4.1 like 5 [Source:HGNC Symbol;Acc:HGNC:19819]	6.79132e-05	0.00129734	1	21.3545	19.3489	19.9822	20.2286	17.0019	15.6479	15.1937	15.9478	1.26842	0.343034	4.28074	3	3	6		ENSG00000115109
ENSG00000115232	1	1	1	UUU	3		ENSG00000115232	ITGA4	integrin subunit alpha 4 [Source:HGNC Symbol;Acc:HGNC:6140]	3.65136e-12	4.24914e-10	2.12882e-07	1055.04	1019.1	1033.42	1035.85	757.55	757.434	688.511	734.498	1.41028	0.495984	301.351	3	3	6		ENSG00000115232	ITGA4	integrin subunit alpha 4 [Source:HGNC Symbol;Acc:HGNC:6140]	1.08199e-20	1.20386e-18	6.30823e-16	66.2054	64.274	65.4221	65.3005	47.9478	47.2182	42.7595	45.9752	1.42034	0.50624	19.3254	3	3	6		ENSG00000115232
ENSG00000115306	1	1	1	UUU	3		ENSG00000115306	SPTBN1	spectrin beta, non-erythrocytic 1 [Source:HGNC Symbol;Acc:HGNC:11275]	9.44819e-28	4.55247e-25	5.50848e-23	12954.6	13650.2	12407.2	13004	9022.96	9625.36	9153.35	9267.22	1.40323	0.488748	3736.79	3	3	6		ENSG00000115306	SPTBN1	spectrin beta, non-erythrocytic 1 [Source:HGNC Symbol;Acc:HGNC:11275]	1.97486e-46	7.94057e-44	1.15138e-41	812.921	860.916	785.46	819.766	571.092	600.041	568.463	579.865	1.41372	0.499494	239.901	3	3	6		ENSG00000115306
ENSG00000115318	1	1	1	UUU	3		ENSG00000115318	LOXL3	lysyl oxidase like 3 [Source:HGNC Symbol;Acc:HGNC:13869]	3.56591e-05	0.00124491	1	348.334	382.601	376.274	369.07	257.992	256.515	294.743	269.75	1.36819	0.452269	99.3195	3	3	6		ENSG00000115318	LOXL3	lysyl oxidase like 3 [Source:HGNC Symbol;Acc:HGNC:13869]	8.73679e-09	3.12882e-07	0.000509372	21.8585	24.1306	23.8206	23.2699	16.3292	15.991	18.3048	16.875	1.37896	0.463577	6.39489	3	3	6		ENSG00000115318
ENSG00000115363	1	1	1	UUU	3		ENSG00000115363	EVA1A	eva-1 homolog A, regulator of programmed cell death [Source:HGNC Symbol;Acc:HGNC:25816]	1.07322e-13	1.52985e-11	6.25709e-09	507.945	479.574	448.497	478.672	281.183	279.634	288.918	283.245	1.68996	0.756987	195.427	3	3	6		ENSG00000115363	EVA1A	eva-1 homolog A, regulator of programmed cell death [Source:HGNC Symbol;Acc:HGNC:25816]	1.07942e-23	1.42703e-21	6.29321e-19	31.8743	30.2466	28.3928	30.1713	17.7969	17.4323	17.9431	17.7241	1.70227	0.767462	12.4472	3	3	6		ENSG00000115363
ENSG00000115414	1	1	1	UUU	3		ENSG00000115414	FN1	fibronectin 1 [Source:HGNC Symbol;Acc:HGNC:3778]	4.29645e-19	1.06592e-16	2.50491e-14	103176	104707	100283	102722	72593.4	82453.5	70539.2	75195.4	1.36607	0.450029	27526.6	3	3	6		ENSG00000115414	FN1	fibronectin 1 [Source:HGNC Symbol;Acc:HGNC:3778]	5.98679e-55	3.38876e-52	3.49042e-50	6474.46	6603.82	6348.6	6475.63	4594.67	5140.12	4380.79	4705.19	1.37627	0.460766	1770.43	3	3	6		ENSG00000115414
ENSG00000115486	1	1	1	UUU	3		ENSG00000115486	GGCX	gamma-glutamyl carboxylase [Source:HGNC Symbol;Acc:HGNC:4247]	0.000230178	0.00652082	1	510.956	495.442	469.005	491.801	408.729	365.506	382.118	385.451	1.27591	0.351527	106.35	3	3	6		ENSG00000115486	GGCX	gamma-glutamyl carboxylase [Source:HGNC Symbol;Acc:HGNC:4247]	5.1806e-07	1.45211e-05	0.0302039	32.0633	31.2474	29.6911	31.0006	25.8698	22.7855	23.7312	24.1288	1.2848	0.36154	6.8718	3	3	6		ENSG00000115486
ENSG00000115540	1	1	1	UUU	3		ENSG00000115540	MOB4	MOB family member 4, phocein [Source:HGNC Symbol;Acc:HGNC:17261]	0.0138092	0.206861	1	326.249	330.589	290.676	315.838	267.655	276.331	229.504	257.83	1.22499	0.292764	58.008	3	3	6		ENSG00000115540	MOB4	MOB family member 4, phocein [Source:HGNC Symbol;Acc:HGNC:17261]	0.000440535	0.00693789	1	20.4726	20.8501	18.4017	19.9082	16.9407	17.2264	14.2532	16.1401	1.23346	0.302711	3.76807	3	3	6		ENSG00000115540
ENSG00000115594	1	1	1	UUU	3		ENSG00000115594	IL1R1	interleukin 1 receptor type 1 [Source:HGNC Symbol;Acc:HGNC:5993]	9.5773e-16	1.68667e-13	5.58376e-11	323.238	317.365	304.942	315.182	157.501	166.239	117.664	147.135	2.14213	1.09905	168.047	3	3	6		ENSG00000115594	IL1R1	interleukin 1 receptor type 1 [Source:HGNC Symbol;Acc:HGNC:5993]	6.85683e-31	1.35975e-28	3.99767e-26	20.2837	20.0161	19.3049	19.8682	9.96874	10.3633	7.30746	9.21316	2.1565	1.10869	10.6551	3	3	6		ENSG00000115594
ENSG00000115648	1	1	1	UUU	3		ENSG00000115648	MLPH	melanophilin [Source:HGNC Symbol;Acc:HGNC:29643]	1.04249e-44	1.73655e-41	6.07792e-40	791.028	836.61	823.879	817.173	343.023	315.965	377.458	345.482	2.36531	1.24203	471.691	3	3	6		ENSG00000115648	MLPH	melanophilin [Source:HGNC Symbol;Acc:HGNC:29643]	2.79698e-81	3.32795e-78	1.63069e-76	49.6383	52.7648	52.157	51.52	21.7111	19.6971	23.4418	21.6166	2.38335	1.25299	29.9034	3	3	6		ENSG00000115648
ENSG00000115756	1	1	1	UUU	3		ENSG00000115756	HPCAL1	hippocalcin like 1 [Source:HGNC Symbol;Acc:HGNC:5145]	1.05041e-08	7.49581e-07	0.000612408	861.297	837.491	768.597	822.462	591.353	594.498	620.941	602.264	1.36562	0.449553	220.198	3	3	6		ENSG00000115756	HPCAL1	hippocalcin like 1 [Source:HGNC Symbol;Acc:HGNC:5145]	4.28074e-15	2.98893e-13	2.49576e-10	54.0478	52.8204	48.6573	51.8418	37.4286	37.0608	38.5632	37.6842	1.37569	0.460157	14.1576	3	3	6		ENSG00000115756
ENSG00000115828	1	1	1	UUU	3		ENSG00000115828	QPCT	glutaminyl-peptide cyclotransferase [Source:HGNC Symbol;Acc:HGNC:9753]	0.0213233	0.28898	1	251.965	220.393	222.019	231.459	187.455	195.964	178.244	187.221	1.23629	0.306013	44.2378	3	3	6		ENSG00000115828	QPCT	glutaminyl-peptide cyclotransferase [Source:HGNC Symbol;Acc:HGNC:9753]	0.00115079	0.016167	1	15.8112	13.9001	14.0553	14.5889	11.8646	12.2163	11.0697	11.7169	1.24511	0.316277	2.87197	3	3	6		ENSG00000115828
ENSG00000115902	1	1	1	UUU	3		ENSG00000115902	SLC1A4	solute carrier family 1 member 4 [Source:HGNC Symbol;Acc:HGNC:10942]	0.00041378	0.0109506	1	582.229	671.756	600.968	618.318	472.503	527.342	492.792	497.545	1.24274	0.31352	120.772	3	3	6		ENSG00000115902	SLC1A4	solute carrier family 1 member 4 [Source:HGNC Symbol;Acc:HGNC:10942]	4.04555e-07	1.14887e-05	0.0235864	36.5358	42.3675	38.0453	38.9829	29.9062	32.8743	30.6045	31.1283	1.25233	0.324611	7.85452	3	3	6		ENSG00000115902
ENSG00000115935	1	1	1	UUU	3		ENSG00000115935	WIPF1	WAS/WASL interacting protein family member 1 [Source:HGNC Symbol;Acc:HGNC:12736]	3.86647e-08	2.48537e-06	0.00225423	707.709	637.375	647.334	664.139	484.098	492.112	461.337	479.182	1.38598	0.470911	184.957	3	3	6		ENSG00000115935	WIPF1	WAS/WASL interacting protein family member 1 [Source:HGNC Symbol;Acc:HGNC:12736]	9.19397e-14	5.70241e-12	5.36027e-09	44.4099	40.1991	40.9805	41.8632	30.6401	30.6781	28.6511	29.9897	1.39592	0.481212	11.8734	3	3	6		ENSG00000115935
ENSG00000115993	1	1	1	UUU	3		ENSG00000115993	TRAK2	trafficking kinesin protein 2 [Source:HGNC Symbol;Acc:HGNC:13206]	6.32228e-07	3.21082e-05	0.0368602	1276.89	1285.33	1301.8	1288.01	1032.94	1059.09	1032.18	1041.4	1.2368	0.306612	246.604	3	3	6		ENSG00000115993	TRAK2	trafficking kinesin protein 2 [Source:HGNC Symbol;Acc:HGNC:13206]	1.39179e-10	6.13333e-09	8.11439e-06	80.1268	81.0654	82.4126	81.2016	65.3778	66.0231	64.1031	65.168	1.24604	0.317345	16.0336	3	3	6		ENSG00000115993
ENSG00000116032	1	1	1	UUU	3		ENSG00000116032	GRIN3B	glutamate ionotropic receptor NMDA type subunit 3B [Source:HGNC Symbol;Acc:HGNC:16768]	0.0400058	0.4693	1	63.2421	50.2495	59.7402	57.7439	34.7855	45.1378	38.4448	39.456	1.4635	0.549424	18.2879	3	3	6		ENSG00000116032	GRIN3B	glutamate ionotropic receptor NMDA type subunit 3B [Source:HGNC Symbol;Acc:HGNC:16768]	0.00139972	0.019188	1	3.96854	3.16922	3.78195	3.63991	2.20168	2.81387	2.38759	2.46771	1.47501	0.560725	1.17219	3	3	6		ENSG00000116032
ENSG00000116191	1	1	1	UUU	3		ENSG00000116191	RALGPS2	Ral GEF with PH domain and SH3 binding motif 2 [Source:HGNC Symbol;Acc:HGNC:30279]	4.68707e-07	2.43987e-05	0.0273266	1345.15	1374.37	1326.77	1348.76	997.183	1176.89	951.799	1041.96	1.29445	0.372341	306.805	3	3	6		ENSG00000116191	RALGPS2	Ral GEF with PH domain and SH3 binding motif 2 [Source:HGNC Symbol;Acc:HGNC:30279]	6.60226e-15	4.52853e-13	3.84925e-10	84.4103	86.681	83.9932	85.0281	63.1149	73.3666	59.1109	65.1975	1.30416	0.383125	19.8307	3	3	6		ENSG00000116191
ENSG00000116337	1	1	1	UUU	3		ENSG00000116337	AMPD2	adenosine monophosphate deaminase 2 [Source:HGNC Symbol;Acc:HGNC:469]	1.64804e-13	2.27149e-11	9.60841e-09	2762.58	3074.92	2747.16	2861.55	1968.28	2237.07	2091.16	2098.84	1.3634	0.447206	762.711	3	3	6		ENSG00000116337	AMPD2	adenosine monophosphate deaminase 2 [Source:HGNC Symbol;Acc:HGNC:469]	4.07321e-28	7.19624e-26	2.37476e-23	173.356	193.934	173.913	180.401	124.579	139.458	129.87	131.302	1.37394	0.458315	49.0988	3	3	6		ENSG00000116337
ENSG00000116396	1	1	1	UUU	3		ENSG00000116396	KCNC4	potassium voltage-gated channel subfamily C member 4 [Source:HGNC Symbol;Acc:HGNC:6236]	0.0145921	0.215981	1	46.1768	45.8416	43.6906	45.2363	29.9542	20.9175	29.1248	26.6655	1.69644	0.762508	18.5708	3	2	5		ENSG00000116396	KCNC4	potassium voltage-gated channel subfamily C member 4 [Source:HGNC Symbol;Acc:HGNC:6236]	0.000181897	0.00314687	1	2.89767	2.89122	2.7659	2.8516	1.89589	1.30399	1.80878	1.66955	1.708	0.772307	1.18204	3	2	5		ENSG00000116396
ENSG00000116406	1	1	1	UUU	3		ENSG00000116406	EDEM3	ER degradation enhancing alpha-mannosidase like protein 3 [Source:HGNC Symbol;Acc:HGNC:16787]	4.77523e-07	2.48354e-05	0.0278405	577.21	522.771	535.878	545.286	423.223	394.13	328.528	381.96	1.4276	0.513591	163.326	3	3	6		ENSG00000116406	EDEM3	ER degradation enhancing alpha-mannosidase like protein 3 [Source:HGNC Symbol;Acc:HGNC:16787]	1.90366e-13	1.14656e-11	1.10987e-08	36.2208	32.971	33.9247	34.3722	26.7872	24.5699	20.403	23.92	1.43696	0.523022	10.4521	3	3	6		ENSG00000116406
ENSG00000116525	1	1	1	UUU	3		ENSG00000116525	TRIM62	tripartite motif containing 62 [Source:HGNC Symbol;Acc:HGNC:25574]	0.00997385	0.159183	1	428.641	368.496	414.615	403.917	328.529	340.185	339.013	335.909	1.20246	0.265989	68.0082	3	3	6		ENSG00000116525	TRIM62	tripartite motif containing 62 [Source:HGNC Symbol;Acc:HGNC:25574]	0.000307968	0.00504925	1	26.8979	23.241	26.2479	25.4622	20.7937	21.207	21.0542	21.0183	1.21143	0.276714	4.44396	3	3	6		ENSG00000116525
ENSG00000116675	1	1	1	UUU	3		ENSG00000116675	DNAJC6	DnaJ heat shock protein family (Hsp40) member C6 [Source:HGNC Symbol;Acc:HGNC:15469]	3.42484e-06	0.00015104	0.199675	318.218	378.193	338.825	345.079	233.836	219.083	256.298	236.406	1.45969	0.54566	108.673	3	3	6		ENSG00000116675	DNAJC6	DnaJ heat shock protein family (Hsp40) member C6 [Source:HGNC Symbol;Acc:HGNC:15469]	3.99832e-11	1.89367e-09	2.3311e-06	19.9687	23.8526	21.4499	21.757	14.8002	13.6576	15.9172	14.7917	1.4709	0.556697	6.96537	3	3	6		ENSG00000116675
ENSG00000116678	1	1	1	UUU	3		ENSG00000116678	LEPR	leptin receptor [Source:HGNC Symbol;Acc:HGNC:6554]	0.000894731	0.0213004	1	235.903	196.59	200.62	211.038	152.67	155.23	146.789	151.563	1.39241	0.477584	59.4748	3	3	6		ENSG00000116678	LEPR	leptin receptor [Source:HGNC Symbol;Acc:HGNC:6554]	2.12385e-06	5.45243e-05	0.123825	14.8033	12.3989	12.7006	13.3009	9.66295	9.67698	9.11624	9.48539	1.40225	0.487747	3.81553	3	3	6		ENSG00000116678
ENSG00000116701	1	1	1	UUU	3		ENSG00000116701	NCF2	neutrophil cytosolic factor 2 [Source:HGNC Symbol;Acc:HGNC:7661]	2.92337e-06	0.000130805	0.170439	307.176	321.773	298.701	309.217	205.814	232.295	184.069	207.392	1.49097	0.576254	101.824	3	3	6		ENSG00000116701	NCF2	neutrophil cytosolic factor 2 [Source:HGNC Symbol;Acc:HGNC:7661]	6.42542e-11	2.97786e-09	3.74615e-06	19.2758	20.2941	18.9098	19.4932	13.0266	14.4811	11.4315	12.9798	1.50182	0.58671	6.51347	3	3	6		ENSG00000116701
ENSG00000116729	1	1	1	UUU	3		ENSG00000116729	WLS	wntless Wnt ligand secretion mediator [Source:HGNC Symbol;Acc:HGNC:30238]	8.05064e-07	4.00827e-05	0.0469368	1005.85	1043.78	1035.2	1028.28	862.873	757.434	791.03	803.779	1.2793	0.355357	224.497	3	3	6		ENSG00000116729	WLS	wntless Wnt ligand secretion mediator [Source:HGNC Symbol;Acc:HGNC:30238]	8.15894e-12	4.19844e-10	4.75683e-07	63.1187	65.8309	65.535	64.8282	54.614	47.2182	49.1264	50.3195	1.28833	0.365503	14.5087	3	3	6		ENSG00000116729
ENSG00000116761	1	1	1	UUU	3		ENSG00000116761	CTH	cystathionine gamma-lyase [Source:HGNC Symbol;Acc:HGNC:2501]	0.018776	0.262892	1	172.661	214.221	194.379	193.754	155.568	157.432	145.624	152.875	1.2674	0.341873	40.8789	3	3	6		ENSG00000116761	CTH	cystathionine gamma-lyase [Source:HGNC Symbol;Acc:HGNC:2501]	0.00056878	0.00868772	1	10.8348	13.5109	12.3054	12.217	9.84642	9.81424	9.04389	9.56818	1.27684	0.352577	2.64885	3	3	6		ENSG00000116761
ENSG00000116774	1	1	1	UUU	3		ENSG00000116774	OLFML3	olfactomedin like 3 [Source:HGNC Symbol;Acc:HGNC:24956]	0.0224598	0.301162	1	121.465	147.222	124.83	131.173	87.9299	120	86.2095	98.0466	1.33786	0.419925	33.1258	3	3	6		ENSG00000116774	OLFML3	olfactomedin like 3 [Source:HGNC Symbol;Acc:HGNC:24956]	0.000323026	0.00526946	1	7.62212	9.28526	7.90258	8.26999	5.56537	7.48078	5.35398	6.13338	1.34836	0.431204	2.13661	3	3	6		ENSG00000116774
ENSG00000116815	1	1	1	UUU	3		ENSG00000116815	CD58	CD58 molecule [Source:HGNC Symbol;Acc:HGNC:1688]	0.00424156	0.0790068	1	296.134	241.55	258.577	265.42	226.106	200.368	184.069	203.514	1.30419	0.38315	61.9062	3	3	6		ENSG00000116815	CD58	CD58 molecule [Source:HGNC Symbol;Acc:HGNC:1688]	3.36063e-05	0.000694547	1	18.5829	15.2345	16.3696	16.729	14.3109	12.4909	11.4315	12.7444	1.31265	0.392485	3.98458	3	3	6		ENSG00000116815
ENSG00000116852	1	1	1	UUU	3		ENSG00000116852	KIF21B	kinesin family member 21B [Source:HGNC Symbol;Acc:HGNC:29442]	2.0766e-10	1.87434e-08	1.2107e-05	590.26	733.466	666.95	663.559	457.042	435.965	419.397	437.468	1.51682	0.601045	226.09	3	3	6		ENSG00000116852	KIF21B	kinesin family member 21B [Source:HGNC Symbol;Acc:HGNC:29442]	7.62414e-21	8.56459e-19	4.44502e-16	37.0397	46.2595	42.2224	41.8405	28.9277	27.1779	26.0464	27.384	1.52792	0.611569	14.4565	3	3	6		ENSG00000116852
ENSG00000116984	1	1	1	UUU	3		ENSG00000116984	MTR	5-methyltetrahydrofolate-homocysteine methyltransferase [Source:HGNC Symbol;Acc:HGNC:7468]	1.24045e-07	7.27572e-06	0.00723207	1502.75	1508.37	1538.98	1516.7	1180.77	1291.38	1147.52	1206.56	1.25705	0.330038	310.141	3	3	6		ENSG00000116984	MTR	5-methyltetrahydrofolate-homocysteine methyltransferase [Source:HGNC Symbol;Acc:HGNC:7468]	6.9686e-13	3.96374e-11	4.06283e-08	94.3001	95.1323	97.4276	95.62	74.735	80.5042	71.2659	75.5017	1.26646	0.340804	20.1183	3	3	6		ENSG00000116984
ENSG00000117013	1	1	1	UUU	3		ENSG00000117013	KCNQ4	potassium voltage-gated channel subfamily Q member 4 [Source:HGNC Symbol;Acc:HGNC:6298]	3.0703e-07	1.65286e-05	0.0179004	88.3382	93.4464	88.2728	90.0191	32.8529	45.1378	37.2798	38.4235	2.34281	1.22824	51.5956	3	3	6		ENSG00000117013	KCNQ4	potassium voltage-gated channel subfamily Q member 4 [Source:HGNC Symbol;Acc:HGNC:6298]	6.87333e-15	4.69788e-13	4.00729e-10	5.54336	5.89364	5.58825	5.67509	2.07937	2.81387	2.31524	2.40283	2.36184	1.23991	3.27226	3	3	6		ENSG00000117013
ENSG00000117016	1	1	1	UUU	3		ENSG00000117016	RIMS3	regulating synaptic membrane exocytosis 3 [Source:HGNC Symbol;Acc:HGNC:21292]	0.00132959	0.0297116	1	243.934	235.379	239.852	239.722	190.354	173.946	173.584	179.294	1.33703	0.41903	60.4273	3	3	6		ENSG00000117016	RIMS3	regulating synaptic membrane exocytosis 3 [Source:HGNC Symbol;Acc:HGNC:21292]	9.67061e-06	0.000222412	0.563816	15.3072	14.8453	15.1842	15.1123	12.0481	10.8437	10.7803	11.224	1.34642	0.429127	3.88822	3	3	6		ENSG00000117016
ENSG00000117036	1	1	1	UUU	3		ENSG00000117036	ETV3	ETS variant 3 [Source:HGNC Symbol;Acc:HGNC:3492]	0.000323526	0.00879356	1	515.975	530.705	478.813	508.498	404.864	399.635	407.748	404.082	1.2584	0.331593	104.416	3	3	6		ENSG00000117036	ETV3	ETS variant 3 [Source:HGNC Symbol;Acc:HGNC:3492]	1.16036e-06	3.099e-05	0.0676511	32.3783	33.4714	30.312	32.0539	25.6252	24.9131	25.3229	25.287	1.2676	0.342103	6.76688	3	3	6		ENSG00000117036
ENSG00000117122	1	1	1	UUU	3		ENSG00000117122	MFAP2	microfibril associated protein 2 [Source:HGNC Symbol;Acc:HGNC:7033]	0.00102242	0.0237961	1	271.038	285.629	310.292	288.986	226.106	201.469	229.504	219.026	1.31942	0.399899	69.9602	3	3	6		ENSG00000117122	MFAP2	microfibril associated protein 2 [Source:HGNC Symbol;Acc:HGNC:7033]	4.36202e-06	0.000106945	0.254314	17.008	18.0145	19.6436	18.222	14.3109	12.5595	14.2532	13.7079	1.32931	0.410681	4.51418	3	3	6		ENSG00000117122
ENSG00000117152	1	1	1	UUU	3		ENSG00000117152	RGS4	regulator of G protein signaling 4 [Source:HGNC Symbol;Acc:HGNC:10000]	0.0165738	0.238935	1	27.1038	20.2761	18.7245	22.0348	9.66263	11.0092	9.31994	9.99726	2.20408	1.14018	12.0375	3	0	3		ENSG00000117152	RGS4	regulator of G protein signaling 4 [Source:HGNC Symbol;Acc:HGNC:10000]	0.000284517	0.00469912	1	1.7008	1.27881	1.18539	1.38833	0.611579	0.68631	0.578809	0.625566	2.21932	1.15012	0.762767	3	0	3		ENSG00000117152
ENSG00000117174	1	1	1	UUU	3		ENSG00000117174	ZNHIT6	zinc finger HIT-type containing 6 [Source:HGNC Symbol;Acc:HGNC:26089]	1.28185e-10	1.19384e-08	7.47346e-06	1233.72	1219.21	1227.79	1226.91	907.321	921.472	943.644	924.146	1.32761	0.408837	302.764	3	3	6		ENSG00000117174	ZNHIT6	zinc finger HIT-type containing 6 [Source:HGNC Symbol;Acc:HGNC:26089]	1.15961e-16	9.32515e-15	6.76074e-12	77.4181	76.8953	77.7275	77.347	57.4273	57.4442	58.6044	57.8253	1.3376	0.419645	19.5217	3	3	6		ENSG00000117174
ENSG00000117226	1	1	1	UUU	3		ENSG00000117226	GBP3	guanylate binding protein 3 [Source:HGNC Symbol;Acc:HGNC:4184]	1.41684e-28	7.24602e-26	8.26047e-24	834.194	866.583	802.48	834.419	429.987	421.653	471.822	441.154	1.89145	0.919489	393.265	3	3	6		ENSG00000117226	GBP3	guanylate binding protein 3 [Source:HGNC Symbol;Acc:HGNC:4184]	9.88494e-51	4.54994e-48	5.76312e-46	52.347	54.6552	50.8023	52.6015	27.2153	26.2857	29.3022	27.6011	1.90578	0.93038	25.0004	3	3	6		ENSG00000117226
ENSG00000117228	1	1	1	UUU	3		ENSG00000117228	GBP1	guanylate binding protein 1 [Source:HGNC Symbol;Acc:HGNC:4182]	1.38404e-35	1.26082e-32	8.06922e-31	942.609	1238.61	1074.43	1085.21	466.705	511.929	472.987	483.874	2.24277	1.16528	601.342	3	3	6		ENSG00000117228	GBP1	guanylate binding protein 1 [Source:HGNC Symbol;Acc:HGNC:4182]	3.37156e-92	5.61624e-89	1.96568e-87	59.1502	78.1185	68.0187	68.4291	29.5393	31.9134	29.3746	30.2758	2.2602	1.17645	38.1534	3	3	6		ENSG00000117228
ENSG00000117461	1	1	1	UUU	3		ENSG00000117461	PIK3R3	phosphoinositide-3-kinase regulatory subunit 3 [Source:HGNC Symbol;Acc:HGNC:8981]	0.0143063	0.212669	1	314.203	291.8	352.2	319.401	274.419	238.9	270.278	261.199	1.22282	0.290218	58.2016	3	3	6		ENSG00000117461	PIK3R3	phosphoinositide-3-kinase regulatory subunit 3 [Source:HGNC Symbol;Acc:HGNC:8981]	0.000395649	0.00630767	1	19.7167	18.4037	22.2966	20.139	17.3688	14.8929	16.7855	16.3491	1.23181	0.300783	3.78993	3	3	6		ENSG00000117461
ENSG00000117472	1	1	1	UUU	3		ENSG00000117472	TSPAN1	tetraspanin 1 [Source:HGNC Symbol;Acc:HGNC:20657]	0.0494867	0.546642	1	37.1422	42.3154	48.1488	42.5354	26.0891	29.7249	27.9598	27.9246	1.52322	0.607128	14.6108	3	3	6		ENSG00000117472	TSPAN1	tetraspanin 1 [Source:HGNC Symbol;Acc:HGNC:20657]	0.00231148	0.0296706	1	2.33073	2.66882	3.04814	2.68256	1.65126	1.85304	1.73643	1.74691	1.53561	0.618807	0.935654	3	3	6		ENSG00000117472
ENSG00000117505	1	1	1	UUU	3		ENSG00000117505	DR1	down-regulator of transcription 1 [Source:HGNC Symbol;Acc:HGNC:3017]	8.01017e-28	3.9577e-25	4.67009e-23	1188.55	1219.21	1176.08	1194.61	724.697	726.608	681.521	710.942	1.68032	0.74874	483.671	3	3	6		ENSG00000117505	DR1	down-regulator of transcription 1 [Source:HGNC Symbol;Acc:HGNC:3017]	2.25095e-46	8.98867e-44	1.31235e-41	74.5834	76.8953	74.4536	75.3108	45.8684	45.2965	42.3254	44.4968	1.6925	0.759156	30.814	3	3	6		ENSG00000117505
ENSG00000117525	1	1	1	UUU	3		ENSG00000117525	F3	coagulation factor III, tissue factor [Source:HGNC Symbol;Acc:HGNC:3541]	2.89307e-05	0.00103037	1	583.233	617.099	616.126	605.486	420.324	412.846	534.732	455.967	1.32792	0.409163	149.519	3	3	6		ENSG00000117525	F3	coagulation factor III, tissue factor [Source:HGNC Symbol;Acc:HGNC:3541]	1.22301e-10	5.45554e-09	7.1304e-06	36.5988	38.9203	39.0049	38.1746	26.6037	25.7366	33.2092	28.5165	1.33869	0.420818	9.65815	3	3	6		ENSG00000117525
ENSG00000117597	1	1	1	UUU	3		ENSG00000117597	UTP25	UTP25, small subunit processor component [Source:HGNC Symbol;Acc:HGNC:28440]	1.57883e-24	6.05587e-22	9.20492e-20	581.225	635.612	587.594	601.477	291.811	311.561	316.878	306.75	1.9608	0.971445	294.727	3	3	6		ENSG00000117597	UTP25	UTP25, small subunit processor component [Source:HGNC Symbol;Acc:HGNC:28440]	9.23706e-43	3.04259e-40	5.38539e-38	36.4728	40.0879	37.1986	37.9198	18.4697	19.4226	19.6795	19.1906	1.97596	0.98255	18.7292	3	3	6		ENSG00000117597
ENSG00000117758	1	1	1	UUU	3		ENSG00000117758	STX12	syntaxin 12 [Source:HGNC Symbol;Acc:HGNC:11430]	6.30214e-07	3.20338e-05	0.0367428	861.297	907.135	814.071	860.835	678.317	683.672	587.156	649.715	1.32494	0.405929	211.119	3	3	6		ENSG00000117758	STX12	syntaxin 12 [Source:HGNC Symbol;Acc:HGNC:11430]	4.87506e-13	2.82811e-11	2.84226e-08	54.0478	57.2128	51.5361	54.2656	42.9328	42.6199	36.465	40.6726	1.33421	0.415981	13.593	3	3	6		ENSG00000117758
ENSG00000118257	1	1	1	UUU	3		ENSG00000118257	NRP2	neuropilin 2 [Source:HGNC Symbol;Acc:HGNC:8005]	1.78044e-20	5.11346e-18	1.03803e-15	5105.55	6206.25	5162.62	5491.47	2335.46	2769.92	2636.38	2580.59	2.12799	1.08949	2910.89	3	3	6		ENSG00000118257	NRP2	neuropilin 2 [Source:HGNC Symbol;Acc:HGNC:8005]	5.82022e-172	3.77034e-168	3.39331e-167	320.381	391.427	326.828	346.212	147.819	172.676	163.731	161.408	2.14495	1.10094	184.804	3	3	6		ENSG00000118257
ENSG00000118263	1	1	1	UUU	3		ENSG00000118263	KLF7	Kruppel like factor 7 [Source:HGNC Symbol;Acc:HGNC:6350]	2.66366e-06	0.000120471	0.155297	1287.93	1421.09	1356.19	1355.07	1006.85	1094.32	1156.84	1086	1.24776	0.319344	269.071	3	3	6		ENSG00000118263	KLF7	Kruppel like factor 7 [Source:HGNC Symbol;Acc:HGNC:6350]	8.03037e-12	4.14325e-10	4.68187e-07	80.8197	89.6278	85.8559	85.4345	63.7265	68.2193	71.8447	67.9302	1.25768	0.330766	17.5043	3	3	6		ENSG00000118263
ENSG00000118276	1	1	1	UUU	3		ENSG00000118276	B4GALT6	beta-1,4-galactosyltransferase 6 [Source:HGNC Symbol;Acc:HGNC:929]	1.0336e-06	5.0682e-05	0.0602609	262.003	269.76	275.518	269.094	170.062	197.065	140.964	169.364	1.58885	0.667984	99.73	3	3	6		ENSG00000118276	B4GALT6	beta-1,4-galactosyltransferase 6 [Source:HGNC Symbol;Acc:HGNC:929]	1.26993e-12	7.01797e-11	7.40396e-08	16.4411	17.0137	17.4421	16.9657	10.7638	12.285	8.75449	10.6011	1.60037	0.678406	6.36457	3	3	6		ENSG00000118276
ENSG00000118402	1	1	1	UUU	3		ENSG00000118402	ELOVL4	ELOVL fatty acid elongase 4 [Source:HGNC Symbol;Acc:HGNC:14415]	0.0131722	0.199109	1	122.469	115.486	128.397	122.117	94.6938	96.8811	74.5596	88.7115	1.37656	0.461072	33.4056	3	3	6		ENSG00000118402	ELOVL4	ELOVL fatty acid elongase 4 [Source:HGNC Symbol;Acc:HGNC:14415]	0.000215655	0.0036667	1	7.68511	7.28365	8.12837	7.69905	5.99347	6.03953	4.63047	5.55449	1.38609	0.471024	2.14455	3	3	6		ENSG00000118402
ENSG00000118503	1	1	1	UUU	3		ENSG00000118503	TNFAIP3	TNF alpha induced protein 3 [Source:HGNC Symbol;Acc:HGNC:11896]	1.09787e-13	1.56117e-11	6.40077e-09	404.549	364.088	401.24	389.959	217.409	220.184	219.019	218.871	1.78169	0.833243	171.088	3	3	6		ENSG00000118503	TNFAIP3	TNF alpha induced protein 3 [Source:HGNC Symbol;Acc:HGNC:11896]	1.30526e-23	1.70626e-21	7.60992e-19	25.3861	22.963	25.4012	24.5834	13.7605	13.7262	13.602	13.6962	1.7949	0.843904	10.8871	3	3	6		ENSG00000118503
ENSG00000118596	1	1	1	UUU	3		ENSG00000118596	SLC16A7	solute carrier family 16 member 7 [Source:HGNC Symbol;Acc:HGNC:10928]	9.35098e-05	0.00291074	1	282.08	305.905	296.026	294.67	224.173	228.992	157.274	203.48	1.44816	0.534217	91.1906	3	3	6		ENSG00000118596	SLC16A7	solute carrier family 16 member 7 [Source:HGNC Symbol;Acc:HGNC:10928]	2.87504e-09	1.09199e-07	0.000167621	17.701	19.2933	18.7404	18.5782	14.1886	14.2753	9.7674	12.7438	1.45783	0.543822	5.83447	3	3	6		ENSG00000118596
ENSG00000118922	1	1	1	UUU	3		ENSG00000118922	KLF12	Kruppel like factor 12 [Source:HGNC Symbol;Acc:HGNC:6346]	0.00343766	0.0663212	1	438.679	480.456	454.739	457.958	362.349	407.341	357.653	375.781	1.21868	0.285323	82.177	3	3	6		ENSG00000118922	KLF12	Kruppel like factor 12 [Source:HGNC Symbol;Acc:HGNC:6346]	4.18679e-05	0.000845945	1	27.5278	30.3022	28.788	28.8727	22.9342	25.3935	22.2118	23.5132	1.22794	0.296236	5.35951	3	3	6		ENSG00000118922
ENSG00000118965	1	1	1	UUU	3		ENSG00000118965	WDR35	WD repeat domain 35 [Source:HGNC Symbol;Acc:HGNC:29250]	0.00208404	0.0437064	1	505.937	506.021	510.021	507.326	420.324	422.754	414.738	419.272	1.21002	0.275027	88.0542	3	3	6		ENSG00000118965	WDR35	WD repeat domain 35 [Source:HGNC Symbol;Acc:HGNC:29250]	4.37713e-05	0.000878166	1	31.7483	31.9146	32.2877	31.9836	26.6037	26.3543	25.757	26.2383	1.21896	0.285654	5.74522	3	3	6		ENSG00000118965
ENSG00000118971	1	1	1	UUU	3		ENSG00000118971	CCND2	cyclin D2 [Source:HGNC Symbol;Acc:HGNC:1583]	0.00548082	0.0978392	1	44.1691	35.2628	44.5822	41.338	19.3253	27.523	17.4749	21.4411	1.92798	0.947093	19.897	3	2	5		ENSG00000118971	CCND2	cyclin D2 [Source:HGNC Symbol;Acc:HGNC:1583]	1.53236e-05	0.000338152	0.893397	2.77168	2.22402	2.82235	2.60602	1.22316	1.71578	1.08527	1.3414	1.94276	0.958106	1.26462	3	2	5		ENSG00000118971
ENSG00000119138	1	1	1	UUU	3		ENSG00000119138	KLF9	Kruppel like factor 9 [Source:HGNC Symbol;Acc:HGNC:1123]	3.60998e-05	0.00125771	1	349.337	372.022	341.5	354.286	269.587	253.212	252.803	258.534	1.37037	0.454561	95.7522	3	3	6		ENSG00000119138	KLF9	Kruppel like factor 9 [Source:HGNC Symbol;Acc:HGNC:1123]	2.18735e-08	7.43162e-07	0.00127527	21.9215	23.4634	21.6192	22.3347	17.0631	15.7851	15.7002	16.1828	1.38015	0.464825	6.15189	3	3	6		ENSG00000119138
ENSG00000119487	1	1	1	UUU	3		ENSG00000119487	MAPKAP1	mitogen-activated protein kinase associated protein 1 [Source:HGNC Symbol;Acc:HGNC:18752]	3.11435e-18	6.87776e-16	1.81573e-13	2768.6	2689.67	2598.25	2685.51	1913.2	2037.81	1914.08	1955.03	1.37364	0.458003	730.477	3	3	6		ENSG00000119487	MAPKAP1	mitogen-activated protein kinase associated protein 1 [Source:HGNC Symbol;Acc:HGNC:18752]	1.77481e-28	3.20356e-26	1.03475e-23	173.734	169.637	164.487	169.286	121.093	127.036	118.873	122.334	1.3838	0.468637	46.9519	3	3	6		ENSG00000119487
ENSG00000119514	1	1	1	UUU	3		ENSG00000119514	GALNT12	polypeptide N-acetylgalactosaminyltransferase 12 [Source:HGNC Symbol;Acc:HGNC:19877]	1.29392e-05	0.000495651	0.75438	412.579	375.549	386.974	391.701	304.373	228.992	292.413	275.259	1.42302	0.50896	116.441	3	3	6		ENSG00000119514	GALNT12	polypeptide N-acetylgalactosaminyltransferase 12 [Source:HGNC Symbol;Acc:HGNC:19877]	1.29127e-10	5.72497e-09	7.52834e-06	25.89	23.6858	24.498	24.6913	19.2647	14.2753	18.1601	17.2334	1.43276	0.518795	7.45789	3	3	6		ENSG00000119514
ENSG00000119537	1	1	1	UUU	3		ENSG00000119537	KDSR	3-ketodihydrosphingosine reductase [Source:HGNC Symbol;Acc:HGNC:4021]	1.90453e-10	1.72956e-08	1.11038e-05	869.328	862.175	850.629	860.711	600.049	658.351	580.167	612.856	1.40443	0.489981	247.855	3	3	6		ENSG00000119537	KDSR	3-ketodihydrosphingosine reductase [Source:HGNC Symbol;Acc:HGNC:4021]	5.53627e-18	4.99653e-16	3.22776e-13	54.5517	54.3772	53.8505	54.2598	37.9791	41.0414	36.0309	38.3504	1.41484	0.500641	15.9094	3	3	6		ENSG00000119537
ENSG00000119681	1	1	1	UUU	3		ENSG00000119681	LTBP2	latent transforming growth factor beta binding protein 2 [Source:HGNC Symbol;Acc:HGNC:6715]	1.03236e-20	3.05526e-18	6.01887e-16	2828.83	2415.5	2531.38	2591.9	1819.47	1580.92	1613.52	1671.3	1.55083	0.633037	920.599	3	3	6		ENSG00000119681	LTBP2	latent transforming growth factor beta binding protein 2 [Source:HGNC Symbol;Acc:HGNC:6715]	9.90425e-50	4.40792e-47	5.77437e-45	177.514	152.345	160.253	163.371	115.16	98.5542	100.206	104.64	1.56126	0.64271	58.7303	3	3	6		ENSG00000119681
ENSG00000119698	1	1	1	UUU	3		ENSG00000119698	PPP4R4	protein phosphatase 4 regulatory subunit 4 [Source:HGNC Symbol;Acc:HGNC:23788]	3.78753e-17	7.66738e-15	2.20821e-12	407.56	402.877	405.698	405.379	204.848	200.368	229.504	211.573	1.91602	0.938114	193.806	3	3	6		ENSG00000119698	PPP4R4	protein phosphatase 4 regulatory subunit 4 [Source:HGNC Symbol;Acc:HGNC:23788]	1.07239e-29	2.03657e-27	6.25227e-25	25.5751	25.4094	25.6834	25.5559	12.9655	12.4909	14.2532	13.2365	1.93072	0.949137	12.3194	3	3	6		ENSG00000119698
ENSG00000119714	1	1	1	UUU	3		ENSG00000119714	GPR68	G protein-coupled receptor 68 [Source:HGNC Symbol;Acc:HGNC:4519]	1.02254e-12	1.27658e-10	5.96163e-08	152.584	136.643	143.555	144.261	48.3132	47.3396	65.2396	53.6308	2.68989	1.42754	90.6299	3	3	6		ENSG00000119714	GPR68	G protein-coupled receptor 68 [Source:HGNC Symbol;Acc:HGNC:4519]	1.87061e-26	2.96359e-24	1.0906e-21	9.5749	8.61806	9.08797	9.09364	3.05789	2.95113	4.05166	3.35356	2.71164	1.43916	5.74008	3	3	6		ENSG00000119714
ENSG00000119729	1	1	1	UUU	3		ENSG00000119729	RHOQ	ras homolog family member Q [Source:HGNC Symbol;Acc:HGNC:17736]	4.56798e-05	0.0015439	1	812.109	834.847	853.304	833.42	660.924	725.508	615.116	667.183	1.24916	0.320962	166.237	3	3	6		ENSG00000119729	RHOQ	ras homolog family member Q [Source:HGNC Symbol;Acc:HGNC:17736]	7.19807e-09	2.59692e-07	0.000419662	50.9611	52.6536	54.0198	52.5448	41.832	45.2278	38.2014	41.7538	1.25845	0.331643	10.7911	3	3	6		ENSG00000119729
ENSG00000119900	1	1	1	UUU	3		ENSG00000119900	OGFRL1	opioid growth factor receptor like 1 [Source:HGNC Symbol;Acc:HGNC:21378]	4.2135e-11	4.21748e-09	2.45656e-06	3686.11	3632.95	3427.48	3582.18	2757.71	2989	2638.71	2795.14	1.28157	0.357916	787.038	3	3	6		ENSG00000119900	OGFRL1	opioid growth factor receptor like 1 [Source:HGNC Symbol;Acc:HGNC:21378]	4.14274e-20	4.37555e-18	2.4153e-15	231.309	229.129	216.982	225.807	174.545	186.333	163.875	174.918	1.29093	0.368413	50.8892	3	3	6		ENSG00000119900
ENSG00000119929	1	1	1	UUU	3		ENSG00000119929	CUTC	cutC copper transporter [Source:HGNC Symbol;Acc:HGNC:24271]	0.049325	0.545372	1	213.819	216.866	231.827	220.837	184.556	162.936	203.874	183.789	1.20158	0.264936	37.0486	3	3	6		ENSG00000119929	CUTC	cutC copper transporter [Source:HGNC Symbol;Acc:HGNC:24271]	0.00415488	0.0491155	1	13.4175	13.6777	14.6762	13.9238	11.6812	10.1574	12.6615	11.5	1.21076	0.275918	2.42379	3	3	6		ENSG00000119929
ENSG00000120129	1	1	1	UUU	3		ENSG00000120129	DUSP1	dual specificity phosphatase 1 [Source:HGNC Symbol;Acc:HGNC:3064]	3.55133e-07	1.89433e-05	0.020705	1130.33	1231.55	1039.66	1133.85	805.863	856.517	926.169	862.85	1.31407	0.394043	270.996	3	3	6		ENSG00000120129	DUSP1	dual specificity phosphatase 1 [Source:HGNC Symbol;Acc:HGNC:3064]	3.36773e-15	2.37419e-13	1.96345e-10	70.9298	77.6737	65.8172	71.4736	51.0057	53.395	57.5192	53.9733	1.32424	0.405166	17.5003	3	3	6		ENSG00000120129
ENSG00000120217	1	1	1	UUU	3		ENSG00000120217	CD274	CD274 molecule [Source:HGNC Symbol;Acc:HGNC:17635]	1.38093e-05	0.000526905	0.805111	852.263	1303.84	965.651	1040.59	463.806	605.507	559.197	542.837	1.91694	0.938805	497.748	3	3	6		ENSG00000120217	CD274	CD274 molecule [Source:HGNC Symbol;Acc:HGNC:17635]	2.41838e-63	1.76245e-60	1.40996e-58	53.4808	82.233	61.1321	65.6153	29.3558	37.7471	34.7285	33.9438	1.93306	0.950884	31.6715	3	3	6		ENSG00000120217
ENSG00000120318	1	1	1	UUU	3		ENSG00000120318	ARAP3	ArfGAP with RhoGAP domain, ankyrin repeat and PH domain 3 [Source:HGNC Symbol;Acc:HGNC:24097]	1.88127e-13	2.57564e-11	1.09682e-08	977.743	1016.45	973.676	989.29	681.215	678.168	708.316	689.233	1.43535	0.521401	300.057	3	3	6		ENSG00000120318	ARAP3	ArfGAP with RhoGAP domain, ankyrin repeat and PH domain 3 [Source:HGNC Symbol;Acc:HGNC:24097]	4.12246e-22	5.05995e-20	2.40348e-17	61.3549	64.1072	61.6401	62.3674	43.1163	42.2767	43.9895	43.1275	1.44612	0.532185	19.2399	3	3	6		ENSG00000120318
ENSG00000120549	1	1	1	UUU	3		ENSG00000120549	KIAA1217	KIAA1217 [Source:HGNC Symbol;Acc:HGNC:25428]	2.29165e-05	0.00083557	1	1111.25	1153.09	1127.04	1130.46	910.22	960.004	931.994	934.073	1.21025	0.275306	196.389	3	3	6		ENSG00000120549	KIAA1217	KIAA1217 [Source:HGNC Symbol;Acc:HGNC:25428]	2.02847e-08	6.91197e-07	0.00118264	69.733	72.7253	71.349	71.2691	57.6107	59.8463	57.8809	58.446	1.2194	0.286173	12.8231	3	3	6		ENSG00000120549
ENSG00000120694	1	1	1	UUU	3		ENSG00000120694	HSPH1	heat shock protein family H (Hsp110) member 1 [Source:HGNC Symbol;Acc:HGNC:16969]	6.24703e-12	6.99068e-10	3.64214e-07	1905.29	1905.07	1813.6	1874.66	1414.61	1477.44	1407.31	1433.12	1.3081	0.387468	441.538	3	3	6		ENSG00000120694	HSPH1	heat shock protein family H (Hsp110) member 1 [Source:HGNC Symbol;Acc:HGNC:16969]	1.51984e-18	1.42919e-16	8.86095e-14	119.56	120.152	114.813	118.175	89.5352	92.1029	87.4002	89.6794	1.31775	0.39808	28.4959	3	3	6		ENSG00000120694
ENSG00000120708	1	1	1	UUU	3		ENSG00000120708	TGFBI	transforming growth factor beta induced [Source:HGNC Symbol;Acc:HGNC:11771]	1.03968e-32	7.39214e-30	6.06155e-28	16407.8	16113.3	15703.6	16074.9	11383.5	11267.9	12047.2	11566.2	1.38982	0.474894	4508.7	3	3	6		ENSG00000120708	TGFBI	transforming growth factor beta induced [Source:HGNC Symbol;Acc:HGNC:11771]	1.23255e-45	4.75896e-43	7.18603e-41	1029.62	1016.26	994.145	1013.34	720.501	702.439	748.183	723.708	1.40021	0.485642	289.634	3	3	6		ENSG00000120708
ENSG00000120742	1	1	1	UUU	3		ENSG00000120742	SERP1	stress associated endoplasmic reticulum protein 1 [Source:HGNC Symbol;Acc:HGNC:10759]	4.82691e-10	4.14461e-08	2.81419e-05	1281.91	1357.62	1366	1335.17	1035.83	1035.97	948.304	1006.7	1.32629	0.407392	328.473	3	3	6		ENSG00000120742	SERP1	stress associated endoplasmic reticulum protein 1 [Source:HGNC Symbol;Acc:HGNC:10759]	3.38105e-17	2.84038e-15	1.97122e-12	80.4417	85.6246	86.4768	84.1811	65.5613	64.5818	58.8938	63.0123	1.33595	0.417862	21.1688	3	3	6		ENSG00000120742
ENSG00000120885	1	1	1	UUU	3		ENSG00000120885	CLU	clusterin [Source:HGNC Symbol;Acc:HGNC:2095]	5.64064e-09	4.18931e-07	0.000328861	95.3651	97.8543	109.672	100.964	36.718	42.936	39.6098	39.7546	2.53968	1.34465	61.2093	3	3	6		ENSG00000120885	CLU	clusterin [Source:HGNC Symbol;Acc:HGNC:2095]	1.66163e-18	1.55251e-16	9.68766e-14	5.98431	6.17164	6.94298	6.36631	2.324	2.67661	2.45994	2.48685	2.55999	1.35614	3.87946	3	3	6		ENSG00000120885
ENSG00000120889	1	1	1	UUU	3		ENSG00000120889	TNFRSF10B	TNF receptor superfamily member 10b [Source:HGNC Symbol;Acc:HGNC:11905]	1.03202e-09	8.5921e-08	6.01688e-05	2480.5	2496.61	2317.38	2431.49	1981.81	1852.85	1957.19	1930.62	1.25944	0.332783	500.88	3	3	6		ENSG00000120889	TNFRSF10B	TNF receptor superfamily member 10b [Source:HGNC Symbol;Acc:HGNC:11905]	1.0525e-15	7.83688e-14	6.13628e-11	155.655	157.46	146.706	153.274	125.435	115.506	121.55	120.83	1.2685	0.343129	32.4435	3	3	6		ENSG00000120889
ENSG00000120992	1	1	1	UUU	3		ENSG00000120992	LYPLA1	lysophospholipase I [Source:HGNC Symbol;Acc:HGNC:6737]	1.1549e-05	0.000447398	0.67333	1370.25	1304.72	1129.71	1268.23	847.413	840.003	610.456	765.957	1.65574	0.727477	502.27	3	3	6		ENSG00000120992	LYPLA1	lysophospholipase I [Source:HGNC Symbol;Acc:HGNC:6737]	7.79392e-45	2.91283e-42	4.54401e-40	85.9851	82.2886	71.5184	79.9307	53.6355	52.3655	37.912	47.971	1.66623	0.736587	31.9597	3	3	6		ENSG00000120992
ENSG00000121060	1	1	1	UUU	3		ENSG00000121060	TRIM25	tripartite motif containing 25 [Source:HGNC Symbol;Acc:HGNC:12932]	1.13907e-10	1.07125e-08	6.64102e-06	1583.06	1655.59	1530.95	1589.87	1203.96	1170.28	1257.03	1210.42	1.31348	0.393394	379.444	3	3	6		ENSG00000121060	TRIM25	tripartite motif containing 25 [Source:HGNC Symbol;Acc:HGNC:12932]	9.74106e-18	8.55307e-16	5.67923e-13	99.3396	104.418	96.9195	100.226	76.2027	72.9548	78.0669	75.7415	1.32326	0.404095	24.4841	3	3	6		ENSG00000121060
ENSG00000121281	1	1	1	UUU	3		ENSG00000121281	ADCY7	adenylate cyclase 7 [Source:HGNC Symbol;Acc:HGNC:238]	3.42946e-08	2.23152e-06	0.00199944	425.629	432.851	415.506	424.662	275.385	308.258	273.773	285.805	1.48584	0.571282	138.857	3	3	6		ENSG00000121281	ADCY7	adenylate cyclase 7 [Source:HGNC Symbol;Acc:HGNC:238]	8.45875e-14	5.27446e-12	4.93162e-09	26.7089	27.2998	26.3043	26.771	17.43	19.2167	17.0025	17.8831	1.497	0.582077	8.88794	3	3	6		ENSG00000121281
ENSG00000121297	1	1	1	UUU	3		ENSG00000121297	TSHZ3	teashirt zinc finger homeobox 3 [Source:HGNC Symbol;Acc:HGNC:30700]	2.83418e-05	0.00101187	1	468.795	477.811	486.838	477.815	372.011	348.992	369.303	363.435	1.31472	0.394751	114.379	3	3	6		ENSG00000121297	TSHZ3	teashirt zinc finger homeobox 3 [Source:HGNC Symbol;Acc:HGNC:30700]	2.39286e-08	8.09685e-07	0.00139509	29.4176	30.1354	30.8201	30.1244	23.5458	21.756	22.9353	22.7457	1.3244	0.405336	7.37865	3	3	6		ENSG00000121297
ENSG00000121440	1	1	1	UUU	3		ENSG00000121440	PDZRN3	PDZ domain containing ring finger 3 [Source:HGNC Symbol;Acc:HGNC:17704]	0.000712572	0.0175071	1	72.2767	81.986	79.3563	77.873	48.3132	40.7341	44.2697	44.439	1.75236	0.809297	33.434	3	3	6		ENSG00000121440	PDZRN3	PDZ domain containing ring finger 3 [Source:HGNC Symbol;Acc:HGNC:17704]	2.81817e-07	8.19068e-06	0.0164305	4.53548	5.17084	5.02378	4.91003	3.05789	2.53935	2.74934	2.7822	1.76481	0.819509	2.12784	3	3	6		ENSG00000121440
ENSG00000121481	1	1	1	UUU	3		ENSG00000121481	RNF2	ring finger protein 2 [Source:HGNC Symbol;Acc:HGNC:10061]	6.02475e-05	0.00197445	1	548.098	542.165	554.603	548.289	440.616	441.47	399.593	427.226	1.28337	0.359936	121.063	3	3	6		ENSG00000121481	RNF2	ring finger protein 2 [Source:HGNC Symbol;Acc:HGNC:10061]	7.90066e-08	2.48852e-06	0.00460624	34.394	34.1942	35.11	34.5661	27.888	27.521	24.8164	26.7418	1.29259	0.37026	7.82428	3	3	6		ENSG00000121481
ENSG00000121578	1	1	1	UUU	3		ENSG00000121578	B4GALT4	beta-1,4-galactosyltransferase 4 [Source:HGNC Symbol;Acc:HGNC:927]	6.37436e-06	0.000265266	0.371638	496.902	541.284	495.754	511.313	369.112	396.332	379.788	381.744	1.33941	0.421602	129.569	3	3	6		ENSG00000121578	B4GALT4	beta-1,4-galactosyltransferase 4 [Source:HGNC Symbol;Acc:HGNC:927]	9.47731e-10	3.81857e-08	5.52546e-05	31.1814	34.1386	31.3845	32.2349	23.3623	24.7072	23.5865	23.8853	1.34957	0.432498	8.34954	3	3	6		ENSG00000121578
ENSG00000121691	1	1	1	UUU	3		ENSG00000121691	CAT	catalase [Source:HGNC Symbol;Acc:HGNC:1516]	0.000111883	0.00341878	1	697.671	756.387	693.699	715.919	570.095	584.59	581.332	578.672	1.23718	0.30705	137.247	3	3	6		ENSG00000121691	CAT	catalase [Source:HGNC Symbol;Acc:HGNC:1516]	1.49719e-07	4.50408e-06	0.0087289	43.78	47.7051	43.9158	45.1336	36.0832	36.4431	36.1032	36.2098	1.24645	0.317822	8.92381	3	3	6		ENSG00000121691
ENSG00000121753	1	1	1	UUU	3		ENSG00000121753	ADGRB2	adhesion G protein-coupled receptor B2 [Source:HGNC Symbol;Acc:HGNC:944]	7.59178e-17	1.48529e-14	4.42616e-12	1106.23	1112.54	1137.74	1118.84	764.314	754.131	757.245	758.564	1.47494	0.560659	360.274	3	3	6		ENSG00000121753	ADGRB2	adhesion G protein-coupled receptor B2 [Source:HGNC Symbol;Acc:HGNC:944]	4.4584e-27	7.38447e-25	2.59933e-22	69.418	70.1677	72.0264	70.5374	48.3759	47.0123	47.0282	47.4721	1.48587	0.571307	23.0652	3	3	6		ENSG00000121753
ENSG00000121858	1	1	1	UUU	3		ENSG00000121858	TNFSF10	TNF superfamily member 10 [Source:HGNC Symbol;Acc:HGNC:11925]	4.59035e-94	3.82324e-90	2.67627e-89	1410.4	1382.3	1442.68	1411.79	462.84	526.241	506.772	498.618	2.83142	1.50152	913.176	3	3	6		ENSG00000121858	TNFSF10	TNF superfamily member 10 [Source:HGNC Symbol;Acc:HGNC:11925]	7.01332e-167	4.08891e-163	4.08891e-162	88.5048	87.1814	91.3313	89.0058	29.2946	32.8056	31.4727	31.191	2.85357	1.51277	57.8148	3	3	6		ENSG00000121858
ENSG00000121957	1	1	1	UUU	3		ENSG00000121957	GPSM2	G protein signaling modulator 2 [Source:HGNC Symbol;Acc:HGNC:29501]	4.20103e-05	0.00142982	1	698.675	625.033	636.634	653.447	515.018	496.516	528.907	513.48	1.27259	0.347762	139.967	3	3	6		ENSG00000121957	GPSM2	G protein signaling modulator 2 [Source:HGNC Symbol;Acc:HGNC:29501]	1.97455e-08	6.73611e-07	0.0011512	43.843	39.4207	40.3032	41.1889	32.5972	30.9526	32.8474	32.1324	1.28185	0.358228	9.05654	3	3	6		ENSG00000121957
ENSG00000122042	1	1	1	UUU	3		ENSG00000122042	UBL3	ubiquitin like 3 [Source:HGNC Symbol;Acc:HGNC:12504]	1.84032e-05	0.000682496	1	514.971	524.534	482.38	507.295	389.404	380.919	385.613	385.312	1.31658	0.396798	121.983	3	3	6		ENSG00000122042	UBL3	ubiquitin like 3 [Source:HGNC Symbol;Acc:HGNC:12504]	1.01971e-08	3.62285e-07	0.000594509	32.3153	33.0822	30.5378	31.9784	24.6466	23.7463	23.9482	24.1137	1.32615	0.407245	7.86472	3	3	6		ENSG00000122042
ENSG00000122203	1	1	1	UUU	3		ENSG00000122203	KIAA1191	KIAA1191 [Source:HGNC Symbol;Acc:HGNC:29209]	6.15657e-11	6.05296e-09	3.5894e-06	2081.97	2004.69	2042.76	2043.14	1568.24	1584.23	1648.47	1600.31	1.27671	0.352434	442.827	3	3	6		ENSG00000122203	KIAA1191	KIAA1191 [Source:HGNC Symbol;Acc:HGNC:29209]	2.10182e-16	1.6469e-14	1.2254e-11	130.647	126.435	129.32	128.801	99.2593	98.7601	102.377	100.132	1.28631	0.363237	28.6687	3	3	6		ENSG00000122203
ENSG00000122482	1	1	1	UUU	3		ENSG00000122482	ZNF644	zinc finger protein 644 [Source:HGNC Symbol;Acc:HGNC:29222]	6.69524e-06	0.000277431	0.390346	1041.99	992.648	1011.12	1015.25	849.345	827.893	761.905	813.048	1.2487	0.320428	202.206	3	3	6		ENSG00000122482	ZNF644	zinc finger protein 644 [Source:HGNC Symbol;Acc:HGNC:29222]	7.3404e-10	3.0138e-08	4.2796e-05	65.3865	62.606	64.0109	64.0011	53.7578	51.6105	47.3176	50.8953	1.25751	0.330564	13.1058	3	3	6		ENSG00000122482
ENSG00000122490	1	1	1	UUU	3		ENSG00000122490	PQLC1	PQ loop repeat containing 1 [Source:HGNC Symbol;Acc:HGNC:26188]	2.41913e-08	1.61373e-06	0.0014104	525.01	541.284	590.269	552.187	406.797	377.616	365.808	383.407	1.44021	0.526282	168.781	3	3	6		ENSG00000122490	PQLC1	PQ loop repeat containing 1 [Source:HGNC Symbol;Acc:HGNC:26188]	1.91282e-14	1.26441e-12	1.11521e-09	32.9452	34.1386	37.3679	34.8173	25.7475	23.5404	22.7183	24.0021	1.45059	0.536644	10.8152	3	3	6		ENSG00000122490
ENSG00000122557	1	1	1	UUU	3		ENSG00000122557	HERPUD2	HERPUD family member 2 [Source:HGNC Symbol;Acc:HGNC:21915]	4.1405e-12	4.78019e-10	2.41399e-07	790.024	751.098	772.164	771.095	541.107	510.828	530.072	527.336	1.46225	0.548188	243.76	3	3	6		ENSG00000122557	HERPUD2	HERPUD family member 2 [Source:HGNC Symbol;Acc:HGNC:21915]	6.38822e-20	6.66272e-18	3.72446e-15	49.5753	47.3715	48.8831	48.61	34.2484	31.8448	32.9198	33.0043	1.47284	0.558597	15.6056	3	3	6		ENSG00000122557
ENSG00000122566	1	1	1	UUU	3		ENSG00000122566	HNRNPA2B1	heterogeneous nuclear ribonucleoprotein A2/B1 [Source:HGNC Symbol;Acc:HGNC:5033]	2.49238e-19	6.31786e-17	1.45311e-14	13607.1	13132.8	13150.9	13296.9	10514.9	10509.4	9742.84	10255.7	1.29654	0.374663	3041.2	3	3	6		ENSG00000122566	HNRNPA2B1	heterogeneous nuclear ribonucleoprotein A2/B1 [Source:HGNC Symbol;Acc:HGNC:5033]	1.45232e-28	2.6296e-26	8.4673e-24	853.867	828.279	832.537	838.228	665.52	655.152	605.072	641.915	1.30582	0.38496	196.313	3	3	6		ENSG00000122566
ENSG00000122591	1	1	1	UUU	3		ENSG00000122591	FAM126A	family with sequence similarity 126 member A [Source:HGNC Symbol;Acc:HGNC:24587]	1.5523e-11	1.66059e-09	9.05022e-07	1274.88	1189.24	1152.9	1205.67	871.569	909.361	759.575	846.835	1.42374	0.509683	358.836	3	3	6		ENSG00000122591	FAM126A	family with sequence similarity 126 member A [Source:HGNC Symbol;Acc:HGNC:24587]	1.13468e-23	1.4967e-21	6.61543e-19	80.0008	75.0049	72.986	75.9972	55.1644	56.6892	47.1729	53.0089	1.43367	0.519713	22.9884	3	3	6		ENSG00000122591
ENSG00000122641	1	1	1	UUU	3		ENSG00000122641	INHBA	inhibin subunit beta A [Source:HGNC Symbol;Acc:HGNC:6066]	1.29631e-13	1.82114e-11	7.55775e-09	4653.82	5544.19	4534.01	4910.67	2439.81	2936.16	2692.3	2689.42	1.82592	0.868624	2221.25	3	3	6		ENSG00000122641	INHBA	inhibin subunit beta A [Source:HGNC Symbol;Acc:HGNC:6066]	2.04909e-110	4.77865e-107	1.19466e-105	292.034	349.671	287.033	309.579	154.424	183.039	167.203	168.222	1.8403	0.879943	141.357	3	3	6		ENSG00000122641
ENSG00000122694	1	1	1	UUU	3		ENSG00000122694	GLIPR2	GLI pathogenesis related 2 [Source:HGNC Symbol;Acc:HGNC:18007]	7.15639e-32	4.74127e-29	4.17232e-27	966.701	1020.86	976.351	987.97	485.064	561.47	517.257	521.264	1.89534	0.922453	466.706	3	3	6		ENSG00000122694	GLIPR2	GLI pathogenesis related 2 [Source:HGNC Symbol;Acc:HGNC:18007]	3.15941e-58	1.93895e-55	1.842e-53	60.662	64.3852	61.8095	62.2856	30.7013	35.0018	32.1239	32.609	1.91007	0.933628	29.6766	3	3	6		ENSG00000122694
ENSG00000122786	1	1	1	UUU	3		ENSG00000122786	CALD1	caldesmon 1 [Source:HGNC Symbol;Acc:HGNC:1441]	1.23608e-11	1.33952e-09	7.2066e-07	9952.1	11532.7	9875.85	10453.5	7618.02	8487.01	7740.21	7948.41	1.31517	0.395254	2505.14	3	3	6		ENSG00000122786	CALD1	caldesmon 1 [Source:HGNC Symbol;Acc:HGNC:1441]	2.31652e-30	4.53213e-28	1.35058e-25	624.51	727.364	625.207	659.027	482.169	529.077	480.701	497.315	1.32517	0.406177	161.712	3	3	6		ENSG00000122786
ENSG00000122861	1	1	1	UUU	3		ENSG00000122861	PLAU	plasminogen activator, urokinase [Source:HGNC Symbol;Acc:HGNC:9052]	1.75415e-119	2.55676e-115	1.02271e-114	2193.4	1969.43	1904.55	2022.46	635.801	655.049	675.696	655.515	3.0853	1.62541	1366.94	3	3	6		ENSG00000122861	PLAU	plasminogen activator, urokinase [Source:HGNC Symbol;Acc:HGNC:9052]	4.29656e-232	5.00996e-228	2.50498e-227	137.639	124.211	120.571	127.474	40.2419	40.8355	41.9637	41.0137	3.10808	1.63602	86.4601	3	3	6		ENSG00000122861
ENSG00000123094	1	1	1	UUU	3		ENSG00000123094	RASSF8	Ras association domain family member 8 [Source:HGNC Symbol;Acc:HGNC:13232]	1.20367e-05	0.000464743	0.701762	1142.37	1201.58	1127.04	1157	929.545	1008.44	792.195	910.062	1.27134	0.346349	246.936	3	3	6		ENSG00000123094	RASSF8	Ras association domain family member 8 [Source:HGNC Symbol;Acc:HGNC:13232]	4.22399e-12	2.24134e-10	2.46267e-07	71.6857	75.7833	71.349	72.9394	58.8339	62.866	49.1988	56.9662	1.2804	0.356591	15.9731	3	3	6		ENSG00000123094
ENSG00000123095	1	1	1	UUU	3		ENSG00000123095	BHLHE41	basic helix-loop-helix family member e41 [Source:HGNC Symbol;Acc:HGNC:16617]	1.00601e-11	1.10457e-09	5.86525e-07	511.96	543.929	470.788	508.892	318.867	325.873	311.053	318.598	1.59729	0.675625	190.295	3	3	6		ENSG00000123095	BHLHE41	basic helix-loop-helix family member e41 [Source:HGNC Symbol;Acc:HGNC:16617]	1.27002e-20	1.40769e-18	7.40445e-16	32.1263	34.3054	29.804	32.0786	20.1821	20.3148	19.3178	19.9382	1.6089	0.686074	12.1404	3	3	6		ENSG00000123095
ENSG00000123096	1	1	1	UUU	3		ENSG00000123096	SSPN	sarcospan [Source:HGNC Symbol;Acc:HGNC:11322]	0.00308403	0.0606352	1	80.3074	74.9334	86.4895	80.5768	56.0433	48.4406	45.4347	49.9728	1.61241	0.68922	30.6039	3	3	6		ENSG00000123096	SSPN	sarcospan [Source:HGNC Symbol;Acc:HGNC:11322]	7.31111e-06	0.000171876	0.426252	5.03942	4.72603	5.47536	5.08027	3.54716	3.01977	2.82169	3.12954	1.62333	0.698955	1.95073	3	3	6		ENSG00000123096
ENSG00000123104	1	1	1	UUU	3		ENSG00000123104	ITPR2	inositol 1,4,5-trisphosphate receptor type 2 [Source:HGNC Symbol;Acc:HGNC:6181]	1.27786e-09	1.0449e-07	7.45015e-05	1143.38	1213.92	1172.51	1176.6	806.83	961.105	795.69	854.542	1.37688	0.461406	322.062	3	3	6		ENSG00000123104	ITPR2	inositol 1,4,5-trisphosphate receptor type 2 [Source:HGNC Symbol;Acc:HGNC:6181]	4.32616e-20	4.56101e-18	2.52224e-15	71.7487	76.5617	74.2278	74.1794	51.0668	59.9149	49.4158	53.4659	1.38742	0.472401	20.7136	3	3	6		ENSG00000123104
ENSG00000123146	1	1	1	UUU	3		ENSG00000123146	ADGRE5	adhesion G protein-coupled receptor E5 [Source:HGNC Symbol;Acc:HGNC:1711]	4.73743e-14	7.04596e-12	2.76202e-09	1258.82	1224.5	1219.77	1234.36	911.186	865.325	851.61	876.04	1.40903	0.494698	358.323	3	3	6		ENSG00000123146	ADGRE5	adhesion G protein-coupled receptor E5 [Source:HGNC Symbol;Acc:HGNC:1711]	6.67097e-23	8.43667e-21	3.88931e-18	78.9929	77.2289	77.2195	77.8138	57.6719	53.944	52.8887	54.8349	1.41906	0.504933	22.9789	3	3	6		ENSG00000123146
ENSG00000123219	1	1	1	UUU	3		ENSG00000123219	CENPK	centromere protein K [Source:HGNC Symbol;Acc:HGNC:29479]	0.00282682	0.0563451	1	731.802	600.349	693.699	675.283	571.061	583.489	524.247	559.599	1.20673	0.2711	115.684	3	3	6		ENSG00000123219	CENPK	centromere protein K [Source:HGNC Symbol;Acc:HGNC:29479]	7.55341e-06	0.000177286	0.440379	45.9217	37.8639	43.9158	42.5671	36.1443	36.3745	32.558	35.0256	1.21531	0.28133	7.54153	3	3	6		ENSG00000123219
ENSG00000123240	1	1	1	UUU	3		ENSG00000123240	OPTN	optineurin [Source:HGNC Symbol;Acc:HGNC:17142]	7.04801e-11	6.85998e-09	4.10913e-06	4012.36	4108.12	4082.84	4067.77	3274.67	3296.16	3423.91	3331.58	1.22097	0.288032	736.192	3	3	6		ENSG00000123240	OPTN	optineurin [Source:HGNC Symbol;Acc:HGNC:17142]	2.15367e-14	1.41719e-12	1.25563e-09	251.782	259.098	258.471	256.45	207.264	205.481	212.64	208.462	1.2302	0.298896	47.9884	3	3	6		ENSG00000123240
ENSG00000123444	1	1	1	UUU	3		ENSG00000123444	KBTBD4	kelch repeat and BTB domain containing 4 [Source:HGNC Symbol;Acc:HGNC:23761]	7.17116e-06	0.000294017	0.418093	203.78	180.722	173.871	186.124	107.255	118.9	117.664	114.606	1.62403	0.699579	71.5178	3	3	6		ENSG00000123444	KBTBD4	kelch repeat and BTB domain containing 4 [Source:HGNC Symbol;Acc:HGNC:23761]	1.25851e-10	5.59253e-09	7.33739e-06	12.7875	11.3981	11.0072	11.7309	6.78853	7.41215	7.30746	7.16938	1.63625	0.710396	4.56154	3	3	6		ENSG00000123444
ENSG00000123552	1	1	1	UUU	3		ENSG00000123552	USP45	ubiquitin specific peptidase 45 [Source:HGNC Symbol;Acc:HGNC:20080]	9.39019e-05	0.00291982	1	405.553	397.588	425.314	409.485	318.867	328.075	276.103	307.682	1.33087	0.412372	101.803	3	3	6		ENSG00000123552	USP45	ubiquitin specific peptidase 45 [Source:HGNC Symbol;Acc:HGNC:20080]	5.81631e-08	1.87054e-06	0.00339103	25.4491	25.0758	26.9252	25.8167	20.1821	20.452	17.1472	19.2605	1.3404	0.422662	6.55623	3	3	6		ENSG00000123552
ENSG00000123572	1	1	1	UUU	3		ENSG00000123572	NRK	Nik related kinase [Source:HGNC Symbol;Acc:HGNC:25391]	2.67243e-09	2.09419e-07	0.000155808	3063.73	3171.01	3099.36	3111.36	2478.46	2667.53	2401.05	2515.68	1.23679	0.306597	595.681	3	3	6		ENSG00000123572	NRK	Nik related kinase [Source:HGNC Symbol;Acc:HGNC:25391]	7.8591e-15	5.33412e-13	4.58201e-10	192.254	199.995	196.21	196.153	156.87	166.293	149.116	157.426	1.246	0.317302	38.7265	3	3	6		ENSG00000123572
ENSG00000123685	1	1	1	UUU	3		ENSG00000123685	BATF3	basic leucine zipper ATF-like transcription factor 3 [Source:HGNC Symbol;Acc:HGNC:28915]	0.000256821	0.00714028	1	109.419	133.999	120.372	121.263	68.6047	71.5599	83.8795	74.6814	1.62374	0.699321	46.5818	3	3	6		ENSG00000123685	BATF3	basic leucine zipper ATF-like transcription factor 3 [Source:HGNC Symbol;Acc:HGNC:28915]	3.15103e-08	1.05038e-06	0.00183711	6.86621	8.45126	7.62035	7.64594	4.34221	4.46102	5.20928	4.67084	1.63695	0.711013	2.9751	3	3	6		ENSG00000123685
ENSG00000123689	1	1	1	UUU	3		ENSG00000123689	G0S2	G0/G1 switch 2 [Source:HGNC Symbol;Acc:HGNC:30229]	2.42783e-25	1.00388e-22	1.41547e-20	618.367	668.23	599.185	628.594	286.014	304.955	342.508	311.159	2.02017	1.01448	317.435	3	3	6		ENSG00000123689	G0S2	G0/G1 switch 2 [Source:HGNC Symbol;Acc:HGNC:30229]	1.538e-47	6.54515e-45	8.96685e-43	38.8035	42.1451	37.9324	39.627	18.1027	19.0108	21.2712	19.4616	2.03617	1.02585	20.1654	3	3	6		ENSG00000123689
ENSG00000123908	1	1	1	UUU	3		ENSG00000123908	AGO2	argonaute 2, RISC catalytic component [Source:HGNC Symbol;Acc:HGNC:3263]	5.52839e-07	2.84983e-05	0.0322316	1112.26	1082.57	1029.85	1074.89	771.078	869.728	870.25	837.019	1.28419	0.36086	237.873	3	3	6		ENSG00000123908	AGO2	argonaute 2, RISC catalytic component [Source:HGNC Symbol;Acc:HGNC:3263]	1.05405e-12	5.88633e-11	6.14533e-08	69.796	68.2773	65.1963	67.7565	48.804	54.2185	54.0463	52.3563	1.29414	0.371997	15.4002	3	3	6		ENSG00000123908
ENSG00000124126	1	1	1	UUU	3		ENSG00000124126	PREX1	phosphatidylinositol-3,4,5-trisphosphate dependent Rac exchange factor 1 [Source:HGNC Symbol;Acc:HGNC:32594]	5.65494e-06	0.000238046	0.329694	163.626	158.683	156.038	159.449	99.5251	89.1747	94.3644	94.3547	1.68989	0.756927	65.0942	3	3	6		ENSG00000124126	PREX1	phosphatidylinositol-3,4,5-trisphosphate dependent Rac exchange factor 1 [Source:HGNC Symbol;Acc:HGNC:32594]	1.05884e-10	4.76331e-09	6.17326e-06	10.2678	10.0081	9.87823	10.0514	6.29926	5.55911	5.86044	5.90627	1.70181	0.767072	4.1451	3	3	6		ENSG00000124126
ENSG00000124143	1	1	1	UUU	3		ENSG00000124143	ARHGAP40	Rho GTPase activating protein 40 [Source:HGNC Symbol;Acc:HGNC:16226]	6.61388e-06	0.000274371	0.385603	583.233	638.257	657.142	626.21	469.604	511.929	435.707	472.413	1.32556	0.406598	153.797	3	3	6		ENSG00000124143	ARHGAP40	Rho GTPase activating protein 40 [Source:HGNC Symbol;Acc:HGNC:16226]	1.41335e-10	6.22363e-09	8.24009e-06	36.5988	40.2547	41.6015	39.485	29.7227	31.9134	27.0593	29.5652	1.33552	0.417405	9.91981	3	3	6		ENSG00000124143
ENSG00000124212	1	1	1	UUU	3		ENSG00000124212	PTGIS	prostaglandin I2 synthase [Source:HGNC Symbol;Acc:HGNC:9603]	2.95591e-09	2.28865e-07	0.000172335	488.872	621.507	548.361	552.913	341.091	384.222	359.983	361.765	1.52838	0.612	191.148	3	3	6		ENSG00000124212	PTGIS	prostaglandin I2 synthase [Source:HGNC Symbol;Acc:HGNC:9603]	6.01965e-19	5.87869e-17	3.50958e-14	30.6775	39.1983	34.7149	34.8636	21.5887	23.9522	22.3565	22.6325	1.54042	0.623324	12.2311	3	3	6		ENSG00000124212
ENSG00000124214	1	1	1	UUU	3		ENSG00000124214	STAU1	staufen double-stranded RNA binding protein 1 [Source:HGNC Symbol;Acc:HGNC:11370]	1.75136e-10	1.59793e-08	1.02108e-05	4978.06	4959.71	4875.51	4937.76	4168.46	3967.72	4127.57	4087.92	1.20789	0.272491	849.843	3	3	6		ENSG00000124214	STAU1	staufen double-stranded RNA binding protein 1 [Source:HGNC Symbol;Acc:HGNC:11370]	1.36557e-13	8.3193e-12	7.96157e-09	312.381	312.808	308.652	311.28	263.835	247.346	256.34	255.84	1.2167	0.28297	55.4399	3	3	6		ENSG00000124214
ENSG00000124216	1	1	1	UUU	3		ENSG00000124216	SNAI1	snail family transcriptional repressor 1 [Source:HGNC Symbol;Acc:HGNC:11128]	0.0271668	0.349026	1	260.999	279.458	248.769	263.075	185.522	235.597	228.339	216.486	1.21521	0.281201	46.5891	3	3	6		ENSG00000124216	SNAI1	snail family transcriptional repressor 1 [Source:HGNC Symbol;Acc:HGNC:11128]	0.00105208	0.014946	1	16.3781	17.6253	15.7487	16.5841	11.7423	14.687	14.1808	13.5367	1.22512	0.292918	3.04732	3	3	6		ENSG00000124216
ENSG00000124225	1	1	1	UUU	3		ENSG00000124225	PMEPA1	prostate transmembrane protein, androgen induced 1 [Source:HGNC Symbol;Acc:HGNC:14107]	4.78835e-25	1.92531e-22	2.7917e-20	3523.49	3476.03	3414.11	3471.21	2487.16	2475.97	2525.7	2496.28	1.39055	0.475658	974.929	3	3	6		ENSG00000124225	PMEPA1	prostate transmembrane protein, androgen induced 1 [Source:HGNC Symbol;Acc:HGNC:14107]	4.11565e-33	9.02071e-31	2.39951e-28	221.105	219.232	216.136	218.824	157.42	154.351	156.857	156.21	1.40084	0.486289	62.6145	3	3	6		ENSG00000124225
ENSG00000124508	1	1	1	UUU	3		ENSG00000124508	BTN2A2	butyrophilin subfamily 2 member A2 [Source:HGNC Symbol;Acc:HGNC:1137]	1.43868e-09	1.16822e-07	8.38779e-05	1075.12	1175.13	1130.61	1126.95	873.502	815.783	843.455	844.247	1.33486	0.416689	282.705	3	3	6		ENSG00000124508	BTN2A2	butyrophilin subfamily 2 member A2 [Source:HGNC Symbol;Acc:HGNC:1137]	2.06279e-16	1.61943e-14	1.20265e-11	67.4652	74.1153	71.5748	71.0518	55.2867	50.8556	52.3822	52.8415	1.34462	0.427199	18.2103	3	3	6		ENSG00000124508
ENSG00000124532	1	1	1	UUU	3		ENSG00000124532	MRS2	magnesium transporter MRS2 [Source:HGNC Symbol;Acc:HGNC:13785]	7.7807e-19	1.85914e-16	4.53631e-14	888.401	890.386	858.653	879.147	574.926	535.048	469.492	526.489	1.66983	0.739701	352.658	3	3	6		ENSG00000124532	MRS2	magnesium transporter MRS2 [Source:HGNC Symbol;Acc:HGNC:13785]	4.09703e-36	1.02079e-33	2.38865e-31	55.7486	56.1564	54.3585	55.4211	36.3889	33.3547	29.1575	32.967	1.68111	0.749412	22.4541	3	3	6		ENSG00000124532
ENSG00000124785	1	1	1	UUU	3		ENSG00000124785	NRN1	neuritin 1 [Source:HGNC Symbol;Acc:HGNC:17972]	3.73916e-05	0.00129454	1	338.295	307.668	328.125	324.696	238.667	226.79	236.494	233.983	1.38769	0.472683	90.7125	3	3	6		ENSG00000124785	NRN1	neuritin 1 [Source:HGNC Symbol;Acc:HGNC:17972]	2.53561e-08	8.56e-07	0.00147831	21.2286	19.4045	20.7725	20.4685	15.106	14.138	14.6873	14.6438	1.39776	0.483122	5.82477	3	3	6		ENSG00000124785
ENSG00000124788	1	1	1	UUU	3		ENSG00000124788	ATXN1	ataxin 1 [Source:HGNC Symbol;Acc:HGNC:10548]	2.72789e-10	2.41705e-08	1.59042e-05	1051.02	1068.46	952.276	1023.92	710.203	788.26	701.326	733.263	1.39639	0.481701	290.658	3	3	6		ENSG00000124788	ATXN1	ataxin 1 [Source:HGNC Symbol;Acc:HGNC:10548]	1.06291e-19	1.09487e-17	6.19697e-15	65.9534	67.3877	60.2854	64.5422	44.9511	49.1398	43.5554	45.8821	1.4067	0.492311	18.6601	3	3	6		ENSG00000124788
ENSG00000124813	1	1	1	UUU	3		ENSG00000124813	RUNX2	runt related transcription factor 2 [Source:HGNC Symbol;Acc:HGNC:10472]	3.33892e-22	1.06375e-19	1.94666e-17	3652.99	3930.92	3884	3822.64	2635	2816.16	2769.19	2740.12	1.39506	0.480331	1082.52	3	3	6		ENSG00000124813	RUNX2	runt related transcription factor 2 [Source:HGNC Symbol;Acc:HGNC:10472]	6.97262e-35	1.64582e-32	4.06518e-30	229.231	247.922	245.883	241.012	166.778	175.558	171.979	171.438	1.40582	0.491417	69.5738	3	3	6		ENSG00000124813
ENSG00000124831	1	1	1	UUU	3		ENSG00000124831	LRRFIP1	LRR binding FLII interacting protein 1 [Source:HGNC Symbol;Acc:HGNC:6702]	3.57664e-16	6.66215e-14	2.08525e-11	5436.81	5495.71	5167.97	5366.83	3996.46	4124.05	4297.66	4139.39	1.29653	0.374651	1227.44	3	3	6		ENSG00000124831	LRRFIP1	LRR binding FLII interacting protein 1 [Source:HGNC Symbol;Acc:HGNC:6702]	3.349e-24	4.58482e-22	1.95254e-19	341.169	346.613	327.167	338.316	252.949	257.092	266.903	258.981	1.30633	0.385523	79.3347	3	3	6		ENSG00000124831
ENSG00000124875	1	1	1	UUU	3		ENSG00000124875	CXCL6	C-X-C motif chemokine ligand 6 [Source:HGNC Symbol;Acc:HGNC:10643]	0.000194447	0.00560388	1	31.1191	20.2761	37.4491	29.6148	6.76384	6.60553	12.8149	8.7281	3.39304	1.76258	20.8867	3	0	3		ENSG00000124875	CXCL6	C-X-C motif chemokine ligand 6 [Source:HGNC Symbol;Acc:HGNC:10643]	2.43245e-09	9.31166e-08	0.000141817	1.95278	1.27881	2.37077	1.86745	0.428105	0.411786	0.795862	0.545251	3.42494	1.77608	1.3222	3	0	3		ENSG00000124875
ENSG00000124920	1	1	1	UUU	3		ENSG00000124920	MYRF	myelin regulatory factor [Source:HGNC Symbol;Acc:HGNC:1181]	1.09348e-17	2.31826e-15	6.37521e-13	2311.85	2315.88	2289.74	2305.83	1714.15	1672.3	1716.03	1700.83	1.35571	0.439046	604.997	3	3	6		ENSG00000124920	MYRF	myelin regulatory factor [Source:HGNC Symbol;Acc:HGNC:1181]	4.60062e-25	6.65571e-23	2.68225e-20	145.072	146.062	144.956	145.363	108.494	104.251	106.573	106.439	1.36569	0.449634	38.9242	3	3	6		ENSG00000124920
ENSG00000125170	1	1	1	UUU	3		ENSG00000125170	DOK4	docking protein 4 [Source:HGNC Symbol;Acc:HGNC:19868]	0.000105701	0.00324516	1	1023.92	1001.46	1045.9	1023.76	843.548	820.187	891.22	851.651	1.20209	0.265544	172.109	3	3	6		ENSG00000125170	DOK4	docking protein 4 [Source:HGNC Symbol;Acc:HGNC:19868]	1.49283e-07	4.49327e-06	0.00870347	64.2526	63.162	66.2124	64.5423	53.3908	51.1301	55.3486	53.2899	1.21116	0.276385	11.2525	3	3	6		ENSG00000125170
ENSG00000125347	1	1	1	UUU	3		ENSG00000125347	IRF1	interferon regulatory factor 1 [Source:HGNC Symbol;Acc:HGNC:6116]	7.90658e-11	7.63195e-09	4.6097e-06	675.586	685.861	667.842	676.43	445.447	424.956	502.112	457.505	1.47852	0.564152	218.925	3	3	6		ENSG00000125347	IRF1	interferon regulatory factor 1 [Source:HGNC Symbol;Acc:HGNC:6116]	3.98152e-19	3.90792e-17	2.32131e-14	42.3941	43.2571	42.2788	42.6433	28.1938	26.4916	31.1833	28.6229	1.48983	0.575151	14.0204	3	3	6		ENSG00000125347
ENSG00000125355	1	1	1	UUU	3		ENSG00000125355	TMEM255A	transmembrane protein 255A [Source:HGNC Symbol;Acc:HGNC:26086]	0.0265651	0.342953	1	28.1076	23.8024	21.3995	24.4365	14.4939	9.9083	12.8149	12.4057	1.96978	0.978031	12.0308	3	0	3		ENSG00000125355	TMEM255A	transmembrane protein 255A [Source:HGNC Symbol;Acc:HGNC:26086]	0.00075428	0.0111416	1	1.7638	1.50121	1.35473	1.53991	0.917369	0.617679	0.795862	0.77697	1.98195	0.986917	0.762942	3	0	3		ENSG00000125355
ENSG00000125384	1	1	1	UUU	3		ENSG00000125384	PTGER2	prostaglandin E receptor 2 [Source:HGNC Symbol;Acc:HGNC:9594]	0.00416481	0.0779258	1	22.0846	25.5655	27.641	25.097	8.69637	14.312	6.98996	9.99944	2.50984	1.3276	15.0976	3	0	3		ENSG00000125384	PTGER2	prostaglandin E receptor 2 [Source:HGNC Symbol;Acc:HGNC:9594]	8.93995e-06	0.000207243	0.521217	1.38584	1.61241	1.74986	1.5827	0.550421	0.892204	0.434107	0.625577	2.52999	1.33913	0.957126	3	0	3		ENSG00000125384
ENSG00000125398	1	1	1	UUU	3		ENSG00000125398	SOX9	SRY-box 9 [Source:HGNC Symbol;Acc:HGNC:11204]	3.26317e-09	2.5132e-07	0.000190249	240.922	255.655	236.286	244.288	124.648	125.505	158.439	136.197	1.79363	0.842883	108.09	3	3	6		ENSG00000125398	SOX9	SRY-box 9 [Source:HGNC Symbol;Acc:HGNC:11204]	1.83488e-17	1.57783e-15	1.06977e-12	15.1183	16.1241	14.9585	15.4003	7.88937	7.82394	9.83975	8.51769	1.80804	0.854423	6.88259	3	3	6		ENSG00000125398
ENSG00000125618	1	1	1	UUU	3		ENSG00000125618	PAX8	paired box 8 [Source:HGNC Symbol;Acc:HGNC:8622]	1.32993e-28	6.86172e-26	7.75374e-24	7876.15	8739	8228.99	8281.38	5183.03	5627.91	5850.6	5553.85	1.49111	0.576384	2727.53	3	3	6		ENSG00000125618	PAX8	paired box 8 [Source:HGNC Symbol;Acc:HGNC:8622]	3.73965e-58	2.24773e-55	2.18029e-53	494.241	551.167	520.95	522.119	328.051	350.842	363.347	347.413	1.50288	0.587725	174.706	3	3	6		ENSG00000125618
ENSG00000125730	1	1	1	UUU	3		ENSG00000125730	C3	complement C3 [Source:HGNC Symbol;Acc:HGNC:1318]	3.71424e-05	0.00128728	1	179.688	144.577	170.304	164.857	93.7275	99.083	113.004	101.938	1.61722	0.693515	62.9182	3	3	6		ENSG00000125730	C3	complement C3 [Source:HGNC Symbol;Acc:HGNC:1318]	1.10447e-09	4.43171e-08	6.43928e-05	11.2757	9.11846	10.7814	10.3918	5.93232	6.17679	7.01806	6.37572	1.62991	0.704791	4.01613	3	3	6		ENSG00000125730
ENSG00000125826	1	1	1	UUU	3		ENSG00000125826	RBCK1	RANBP2-type and C3HC4-type zinc finger containing 1 [Source:HGNC Symbol;Acc:HGNC:15864]	7.615e-14	1.10166e-11	4.4397e-09	4409.88	4735.79	4487.65	4544.44	3496.91	3590.11	3651.09	3579.37	1.26962	0.344398	965.074	3	3	6		ENSG00000125826	RBCK1	RANBP2-type and C3HC4-type zinc finger containing 1 [Source:HGNC Symbol;Acc:HGNC:15864]	4.01231e-20	4.24548e-18	2.33926e-15	276.727	298.685	284.098	286.503	221.33	223.806	226.748	223.962	1.27925	0.355301	62.5419	3	3	6		ENSG00000125826
ENSG00000125845	1	1	1	UUU	3		ENSG00000125845	BMP2	bone morphogenetic protein 2 [Source:HGNC Symbol;Acc:HGNC:1069]	0.00178338	0.0381558	1	76.2921	90.8017	82.0313	83.0417	45.4144	58.3489	47.7647	50.5093	1.64409	0.717286	32.5324	3	3	6		ENSG00000125845	BMP2	bone morphogenetic protein 2 [Source:HGNC Symbol;Acc:HGNC:1069]	1.4631e-06	3.8633e-05	0.0853016	4.78745	5.72684	5.19313	5.2358	2.87442	3.63745	2.9664	3.15942	1.6572	0.728751	2.07638	3	3	6		ENSG00000125845
ENSG00000125872	1	1	1	UUU	3		ENSG00000125872	LRRN4	leucine rich repeat neuronal 4 [Source:HGNC Symbol;Acc:HGNC:16208]	1.9165e-34	1.53063e-31	1.11736e-29	6060.2	6284.71	5866.13	6070.35	3916.26	4171.39	4207.95	4098.54	1.4811	0.56667	1971.81	3	3	6		ENSG00000125872	LRRN4	leucine rich repeat neuronal 4 [Source:HGNC Symbol;Acc:HGNC:16208]	1.05285e-52	5.20195e-50	6.1383e-48	380.287	396.375	371.365	382.676	247.873	260.043	261.332	256.416	1.4924	0.577636	126.26	3	3	6		ENSG00000125872
ENSG00000125965	1	1	1	UUU	3		ENSG00000125965	GDF5	growth differentiation factor 5 [Source:HGNC Symbol;Acc:HGNC:4220]	1.41836e-05	0.000539422	0.826934	729.794	930.056	819.421	826.424	564.298	680.37	627.931	624.2	1.32397	0.404874	202.224	3	3	6		ENSG00000125965	GDF5	growth differentiation factor 5 [Source:HGNC Symbol;Acc:HGNC:4220]	3.63896e-13	2.12584e-11	2.12158e-08	45.7957	58.6584	51.8748	52.1096	35.7162	42.414	38.9973	39.0425	1.33469	0.416506	13.0672	3	3	6		ENSG00000125965
ENSG00000126500	1	1	1	UUU	3		ENSG00000126500	FLRT1	fibronectin leucine rich transmembrane protein 1 [Source:HGNC Symbol;Acc:HGNC:3760]	0.00751657	0.126474	1	17.0653	22.9208	21.3995	20.4619	5.79758	11.0092	6.98996	7.93225	2.57958	1.36714	12.5296	2	0	2		ENSG00000126500	FLRT1	fibronectin leucine rich transmembrane protein 1 [Source:HGNC Symbol;Acc:HGNC:3760]	3.48257e-05	0.000717459	1	1.07088	1.44561	1.35473	1.29041	0.366947	0.68631	0.434107	0.495788	2.60273	1.38003	0.794617	2	0	2		ENSG00000126500
ENSG00000126562	1	1	1	UUU	3		ENSG00000126562	WNK4	WNK lysine deficient protein kinase 4 [Source:HGNC Symbol;Acc:HGNC:14544]	5.25646e-09	3.93404e-07	0.000306462	406.556	465.469	389.649	420.558	265.722	257.616	285.423	269.587	1.56001	0.641553	150.971	3	3	6		ENSG00000126562	WNK4	WNK lysine deficient protein kinase 4 [Source:HGNC Symbol;Acc:HGNC:14544]	1.30388e-16	1.04278e-14	7.60188e-12	25.5121	29.357	24.6673	26.5121	16.8184	16.0597	17.726	16.868	1.57174	0.652361	9.6441	3	3	6		ENSG00000126562
ENSG00000126790	1	1	1	UUU	3		ENSG00000126790	L3HYPDH	trans-L-3-hydroxyproline dehydratase [Source:HGNC Symbol;Acc:HGNC:20488]	8.17463e-05	0.00259161	1	581.225	600.349	608.101	596.558	449.312	496.516	470.657	472.162	1.26346	0.337383	124.397	3	3	6		ENSG00000126790	L3HYPDH	trans-L-3-hydroxyproline dehydratase [Source:HGNC Symbol;Acc:HGNC:20488]	1.07282e-07	3.32169e-06	0.00625475	36.4728	37.8639	38.4969	37.6112	28.4384	30.9526	29.2299	29.5403	1.27322	0.348477	8.07088	3	3	6		ENSG00000126790
ENSG00000127124	1	1	1	UUU	3		ENSG00000127124	HIVEP3	human immunodeficiency virus type I enhancer binding protein 3 [Source:HGNC Symbol;Acc:HGNC:13561]	5.55094e-06	0.000234176	0.323631	326.249	277.695	292.459	298.801	188.421	190.459	223.679	200.853	1.48766	0.573044	97.9478	3	3	6		ENSG00000127124	HIVEP3	human immunodeficiency virus type I enhancer binding protein 3 [Source:HGNC Symbol;Acc:HGNC:13561]	1.14722e-10	5.13713e-09	6.68855e-06	20.4726	17.5141	18.5146	18.8338	11.9258	11.8732	13.8914	12.5635	1.49909	0.58409	6.27034	3	3	6		ENSG00000127124
ENSG00000127329	1	1	1	UUU	3		ENSG00000127329	PTPRB	protein tyrosine phosphatase, receptor type B [Source:HGNC Symbol;Acc:HGNC:9665]	1.33716e-05	0.000510536	0.779588	332.272	390.536	332.583	351.797	202.915	265.322	258.628	242.289	1.45197	0.538016	109.508	3	3	6		ENSG00000127329	PTPRB	protein tyrosine phosphatase, receptor type B [Source:HGNC Symbol;Acc:HGNC:9665]	3.20682e-11	1.53249e-09	1.86964e-06	20.8506	24.631	21.0547	22.1788	12.8432	16.5401	16.0619	15.1484	1.4641	0.550014	7.03037	3	3	6		ENSG00000127329
ENSG00000127334	1	1	1	UUU	3		ENSG00000127334	DYRK2	dual specificity tyrosine phosphorylation regulated kinase 2 [Source:HGNC Symbol;Acc:HGNC:3093]	2.84268e-08	1.87482e-06	0.00165734	1263.84	1400.82	1276.84	1313.83	997.183	1051.38	1006.55	1018.37	1.29013	0.367512	295.457	3	3	6		ENSG00000127334	DYRK2	dual specificity tyrosine phosphorylation regulated kinase 2 [Source:HGNC Symbol;Acc:HGNC:3093]	1.77922e-14	1.18011e-12	1.03732e-09	79.3079	88.349	80.8321	82.8297	63.1149	65.5426	62.5114	63.723	1.29984	0.378334	19.1067	3	3	6		ENSG00000127334
ENSG00000127561	1	1	1	UUU	3		ENSG00000127561	SYNGR3	synaptogyrin 3 [Source:HGNC Symbol;Acc:HGNC:11501]	2.98455e-25	1.21682e-22	1.74005e-20	380.457	447.837	368.249	398.848	129.479	168.441	165.429	154.45	2.58238	1.3687	244.398	3	3	6		ENSG00000127561	SYNGR3	synaptogyrin 3 [Source:HGNC Symbol;Acc:HGNC:11501]	2.45611e-53	1.24518e-50	1.43196e-48	23.8743	28.245	23.3126	25.144	8.19516	10.5006	10.2739	9.65652	2.60383	1.38064	15.4874	3	3	6		ENSG00000127561
ENSG00000127990	1	1	1	UUU	3		ENSG00000127990	SGCE	sarcoglycan epsilon [Source:HGNC Symbol;Acc:HGNC:10808]	0.00158758	0.0344874	1	583.233	610.046	714.207	635.829	530.478	526.241	505.607	520.775	1.22093	0.287977	115.053	3	3	6		ENSG00000127990	SGCE	sarcoglycan epsilon [Source:HGNC Symbol;Acc:HGNC:10808]	2.46738e-06	6.28455e-05	0.143853	36.5988	38.4755	45.2141	40.0961	33.5757	32.8056	31.4004	32.5939	1.23017	0.29886	7.5022	3	3	6		ENSG00000127990
ENSG00000128059	1	1	1	UUU	3		ENSG00000128059	PPAT	phosphoribosyl pyrophosphate amidotransferase [Source:HGNC Symbol;Acc:HGNC:9238]	1.07547e-05	0.000421102	0.627021	600.298	546.573	553.711	566.861	435.785	433.763	426.387	431.978	1.31224	0.392035	134.882	3	3	6		ENSG00000128059	PPAT	phosphoribosyl pyrophosphate amidotransferase [Source:HGNC Symbol;Acc:HGNC:9238]	4.09419e-09	1.53209e-07	0.000238699	37.6697	34.4722	35.0536	35.7318	27.5822	27.0406	26.4805	27.0345	1.32171	0.402411	8.69738	3	3	6		ENSG00000128059
ENSG00000128203	1	1	1	UUU	3		ENSG00000128203	ASPHD2	aspartate beta-hydroxylase domain containing 2 [Source:HGNC Symbol;Acc:HGNC:30437]	0.000136547	0.00409303	1	197.757	232.734	184.57	205.021	128.513	149.725	135.139	137.793	1.48789	0.573272	67.2281	3	3	6		ENSG00000128203	ASPHD2	aspartate beta-hydroxylase domain containing 2 [Source:HGNC Symbol;Acc:HGNC:30437]	1.64859e-08	5.7076e-07	0.000961159	12.4096	14.6785	11.6845	12.9242	8.134	9.33382	8.39273	8.62018	1.4993	0.584285	4.30402	3	3	6		ENSG00000128203
ENSG00000128266	1	1	1	UUU	3		ENSG00000128266	GNAZ	G protein subunit alpha z [Source:HGNC Symbol;Acc:HGNC:4395]	0.00748032	0.126046	1	133.511	171.906	166.738	157.385	126.58	114.496	104.849	115.309	1.3649	0.448797	42.0763	3	3	6		ENSG00000128266	GNAZ	G protein subunit alpha z [Source:HGNC Symbol;Acc:HGNC:4395]	5.34313e-05	0.00104817	1	8.37804	10.8421	10.5556	9.92523	8.01168	7.13763	6.5116	7.2203	1.37463	0.459041	2.70493	3	3	6		ENSG00000128266
ENSG00000128274	1	1	1	UUU	3		ENSG00000128274	A4GALT	alpha 1,4-galactosyltransferase (P blood group) [Source:HGNC Symbol;Acc:HGNC:18149]	6.20727e-11	6.09253e-09	3.61896e-06	837.205	820.742	783.755	813.901	603.914	540.553	558.032	567.5	1.43419	0.520233	246.401	3	3	6		ENSG00000128274	A4GALT	alpha 1,4-galactosyltransferase (P blood group) [Source:HGNC Symbol;Acc:HGNC:18149]	6.85794e-19	6.66386e-17	3.99832e-14	52.5359	51.764	49.6169	51.3056	38.2237	33.6978	34.6562	35.5259	1.44417	0.530245	15.7797	3	3	6		ENSG00000128274
ENSG00000128284	1	1	1	UUU	3		ENSG00000128284	APOL3	apolipoprotein L3 [Source:HGNC Symbol;Acc:HGNC:14868]	0.000730822	0.0179102	1	55.2114	44.9601	50.8237	50.3317	22.224	23.1194	27.9598	24.4344	2.05987	1.04255	25.8973	3	3	6		ENSG00000128284	APOL3	apolipoprotein L3 [Source:HGNC Symbol;Acc:HGNC:14868]	2.33905e-07	6.87356e-06	0.0136372	3.4646	2.83562	3.21748	3.17257	1.40663	1.44125	1.73643	1.5281	2.07615	1.05391	1.64446	3	3	6		ENSG00000128284
ENSG00000128294	1	1	1	UUU	3		ENSG00000128294	TPST2	tyrosylprotein sulfotransferase 2 [Source:HGNC Symbol;Acc:HGNC:12021]	0.000697679	0.017224	1	630.413	785.479	660.708	692.2	559.466	560.369	560.362	560.066	1.23593	0.305593	132.134	3	3	6		ENSG00000128294	TPST2	tyrosylprotein sulfotransferase 2 [Source:HGNC Symbol;Acc:HGNC:12021]	2.18375e-07	6.4595e-06	0.0127317	39.5594	49.5399	41.8272	43.6422	35.4104	34.9332	34.8009	35.0482	1.24521	0.316385	8.59404	3	3	6		ENSG00000128294
ENSG00000128311	1	1	1	UUU	3		ENSG00000128311	TST	thiosulfate sulfurtransferase [Source:HGNC Symbol;Acc:HGNC:12388]	0.0201483	0.277049	1	344.318	313.839	344.175	334.111	300.508	279.634	253.968	278.037	1.20168	0.26505	56.0738	3	3	6		ENSG00000128311	TST	thiosulfate sulfurtransferase [Source:HGNC Symbol;Acc:HGNC:12388]	0.00110032	0.015552	1	21.6065	19.7937	21.7885	21.0629	19.0201	17.4323	15.7726	17.4083	1.20994	0.27493	3.65462	3	3	6		ENSG00000128311
ENSG00000128335	1	1	1	UUU	3		ENSG00000128335	APOL2	apolipoprotein L2 [Source:HGNC Symbol;Acc:HGNC:619]	5.22353e-09	3.91443e-07	0.000304542	940.601	1050.83	982.592	991.341	696.676	754.131	754.915	735.241	1.34832	0.431165	256.101	3	3	6		ENSG00000128335	APOL2	apolipoprotein L2 [Source:HGNC Symbol;Acc:HGNC:619]	2.8947e-16	2.24723e-14	1.68767e-11	59.0242	66.2757	62.2046	62.5015	44.0948	47.0123	46.8835	45.9969	1.35882	0.442355	16.5046	3	3	6		ENSG00000128335
ENSG00000128340	1	1	1	UUU	3		ENSG00000128340	RAC2	Rac family small GTPase 2 [Source:HGNC Symbol;Acc:HGNC:9802]	7.07117e-12	7.88266e-10	4.12263e-07	2366.06	2331.75	2327.19	2341.67	1796.28	1749.36	1909.42	1818.36	1.28779	0.364901	523.31	3	3	6		ENSG00000128340	RAC2	Rac family small GTPase 2 [Source:HGNC Symbol;Acc:HGNC:9802]	2.67372e-18	2.47827e-16	1.55883e-13	148.474	147.063	147.327	147.621	113.693	109.055	118.584	113.777	1.29746	0.375692	33.8443	3	3	6		ENSG00000128340
ENSG00000128342	1	1	1	UUU	3		ENSG00000128342	LIF	LIF, interleukin 6 family cytokine [Source:HGNC Symbol;Acc:HGNC:6596]	1.51322e-05	0.000572882	0.882238	1989.62	2463.99	1996.39	2150	1288.99	1565.51	1487.7	1447.4	1.48542	0.570871	702.598	3	3	6		ENSG00000128342	LIF	LIF, interleukin 6 family cytokine [Source:HGNC Symbol;Acc:HGNC:6596]	1.6357e-39	4.65194e-37	9.53648e-35	124.852	155.403	126.385	135.547	81.5846	97.5933	92.3924	90.5235	1.49736	0.582425	45.0231	3	3	6		ENSG00000128342
ENSG00000128346	1	1	1	UUU	3		ENSG00000128346	C22orf23	chromosome 22 open reading frame 23 [Source:HGNC Symbol;Acc:HGNC:18589]	0.0164532	0.23738	1	57.2191	69.644	66.8733	64.5788	43.4818	45.1378	38.4448	42.3548	1.52471	0.608535	22.224	3	3	6		ENSG00000128346	C22orf23	chromosome 22 open reading frame 23 [Source:HGNC Symbol;Acc:HGNC:18589]	0.000214804	0.00365543	1	3.59059	4.39243	4.23353	4.07218	2.75211	2.81387	2.38759	2.65119	1.53598	0.619163	1.42099	3	3	6		ENSG00000128346
ENSG00000128512	1	1	1	UUU	3		ENSG00000128512	DOCK4	dedicator of cytokinesis 4 [Source:HGNC Symbol;Acc:HGNC:19192]	0.0108515	0.170483	1	177.68	136.643	162.279	158.868	132.378	102.386	117.664	117.476	1.35234	0.435459	41.3916	3	3	6		ENSG00000128512	DOCK4	dedicator of cytokinesis 4 [Source:HGNC Symbol;Acc:HGNC:19192]	0.000123546	0.00222109	1	11.1497	8.61806	10.2734	10.0137	8.37863	6.38269	7.30746	7.35626	1.36125	0.444932	2.65745	3	3	6		ENSG00000128512
ENSG00000128596	1	1	1	UUU	3		ENSG00000128596	CCDC136	coiled-coil domain containing 136 [Source:HGNC Symbol;Acc:HGNC:22225]	0.00130751	0.0292968	1	322.234	332.352	322.775	325.787	272.486	245.506	241.154	253.048	1.28745	0.364515	72.7385	3	3	6		ENSG00000128596	CCDC136	coiled-coil domain containing 136 [Source:HGNC Symbol;Acc:HGNC:22225]	1.17174e-05	0.000265402	0.683145	20.2207	20.9613	20.4338	20.5386	17.2465	15.3047	14.9767	15.8426	1.29641	0.374526	4.69597	3	3	6		ENSG00000128596
ENSG00000128604	1	1	1	UUU	3		ENSG00000128604	IRF5	interferon regulatory factor 5 [Source:HGNC Symbol;Acc:HGNC:6120]	0.033524	0.40898	1	143.55	156.919	164.954	155.141	113.053	143.12	109.509	121.894	1.27275	0.347954	33.2471	3	3	6		ENSG00000128604	IRF5	interferon regulatory factor 5 [Source:HGNC Symbol;Acc:HGNC:6120]	0.00128659	0.0178173	1	9.00796	9.89687	10.4427	9.78251	7.15547	8.92203	6.80101	7.62617	1.28276	0.359246	2.15634	3	3	6		ENSG00000128604
ENSG00000128606	1	1	1	UUU	3		ENSG00000128606	LRRC17	leucine rich repeat containing 17 [Source:HGNC Symbol;Acc:HGNC:16895]	5.56719e-09	4.14484e-07	0.000324579	365.399	421.39	373.599	386.796	208.713	268.625	243.484	240.274	1.60981	0.686894	146.522	3	3	6		ENSG00000128606	LRRC17	leucine rich repeat containing 17 [Source:HGNC Symbol;Acc:HGNC:16895]	1.37018e-17	1.19409e-15	7.98845e-13	22.9294	26.577	23.6513	24.3859	13.2101	16.746	15.1214	15.0258	1.62293	0.698602	9.36006	3	3	6		ENSG00000128606
ENSG00000128607	1	1	1	UUU	3		ENSG00000128607	KLHDC10	kelch domain containing 10 [Source:HGNC Symbol;Acc:HGNC:22194]	6.62083e-20	1.77632e-17	3.86008e-15	770.951	682.335	676.758	710.015	418.392	405.139	372.798	398.776	1.78048	0.83227	311.239	3	3	6		ENSG00000128607	KLHDC10	kelch domain containing 10 [Source:HGNC Symbol;Acc:HGNC:22194]	4.26759e-37	1.12583e-34	2.48809e-32	48.3784	43.0347	42.8433	44.7521	26.4814	25.2562	23.1524	24.9633	1.79272	0.842147	19.7888	3	3	6		ENSG00000128607
ENSG00000128805	1	1	1	UUU	3		ENSG00000128805	ARHGAP22	Rho GTPase activating protein 22 [Source:HGNC Symbol;Acc:HGNC:30320]	7.08068e-08	4.32588e-06	0.00412818	310.188	305.905	306.726	307.606	186.489	193.762	209.699	196.65	1.56423	0.645454	110.956	3	3	6		ENSG00000128805	ARHGAP22	Rho GTPase activating protein 22 [Source:HGNC Symbol;Acc:HGNC:30320]	3.51181e-13	2.05775e-11	2.04746e-08	19.4648	19.2933	19.4178	19.392	11.8035	12.0791	13.0232	12.3019	1.57634	0.656576	7.09004	3	3	6		ENSG00000128805
ENSG00000128881	1	1	1	UUU	3		ENSG00000128881	TTBK2	tau tubulin kinase 2 [Source:HGNC Symbol;Acc:HGNC:19141]	5.93688e-05	0.00195224	1	574.198	549.218	537.662	553.693	431.92	438.167	429.882	433.323	1.27778	0.353643	120.37	3	3	6		ENSG00000128881	TTBK2	tau tubulin kinase 2 [Source:HGNC Symbol;Acc:HGNC:19141]	1.06488e-07	3.30412e-06	0.00620844	36.0319	34.639	34.0376	34.9028	27.3376	27.3151	26.6976	27.1168	1.28713	0.364158	7.78605	3	3	6		ENSG00000128881
ENSG00000128923	1	1	1	UUU	3		ENSG00000128923	MINDY2	MINDY lysine 48 deubiquitinase 2 [Source:HGNC Symbol;Acc:HGNC:26954]	9.1782e-07	4.54251e-05	0.0535107	597.287	559.797	474.355	543.813	369.112	424.956	326.198	373.422	1.45629	0.542303	170.391	3	3	6		ENSG00000128923	MINDY2	MINDY lysine 48 deubiquitinase 2 [Source:HGNC Symbol;Acc:HGNC:26954]	7.46987e-15	5.08771e-13	4.35508e-10	37.4807	35.3062	30.0298	34.2722	23.3623	26.4916	20.2583	23.3707	1.46646	0.552338	10.9015	3	3	6		ENSG00000128923
ENSG00000129038	1	1	1	UUU	3		ENSG00000129038	LOXL1	lysyl oxidase like 1 [Source:HGNC Symbol;Acc:HGNC:6665]	1.70034e-37	1.68023e-34	9.91335e-33	4954.97	5663.2	4825.58	5147.92	3014.74	3151.94	3105.87	3090.85	1.66553	0.735985	2057.07	3	3	6		ENSG00000129038	LOXL1	lysyl oxidase like 1 [Source:HGNC Symbol;Acc:HGNC:6665]	4.07838e-82	4.9537e-79	2.37778e-77	310.932	357.177	305.491	324.533	190.813	196.491	192.888	193.397	1.67807	0.746801	131.136	3	3	6		ENSG00000129038
ENSG00000129292	1	1	1	UUU	3		ENSG00000129292	PHF20L1	PHD finger protein 20 like 1 [Source:HGNC Symbol;Acc:HGNC:24280]	3.13021e-05	0.00110538	1	829.174	826.031	794.455	816.553	653.194	686.975	630.261	656.81	1.24321	0.314071	159.743	3	3	6		ENSG00000129292	PHF20L1	PHD finger protein 20 like 1 [Source:HGNC Symbol;Acc:HGNC:24280]	1.99215e-08	6.79218e-07	0.00116146	52.032	52.0976	50.2943	51.4746	41.3427	42.8258	39.142	41.1035	1.25232	0.3246	10.3711	3	3	6		ENSG00000129292
ENSG00000129347	1	1	1	UUU	3		ENSG00000129347	KRI1	KRI1 homolog [Source:HGNC Symbol;Acc:HGNC:25769]	1.20111e-07	7.07347e-06	0.00700274	1021.91	1023.5	1023.61	1023.01	755.618	830.095	794.525	793.413	1.28938	0.366673	229.595	3	3	6		ENSG00000129347	KRI1	KRI1 homolog [Source:HGNC Symbol;Acc:HGNC:25769]	1.30724e-12	7.21045e-11	7.62145e-08	64.1266	64.552	64.8012	64.4933	47.8255	51.7478	49.3435	49.6389	1.29925	0.377677	14.8544	3	3	6		ENSG00000129347
ENSG00000129646	1	1	1	UUU	3		ENSG00000129646	QRICH2	glutamine rich 2 [Source:HGNC Symbol;Acc:HGNC:25326]	0.0196332	0.271309	1	134.515	149.867	146.23	143.537	117.884	94.6793	115.334	109.299	1.31325	0.393141	34.2379	3	3	6		ENSG00000129646	QRICH2	glutamine rich 2 [Source:HGNC Symbol;Acc:HGNC:25326]	0.00055578	0.00852937	1	8.44103	9.45207	9.25731	9.05013	7.46126	5.90227	7.16276	6.8421	1.32271	0.4035	2.20804	3	3	6		ENSG00000129646
ENSG00000129657	1	1	1	UUU	3		ENSG00000129657	SEC14L1	SEC14 like lipid binding 1 [Source:HGNC Symbol;Acc:HGNC:10698]	2.98965e-08	1.96485e-06	0.00174302	3010.53	2972.65	2932.62	2971.93	2387.64	2338.36	2588.61	2438.2	1.2189	0.285583	533.729	3	3	6		ENSG00000129657	SEC14L1	SEC14 like lipid binding 1 [Source:HGNC Symbol;Acc:HGNC:10698]	5.05472e-13	2.92652e-11	2.94701e-08	188.915	187.485	185.654	187.351	151.121	145.772	160.764	152.553	1.22811	0.29644	34.7988	3	3	6		ENSG00000129657
ENSG00000129667	1	1	1	UUU	3		ENSG00000129667	RHBDF2	rhomboid 5 homolog 2 [Source:HGNC Symbol;Acc:HGNC:20788]	5.43663e-07	2.80501e-05	0.0316966	1159.44	1228.03	1169.84	1185.77	835.817	965.509	973.934	925.087	1.28179	0.358161	260.681	3	3	6		ENSG00000129667	RHBDF2	rhomboid 5 homolog 2 [Source:HGNC Symbol;Acc:HGNC:20788]	2.36027e-13	1.40274e-11	1.37608e-08	72.7566	77.4513	74.0585	74.7555	52.9016	60.1894	60.4855	57.8588	1.29203	0.369642	16.8966	3	3	6		ENSG00000129667
ENSG00000129757	1	1	1	UUU	3		ENSG00000129757	CDKN1C	cyclin dependent kinase inhibitor 1C [Source:HGNC Symbol;Acc:HGNC:1786]	3.03125e-07	1.63637e-05	0.0176728	1172.49	1526	1345.49	1347.99	966.263	1067.89	980.924	1005.03	1.34125	0.423578	342.965	3	3	6		ENSG00000129757	CDKN1C	cyclin dependent kinase inhibitor 1C [Source:HGNC Symbol;Acc:HGNC:1786]	7.65695e-19	7.39098e-17	4.46415e-14	73.5755	96.2443	85.1785	84.9994	61.1579	66.5721	60.9196	62.8832	1.3517	0.434778	22.1162	3	3	6		ENSG00000129757
ENSG00000130024	1	1	1	UUU	3		ENSG00000130024	PHF10	PHD finger protein 10 [Source:HGNC Symbol;Acc:HGNC:18250]	4.59869e-08	2.91238e-06	0.00268113	1270.87	1265.93	1312.5	1283.1	979.791	1061.29	972.769	1004.62	1.2772	0.352989	278.484	3	3	6		ENSG00000130024	PHF10	PHD finger protein 10 [Source:HGNC Symbol;Acc:HGNC:18250]	2.53953e-13	1.50468e-11	1.4806e-08	79.7488	79.8422	83.09	80.8937	62.0141	66.1603	60.4132	62.8625	1.28683	0.363826	18.0311	3	3	6		ENSG00000130024
ENSG00000130038	1	1	1	UUU	3		ENSG00000130038	CRACR2A	calcium release activated channel regulator 2A [Source:HGNC Symbol;Acc:HGNC:28657]	0.00177584	0.0380414	1	349.337	373.786	332.583	351.902	269.587	267.524	295.908	277.673	1.26732	0.341786	74.2289	3	3	6		ENSG00000130038	CRACR2A	calcium release activated channel regulator 2A [Source:HGNC Symbol;Acc:HGNC:28657]	1.39202e-05	0.000309762	0.811576	21.9215	23.5746	21.0547	22.1836	17.0631	16.6773	18.3772	17.3725	1.27694	0.352685	4.81106	3	3	6		ENSG00000130038
ENSG00000130158	1	1	1	UUU	3		ENSG00000130158	DOCK6	dedicator of cytokinesis 6 [Source:HGNC Symbol;Acc:HGNC:19189]	1.16691e-05	0.000451749	0.680333	821.144	832.202	769.489	807.611	611.644	637.434	668.706	639.261	1.26335	0.337256	168.35	3	3	6		ENSG00000130158	DOCK6	dedicator of cytokinesis 6 [Source:HGNC Symbol;Acc:HGNC:19189]	1.81397e-09	7.0741e-08	0.000105758	51.5281	52.4868	48.7138	50.9095	38.7129	39.7374	41.5296	39.9933	1.27295	0.348178	10.9162	3	3	6		ENSG00000130158
ENSG00000130164	1	1	1	UUU	3		ENSG00000130164	LDLR	low density lipoprotein receptor [Source:HGNC Symbol;Acc:HGNC:6547]	2.4194e-18	5.44617e-16	1.41056e-13	8158.23	8253.26	7609.29	8006.93	6220.8	6165.16	6123.2	6169.72	1.29778	0.376043	1837.2	3	3	6		ENSG00000130164	LDLR	low density lipoprotein receptor [Source:HGNC Symbol;Acc:HGNC:6547]	2.71036e-26	4.21451e-24	1.5802e-21	511.942	520.531	481.719	504.731	393.735	384.334	380.277	386.115	1.3072	0.386482	118.615	3	3	6		ENSG00000130164
ENSG00000130176	1	1	1	UUU	3		ENSG00000130176	CNN1	calponin 1 [Source:HGNC Symbol;Acc:HGNC:2155]	0.00269052	0.0540799	1	5259.13	7671.42	6006.12	6312.22	3823.5	4599.65	4532.99	4318.71	1.4616	0.547546	1993.51	3	3	6		ENSG00000130176	CNN1	calponin 1 [Source:HGNC Symbol;Acc:HGNC:2155]	2.27908e-50	1.02211e-47	1.32875e-45	330.019	483.835	380.227	398.027	242.002	286.74	281.518	270.087	1.4737	0.559443	127.94	3	3	6		ENSG00000130176
ENSG00000130208	1	1	1	UUU	3		ENSG00000130208	APOC1	apolipoprotein C1 [Source:HGNC Symbol;Acc:HGNC:607]	0.0288279	0.365216	1	29.1115	25.5655	26.7493	27.1421	14.4939	17.6148	11.6499	14.5862	1.86081	0.895927	12.5559	3	0	3		ENSG00000130208	APOC1	apolipoprotein C1 [Source:HGNC Symbol;Acc:HGNC:607]	0.00082699	0.0120901	1	1.82679	1.61241	1.69341	1.71087	0.917369	1.0981	0.723511	0.912992	1.87392	0.906056	0.797878	3	0	3		ENSG00000130208
ENSG00000130270	1	1	1	UUU	3		ENSG00000130270	ATP8B3	ATPase phospholipid transporting 8B3 [Source:HGNC Symbol;Acc:HGNC:13535]	8.91434e-10	7.47804e-08	5.19724e-05	753.886	789.887	853.304	799.025	601.016	559.268	506.772	555.685	1.43791	0.523973	243.34	3	3	6		ENSG00000130270	ATP8B3	ATPase phospholipid transporting 8B3 [Source:HGNC Symbol;Acc:HGNC:13535]	6.36699e-19	6.19714e-17	3.71208e-14	47.3076	49.8179	54.0198	50.3818	38.0402	34.8646	31.4727	34.7925	1.44806	0.534125	15.5893	3	3	6		ENSG00000130270
ENSG00000130340	1	1	1	UUU	3		ENSG00000130340	SNX9	sorting nexin 9 [Source:HGNC Symbol;Acc:HGNC:14973]	3.56138e-06	0.000156588	0.207635	2660.18	2394.34	2407.44	2487.32	2140.27	1999.27	2074.85	2071.47	1.20075	0.263941	415.856	3	3	6		ENSG00000130340	SNX9	sorting nexin 9 [Source:HGNC Symbol;Acc:HGNC:14973]	1.19546e-10	5.34081e-09	6.96975e-06	166.931	151.011	152.407	156.783	135.465	124.634	128.857	129.652	1.20926	0.274123	27.1308	3	3	6		ENSG00000130340
ENSG00000130433	1	1	1	UUU	3		ENSG00000130433	CACNG6	calcium voltage-gated channel auxiliary subunit gamma 6 [Source:HGNC Symbol;Acc:HGNC:13625]	0.0195843	0.271222	1	84.3228	72.2887	90.0561	82.2225	71.5035	42.936	52.4247	55.6214	1.47825	0.563895	26.6012	3	3	6		ENSG00000130433	CACNG6	calcium voltage-gated channel auxiliary subunit gamma 6 [Source:HGNC Symbol;Acc:HGNC:13625]	0.00020383	0.00348088	1	5.29139	4.55923	5.70115	5.18392	4.52568	2.67661	3.2558	3.48603	1.48706	0.572459	1.69789	3	3	6		ENSG00000130433
ENSG00000130449	1	1	1	UUU	3		ENSG00000130449	ZSWIM6	zinc finger SWIM-type containing 6 [Source:HGNC Symbol;Acc:HGNC:29316]	1.69851e-07	9.62826e-06	0.00990268	979.751	981.187	915.719	958.886	744.989	761.838	704.821	737.216	1.30069	0.379272	221.67	3	3	6		ENSG00000130449	ZSWIM6	zinc finger SWIM-type containing 6 [Source:HGNC Symbol;Acc:HGNC:29316]	1.33698e-12	7.36058e-11	7.79486e-08	61.4809	61.8832	57.9711	60.4451	47.1527	47.4927	43.7724	46.1393	1.31006	0.389629	14.3058	3	3	6		ENSG00000130449
ENSG00000130635	1	1	1	UUU	3		ENSG00000130635	COL5A1	collagen type V alpha 1 chain [Source:HGNC Symbol;Acc:HGNC:2209]	1.74068e-11	1.84519e-09	1.01485e-06	4323.55	4761.36	4187.16	4424.02	3388.68	3549.37	3443.72	3460.59	1.2784	0.35434	963.432	3	3	6		ENSG00000130635	COL5A1	collagen type V alpha 1 chain [Source:HGNC Symbol;Acc:HGNC:2209]	5.44234e-21	6.14921e-19	3.17299e-16	271.31	300.298	265.075	278.894	214.481	221.267	213.87	216.539	1.28796	0.365091	62.3552	3	3	6		ENSG00000130635
ENSG00000130720	1	1	1	UUU	3		ENSG00000130720	FIBCD1	fibrinogen C domain containing 1 [Source:HGNC Symbol;Acc:HGNC:25922]	4.28786e-05	0.00145767	1	86.3305	79.3413	108.781	91.4841	55.077	45.1378	38.4448	46.2199	1.97933	0.985009	45.2643	3	3	6		ENSG00000130720	FIBCD1	fibrinogen C domain containing 1 [Source:HGNC Symbol;Acc:HGNC:25922]	1.15663e-10	5.1753e-09	6.74341e-06	5.41738	5.00403	6.88654	5.76932	3.486	2.81387	2.38759	2.89582	1.99229	0.994428	2.8735	3	3	6		ENSG00000130720
ENSG00000130762	1	1	1	UUU	3		ENSG00000130762	ARHGEF16	Rho guanine nucleotide exchange factor 16 [Source:HGNC Symbol;Acc:HGNC:15515]	0.00100964	0.0235777	1	263.007	289.155	307.617	286.593	232.869	198.166	216.689	215.908	1.32738	0.408587	70.685	3	3	6		ENSG00000130762	ARHGEF16	Rho guanine nucleotide exchange factor 16 [Source:HGNC Symbol;Acc:HGNC:15515]	3.31288e-06	8.27893e-05	0.193148	16.5041	18.2369	19.4742	18.0717	14.7391	12.3536	13.4573	13.5166	1.337	0.418998	4.5551	3	3	6		ENSG00000130762
ENSG00000130772	1	1	1	UUU	3		ENSG00000130772	MED18	mediator complex subunit 18 [Source:HGNC Symbol;Acc:HGNC:25944]	0.0109386	0.171667	1	255.98	243.313	251.444	250.246	202.915	198.166	201.544	200.875	1.24578	0.317047	49.3707	3	3	6		ENSG00000130772	MED18	mediator complex subunit 18 [Source:HGNC Symbol;Acc:HGNC:25944]	0.000479906	0.00748115	1	16.0632	15.3457	15.9181	15.7756	12.8432	12.3536	12.5168	12.5712	1.25491	0.32758	3.20448	3	3	6		ENSG00000130772
ENSG00000130775	1	1	1	UUU	3		ENSG00000130775	THEMIS2	thymocyte selection associated family member 2 [Source:HGNC Symbol;Acc:HGNC:16839]	0.0234849	0.311965	1	30.1153	32.6181	37.4491	33.3942	23.1903	11.0092	20.9699	18.3898	1.81591	0.860689	15.0043	3	1	4		ENSG00000130775	THEMIS2	thymocyte selection associated family member 2 [Source:HGNC Symbol;Acc:HGNC:16839]	0.000319583	0.00521914	1	1.88978	2.05721	2.37077	2.10592	1.46779	0.68631	1.30232	1.15214	1.82784	0.870137	0.953784	3	1	4		ENSG00000130775
ENSG00000130779	1	1	1	UUU	3		ENSG00000130779	CLIP1	CAP-Gly domain containing linker protein 1 [Source:HGNC Symbol;Acc:HGNC:10461]	1.01798e-11	1.1156e-09	5.935e-07	2339.96	2457.82	2328.08	2375.29	1869.72	1895.79	1757.97	1841.16	1.2901	0.367486	534.126	3	3	6		ENSG00000130779	CLIP1	CAP-Gly domain containing linker protein 1 [Source:HGNC Symbol;Acc:HGNC:10461]	1.62274e-18	1.52349e-16	9.46091e-14	146.836	155.014	147.383	149.744	118.341	118.183	109.178	115.234	1.29948	0.377939	34.5107	3	3	6		ENSG00000130779
ENSG00000130826	1	1	1	UUU	3		ENSG00000130826	DKC1	dyskerin pseudouridine synthase 1 [Source:HGNC Symbol;Acc:HGNC:2890]	1.20895e-05	0.000466473	0.704841	1416.42	1443.13	1370.46	1410	1166.28	1115.23	1222.08	1167.86	1.20734	0.271827	242.14	3	3	6		ENSG00000130826	DKC1	dyskerin pseudouridine synthase 1 [Source:HGNC Symbol;Acc:HGNC:2890]	4.13614e-09	1.5458e-07	0.000241145	88.8828	91.0178	86.7591	88.8866	73.8176	69.5232	75.8963	73.0791	1.21631	0.282507	15.8075	3	3	6		ENSG00000130826
ENSG00000130962	1	1	1	UUU	3		ENSG00000130962	PRRG1	proline rich and Gla domain 1 [Source:HGNC Symbol;Acc:HGNC:9469]	9.69231e-08	5.8497e-06	0.00565081	323.238	369.378	351.308	347.974	227.072	216.882	238.824	227.592	1.52894	0.612529	120.382	3	3	6		ENSG00000130962	PRRG1	proline rich and Gla domain 1 [Source:HGNC Symbol;Acc:HGNC:9469]	2.32045e-13	1.38048e-11	1.35287e-08	20.2837	23.2966	22.2401	21.9401	14.3721	13.5203	14.832	14.2415	1.54058	0.623473	7.69865	3	3	6		ENSG00000130962
ENSG00000131016	1	1	1	UUU	3		ENSG00000131016	AKAP12	A-kinase anchoring protein 12 [Source:HGNC Symbol;Acc:HGNC:370]	5.87509e-06	0.000246602	0.34253	12207.7	14885.3	12057.7	13050.2	8151.39	9585.73	8987.92	8908.35	1.46495	0.550848	4141.9	3	3	6		ENSG00000131016	AKAP12	A-kinase anchoring protein 12 [Source:HGNC Symbol;Acc:HGNC:370]	3.4576e-58	2.09985e-55	2.01585e-53	766.055	938.813	763.333	822.733	515.928	597.57	558.189	557.229	1.47647	0.562154	265.504	3	3	6		ENSG00000131016
ENSG00000131019	1	1	1	UUU	3		ENSG00000131019	ULBP3	UL16 binding protein 3 [Source:HGNC Symbol;Acc:HGNC:14895]	0.00485619	0.0883107	1	107.411	96.0911	101.647	101.717	63.7734	71.5599	71.0646	68.7993	1.47845	0.56409	32.9173	3	3	6		ENSG00000131019	ULBP3	UL16 binding protein 3 [Source:HGNC Symbol;Acc:HGNC:14895]	2.66669e-05	0.000562695	1	6.74022	6.06044	6.43496	6.41188	4.03642	4.46102	4.41342	4.30362	1.48988	0.575196	2.10826	3	3	6		ENSG00000131019
ENSG00000131095	1	1	1	UUU	3		ENSG00000131095	GFAP	glial fibrillary acidic protein [Source:HGNC Symbol;Acc:HGNC:4235]	0.0183366	0.258352	1	36.1384	32.6181	32.0992	33.6185	18.359	20.9175	16.3099	18.5288	1.81439	0.859487	15.0897	3	0	3		ENSG00000131095	GFAP	glial fibrillary acidic protein [Source:HGNC Symbol;Acc:HGNC:4235]	0.00031721	0.00518765	1	2.26774	2.05721	2.03209	2.11902	1.162	1.30399	1.01292	1.15964	1.82731	0.869723	0.95938	3	0	3		ENSG00000131095
ENSG00000131187	1	1	1	UUU	3		ENSG00000131187	F12	coagulation factor XII [Source:HGNC Symbol;Acc:HGNC:3530]	0.00165885	0.03586	1	123.473	125.183	136.422	128.359	96.6263	82.5691	79.2195	86.1383	1.49015	0.575458	42.2207	3	3	6		ENSG00000131187	F12	coagulation factor XII [Source:HGNC Symbol;Acc:HGNC:3530]	3.60093e-06	8.94128e-05	0.209941	7.74811	7.89525	8.63639	8.09325	6.11579	5.14733	4.91988	5.39433	1.50033	0.585275	2.69892	3	3	6		ENSG00000131187
ENSG00000131435	1	1	1	UUU	3		ENSG00000131435	PDLIM4	PDZ and LIM domain 4 [Source:HGNC Symbol;Acc:HGNC:16501]	0.00325901	0.063399	1	68.2613	45.8416	41.9073	52.0034	30.9204	24.2203	26.7948	27.3118	1.90406	0.92908	24.6916	3	3	6		ENSG00000131435	PDLIM4	PDZ and LIM domain 4 [Source:HGNC Symbol;Acc:HGNC:16501]	3.28161e-06	8.20783e-05	0.191325	4.28351	2.89122	2.65301	3.27591	1.95705	1.50988	1.66408	1.71034	1.91536	0.937616	1.56557	3	3	6		ENSG00000131435
ENSG00000131459	1	1	1	UUU	3		ENSG00000131459	GFPT2	glutamine-fructose-6-phosphate transaminase 2 [Source:HGNC Symbol;Acc:HGNC:4242]	1.51867e-06	7.22196e-05	0.0885412	35.1345	55.5389	52.607	47.7601	12.5614	15.4129	13.9799	13.9847	3.41516	1.77195	33.7754	3	0	3		ENSG00000131459	GFPT2	glutamine-fructose-6-phosphate transaminase 2 [Source:HGNC Symbol;Acc:HGNC:4242]	2.4264e-14	1.59127e-12	1.41464e-09	2.20475	3.50282	3.33037	3.01265	0.795053	0.960835	0.868214	0.8747	3.44421	1.78417	2.13795	3	0	3		ENSG00000131459
ENSG00000131650	1	1	1	UUU	3		ENSG00000131650	KREMEN2	kringle containing transmembrane protein 2 [Source:HGNC Symbol;Acc:HGNC:18797]	0.0263629	0.341028	1	156.6	156.919	140.88	151.466	114.985	115.597	124.654	118.412	1.27914	0.35518	33.0541	3	3	6		ENSG00000131650	KREMEN2	kringle containing transmembrane protein 2 [Source:HGNC Symbol;Acc:HGNC:18797]	0.00130262	0.0180136	1	9.82687	9.89687	8.91863	9.54746	7.27779	7.20626	7.74157	7.40854	1.28871	0.365927	2.13892	3	3	6		ENSG00000131650
ENSG00000131697	1	1	1	UUU	3		ENSG00000131697	NPHP4	nephrocystin 4 [Source:HGNC Symbol;Acc:HGNC:19104]	0.00125786	0.0283697	1	537.056	575.665	560.844	557.855	482.165	461.286	426.387	456.613	1.22172	0.288919	101.242	3	3	6		ENSG00000131697	NPHP4	nephrocystin 4 [Source:HGNC Symbol;Acc:HGNC:19104]	1.02775e-05	0.000235164	0.599199	33.7011	36.3071	35.5052	35.1711	30.5178	28.7564	26.4805	28.5849	1.23041	0.299138	6.58621	3	3	6		ENSG00000131697
ENSG00000131711	1	1	1	UUU	3		ENSG00000131711	MAP1B	microtubule associated protein 1B [Source:HGNC Symbol;Acc:HGNC:6836]	0.00130548	0.0292626	1	7856.07	8817.46	7830.42	8167.99	5390.78	7028.29	5445.18	5954.75	1.37168	0.45594	2213.24	3	3	6		ENSG00000131711	MAP1B	microtubule associated protein 1B [Source:HGNC Symbol;Acc:HGNC:6836]	1.18491e-37	3.18354e-35	6.90829e-33	492.981	556.115	495.718	514.938	341.2	438.14	338.169	372.503	1.38237	0.467146	142.435	3	3	6		ENSG00000131711
ENSG00000131737	1	1	1	UUU	3		ENSG00000131737	KRT34	keratin 34 [Source:HGNC Symbol;Acc:HGNC:6452]	3.05244e-07	1.64477e-05	0.0177964	111.427	117.249	128.397	119.024	44.4481	72.6608	48.9297	55.3462	2.15054	1.1047	63.6778	3	3	6		ENSG00000131737	KRT34	keratin 34 [Source:HGNC Symbol;Acc:HGNC:6452]	7.25243e-16	5.47e-14	4.22831e-11	6.99219	7.39485	8.12837	7.50514	2.81326	4.52965	3.03875	3.46055	2.16877	1.11688	4.04459	3	3	6		ENSG00000131737
ENSG00000131778	1	1	1	UUU	3		ENSG00000131778	CHD1L	chromodomain helicase DNA binding protein 1 like [Source:HGNC Symbol;Acc:HGNC:1916]	0.000118091	0.00359151	1	931.566	877.162	858.653	889.127	754.651	720.003	717.636	730.763	1.21671	0.282986	158.364	3	3	6		ENSG00000131778	CHD1L	chromodomain helicase DNA binding protein 1 like [Source:HGNC Symbol;Acc:HGNC:1916]	1.71241e-07	5.10676e-06	0.00998371	58.4573	55.3224	54.3585	56.046	47.7643	44.8847	44.5683	45.7391	1.22534	0.293184	10.3069	3	3	6		ENSG00000131778
ENSG00000131791	1	1	1	UUU	3		ENSG00000131791	PRKAB2	protein kinase AMP-activated non-catalytic subunit beta 2 [Source:HGNC Symbol;Acc:HGNC:9379]	2.98871e-17	6.09258e-15	1.74248e-12	4010.35	3612.67	3892.92	3838.65	2941.3	2788.64	2719.09	2816.34	1.36299	0.446775	1022.3	3	3	6		ENSG00000131791	PRKAB2	protein kinase AMP-activated non-catalytic subunit beta 2 [Source:HGNC Symbol;Acc:HGNC:9379]	2.78307e-30	5.39066e-28	1.62259e-25	251.656	227.85	246.448	241.985	186.165	173.842	168.868	176.292	1.37264	0.456953	65.6932	3	3	6		ENSG00000131791
ENSG00000131873	1	1	1	UUU	3		ENSG00000131873	CHSY1	chondroitin sulfate synthase 1 [Source:HGNC Symbol;Acc:HGNC:17198]	4.32268e-13	5.63805e-11	2.52021e-08	898.439	975.016	885.403	919.62	563.331	666.058	610.456	613.282	1.49951	0.584487	306.338	3	3	6		ENSG00000131873	CHSY1	chondroitin sulfate synthase 1 [Source:HGNC Symbol;Acc:HGNC:17198]	1.14572e-25	1.73501e-23	6.6798e-21	56.3785	61.494	56.0519	57.9748	35.6551	41.5218	37.912	38.3629	1.51122	0.595713	19.6119	3	3	6		ENSG00000131873
ENSG00000131941	1	1	1	UUU	3		ENSG00000131941	RHPN2	rhophilin Rho GTPase binding protein 2 [Source:HGNC Symbol;Acc:HGNC:19974]	3.13868e-05	0.00110769	1	633.425	606.52	650.9	630.282	498.592	486.607	500.947	495.382	1.27231	0.347455	134.9	3	3	6		ENSG00000131941	RHPN2	rhophilin Rho GTPase binding protein 2 [Source:HGNC Symbol;Acc:HGNC:19974]	2.88995e-08	9.66665e-07	0.0016849	39.7484	38.2531	41.2063	39.7359	31.5575	30.3349	31.111	31.0011	1.28176	0.358124	8.73481	3	3	6		ENSG00000131941
ENSG00000131981	1	1	1	UUU	3		ENSG00000131981	LGALS3	galectin 3 [Source:HGNC Symbol;Acc:HGNC:6563]	2.99893e-06	0.000133672	0.174844	747.863	722.006	759.681	743.183	565.264	536.149	615.116	572.176	1.29887	0.377258	171.007	3	3	6		ENSG00000131981	LGALS3	galectin 3 [Source:HGNC Symbol;Acc:HGNC:6563]	1.19424e-10	5.33944e-09	6.96263e-06	46.9296	45.5367	48.0929	46.8531	35.7774	33.4233	38.2014	35.8007	1.30872	0.388156	11.0524	3	3	6		ENSG00000131981
ENSG00000132031	1	1	1	UUU	3		ENSG00000132031	MATN3	matrilin 3 [Source:HGNC Symbol;Acc:HGNC:6909]	1.74201e-05	0.000649379	1	375.437	434.614	340.608	383.553	267.655	278.533	271.443	272.544	1.40731	0.492938	111.009	3	3	6		ENSG00000132031	MATN3	matrilin 3 [Source:HGNC Symbol;Acc:HGNC:6909]	3.53222e-10	1.49121e-08	2.05936e-05	23.5593	27.411	21.5628	24.1777	16.9407	17.3636	16.8578	17.0541	1.41771	0.50356	7.12361	3	3	6		ENSG00000132031
ENSG00000132122	1	1	1	UUU	3		ENSG00000132122	SPATA6	spermatogenesis associated 6 [Source:HGNC Symbol;Acc:HGNC:18309]	0.0369279	0.441273	1	110.423	120.775	117.697	116.298	93.7275	78.1655	95.5294	89.1408	1.30466	0.383672	27.1575	3	3	6		ENSG00000132122	SPATA6	spermatogenesis associated 6 [Source:HGNC Symbol;Acc:HGNC:18309]	0.00178911	0.0238148	1	6.9292	7.61725	7.45101	7.33249	5.93232	4.8728	5.93279	5.5793	1.31423	0.394217	1.75318	3	3	6		ENSG00000132122
ENSG00000132170	1	1	1	UUU	3		ENSG00000132170	PPARG	peroxisome proliferator activated receptor gamma [Source:HGNC Symbol;Acc:HGNC:9236]	0.0122311	0.187756	1	84.3228	69.644	67.765	73.9106	57.9758	45.1378	40.7748	47.9628	1.541	0.623866	25.9478	3	3	6		ENSG00000132170	PPARG	peroxisome proliferator activated receptor gamma [Source:HGNC Symbol;Acc:HGNC:9236]	0.000110098	0.00200592	1	5.29139	4.39243	4.28997	4.65793	3.66947	2.81387	2.53229	3.00521	1.54995	0.632223	1.65272	3	3	6		ENSG00000132170
ENSG00000132334	1	1	1	UUU	3		ENSG00000132334	PTPRE	protein tyrosine phosphatase, receptor type E [Source:HGNC Symbol;Acc:HGNC:9669]	6.77949e-05	0.00219429	1	794.04	841.018	834.579	823.212	652.228	668.26	692.006	670.831	1.22715	0.295315	152.381	3	3	6		ENSG00000132334	PTPRE	protein tyrosine phosphatase, receptor type E [Source:HGNC Symbol;Acc:HGNC:9669]	7.64867e-08	2.41306e-06	0.00445933	49.8273	53.0428	52.8344	51.9015	41.2816	41.659	42.9766	41.9724	1.23656	0.306335	9.92908	3	3	6		ENSG00000132334
ENSG00000132481	1	1	1	UUU	3		ENSG00000132481	TRIM47	tripartite motif containing 47 [Source:HGNC Symbol;Acc:HGNC:19020]	1.99281e-14	3.09003e-12	1.16185e-09	493.891	577.428	500.212	523.844	310.17	307.157	301.733	306.354	1.70993	0.773939	217.49	3	3	6		ENSG00000132481	TRIM47	tripartite motif containing 47 [Source:HGNC Symbol;Acc:HGNC:19020]	1.78244e-26	2.83934e-24	1.0392e-21	30.9924	36.4183	31.6668	33.0258	19.6317	19.1481	18.7389	19.1729	1.72253	0.784526	13.8529	3	3	6		ENSG00000132481
ENSG00000132530	1	1	1	UUU	3		ENSG00000132530	XAF1	XIAP associated factor 1 [Source:HGNC Symbol;Acc:HGNC:30932]	0.0166123	0.23938	1	79.3036	115.486	109.672	101.487	72.4697	58.3489	82.7145	71.1777	1.42583	0.5118	30.3095	3	3	6		ENSG00000132530	XAF1	XIAP associated factor 1 [Source:HGNC Symbol;Acc:HGNC:30932]	8.39859e-05	0.00156579	1	4.97643	7.28365	6.94298	6.40102	4.58684	3.63745	5.13693	4.45374	1.43722	0.523285	1.94728	3	3	6		ENSG00000132530
ENSG00000132561	1	1	1	UUU	3		ENSG00000132561	MATN2	matrilin 2 [Source:HGNC Symbol;Acc:HGNC:6908]	6.44731e-07	3.26862e-05	0.0375891	470.802	525.416	494.863	497.027	356.551	383.121	312.218	350.63	1.41753	0.503374	146.397	3	3	6		ENSG00000132561	MATN2	matrilin 2 [Source:HGNC Symbol;Acc:HGNC:6908]	1.50185e-12	8.22942e-11	8.7561e-08	29.5436	33.1378	31.3281	31.3365	22.5673	23.8836	19.3901	21.947	1.42783	0.513821	9.38952	3	3	6		ENSG00000132561
ENSG00000132603	1	1	1	UUU	3		ENSG00000132603	NIP7	NIP7, nucleolar pre-rRNA processing protein [Source:HGNC Symbol;Acc:HGNC:24328]	9.27749e-06	0.000367957	0.540896	618.367	630.322	587.594	612.095	468.638	467.892	478.812	471.781	1.29741	0.375638	140.314	3	3	6		ENSG00000132603	NIP7	NIP7, nucleolar pre-rRNA processing protein [Source:HGNC Symbol;Acc:HGNC:24328]	3.83627e-09	1.43834e-07	0.000223662	38.8035	39.7543	37.1986	38.5855	29.6616	29.1682	29.7363	29.522	1.30701	0.386266	9.06344	3	3	6		ENSG00000132603
ENSG00000132640	1	1	1	UUU	3		ENSG00000132640	BTBD3	BTB domain containing 3 [Source:HGNC Symbol;Acc:HGNC:15854]	3.71803e-11	3.75682e-09	2.16769e-06	671.571	612.691	653.575	645.946	466.705	397.433	408.913	424.35	1.5222	0.606158	221.596	3	3	6		ENSG00000132640	BTBD3	BTB domain containing 3 [Source:HGNC Symbol;Acc:HGNC:15854]	3.04758e-20	3.27219e-18	1.7768e-15	42.1421	38.6423	41.3757	40.72	29.5393	24.7758	25.3953	26.5701	1.53255	0.615935	14.1499	3	3	6		ENSG00000132640
ENSG00000132688	1	1	1	UUU	3		ENSG00000132688	NES	nestin [Source:HGNC Symbol;Acc:HGNC:7756]	3.58294e-13	4.74756e-11	2.08893e-08	845.236	1153.97	869.353	956.188	359.45	448.075	383.283	396.936	2.40892	1.26839	559.252	3	3	6		ENSG00000132688	NES	nestin [Source:HGNC Symbol;Acc:HGNC:7756]	4.06883e-96	7.41315e-93	2.37221e-91	53.0399	72.7809	55.0358	60.2855	22.7507	27.9328	23.8035	24.829	2.42803	1.27978	35.4565	3	3	6		ENSG00000132688
ENSG00000132692	1	1	1	UUU	3		ENSG00000132692	BCAN	brevican [Source:HGNC Symbol;Acc:HGNC:23059]	0.00560617	0.0995849	1	52.1998	51.1311	57.9569	53.7626	28.9879	35.2295	29.1248	31.1141	1.72792	0.789035	22.6485	3	3	6		ENSG00000132692	BCAN	brevican [Source:HGNC Symbol;Acc:HGNC:23059]	2.10934e-05	0.000454467	1	3.27562	3.22482	3.66906	3.38983	1.83474	2.19619	1.80878	1.94657	1.74144	0.800281	1.44326	3	3	6		ENSG00000132692
ENSG00000132718	1	1	1	UUU	3		ENSG00000132718	SYT11	synaptotagmin 11 [Source:HGNC Symbol;Acc:HGNC:19239]	6.53943e-14	9.50777e-12	3.81261e-09	406.556	472.522	435.122	438.067	263.79	244.405	236.494	248.229	1.76477	0.819477	189.837	3	3	6		ENSG00000132718	SYT11	synaptotagmin 11 [Source:HGNC Symbol;Acc:HGNC:19239]	2.85681e-25	4.19896e-23	1.66558e-20	25.5121	29.8018	27.5461	27.62	16.6961	15.2361	14.6873	15.5398	1.77737	0.829743	12.0802	3	3	6		ENSG00000132718
ENSG00000132744	1	1	1	UUU	3		ENSG00000132744	ACY3	aminoacylase 3 [Source:HGNC Symbol;Acc:HGNC:24104]	0.00277518	0.0555056	1	24.0922	29.0918	24.966	26.05	6.76384	9.9083	13.9799	10.2174	2.54959	1.35026	15.8327	3	0	3		ENSG00000132744	ACY3	aminoacylase 3 [Source:HGNC Symbol;Acc:HGNC:24104]	3.21126e-06	8.04222e-05	0.187223	1.51183	1.83481	1.58052	1.64238	0.428105	0.617679	0.868214	0.637999	2.57427	1.36417	1.00439	3	0	3		ENSG00000132744
ENSG00000132932	1	1	1	UUU	3		ENSG00000132932	ATP8A2	ATPase phospholipid transporting 8A2 [Source:HGNC Symbol;Acc:HGNC:13533]	1.09477e-10	1.03447e-08	6.38271e-06	238.915	256.537	263.035	252.829	126.58	128.808	151.449	135.612	1.86435	0.898671	117.216	3	3	6		ENSG00000132932	ATP8A2	ATPase phospholipid transporting 8A2 [Source:HGNC Symbol;Acc:HGNC:13533]	8.87708e-20	9.19274e-18	5.17551e-15	14.9923	16.1797	16.6519	15.9413	8.01168	8.02983	9.40565	8.48239	1.87934	0.910226	7.4589	3	3	6		ENSG00000132932
ENSG00000132965	1	1	1	UUU	3		ENSG00000132965	ALOX5AP	arachidonate 5-lipoxygenase activating protein [Source:HGNC Symbol;Acc:HGNC:436]	5.51514e-05	0.00182592	1	91.3497	80.2229	96.2976	89.29	42.5156	46.2387	52.4247	47.0597	1.89738	0.924009	42.2304	3	3	6		ENSG00000132965	ALOX5AP	arachidonate 5-lipoxygenase activating protein [Source:HGNC Symbol;Acc:HGNC:436]	8.22063e-10	3.34692e-08	4.79279e-05	5.73234	5.05964	6.09628	5.62942	2.69095	2.8825	3.2558	2.94308	1.91276	0.935657	2.68633	3	3	6		ENSG00000132965
ENSG00000133026	1	1	1	UUU	3		ENSG00000133026	MYH10	myosin heavy chain 10 [Source:HGNC Symbol;Acc:HGNC:7568]	7.14181e-25	2.83253e-22	4.16382e-20	5364.54	5418.13	5256.24	5346.3	3738.47	4021.67	3575.36	3778.5	1.41493	0.500728	1567.8	3	3	6		ENSG00000133026	MYH10	myosin heavy chain 10 [Source:HGNC Symbol;Acc:HGNC:7568]	1.10867e-40	3.31474e-38	6.46375e-36	336.633	341.72	332.755	337.036	236.62	250.709	222.046	236.458	1.42535	0.511318	100.578	3	3	6		ENSG00000133026
ENSG00000133083	1	1	1	UUU	3		ENSG00000133083	DCLK1	doublecortin like kinase 1 [Source:HGNC Symbol;Acc:HGNC:2700]	0.0183805	0.258908	1	76.2921	71.4072	90.0561	79.2518	60.8746	50.6424	51.2597	54.2589	1.46062	0.546584	24.9929	3	3	6		ENSG00000133083	DCLK1	doublecortin like kinase 1 [Source:HGNC Symbol;Acc:HGNC:2700]	0.00028598	0.00471795	1	4.78745	4.50363	5.70115	4.99741	3.85295	3.15703	3.18345	3.39781	1.47077	0.556576	1.5996	3	3	6		ENSG00000133083
ENSG00000133121	1	1	1	UUU	3		ENSG00000133121	STARD13	StAR related lipid transfer domain containing 13 [Source:HGNC Symbol;Acc:HGNC:19164]	0.000235644	0.00664982	1	654.506	739.637	629.501	674.548	535.31	500.919	576.672	537.634	1.25466	0.327298	136.914	3	3	6		ENSG00000133121	STARD13	StAR related lipid transfer domain containing 13 [Source:HGNC Symbol;Acc:HGNC:19164]	5.10626e-08	1.65392e-06	0.00297705	41.0713	46.6487	39.8516	42.5239	33.8815	31.2271	35.8138	33.6408	1.26406	0.338061	8.88306	3	3	6		ENSG00000133121
ENSG00000133195	1	1	1	UUU	3		ENSG00000133195	SLC39A11	solute carrier family 39 member 11 [Source:HGNC Symbol;Acc:HGNC:14463]	0.000366984	0.00982815	1	185.711	179.84	183.679	183.077	129.479	124.404	125.819	126.568	1.44647	0.53254	56.5091	3	3	6		ENSG00000133195	SLC39A11	solute carrier family 39 member 11 [Source:HGNC Symbol;Acc:HGNC:14463]	5.87642e-07	1.63146e-05	0.0342607	11.6537	11.3425	11.6281	11.5414	8.19516	7.75531	7.81392	7.92146	1.45698	0.54298	3.61994	3	3	6		ENSG00000133195
ENSG00000133321	1	1	1	UUU	3		ENSG00000133321	RARRES3	retinoic acid receptor responder 3 [Source:HGNC Symbol;Acc:HGNC:9869]	0.0195897	0.271222	1	252.968	243.313	288.001	261.428	229.971	195.964	210.864	212.266	1.2316	0.300537	49.1615	3	3	6		ENSG00000133321	RARRES3	retinoic acid receptor responder 3 [Source:HGNC Symbol;Acc:HGNC:9869]	0.000780201	0.011478	1	15.8742	15.3457	18.2324	16.4841	14.5556	12.2163	13.0955	13.2892	1.24042	0.310825	3.19494	3	3	6		ENSG00000133321
ENSG00000133466	1	1	1	UUU	3		ENSG00000133466	C1QTNF6	C1q and TNF related 6 [Source:HGNC Symbol;Acc:HGNC:14343]	0.00280282	0.0559622	1	447.714	403.759	441.364	430.946	384.573	308.258	343.673	345.501	1.24731	0.318815	85.4444	3	3	6		ENSG00000133466	C1QTNF6	C1q and TNF related 6 [Source:HGNC Symbol;Acc:HGNC:14343]	1.56255e-05	0.000344293	0.911	28.0948	25.465	27.9413	27.167	24.3408	19.2167	21.3436	21.6337	1.25577	0.328575	5.5333	3	3	6		ENSG00000133466
ENSG00000133731	1	1	1	UUU	3		ENSG00000133731	IMPA1	inositol monophosphatase 1 [Source:HGNC Symbol;Acc:HGNC:6050]	5.79048e-06	0.0002434	0.337597	419.606	373.786	364.683	386.025	279.25	293.946	199.214	257.47	1.4993	0.584289	128.555	3	3	6		ENSG00000133731	IMPA1	inositol monophosphatase 1 [Source:HGNC Symbol;Acc:HGNC:6050]	6.8899e-13	3.92663e-11	4.01695e-08	26.331	23.5746	23.0868	24.3308	17.6746	18.3245	12.372	16.1237	1.50901	0.593598	8.20707	3	3	6		ENSG00000133731
ENSG00000133740	1	1	1	UUU	3		ENSG00000133740	E2F5	E2F transcription factor 5 [Source:HGNC Symbol;Acc:HGNC:3119]	0.0191282	0.266476	1	169.649	172.788	152.471	164.969	139.142	115.597	128.149	127.629	1.29257	0.370239	37.3401	3	3	6		ENSG00000133740	E2F5	E2F transcription factor 5 [Source:HGNC Symbol;Acc:HGNC:3119]	0.000668133	0.0100241	1	10.6458	10.8977	9.65244	10.3986	8.80674	7.20626	7.95862	7.99054	1.30137	0.380029	2.40809	3	3	6		ENSG00000133740
ENSG00000133773	1	1	1	UUU	3		ENSG00000133773	CCDC59	coiled-coil domain containing 59 [Source:HGNC Symbol;Acc:HGNC:25005]	3.09615e-05	0.00109467	1	437.676	449.601	434.231	440.502	355.585	333.579	290.083	326.416	1.34951	0.432439	114.087	3	3	6		ENSG00000133773	CCDC59	coiled-coil domain containing 59 [Source:HGNC Symbol;Acc:HGNC:25005]	6.2602e-09	2.28114e-07	0.000364982	27.4648	28.3562	27.4897	27.7702	22.5061	20.7952	18.0154	20.4389	1.35869	0.442221	7.33133	3	3	6		ENSG00000133773
ENSG00000133805	1	1	1	UUU	3		ENSG00000133805	AMPD3	adenosine monophosphate deaminase 3 [Source:HGNC Symbol;Acc:HGNC:470]	1.07135e-09	8.87246e-08	6.24621e-05	401.537	395.825	435.122	410.828	244.465	276.331	262.123	260.973	1.57422	0.654634	149.855	3	3	6		ENSG00000133805	AMPD3	adenosine monophosphate deaminase 3 [Source:HGNC Symbol;Acc:HGNC:470]	7.16808e-17	5.91108e-15	4.17913e-12	25.1971	24.9646	27.5461	25.9026	15.4729	17.2264	16.279	16.3261	1.58658	0.665916	9.57649	3	3	6		ENSG00000133805
ENSG00000133808	1	1	1	UUU	3		ENSG00000133808	MICALCL	MICAL C-terminal like [Source:HGNC Symbol;Acc:HGNC:25933]	0.000566802	0.0143927	1	154.592	193.945	173.871	174.136	116.918	115.597	125.819	119.445	1.45788	0.543872	54.6913	3	3	6		ENSG00000133808	MICALCL	MICAL C-terminal like [Source:HGNC Symbol;Acc:HGNC:25933]	3.95288e-07	1.1231e-05	0.0230461	9.70088	12.2321	11.0072	10.98	7.40011	7.20626	7.81392	7.47343	1.46921	0.555042	3.50662	3	3	6		ENSG00000133808
ENSG00000133816	1	1	1	UUU	3		ENSG00000133816	MICAL2	microtubule associated monooxygenase, calponin and LIM domain containing 2 [Source:HGNC Symbol;Acc:HGNC:24693]	7.96634e-15	1.28302e-12	4.64454e-10	15709.1	17919.7	15682.2	16437	11196.1	12445.9	12727.5	12123.2	1.35583	0.439179	4313.83	3	3	6		ENSG00000133816	MICAL2	microtubule associated monooxygenase, calponin and LIM domain containing 2 [Source:HGNC Symbol;Acc:HGNC:24693]	8.00244e-40	2.30969e-37	4.66558e-35	985.773	1130.19	992.79	1036.25	708.637	775.874	790.436	758.316	1.36652	0.450503	277.935	3	3	6		ENSG00000133816
ENSG00000133818	1	1	1	UUU	3		ENSG00000133818	RRAS2	RAS related 2 [Source:HGNC Symbol;Acc:HGNC:17271]	4.29336e-10	3.69736e-08	2.50311e-05	1564.99	1727.88	1505.99	1599.62	1240.68	1194.5	1181.3	1205.49	1.32694	0.408102	394.124	3	3	6		ENSG00000133818	RRAS2	RAS related 2 [Source:HGNC Symbol;Acc:HGNC:17271]	7.70985e-19	7.42975e-17	4.495e-14	98.2057	108.977	95.339	100.84	78.5267	74.4647	73.3641	75.4518	1.33649	0.418447	25.3887	3	3	6		ENSG00000133818
ENSG00000133872	1	1	1	UUU	3		ENSG00000133872	SARAF	store-operated calcium entry associated regulatory factor [Source:HGNC Symbol;Acc:HGNC:28789]	1.26683e-07	7.423e-06	0.00738588	1793.87	1730.52	1678.97	1734.45	1421.37	1405.88	1396.83	1408.03	1.23183	0.300806	326.426	3	3	6		ENSG00000133872	SARAF	store-operated calcium entry associated regulatory factor [Source:HGNC Symbol;Acc:HGNC:28789]	1.21126e-11	6.11949e-10	7.06189e-07	112.568	109.144	106.29	109.334	89.9633	87.6418	86.749	88.118	1.24076	0.31123	21.2157	3	3	6		ENSG00000133872
ENSG00000134013	1	1	1	UUU	3		ENSG00000134013	LOXL2	lysyl oxidase like 2 [Source:HGNC Symbol;Acc:HGNC:6666]	2.09722e-12	2.50045e-10	1.22272e-07	20601.9	20143	19420.9	20055.3	15933.7	16794.6	16874.9	16534.4	1.21294	0.278511	3520.87	3	3	6		ENSG00000134013	LOXL2	lysyl oxidase like 2 [Source:HGNC Symbol;Acc:HGNC:6666]	4.4589e-18	4.06828e-16	2.59963e-13	1292.8	1270.41	1229.47	1264.23	1008.49	1046.97	1048.01	1034.49	1.22208	0.289339	229.74	3	3	6		ENSG00000134013
ENSG00000134070	1	1	1	UUU	3		ENSG00000134070	IRAK2	interleukin 1 receptor associated kinase 2 [Source:HGNC Symbol;Acc:HGNC:6113]	8.0592e-19	1.90528e-16	4.69868e-14	371.422	385.246	357.549	371.406	186.489	182.753	170.089	179.777	2.06593	1.04679	191.629	3	3	6		ENSG00000134070	IRAK2	interleukin 1 receptor associated kinase 2 [Source:HGNC Symbol;Acc:HGNC:6113]	1.40573e-32	3.02423e-30	8.19567e-28	23.3073	24.2974	22.6353	23.4133	11.8035	11.3927	10.5633	11.2532	2.0806	1.057	12.1601	3	3	6		ENSG00000134070
ENSG00000134250	1	1	1	UUU	3		ENSG00000134250	NOTCH2	notch 2 [Source:HGNC Symbol;Acc:HGNC:7882]	1.45263e-38	1.62867e-35	8.46909e-34	5202.92	5715.22	5042.25	5320.13	3073.68	3405.15	3236.35	3238.39	1.64283	0.716182	2081.73	3	3	6		ENSG00000134250	NOTCH2	notch 2 [Source:HGNC Symbol;Acc:HGNC:7882]	9.13776e-79	1.00519e-75	5.32749e-74	326.491	360.457	319.208	335.386	194.543	212.276	200.991	202.604	1.65538	0.727161	132.782	3	3	6		ENSG00000134250
ENSG00000134278	1	1	1	UUU	3		ENSG00000134278	SPIRE1	spire type actin nucleation factor 1 [Source:HGNC Symbol;Acc:HGNC:30622]	0.000204742	0.00586866	1	704.698	707.901	687.458	700.019	572.994	542.754	595.311	570.353	1.22734	0.295538	129.665	3	3	6		ENSG00000134278	SPIRE1	spire type actin nucleation factor 1 [Source:HGNC Symbol;Acc:HGNC:30622]	5.56691e-07	1.55516e-05	0.0324562	44.2209	44.6471	43.5206	44.1296	36.2666	33.8351	36.9714	35.6911	1.23643	0.306183	8.4385	3	3	6		ENSG00000134278
ENSG00000134294	1	1	1	UUU	3		ENSG00000134294	SLC38A2	solute carrier family 38 member 2 [Source:HGNC Symbol;Acc:HGNC:13448]	4.1877e-09	3.19152e-07	0.000244151	3491.37	3494.54	3365.96	3450.62	2798.3	2953.77	2604.92	2785.67	1.23871	0.308835	664.957	3	3	6		ENSG00000134294	SLC38A2	solute carrier family 38 member 2 [Source:HGNC Symbol;Acc:HGNC:13448]	2.1597e-15	1.54877e-13	1.25915e-10	219.089	220.4	213.087	217.525	177.113	184.137	161.777	174.342	1.24769	0.31926	43.1829	3	3	6		ENSG00000134294
ENSG00000134318	1	1	1	UUU	3		ENSG00000134318	ROCK2	Rho associated coiled-coil containing protein kinase 2 [Source:HGNC Symbol;Acc:HGNC:10252]	4.70099e-12	5.34263e-10	2.74077e-07	1767.77	1839.84	1774.37	1793.99	1344.07	1414.68	1338.58	1365.78	1.31353	0.393451	428.214	3	3	6		ENSG00000134318	ROCK2	Rho associated coiled-coil containing protein kinase 2 [Source:HGNC Symbol;Acc:HGNC:10252]	9.82359e-19	9.35842e-17	5.72735e-14	110.93	116.038	112.33	113.099	85.0706	88.1909	83.1315	85.4643	1.32335	0.404195	27.6349	3	3	6		ENSG00000134318
ENSG00000134339	1	1	1	UUU	3		ENSG00000134339	SAA2	serum amyloid A2 [Source:HGNC Symbol;Acc:HGNC:10514]	5.28939e-08	3.31951e-06	0.00308382	50.1921	47.6048	53.4987	50.4319	14.4939	12.1101	11.6499	12.7513	3.95502	1.98369	37.6805	3	0	3		ENSG00000134339	SAA2	serum amyloid A2 [Source:HGNC Symbol;Acc:HGNC:10514]	8.69845e-17	7.09283e-15	5.07137e-12	3.14964	3.00242	3.38682	3.17963	0.917369	0.754941	0.723511	0.798607	3.98147	1.9933	2.38102	3	0	3		ENSG00000134339
ENSG00000134352	1	1	1	UUU	3		ENSG00000134352	IL6ST	interleukin 6 signal transducer [Source:HGNC Symbol;Acc:HGNC:6021]	0.000105819	0.00324708	1	3122.96	2851.88	2897.84	2957.56	2179.89	2405.51	1819.72	2135.04	1.38525	0.470143	822.518	3	3	6		ENSG00000134352	IL6ST	interleukin 6 signal transducer [Source:HGNC Symbol;Acc:HGNC:6021]	1.59425e-30	3.14014e-28	9.2948e-26	195.97	179.867	183.453	186.43	137.972	149.959	113.013	133.648	1.39494	0.480199	52.7823	3	3	6		ENSG00000134352
ENSG00000134375	1	1	1	UUU	3		ENSG00000134375	TIMM17A	translocase of inner mitochondrial membrane 17A [Source:HGNC Symbol;Acc:HGNC:17315]	6.4301e-07	3.26273e-05	0.0374888	887.397	856.004	865.787	869.729	648.362	699.085	678.026	675.158	1.28819	0.365342	194.571	3	3	6		ENSG00000134375	TIMM17A	translocase of inner mitochondrial membrane 17A [Source:HGNC Symbol;Acc:HGNC:17315]	3.04451e-11	1.46212e-09	1.77501e-06	55.6856	53.988	54.8101	54.8279	41.0369	43.5807	42.1084	42.242	1.29795	0.376231	12.5859	3	3	6		ENSG00000134375
ENSG00000134470	1	1	1	UUU	3		ENSG00000134470	IL15RA	interleukin 15 receptor subunit alpha [Source:HGNC Symbol;Acc:HGNC:5978]	0.0149776	0.220456	1	59.2267	36.1444	43.6906	46.3539	23.1903	26.4221	31.4548	27.0224	1.71539	0.778534	19.3315	3	3	6		ENSG00000134470	IL15RA	interleukin 15 receptor subunit alpha [Source:HGNC Symbol;Acc:HGNC:5978]	0.000115092	0.00208453	1	3.71657	2.27962	2.7659	2.9207	1.46779	1.64715	1.95348	1.68947	1.72876	0.789741	1.23123	3	3	6		ENSG00000134470
ENSG00000134504	1	1	1	UUU	3		ENSG00000134504	KCTD1	potassium channel tetramerization domain containing 1 [Source:HGNC Symbol;Acc:HGNC:18249]	0.00482948	0.0879351	1	363.391	382.601	390.54	378.844	337.226	290.643	293.578	307.149	1.23342	0.302665	71.6951	3	3	6		ENSG00000134504	KCTD1	potassium channel tetramerization domain containing 1 [Source:HGNC Symbol;Acc:HGNC:18249]	8.23781e-05	0.00153985	1	22.8034	24.1306	24.7238	23.8859	21.3441	18.1186	18.2325	19.2317	1.24201	0.312672	4.65418	3	3	6		ENSG00000134504
ENSG00000134516	1	1	1	UUU	3		ENSG00000134516	DOCK2	dedicator of cytokinesis 2 [Source:HGNC Symbol;Acc:HGNC:2988]	6.82357e-23	2.31295e-20	3.97828e-18	1188.55	1228.91	1121.69	1179.72	738.225	738.719	725.791	734.245	1.60671	0.684106	445.471	3	3	6		ENSG00000134516	DOCK2	dedicator of cytokinesis 2 [Source:HGNC Symbol;Acc:HGNC:2988]	2.01475e-39	5.67459e-37	1.17464e-34	74.5834	77.5069	71.0103	74.3669	46.7246	46.0514	45.0748	45.9503	1.61842	0.694587	28.4166	3	3	6		ENSG00000134516
ENSG00000134531	1	1	1	UUU	3		ENSG00000134531	EMP1	epithelial membrane protein 1 [Source:HGNC Symbol;Acc:HGNC:3333]	2.42653e-08	1.61497e-06	0.00141471	449.722	383.483	430.664	421.29	296.643	224.588	280.763	267.331	1.57591	0.656183	153.958	3	3	6		ENSG00000134531	EMP1	epithelial membrane protein 1 [Source:HGNC Symbol;Acc:HGNC:3333]	7.96598e-17	6.51378e-15	4.64433e-12	28.2207	24.1862	27.2639	26.5569	18.7755	14.0007	17.4366	16.7376	1.58666	0.665996	9.81933	3	3	6		ENSG00000134531
ENSG00000134668	1	1	1	UUU	3		ENSG00000134668	SPOCD1	SPOC domain containing 1 [Source:HGNC Symbol;Acc:HGNC:26338]	1.28271e-45	2.2662e-42	7.47848e-41	1100.21	1219.21	1130.61	1150.01	496.659	550.461	562.692	536.604	2.14313	1.09972	613.405	3	3	6		ENSG00000134668	SPOCD1	SPOC domain containing 1 [Source:HGNC Symbol;Acc:HGNC:26338]	2.05844e-87	2.85741e-84	1.20011e-82	69.04	76.8953	71.5748	72.5034	31.4352	34.3155	34.9456	33.5654	2.16006	1.11107	38.938	3	3	6		ENSG00000134668
ENSG00000134698	1	1	1	UUU	3		ENSG00000134698	AGO4	argonaute 4, RISC catalytic component [Source:HGNC Symbol;Acc:HGNC:18424]	2.27121e-09	1.78941e-07	0.000132416	577.21	607.402	589.377	591.329	408.729	413.947	413.573	412.083	1.43498	0.521028	179.247	3	3	6		ENSG00000134698	AGO4	argonaute 4, RISC catalytic component [Source:HGNC Symbol;Acc:HGNC:18424]	5.20773e-15	3.60793e-13	3.03621e-10	36.2208	38.3087	37.3115	37.2803	25.8698	25.8053	25.6847	25.7866	1.44573	0.531795	11.4938	3	3	6		ENSG00000134698
ENSG00000134717	1	1	1	UUU	3		ENSG00000134717	BTF3L4	basic transcription factor 3 like 4 [Source:HGNC Symbol;Acc:HGNC:30547]	1.33549e-05	0.000510275	0.778618	801.067	767.847	725.798	764.904	601.982	636.333	553.372	597.229	1.28076	0.356995	167.675	3	3	6		ENSG00000134717	BTF3L4	basic transcription factor 3 like 4 [Source:HGNC Symbol;Acc:HGNC:30547]	9.015e-10	3.64236e-08	5.25593e-05	50.2682	48.4279	45.9479	48.2147	38.1014	39.6687	34.3668	37.379	1.28989	0.367246	10.8357	3	3	6		ENSG00000134717
ENSG00000134755	1	1	1	UUU	3		ENSG00000134755	DSC2	desmocollin 2 [Source:HGNC Symbol;Acc:HGNC:3036]	0.000857882	0.0205321	1	856.278	865.702	779.297	833.759	715.035	732.113	622.106	689.751	1.20878	0.273554	144.008	3	3	6		ENSG00000134755	DSC2	desmocollin 2 [Source:HGNC Symbol;Acc:HGNC:3036]	8.14371e-07	2.2252e-05	0.0474795	53.7328	54.5996	49.3347	52.5557	45.2568	45.6396	38.6355	43.1773	1.21721	0.283573	9.37837	3	3	6		ENSG00000134755
ENSG00000134762	1	1	1	UUU	3		ENSG00000134762	DSC3	desmocollin 3 [Source:HGNC Symbol;Acc:HGNC:3037]	6.63001e-13	8.47682e-11	3.86543e-08	1750.7	1973.84	1712.85	1812.46	1259.04	1382.76	1230.23	1290.68	1.40427	0.489823	521.785	3	3	6		ENSG00000134762	DSC3	desmocollin 3 [Source:HGNC Symbol;Acc:HGNC:3037]	1.40432e-27	2.394e-25	8.18747e-23	109.859	124.489	108.435	114.261	79.6887	86.2006	76.4028	80.764	1.41475	0.500549	33.4971	3	3	6		ENSG00000134762
ENSG00000134775	1	1	1	UUU	3		ENSG00000134775	FHOD3	formin homology 2 domain containing 3 [Source:HGNC Symbol;Acc:HGNC:26178]	1.29734e-14	2.03876e-12	7.56378e-10	1588.08	1547.15	1619.23	1584.82	1130.53	1114.13	1199.94	1148.2	1.38026	0.464944	436.619	3	3	6		ENSG00000134775	FHOD3	formin homology 2 domain containing 3 [Source:HGNC Symbol;Acc:HGNC:26178]	1.2395e-23	1.62394e-21	7.22655e-19	99.6545	97.5787	102.508	99.9137	71.5547	69.4546	74.5217	71.8437	1.39071	0.475821	28.07	3	3	6		ENSG00000134775
ENSG00000134802	1	1	1	UUU	3		ENSG00000134802	SLC43A3	solute carrier family 43 member 3 [Source:HGNC Symbol;Acc:HGNC:17466]	8.70051e-09	6.27794e-07	0.000507257	341.307	311.194	344.175	332.225	189.388	200.368	227.174	205.643	1.61554	0.692019	126.582	3	3	6		ENSG00000134802	SLC43A3	solute carrier family 43 member 3 [Source:HGNC Symbol;Acc:HGNC:17466]	1.34749e-15	9.93188e-14	7.85612e-11	21.4175	19.6269	21.7885	20.9443	11.9869	12.4909	14.1085	12.8621	1.62838	0.703435	8.08225	3	3	6		ENSG00000134802
ENSG00000134910	1	1	1	UUU	3		ENSG00000134910	STT3A	STT3A, catalytic subunit of the oligosaccharyltransferase complex [Source:HGNC Symbol;Acc:HGNC:6172]	9.82279e-13	1.23159e-10	5.72688e-08	3405.04	3375.53	3331.18	3370.58	2726.79	2621.3	2702.78	2683.62	1.25598	0.328816	686.959	3	3	6		ENSG00000134910	STT3A	STT3A, catalytic subunit of the oligosaccharyltransferase complex [Source:HGNC Symbol;Acc:HGNC:6172]	4.61277e-17	3.85291e-15	2.68933e-12	213.671	212.894	210.886	212.484	172.588	163.411	167.855	167.951	1.26515	0.339313	44.5329	3	3	6		ENSG00000134910
ENSG00000134954	1	1	1	UUU	3		ENSG00000134954	ETS1	ETS proto-oncogene 1, transcription factor [Source:HGNC Symbol;Acc:HGNC:3488]	1.60545e-07	9.17656e-06	0.00936009	2926.2	3223.9	2867.53	3005.88	2324.83	2430.84	2567.64	2441.1	1.23136	0.300253	564.774	3	3	6		ENSG00000134954	ETS1	ETS proto-oncogene 1, transcription factor [Source:HGNC Symbol;Acc:HGNC:3488]	2.65809e-14	1.73735e-12	1.54972e-09	183.624	203.331	181.534	189.496	147.146	151.537	159.462	152.715	1.24085	0.311325	36.781	3	3	6		ENSG00000134954
ENSG00000134955	1	1	1	UUU	3		ENSG00000134955	SLC37A2	solute carrier family 37 member 2 [Source:HGNC Symbol;Acc:HGNC:20644]	7.66636e-06	0.00031104	0.446964	204.784	199.235	195.27	199.763	131.412	115.597	131.644	126.218	1.58269	0.662376	73.5454	3	3	6		ENSG00000134955	SLC37A2	solute carrier family 37 member 2 [Source:HGNC Symbol;Acc:HGNC:20644]	3.16191e-10	1.33972e-08	1.84346e-05	12.8505	12.5657	12.3619	12.5927	8.31747	7.20626	8.17568	7.8998	1.59405	0.672699	4.6929	3	3	6		ENSG00000134955
ENSG00000135069	1	1	1	UUU	3		ENSG00000135069	PSAT1	phosphoserine aminotransferase 1 [Source:HGNC Symbol;Acc:HGNC:19129]	4.6007e-08	2.91238e-06	0.0026823	1704.53	1641.48	1645.97	1663.99	1361.46	1347.53	1310.62	1339.87	1.24191	0.312558	324.125	3	3	6		ENSG00000135069	PSAT1	phosphoserine aminotransferase 1 [Source:HGNC Symbol;Acc:HGNC:19129]	3.56271e-12	1.90214e-10	2.07713e-07	106.962	103.528	104.201	104.897	86.1715	84.0044	81.395	83.857	1.2509	0.32297	21.04	3	3	6		ENSG00000135069
ENSG00000135070	1	1	1	UUU	3		ENSG00000135070	ISCA1	iron-sulfur cluster assembly 1 [Source:HGNC Symbol;Acc:HGNC:28660]	5.57366e-09	4.14484e-07	0.000324955	438.679	391.417	413.723	414.606	264.756	258.717	285.423	269.632	1.53768	0.620751	144.974	3	3	6		ENSG00000135070	ISCA1	iron-sulfur cluster assembly 1 [Source:HGNC Symbol;Acc:HGNC:28660]	1.98074e-15	1.42922e-13	1.15481e-10	27.5278	24.6866	26.1914	26.1353	16.7573	16.1283	17.726	16.8705	1.54917	0.631493	9.26474	3	3	6		ENSG00000135070
ENSG00000135074	1	1	1	UUU	3		ENSG00000135074	ADAM19	ADAM metallopeptidase domain 19 [Source:HGNC Symbol;Acc:HGNC:197]	4.6021e-19	1.13691e-16	2.68312e-14	3325.73	3899.18	3332.97	3519.29	2303.57	2385.7	2494.25	2394.51	1.46974	0.555558	1124.79	3	3	6		ENSG00000135074	ADAM19	ADAM metallopeptidase domain 19 [Source:HGNC Symbol;Acc:HGNC:197]	2.61645e-44	9.59398e-42	1.52544e-39	208.695	245.921	210.999	221.871	145.8	148.724	154.904	149.809	1.48103	0.566598	72.0623	3	3	6		ENSG00000135074
ENSG00000135077	1	1	1	UUU	3		ENSG00000135077	HAVCR2	hepatitis A virus cellular receptor 2 [Source:HGNC Symbol;Acc:HGNC:18437]	0.000412323	0.010917	1	140.538	133.999	131.072	135.203	85.9974	96.8811	79.2195	87.366	1.54754	0.629981	47.8368	3	3	6		ENSG00000135077	HAVCR2	hepatitis A virus cellular receptor 2 [Source:HGNC Symbol;Acc:HGNC:18437]	2.53315e-07	7.41776e-06	0.0147688	8.81898	8.45126	8.29771	8.52265	5.44305	6.03953	4.91988	5.46749	1.55879	0.640424	3.05516	3	3	6		ENSG00000135077
ENSG00000135111	1	1	1	UUU	3		ENSG00000135111	TBX3	T-box 3 [Source:HGNC Symbol;Acc:HGNC:11602]	8.80286e-06	0.000351765	0.513224	465.783	428.443	449.389	447.872	317.901	343.488	329.693	330.36	1.35571	0.439044	117.511	3	3	6		ENSG00000135111	TBX3	T-box 3 [Source:HGNC Symbol;Acc:HGNC:11602]	2.00749e-09	7.79233e-08	0.000117041	29.2286	27.0218	28.4493	28.2332	20.1209	21.4129	20.4754	20.6697	1.36592	0.449875	7.56351	3	3	6		ENSG00000135111
ENSG00000135114	1	1	1	UUU	3		ENSG00000135114	OASL	2-5-oligoadenylate synthetase like [Source:HGNC Symbol;Acc:HGNC:8090]	0.0019342	0.0409767	1	58.2229	60.8283	68.6566	62.5693	39.6168	33.0277	32.6198	35.0881	1.78321	0.834473	27.4812	3	3	6		ENSG00000135114	OASL	2-5-oligoadenylate synthetase like [Source:HGNC Symbol;Acc:HGNC:8090]	2.03064e-06	5.22233e-05	0.11839	3.65358	3.83643	4.34642	3.94548	2.50747	2.05893	2.02583	2.19741	1.79551	0.844394	1.74806	3	3	6		ENSG00000135114
ENSG00000135318	1	1	1	UUU	3		ENSG00000135318	NT5E	5-nucleotidase ecto [Source:HGNC Symbol;Acc:HGNC:8021]	5.05391e-14	7.47851e-12	2.94653e-09	2464.43	1746.39	2091.8	2100.87	1007.81	852.114	906.365	922.097	2.27837	1.188	1178.78	3	3	6		ENSG00000135318	NT5E	5-nucleotidase ecto [Source:HGNC Symbol;Acc:HGNC:8021]	6.52493e-139	2.53611e-135	3.80416e-134	154.647	110.144	132.425	132.405	63.7877	53.1204	56.2892	57.7324	2.29343	1.19751	74.673	3	3	6		ENSG00000135318
ENSG00000135362	1	1	1	UUU	3		ENSG00000135362	PRR5L	proline rich 5 like [Source:HGNC Symbol;Acc:HGNC:25878]	5.14824e-06	0.000218611	0.300153	201.772	244.195	196.162	214.043	128.513	128.808	143.294	133.538	1.60286	0.680647	80.5047	3	3	6		ENSG00000135362	PRR5L	proline rich 5 like [Source:HGNC Symbol;Acc:HGNC:25878]	2.11284e-11	1.0404e-09	1.23183e-06	12.6615	15.4013	12.4183	13.4937	8.134	8.02983	8.89919	8.35434	1.61518	0.691691	5.13939	3	3	6		ENSG00000135362
ENSG00000135424	1	1	1	UUU	3		ENSG00000135424	ITGA7	integrin subunit alpha 7 [Source:HGNC Symbol;Acc:HGNC:6143]	2.56585e-06	0.000116597	0.149594	263.007	254.774	277.301	265.027	170.062	186.056	166.594	174.237	1.52107	0.605087	90.79	3	3	6		ENSG00000135424	ITGA7	integrin subunit alpha 7 [Source:HGNC Symbol;Acc:HGNC:6143]	9.04333e-11	4.0939e-09	5.27245e-06	16.5041	16.0685	17.555	16.7092	10.7638	11.5986	10.3462	10.9029	1.53255	0.615934	5.80633	3	3	6		ENSG00000135424
ENSG00000135454	1	1	1	UUU	3		ENSG00000135454	B4GALNT1	beta-1,4-N-acetyl-galactosaminyltransferase 1 [Source:HGNC Symbol;Acc:HGNC:4117]	0.00473632	0.0867537	1	60.2306	59.9468	53.4987	57.892	30.9204	40.7341	29.1248	33.5931	1.72333	0.785198	24.2989	3	3	6		ENSG00000135454	B4GALNT1	beta-1,4-N-acetyl-galactosaminyltransferase 1 [Source:HGNC Symbol;Acc:HGNC:4117]	1.26406e-05	0.000284106	0.736972	3.77956	3.78083	3.38682	3.64907	1.95705	2.53935	1.80878	2.10173	1.73623	0.795954	1.54734	3	3	6		ENSG00000135454
ENSG00000135502	1	1	1	UUU	3		ENSG00000135502	SLC26A10	solute carrier family 26 member 10 [Source:HGNC Symbol;Acc:HGNC:14470]	0.00973073	0.156158	1	54.2075	47.6048	56.1736	52.662	28.0216	33.0277	33.7848	31.6114	1.66592	0.736318	21.0506	3	3	6		ENSG00000135502	SLC26A10	solute carrier family 26 member 10 [Source:HGNC Symbol;Acc:HGNC:14470]	6.95039e-05	0.00132425	1	3.40161	3.00242	3.55616	3.32006	1.77358	2.05893	2.09818	1.9769	1.67943	0.747973	1.34317	3	3	6		ENSG00000135502
ENSG00000135549	1	1	1	UUU	3		ENSG00000135549	PKIB	cAMP-dependent protein kinase inhibitor beta [Source:HGNC Symbol;Acc:HGNC:9018]	0.00269181	0.0540799	1	64.2459	64.3546	47.2572	58.6192	29.9542	36.3304	31.4548	32.5798	1.79925	0.847397	26.0394	3	3	6		ENSG00000135549	PKIB	cAMP-dependent protein kinase inhibitor beta [Source:HGNC Symbol;Acc:HGNC:9018]	2.82911e-06	7.14966e-05	0.164943	4.03154	4.05883	2.99169	3.69402	1.89589	2.26482	1.95348	2.03807	1.81251	0.85799	1.65595	3	3	6		ENSG00000135549
ENSG00000135596	1	1	1	UUU	3		ENSG00000135596	MICAL1	microtubule associated monooxygenase, calponin and LIM domain containing 1 [Source:HGNC Symbol;Acc:HGNC:20619]	7.92714e-12	8.78647e-10	4.62168e-07	1559.97	1697.02	1569.29	1608.76	1146.95	1174.68	1258.19	1193.28	1.34819	0.431023	415.486	3	3	6		ENSG00000135596	MICAL1	microtubule associated monooxygenase, calponin and LIM domain containing 1 [Source:HGNC Symbol;Acc:HGNC:20619]	5.15665e-21	5.86048e-19	3.00643e-16	97.8907	107.031	99.3467	101.423	72.5944	73.2293	78.1392	74.6543	1.35856	0.442083	26.7684	3	3	6		ENSG00000135596
ENSG00000135636	1	1	1	UUU	3		ENSG00000135636	DYSF	dysferlin [Source:HGNC Symbol;Acc:HGNC:3097]	0.00184218	0.0392697	1	2675.24	3229.19	2598.25	2834.23	2056.21	2386.8	2117.96	2186.99	1.29595	0.374011	647.24	3	3	6		ENSG00000135636	DYSF	dysferlin [Source:HGNC Symbol;Acc:HGNC:3097]	1.78096e-20	1.95543e-18	1.03833e-15	167.876	203.664	164.487	178.675	130.144	148.792	131.534	136.823	1.30588	0.385026	41.852	3	3	6		ENSG00000135636
ENSG00000135736	1	1	1	UUU	3		ENSG00000135736	CCDC102A	coiled-coil domain containing 102A [Source:HGNC Symbol;Acc:HGNC:28097]	0.00251913	0.0512457	1	441.691	445.193	448.497	445.127	369.112	353.396	371.633	364.714	1.22048	0.287452	80.4132	3	3	6		ENSG00000135736	CCDC102A	coiled-coil domain containing 102A [Source:HGNC Symbol;Acc:HGNC:28097]	5.09373e-05	0.00100363	1	27.7168	28.0782	28.3928	28.0626	23.3623	22.0306	23.08	22.8243	1.22951	0.298079	5.23832	3	3	6		ENSG00000135736
ENSG00000135740	1	1	1	UUU	3		ENSG00000135740	SLC9A5	solute carrier family 9 member A5 [Source:HGNC Symbol;Acc:HGNC:11078]	0.000150442	0.00445233	1	241.926	223.037	231.827	232.264	167.163	157.432	165.429	163.341	1.42195	0.507872	68.9222	3	3	6		ENSG00000135740	SLC9A5	solute carrier family 9 member A5 [Source:HGNC Symbol;Acc:HGNC:11078]	1.62773e-07	4.86667e-06	0.00949	15.1813	14.0669	14.6762	14.6415	10.5803	9.81424	10.2739	10.2228	1.43223	0.518268	4.41865	3	3	6		ENSG00000135740
ENSG00000135821	1	1	1	UUU	3		ENSG00000135821	GLUL	glutamate-ammonia ligase [Source:HGNC Symbol;Acc:HGNC:4341]	0.000800621	0.0193818	1	256.984	285.629	273.735	272.116	208.713	212.478	191.059	204.083	1.33336	0.415063	68.0326	3	3	6		ENSG00000135821	GLUL	glutamate-ammonia ligase [Source:HGNC Symbol;Acc:HGNC:4341]	3.54357e-06	8.81388e-05	0.206597	16.1261	18.0145	17.3292	17.1566	13.2101	13.2458	11.8656	12.7738	1.34311	0.425576	4.38281	3	3	6		ENSG00000135821
ENSG00000135823	1	1	1	UUU	3		ENSG00000135823	STX6	syntaxin 6 [Source:HGNC Symbol;Acc:HGNC:11441]	1.11067e-08	7.88726e-07	0.000647544	609.333	583.599	633.067	608.667	449.312	427.158	410.078	428.849	1.4193	0.505181	179.817	3	3	6		ENSG00000135823	STX6	syntaxin 6 [Source:HGNC Symbol;Acc:HGNC:11441]	1.95821e-14	1.29295e-12	1.14168e-09	38.2366	36.8075	40.0774	38.3738	28.4384	26.6288	25.4676	26.845	1.42946	0.515471	11.5289	3	3	6		ENSG00000135823
ENSG00000135905	1	1	1	UUU	3		ENSG00000135905	DOCK10	dedicator of cytokinesis 10 [Source:HGNC Symbol;Acc:HGNC:23479]	1.52181e-07	8.74995e-06	0.00887245	414.587	476.048	452.955	447.863	247.363	324.772	319.208	297.114	1.50738	0.59204	150.749	3	3	6		ENSG00000135905	DOCK10	dedicator of cytokinesis 10 [Source:HGNC Symbol;Acc:HGNC:23479]	1.21692e-15	9.00369e-14	7.09491e-11	26.016	30.0242	28.6751	28.2384	15.6564	20.2462	19.8242	18.5756	1.52019	0.604252	9.66284	3	3	6		ENSG00000135905
ENSG00000135913	1	1	1	UUU	3		ENSG00000135913	USP37	ubiquitin specific peptidase 37 [Source:HGNC Symbol;Acc:HGNC:20063]	0.00517779	0.09316	1	406.556	395.825	400.348	400.91	312.103	371.011	293.578	325.564	1.23143	0.300337	75.3459	3	3	6		ENSG00000135913	USP37	ubiquitin specific peptidase 37 [Source:HGNC Symbol;Acc:HGNC:20063]	5.40313e-05	0.00105816	1	25.5121	24.9646	25.3447	25.2738	19.754	23.1287	18.2325	20.3717	1.24063	0.311074	4.90207	3	3	6		ENSG00000135913
ENSG00000135919	1	1	1	UUU	3		ENSG00000135919	SERPINE2	serpin family E member 2 [Source:HGNC Symbol;Acc:HGNC:8951]	0.00320963	0.0626265	1	148.569	95.2095	135.53	126.436	91.795	74.8627	83.8795	83.5124	1.51398	0.598346	42.9237	3	3	6		ENSG00000135919	SERPINE2	serpin family E member 2 [Source:HGNC Symbol;Acc:HGNC:8951]	2.49131e-06	6.34272e-05	0.145248	9.32293	6.00484	8.57995	7.96924	5.81	4.66691	5.20928	5.22873	1.52412	0.607981	2.74051	3	3	6		ENSG00000135919
ENSG00000135925	1	1	1	UUU	3		ENSG00000135925	WNT10A	Wnt family member 10A [Source:HGNC Symbol;Acc:HGNC:13829]	0.000451289	0.0118199	1	20.0769	13.2235	27.641	20.3138	3.86505	6.60553	3.49498	4.65519	4.36369	2.12555	15.6586	2	0	2		ENSG00000135925	WNT10A	Wnt family member 10A [Source:HGNC Symbol;Acc:HGNC:13829]	3.22719e-08	1.07331e-06	0.00188151	1.25985	0.834006	1.74986	1.28124	0.244632	0.411786	0.217053	0.291157	4.40051	2.13767	0.990082	2	0	2		ENSG00000135925
ENSG00000136002	1	1	1	UUU	3		ENSG00000136002	ARHGEF4	Rho guanine nucleotide exchange factor 4 [Source:HGNC Symbol;Acc:HGNC:684]	0.000611256	0.0153875	1	29.1115	29.9734	37.4491	32.178	14.4939	11.0092	10.4849	11.996	2.68238	1.42352	20.1819	3	0	3		ENSG00000136002	ARHGEF4	Rho guanine nucleotide exchange factor 4 [Source:HGNC Symbol;Acc:HGNC:684]	1.24322e-07	3.79885e-06	0.0072482	1.82679	1.89041	2.37077	2.02933	0.917369	0.68631	0.65116	0.751613	2.69996	1.43294	1.27771	3	0	3		ENSG00000136002
ENSG00000136010	1	1	1	UUU	3		ENSG00000136010	ALDH1L2	aldehyde dehydrogenase 1 family member L2 [Source:HGNC Symbol;Acc:HGNC:26777]	0.00581382	0.102559	1	221.849	260.945	230.936	237.91	175.86	184.955	194.554	185.123	1.28515	0.361933	52.7871	3	3	6		ENSG00000136010	ALDH1L2	aldehyde dehydrogenase 1 family member L2 [Source:HGNC Symbol;Acc:HGNC:26777]	7.69801e-05	0.00144964	1	13.9214	16.4577	14.6198	14.9996	11.1307	11.53	12.0826	11.5811	1.29518	0.373151	3.4185	3	3	6		ENSG00000136010
ENSG00000136052	1	1	1	UUU	3		ENSG00000136052	SLC41A2	solute carrier family 41 member 2 [Source:HGNC Symbol;Acc:HGNC:31045]	3.91693e-05	0.00134649	1	397.522	408.167	373.599	393.096	257.992	315.965	291.248	288.402	1.36302	0.446802	104.694	3	3	6		ENSG00000136052	SLC41A2	solute carrier family 41 member 2 [Source:HGNC Symbol;Acc:HGNC:31045]	5.60297e-09	2.05838e-07	0.000326664	24.9451	25.743	23.6513	24.7798	16.3292	19.6971	18.0878	18.038	1.37375	0.458124	6.74179	3	3	6		ENSG00000136052
ENSG00000136059	1	1	1	UUU	3		ENSG00000136059	VILL	villin like [Source:HGNC Symbol;Acc:HGNC:30906]	0.00280787	0.0560248	1	246.945	264.471	251.444	254.287	217.409	188.258	175.914	193.86	1.3117	0.391439	60.4264	3	3	6		ENSG00000136059	VILL	villin like [Source:HGNC Symbol;Acc:HGNC:30906]	2.38607e-05	0.000508824	1	15.4962	16.6801	15.9181	16.0315	13.7605	11.7359	10.925	12.1405	1.3205	0.40108	3.89098	3	3	6		ENSG00000136059
ENSG00000136111	1	1	1	UUU	3		ENSG00000136111	TBC1D4	TBC1 domain family member 4 [Source:HGNC Symbol;Acc:HGNC:19165]	7.0859e-08	4.32588e-06	0.00413122	800.063	789.887	780.189	790.046	548.837	624.223	594.146	589.069	1.34118	0.423501	200.977	3	3	6		ENSG00000136111	TBC1D4	TBC1 domain family member 4 [Source:HGNC Symbol;Acc:HGNC:19165]	1.94846e-13	1.17113e-11	1.13599e-08	50.2052	49.8179	49.3911	49.8048	34.7377	38.9138	36.8991	36.8502	1.35155	0.434612	12.9546	3	3	6		ENSG00000136111
ENSG00000136141	1	1	1	UUU	3		ENSG00000136141	LRCH1	leucine rich repeats and calponin homology domain containing 1 [Source:HGNC Symbol;Acc:HGNC:20309]	3.55171e-10	3.07228e-08	2.07072e-05	860.293	892.149	883.62	878.687	611.644	637.434	661.716	636.931	1.37956	0.464212	241.756	3	3	6		ENSG00000136141	LRCH1	leucine rich repeats and calponin homology domain containing 1 [Source:HGNC Symbol;Acc:HGNC:20309]	7.35096e-17	6.05289e-15	4.28576e-12	53.9848	56.2676	55.939	55.3971	38.7129	39.7374	41.0954	39.8486	1.39019	0.475282	15.5485	3	3	6		ENSG00000136141
ENSG00000136158	1	1	1	UUU	3		ENSG00000136158	SPRY2	sprouty RTK signaling antagonist 2 [Source:HGNC Symbol;Acc:HGNC:11270]	2.40776e-05	0.000874624	1	455.745	412.575	435.122	434.481	325.631	308.258	336.683	323.524	1.34296	0.425419	110.957	3	3	6		ENSG00000136158	SPRY2	sprouty RTK signaling antagonist 2 [Source:HGNC Symbol;Acc:HGNC:11270]	9.60181e-09	3.41553e-07	0.000559805	28.5987	26.021	27.5461	27.3886	20.6102	19.2167	20.9095	20.2455	1.35283	0.435978	7.14315	3	3	6		ENSG00000136158
ENSG00000136167	1	1	1	UUU	3		ENSG00000136167	LCP1	lymphocyte cytosolic protein 1 [Source:HGNC Symbol;Acc:HGNC:6528]	0.00136309	0.0302978	1	1059.05	922.122	958.518	979.898	736.292	786.058	918.015	813.455	1.20461	0.268569	166.443	3	3	6		ENSG00000136167	LCP1	lymphocyte cytosolic protein 1 [Source:HGNC Symbol;Acc:HGNC:6528]	1.45352e-07	4.38175e-06	0.00847431	66.4573	58.158	60.6805	61.7653	46.6023	49.0026	57.0127	50.8725	1.21412	0.27991	10.8928	3	3	6		ENSG00000136167
ENSG00000136244	1	1	1	UUU	3		ENSG00000136244	IL6	interleukin 6 [Source:HGNC Symbol;Acc:HGNC:6018]	8.73639e-33	6.36686e-30	5.09349e-28	443.699	518.363	469.005	477.022	163.298	181.652	199.214	181.388	2.62984	1.39498	295.634	3	3	6		ENSG00000136244	IL6	interleukin 6 [Source:HGNC Symbol;Acc:HGNC:6018]	9.32083e-64	6.96696e-61	5.43423e-59	27.8428	32.693	29.6911	30.0757	10.3357	11.3241	12.372	11.3439	2.65125	1.40667	18.7317	3	3	6		ENSG00000136244
ENSG00000136274	1	1	1	UUU	3		ENSG00000136274	NACAD	NAC alpha domain containing [Source:HGNC Symbol;Acc:HGNC:22196]	5.90236e-12	6.61768e-10	3.4412e-07	506.941	548.337	519.829	525.035	302.44	355.598	329.693	329.244	1.59467	0.673258	195.792	3	3	6		ENSG00000136274	NACAD	NAC alpha domain containing [Source:HGNC Symbol;Acc:HGNC:22196]	3.02939e-21	3.53239e-19	1.76619e-16	31.8113	34.5834	32.9086	33.1011	19.1424	22.1678	20.4754	20.5952	1.60722	0.684572	12.5059	3	3	6		ENSG00000136274
ENSG00000136490	1	1	1	UUU	3		ENSG00000136490	LIMD2	LIM domain containing 2 [Source:HGNC Symbol;Acc:HGNC:28142]	1.69996e-22	5.50618e-20	9.91112e-18	1430.48	1478.39	1473	1460.62	897.658	954.499	993.739	948.632	1.53971	0.622662	511.99	3	3	6		ENSG00000136490	LIMD2	LIM domain containing 2 [Source:HGNC Symbol;Acc:HGNC:28142]	5.58186e-38	1.51365e-35	3.25434e-33	89.7647	93.2418	93.2505	92.0857	56.8157	59.5031	61.7155	59.3448	1.55171	0.633856	32.7409	3	3	6		ENSG00000136490
ENSG00000136603	1	1	1	UUU	3		ENSG00000136603	SKIL	SKI like proto-oncogene [Source:HGNC Symbol;Acc:HGNC:10897]	6.93134e-07	3.49577e-05	0.0404111	1076.12	940.635	966.542	994.432	756.584	804.774	582.497	714.618	1.39156	0.476701	279.814	3	3	6		ENSG00000136603	SKIL	SKI like proto-oncogene [Source:HGNC Symbol;Acc:HGNC:10897]	1.64523e-18	1.53965e-16	9.592e-14	67.5282	59.3256	61.1886	62.6808	47.8866	50.1693	36.1756	44.7438	1.40088	0.486335	17.937	3	3	6		ENSG00000136603
ENSG00000136802	1	1	1	UUU	3		ENSG00000136802	LRRC8A	leucine rich repeat containing 8 VRAC subunit A [Source:HGNC Symbol;Acc:HGNC:19027]	1.03187e-06	5.06399e-05	0.0601602	1722.6	1821.32	1572.86	1705.59	1326.68	1381.66	1407.31	1371.88	1.24325	0.314116	333.71	3	3	6		ENSG00000136802	LRRC8A	leucine rich repeat containing 8 VRAC subunit A [Source:HGNC Symbol;Acc:HGNC:19027]	1.47124e-12	8.08445e-11	8.5776e-08	108.096	114.87	99.5725	107.513	83.9698	86.132	87.4002	85.834	1.25257	0.324888	21.6789	3	3	6		ENSG00000136802
ENSG00000136810	1	1	1	UUU	3		ENSG00000136810	TXN	thioredoxin [Source:HGNC Symbol;Acc:HGNC:12435]	1.00693e-102	1.17413e-98	5.87063e-98	1386.31	1390.24	1308.04	1361.53	459.941	454.681	455.512	456.711	2.98116	1.57587	904.817	3	3	6		ENSG00000136810	TXN	thioredoxin [Source:HGNC Symbol;Acc:HGNC:12435]	8.8572e-175	7.37704e-171	5.16393e-170	86.993	87.6818	82.8078	85.8275	29.1112	28.3446	28.2893	28.5817	3.00288	1.58635	57.2458	3	3	6		ENSG00000136810
ENSG00000136859	1	1	1	UUU	3		ENSG00000136859	ANGPTL2	angiopoietin like 2 [Source:HGNC Symbol;Acc:HGNC:490]	0.00211486	0.0442255	1	189.726	156.919	148.013	164.886	98.5588	137.615	106.014	114.063	1.44557	0.531643	50.8234	3	3	6		ENSG00000136859	ANGPTL2	angiopoietin like 2 [Source:HGNC Symbol;Acc:HGNC:490]	1.7431e-06	4.545e-05	0.101626	11.9056	9.89687	9.3702	10.3909	6.23811	8.57888	6.58395	7.13365	1.4566	0.542609	3.25725	3	3	6		ENSG00000136859
ENSG00000136928	1	1	1	UUU	3		ENSG00000136928	GABBR2	gamma-aminobutyric acid type B receptor subunit 2 [Source:HGNC Symbol;Acc:HGNC:4507]	8.97506e-07	4.4571e-05	0.0523264	90.3459	57.302	78.4647	75.3709	27.0554	29.7249	30.2898	29.0234	2.5969	1.37679	46.3475	3	3	6		ENSG00000136928	GABBR2	gamma-aminobutyric acid type B receptor subunit 2 [Source:HGNC Symbol;Acc:HGNC:4507]	8.12942e-15	5.50478e-13	4.73961e-10	5.66935	3.61403	4.96734	4.75024	1.71242	1.85304	1.88113	1.81553	2.61645	1.38761	2.93471	3	3	6		ENSG00000136928
ENSG00000136986	1	1	1	UUU	3		ENSG00000136986	DERL1	derlin 1 [Source:HGNC Symbol;Acc:HGNC:28454]	4.94195e-09	3.72737e-07	0.000288126	1054.04	1072.87	989.725	1038.88	772.044	772.847	802.68	782.524	1.3276	0.408818	256.353	3	3	6		ENSG00000136986	DERL1	derlin 1 [Source:HGNC Symbol;Acc:HGNC:28454]	3.78633e-15	2.65325e-13	2.2075e-10	66.1424	67.6657	62.6562	65.4881	48.8652	48.179	49.8499	48.9647	1.33746	0.419491	16.5234	3	3	6		ENSG00000136986
ENSG00000136997	1	1	1	UUU	3		ENSG00000136997	MYC	MYC proto-oncogene, bHLH transcription factor [Source:HGNC Symbol;Acc:HGNC:7553]	1.82282e-13	2.50647e-11	1.06274e-08	2018.73	2360.84	2001.74	2127.11	1352.77	1445.51	1600.7	1466.33	1.45064	0.536685	660.778	3	3	6		ENSG00000136997	MYC	MYC proto-oncogene, bHLH transcription factor [Source:HGNC Symbol;Acc:HGNC:7553]	3.43304e-35	8.23675e-33	2.00153e-30	126.678	148.898	126.724	134.1	85.6211	90.1125	99.4104	91.7147	1.46214	0.548084	42.3852	3	3	6		ENSG00000136997
ENSG00000136999	1	1	1	UUU	3		ENSG00000136999	NOV	nephroblastoma overexpressed [Source:HGNC Symbol;Acc:HGNC:7885]	0.000263392	0.00730556	1	74.2844	73.1703	113.239	86.8978	50.2457	40.7341	47.7647	46.2482	1.87895	0.909924	40.6497	3	3	6		ENSG00000136999	NOV	nephroblastoma overexpressed [Source:HGNC Symbol;Acc:HGNC:7885]	2.25884e-09	8.69273e-08	0.000131695	4.66146	4.61483	7.16877	5.48169	3.18021	2.53935	2.9664	2.89532	1.89329	0.920898	2.58637	3	3	6		ENSG00000136999
ENSG00000137124	1	1	1	UUU	3		ENSG00000137124	ALDH1B1	aldehyde dehydrogenase 1 family member B1 [Source:HGNC Symbol;Acc:HGNC:407]	0.00112555	0.0258558	1	2578.87	3518.34	2821.16	2972.79	2000.16	2249.18	2185.53	2144.96	1.38594	0.47087	827.835	3	3	6		ENSG00000137124	ALDH1B1	aldehyde dehydrogenase 1 family member B1 [Source:HGNC Symbol;Acc:HGNC:407]	2.00987e-31	4.09719e-29	1.1718e-26	161.828	221.901	178.598	187.443	126.597	140.213	135.731	134.18	1.39695	0.482277	53.2624	3	3	6		ENSG00000137124
ENSG00000137142	1	1	1	UUU	3		ENSG00000137142	IGFBPL1	insulin like growth factor binding protein like 1 [Source:HGNC Symbol;Acc:HGNC:20081]	0.000237562	0.00669097	1	63.2421	65.2362	64.1984	64.2256	28.0216	33.0277	36.1148	32.388	1.983	0.987687	31.8375	3	3	6		ENSG00000137142	IGFBPL1	insulin like growth factor binding protein like 1 [Source:HGNC Symbol;Acc:HGNC:20081]	1.90252e-08	6.49799e-07	0.00110921	3.96854	4.11443	4.06419	4.04905	1.77358	2.05893	2.24288	2.02513	1.9994	0.999568	2.02392	3	3	6		ENSG00000137142
ENSG00000137168	1	1	1	UUU	3		ENSG00000137168	PPIL1	peptidylprolyl isomerase like 1 [Source:HGNC Symbol;Acc:HGNC:9260]	7.17966e-09	5.25205e-07	0.000418589	635.433	552.744	591.16	593.112	421.291	417.249	391.438	409.993	1.44664	0.532708	183.12	3	3	6		ENSG00000137168	PPIL1	peptidylprolyl isomerase like 1 [Source:HGNC Symbol;Acc:HGNC:9260]	2.54192e-15	1.80731e-13	1.48199e-10	39.8744	34.8614	37.4244	37.3867	26.6648	26.0112	24.31	25.662	1.45689	0.542893	11.7247	3	3	6		ENSG00000137168
ENSG00000137193	1	1	1	UUU	3		ENSG00000137193	PIM1	Pim-1 proto-oncogene, serine/threonine kinase [Source:HGNC Symbol;Acc:HGNC:8986]	1.38344e-13	1.92959e-11	8.06571e-09	1093.18	1258.88	1158.25	1170.1	744.989	815.783	835.3	798.691	1.46503	0.550928	371.414	3	3	6		ENSG00000137193	PIM1	Pim-1 proto-oncogene, serine/threonine kinase [Source:HGNC Symbol;Acc:HGNC:8986]	2.03973e-27	3.437e-25	1.1892e-22	68.5991	79.3974	73.3247	73.7737	47.1527	50.8556	51.8758	49.9614	1.47662	0.562294	23.8123	3	3	6		ENSG00000137193
ENSG00000137267	1	1	1	UUU	3		ENSG00000137267	TUBB2A	tubulin beta 2A class IIa [Source:HGNC Symbol;Acc:HGNC:12412]	9.46236e-05	0.00293756	1	1169.48	1346.16	1223.34	1246.32	879.299	1059.09	1077.62	1005.33	1.23971	0.310002	240.989	3	3	6		ENSG00000137267	TUBB2A	tubulin beta 2A class IIa [Source:HGNC Symbol;Acc:HGNC:12412]	5.94285e-11	2.76521e-09	3.4648e-06	73.3865	84.9018	77.4453	78.5779	55.6537	66.0231	66.9248	62.8672	1.2499	0.321816	15.7107	3	3	6		ENSG00000137267
ENSG00000137285	1	1	1	UUU	3		ENSG00000137285	TUBB2B	tubulin beta 2B class IIb [Source:HGNC Symbol;Acc:HGNC:30829]	2.46276e-26	1.08776e-23	1.43584e-21	791.028	933.582	862.22	862.277	408.729	492.112	401.923	434.255	1.98565	0.98961	428.022	3	3	6		ENSG00000137285	TUBB2B	tubulin beta 2B class IIb [Source:HGNC Symbol;Acc:HGNC:30829]	5.46213e-59	3.49948e-56	3.18453e-54	49.6383	58.8808	54.5843	54.3678	25.8698	30.6781	24.9611	27.1697	2.00105	1.00076	27.1981	3	3	6		ENSG00000137285
ENSG00000137331	1	1	1	UUU	3		ENSG00000137331	IER3	immediate early response 3 [Source:HGNC Symbol;Acc:HGNC:5392]	4.45639e-17	8.89782e-15	2.59816e-12	2070.93	2132.52	2212.17	2138.54	1490.94	1544.59	1601.87	1545.8	1.38345	0.468271	592.738	3	3	6		ENSG00000137331	IER3	immediate early response 3 [Source:HGNC Symbol;Acc:HGNC:5392]	1.54546e-27	2.61928e-25	9.01032e-23	129.954	134.497	140.045	134.832	94.3666	96.2893	99.4828	96.7129	1.39415	0.479384	38.1192	3	3	6		ENSG00000137331
ENSG00000137338	1	1	1	UUU	3		ENSG00000137338	PGBD1	piggyBac transposable element derived 1 [Source:HGNC Symbol;Acc:HGNC:19398]	0.00806214	0.1338	1	305.168	278.576	281.76	288.501	255.093	232.295	199.214	228.867	1.26056	0.334067	59.6341	3	3	6		ENSG00000137338	PGBD1	piggyBac transposable element derived 1 [Source:HGNC Symbol;Acc:HGNC:19398]	0.000165306	0.00288552	1	19.1498	17.5697	17.8373	18.1856	16.1457	14.4811	12.372	14.333	1.2688	0.343459	3.85263	3	3	6		ENSG00000137338
ENSG00000137462	1	1	1	UUU	3		ENSG00000137462	TLR2	toll like receptor 2 [Source:HGNC Symbol;Acc:HGNC:11848]	0.00481379	0.0877591	1	49.1883	45.8416	57.9569	50.9956	27.0554	29.7249	29.1248	28.635	1.78088	0.832592	22.3606	3	3	6		ENSG00000137462	TLR2	toll like receptor 2 [Source:HGNC Symbol;Acc:HGNC:11848]	1.41771e-05	0.000315237	0.826552	3.08664	2.89122	3.66906	3.21564	1.71242	1.85304	1.80878	1.79141	1.79503	0.844008	1.42423	3	3	6		ENSG00000137462
ENSG00000137501	1	1	1	UUU	3		ENSG00000137501	SYTL2	synaptotagmin like 2 [Source:HGNC Symbol;Acc:HGNC:15585]	0.000187555	0.00542401	1	836.201	890.386	853.304	859.963	678.317	754.131	693.171	708.54	1.21371	0.279427	151.424	3	3	6		ENSG00000137501	SYTL2	synaptotagmin like 2 [Source:HGNC Symbol;Acc:HGNC:15585]	2.13993e-07	6.33953e-06	0.0124762	52.473	56.1564	54.0198	54.2164	42.9328	47.0123	43.0489	44.3313	1.22298	0.290402	9.88504	3	3	6		ENSG00000137501
ENSG00000137563	1	1	1	UUU	3		ENSG00000137563	GGH	gamma-glutamyl hydrolase [Source:HGNC Symbol;Acc:HGNC:4248]	1.04346e-06	5.11226e-05	0.0608359	581.225	632.086	603.643	605.651	461.874	467.892	415.903	448.556	1.35022	0.433199	157.095	3	3	6		ENSG00000137563	GGH	gamma-glutamyl hydrolase [Source:HGNC Symbol;Acc:HGNC:4248]	2.67e-11	1.29614e-09	1.55666e-06	36.4728	39.8655	38.2146	38.1843	29.2335	29.1682	25.8294	28.077	1.35998	0.443591	10.1073	3	3	6		ENSG00000137563
ENSG00000137760	1	1	1	UUU	3		ENSG00000137760	ALKBH8	alkB homolog 8, tRNA methyltransferase [Source:HGNC Symbol;Acc:HGNC:25189]	0.00686679	0.117266	1	292.118	283.865	279.976	285.32	225.139	224.588	237.659	229.129	1.24524	0.316423	56.1914	3	3	6		ENSG00000137760	ALKBH8	alkB homolog 8, tRNA methyltransferase [Source:HGNC Symbol;Acc:HGNC:25189]	0.000241146	0.00405634	1	18.3309	17.9033	17.7244	17.9862	14.2498	14.0007	14.7596	14.3367	1.25455	0.327175	3.64947	3	3	6		ENSG00000137760
ENSG00000137809	1	1	1	UUU	3		ENSG00000137809	ITGA11	integrin subunit alpha 11 [Source:HGNC Symbol;Acc:HGNC:6136]	2.87083e-08	1.89125e-06	0.00167375	428.641	364.97	404.807	399.473	278.284	243.304	257.463	259.684	1.5383	0.621341	139.789	3	3	6		ENSG00000137809	ITGA11	integrin subunit alpha 11 [Source:HGNC Symbol;Acc:HGNC:6136]	8.42375e-15	5.69086e-13	4.91122e-10	26.8979	23.0186	25.6269	25.1811	17.6135	15.1675	15.9896	16.2568	1.54896	0.631296	8.92429	3	3	6		ENSG00000137809
ENSG00000137819	1	1	1	UUU	3		ENSG00000137819	PAQR5	progestin and adipoQ receptor family member 5 [Source:HGNC Symbol;Acc:HGNC:29645]	0.0449823	0.511619	1	26.0999	29.0918	20.5078	25.2332	17.3927	8.80738	15.1449	13.7817	1.83092	0.872571	11.4515	3	0	3		ENSG00000137819	PAQR5	progestin and adipoQ receptor family member 5 [Source:HGNC Symbol;Acc:HGNC:29645]	0.00173643	0.0232036	1	1.63781	1.83481	1.29828	1.5903	1.10084	0.549048	0.940565	0.863485	1.84172	0.881058	0.726817	3	0	3		ENSG00000137819
ENSG00000137845	1	1	1	UUU	3		ENSG00000137845	ADAM10	ADAM metallopeptidase domain 10 [Source:HGNC Symbol;Acc:HGNC:188]	5.92808e-11	5.84804e-09	3.45619e-06	3072.76	3184.23	3122.54	3126.51	2576.06	2533.22	2404.55	2504.61	1.2483	0.319969	621.903	3	3	6		ENSG00000137845	ADAM10	ADAM metallopeptidase domain 10 [Source:HGNC Symbol;Acc:HGNC:188]	6.63497e-16	5.01728e-14	3.86832e-11	192.821	200.829	197.677	197.109	163.047	157.92	149.333	156.767	1.25734	0.330375	40.3424	3	3	6		ENSG00000137845
ENSG00000137868	1	1	1	UUU	3		ENSG00000137868	STRA6	stimulated by retinoic acid 6 [Source:HGNC Symbol;Acc:HGNC:30650]	3.08013e-18	6.82806e-16	1.79578e-13	106.407	106.67	101.647	104.908	23.1903	16.5138	19.8049	19.8363	5.28869	2.40291	85.0719	3	1	4		ENSG00000137868	STRA6	stimulated by retinoic acid 6 [Source:HGNC Symbol;Acc:HGNC:30650]	1.6321e-40	4.85483e-38	9.51547e-36	6.67723	6.72765	6.43496	6.61328	1.46779	1.02947	1.22997	1.24241	5.32295	2.41223	5.37087	3	1	4		ENSG00000137868
ENSG00000137877	1	1	1	UUU	3		ENSG00000137877	SPTBN5	spectrin beta, non-erythrocytic 5 [Source:HGNC Symbol;Acc:HGNC:15680]	0.0282357	0.359589	1	55.2114	45.8416	59.7402	53.5977	33.8192	38.5323	32.6198	34.9904	1.53178	0.615211	18.6073	3	3	6		ENSG00000137877	SPTBN5	spectrin beta, non-erythrocytic 5 [Source:HGNC Symbol;Acc:HGNC:15680]	0.000680896	0.0101919	1	3.4646	2.89122	3.78195	3.37926	2.14053	2.40209	2.02583	2.18948	1.54341	0.626117	1.18978	3	3	6		ENSG00000137877
ENSG00000137936	1	1	1	UUU	3		ENSG00000137936	BCAR3	BCAR3, NSP family adaptor protein [Source:HGNC Symbol;Acc:HGNC:973]	3.70533e-10	3.20042e-08	2.16028e-05	1748.69	1965.9	1742.27	1818.96	1341.17	1387.16	1424.79	1384.37	1.31392	0.393877	434.582	3	3	6		ENSG00000137936	BCAR3	BCAR3, NSP family adaptor protein [Source:HGNC Symbol;Acc:HGNC:973]	5.20468e-19	5.09133e-17	3.03443e-14	109.733	123.989	110.297	114.673	84.8872	86.4751	88.4854	86.6159	1.32393	0.404825	28.0573	3	3	6		ENSG00000137936
ENSG00000138031	1	1	1	UUU	3		ENSG00000138031	ADCY3	adenylate cyclase 3 [Source:HGNC Symbol;Acc:HGNC:234]	3.37939e-05	0.00118334	1	679.602	645.309	605.427	643.446	515.018	510.828	483.472	503.106	1.27895	0.354956	140.34	3	3	6		ENSG00000138031	ADCY3	adenylate cyclase 3 [Source:HGNC Symbol;Acc:HGNC:234]	1.48297e-08	5.1618e-07	0.000864601	42.6461	40.6995	38.3275	40.5577	32.5972	31.8448	30.0257	31.4892	1.28799	0.365117	9.06847	3	3	6		ENSG00000138031
ENSG00000138131	1	1	1	UUU	3		ENSG00000138131	LOXL4	lysyl oxidase like 4 [Source:HGNC Symbol;Acc:HGNC:17171]	6.87657e-06	0.000283936	0.400917	394.51	468.114	376.274	412.966	298.575	286.24	292.413	292.409	1.41229	0.498033	120.557	3	3	6		ENSG00000138131	LOXL4	lysyl oxidase like 4 [Source:HGNC Symbol;Acc:HGNC:17171]	6.90648e-11	3.17807e-09	4.02662e-06	24.7561	29.5238	23.8206	26.0335	18.8978	17.8441	18.1601	18.3007	1.42255	0.508475	7.73287	3	3	6		ENSG00000138131
ENSG00000138134	1	1	1	UUU	3		ENSG00000138134	STAMBPL1	STAM binding protein like 1 [Source:HGNC Symbol;Acc:HGNC:24105]	0.00184914	0.0394037	1	150.577	165.735	156.038	157.45	97.5926	120	115.334	110.976	1.41878	0.504647	46.474	3	3	6		ENSG00000138134	STAMBPL1	STAM binding protein like 1 [Source:HGNC Symbol;Acc:HGNC:24105]	5.01575e-06	0.000121592	0.292428	9.44891	10.4529	9.87823	9.92667	6.17695	7.48078	7.16276	6.94016	1.43032	0.51634	2.98651	3	3	6		ENSG00000138134
ENSG00000138166	1	1	1	UUU	3		ENSG00000138166	DUSP5	dual specificity phosphatase 5 [Source:HGNC Symbol;Acc:HGNC:3071]	1.45925e-05	0.000554248	0.850771	291.115	334.997	302.267	309.459	173.927	220.184	236.494	210.202	1.4722	0.557976	99.2577	3	3	6		ENSG00000138166	DUSP5	dual specificity phosphatase 5 [Source:HGNC Symbol;Acc:HGNC:3071]	8.59691e-11	3.90965e-09	5.01217e-06	18.2679	21.1281	19.1355	19.5105	11.0084	13.7262	14.6873	13.1406	1.48475	0.570218	6.36989	3	3	6		ENSG00000138166
ENSG00000138172	1	1	1	UUU	3		ENSG00000138172	CALHM2	calcium homeostasis modulator family member 2 [Source:HGNC Symbol;Acc:HGNC:23493]	0.0367056	0.439066	1	82.3151	79.3413	72.2232	77.9599	51.2119	57.2479	60.5796	56.3465	1.38358	0.468406	21.6134	3	3	6		ENSG00000138172	CALHM2	calcium homeostasis modulator family member 2 [Source:HGNC Symbol;Acc:HGNC:23493]	0.00141115	0.019331	1	5.16541	5.00403	4.57221	4.91388	3.24137	3.56881	3.76226	3.52415	1.39435	0.479589	1.38974	3	3	6		ENSG00000138172
ENSG00000138311	1	1	1	UUU	3		ENSG00000138311	ZNF365	zinc finger protein 365 [Source:HGNC Symbol;Acc:HGNC:18194]	0.00082922	0.0199526	1	105.403	78.4597	81.1396	88.3343	48.3132	41.835	62.9096	51.0193	1.73139	0.791931	37.315	3	3	6		ENSG00000138311	ZNF365	zinc finger protein 365 [Source:HGNC Symbol;Acc:HGNC:18194]	1.11283e-07	3.43462e-06	0.006488	6.61424	4.94843	5.13668	5.56645	3.05789	2.60798	3.90696	3.19095	1.74445	0.802774	2.37551	3	3	6		ENSG00000138311
ENSG00000138316	1	1	1	UUU	3		ENSG00000138316	ADAMTS14	ADAM metallopeptidase with thrombospondin type 1 motif 14 [Source:HGNC Symbol;Acc:HGNC:14899]	1.39789e-09	1.13668e-07	8.14998e-05	48.1845	52.0126	49.0404	49.7458	7.7301	12.1101	8.15495	9.33173	5.33083	2.41436	40.4141	3	0	3		ENSG00000138316	ADAMTS14	ADAM metallopeptidase with thrombospondin type 1 motif 14 [Source:HGNC Symbol;Acc:HGNC:14899]	4.29741e-21	4.92234e-19	2.50547e-16	3.02365	3.28042	3.10459	3.13622	0.489263	0.754941	0.506458	0.583554	5.37434	2.42609	2.55267	3	0	3		ENSG00000138316
ENSG00000138356	1	1	1	UUU	3		ENSG00000138356	AOX1	aldehyde oxidase 1 [Source:HGNC Symbol;Acc:HGNC:553]	0.0160673	0.23285	1	259.995	276.813	271.06	269.289	204.848	225.689	230.669	220.402	1.22181	0.289021	48.8876	3	3	6		ENSG00000138356	AOX1	aldehyde oxidase 1 [Source:HGNC Symbol;Acc:HGNC:553]	0.000779924	0.0114768	1	16.3151	17.4585	17.1599	16.9778	12.9655	14.0694	14.3255	13.7868	1.23146	0.300367	3.19106	3	3	6		ENSG00000138356
ENSG00000138395	1	1	1	UUU	3		ENSG00000138395	CDK15	cyclin dependent kinase 15 [Source:HGNC Symbol;Acc:HGNC:14434]	2.74038e-35	2.45799e-32	1.59769e-30	1301.98	1391.12	1353.52	1348.87	715.035	777.251	768.895	753.727	1.7896	0.83964	595.146	3	3	6		ENSG00000138395	CDK15	cyclin dependent kinase 15 [Source:HGNC Symbol;Acc:HGNC:14434]	3.09218e-61	2.09629e-58	1.80281e-56	81.7016	87.7374	85.6866	85.0419	45.2568	48.4535	47.7518	47.154	1.80349	0.850792	37.8878	3	3	6		ENSG00000138395
ENSG00000138448	1	1	1	UUU	3		ENSG00000138448	ITGAV	integrin subunit alpha V [Source:HGNC Symbol;Acc:HGNC:6150]	1.34513e-17	2.81089e-15	7.84239e-13	2917.17	2813.09	2765.88	2832.05	2036.88	2104.96	1768.46	1970.1	1.43751	0.523575	861.944	3	3	6		ENSG00000138448	ITGAV	integrin subunit alpha V [Source:HGNC Symbol;Acc:HGNC:6150]	1.36703e-36	3.54225e-34	7.97007e-32	183.057	177.421	175.099	178.525	128.921	131.222	109.829	123.324	1.44761	0.533675	55.2013	3	3	6		ENSG00000138448
ENSG00000138449	1	1	1	UUU	3		ENSG00000138449	SLC40A1	solute carrier family 40 member 1 [Source:HGNC Symbol;Acc:HGNC:10909]	0.0255431	0.332563	1	132.507	129.591	119.48	127.193	104.356	95.7802	89.7045	96.6137	1.31651	0.396717	30.5791	3	3	6		ENSG00000138449	SLC40A1	solute carrier family 40 member 1 [Source:HGNC Symbol;Acc:HGNC:10909]	0.00109476	0.0154882	1	8.31504	8.17326	7.5639	8.0174	6.60505	5.9709	5.57104	6.049	1.32541	0.406439	1.9684	3	3	6		ENSG00000138449
ENSG00000138622	1	1	1	UUU	3		ENSG00000138622	HCN4	hyperpolarization activated cyclic nucleotide gated potassium channel 4 [Source:HGNC Symbol;Acc:HGNC:16882]	0.000694426	0.0171698	1	31.1191	37.9075	31.2076	33.4114	10.6289	17.6148	10.4849	12.9095	2.58812	1.3719	20.5019	3	0	3		ENSG00000138622	HCN4	hyperpolarization activated cyclic nucleotide gated potassium channel 4 [Source:HGNC Symbol;Acc:HGNC:16882]	1.15777e-07	3.55825e-06	0.00675001	1.95278	2.39082	1.97565	2.10641	0.672737	1.0981	0.65116	0.807331	2.60911	1.38356	1.29908	3	0	3		ENSG00000138622
ENSG00000138623	1	1	1	UUU	3		ENSG00000138623	SEMA7A	semaphorin 7A (John Milton Hagen blood group) [Source:HGNC Symbol;Acc:HGNC:10741]	3.10222e-15	5.15705e-13	1.80866e-10	2657.17	2886.26	2402.98	2648.8	1705.45	1739.46	1979.32	1808.08	1.46498	0.550885	840.727	3	3	6		ENSG00000138623	SEMA7A	semaphorin 7A (John Milton Hagen blood group) [Source:HGNC Symbol;Acc:HGNC:10741]	9.04717e-40	2.58563e-37	5.27468e-35	166.742	182.036	152.125	166.967	107.944	108.437	122.925	113.102	1.47626	0.561945	53.8656	3	3	6		ENSG00000138623
ENSG00000138658	1	1	1	UUU	3		ENSG00000138658	ZGRF1	zinc finger GRF-type containing 1 [Source:HGNC Symbol;Acc:HGNC:25654]	0.00829865	0.1371	1	407.56	379.957	382.515	390.011	355.585	314.864	287.753	319.401	1.22107	0.288147	70.6102	3	3	6		ENSG00000138658	ZGRF1	zinc finger GRF-type containing 1 [Source:HGNC Symbol;Acc:HGNC:25654]	0.000178513	0.00309383	1	25.5751	23.9638	24.2158	24.5849	22.5061	19.6285	17.8707	20.0018	1.22913	0.297643	4.58309	3	3	6		ENSG00000138658
ENSG00000138675	1	1	1	UUU	3		ENSG00000138675	FGF5	fibroblast growth factor 5 [Source:HGNC Symbol;Acc:HGNC:3683]	6.38805e-47	1.33013e-43	3.72436e-42	1040.98	1004.99	946.035	997.337	458.009	461.286	418.233	445.842	2.23697	1.16155	551.494	3	3	6		ENSG00000138675	FGF5	fibroblast growth factor 5 [Source:HGNC Symbol;Acc:HGNC:3683]	7.24153e-85	8.98289e-82	4.22196e-80	65.3235	63.3844	59.8903	62.8661	28.9888	28.7564	25.9741	27.9064	2.25274	1.17168	34.9596	3	3	6		ENSG00000138675
ENSG00000138757	1	1	1	UUU	3		ENSG00000138757	G3BP2	G3BP stress granule assembly factor 2 [Source:HGNC Symbol;Acc:HGNC:30291]	7.89168e-19	1.87796e-16	4.60101e-14	3360.87	3184.23	3233.99	3259.7	2499.72	2353.77	2329.99	2394.49	1.36133	0.445017	865.204	3	3	6		ENSG00000138757	G3BP2	G3BP stress granule assembly factor 2 [Source:HGNC Symbol;Acc:HGNC:30291]	1.21104e-28	2.20644e-26	7.06061e-24	210.9	200.829	204.733	205.487	158.215	146.733	144.702	149.884	1.37098	0.455206	55.6036	3	3	6		ENSG00000138757
ENSG00000138758	1	1	1	UUU	3		ENSG00000138758	SEPT11	septin 11 [Source:HGNC Symbol;Acc:HGNC:25589]	1.15001e-61	3.94398e-58	6.70477e-57	4880.69	4851.28	4904.04	4878.67	2772.21	3007.72	2809.96	2863.3	1.70386	0.76881	2015.37	3	3	6		ENSG00000138758	SEPT11	septin 11 [Source:HGNC Symbol;Acc:HGNC:25589]	1.02005e-87	1.5249e-84	5.94712e-83	306.271	305.969	310.459	307.566	175.462	187.5	174.511	179.158	1.71673	0.779667	128.408	3	3	6		ENSG00000138758
ENSG00000138795	1	1	1	UUU	3		ENSG00000138795	LEF1	lymphoid enhancer binding factor 1 [Source:HGNC Symbol;Acc:HGNC:6551]	0.002426	0.0495935	1	33.1268	30.8549	42.7989	35.5936	14.4939	19.8166	13.9799	16.0968	2.21122	1.14484	19.4967	3	0	3		ENSG00000138795	LEF1	lymphoid enhancer binding factor 1 [Source:HGNC Symbol;Acc:HGNC:6551]	2.13392e-06	5.47346e-05	0.124412	2.07876	1.94601	2.70946	2.24474	0.917369	1.23536	0.868214	1.00698	2.22918	1.15652	1.23776	3	0	3		ENSG00000138795
ENSG00000138829	1	1	1	UUU	3		ENSG00000138829	FBN2	fibrillin 2 [Source:HGNC Symbol;Acc:HGNC:3604]	0.0297148	0.373691	1	1850.08	1976.48	1727.12	1851.23	1447.46	1765.88	1346.73	1520.02	1.21789	0.284387	331.202	3	3	6		ENSG00000138829	FBN2	fibrillin 2 [Source:HGNC Symbol;Acc:HGNC:3604]	5.50969e-11	2.57599e-09	3.21226e-06	116.096	124.656	109.338	116.697	91.6145	110.084	83.6379	95.1122	1.22694	0.295059	21.5843	3	3	6		ENSG00000138829
ENSG00000139083	1	1	1	UUU	3		ENSG00000139083	ETV6	ETS variant 6 [Source:HGNC Symbol;Acc:HGNC:3495]	8.72738e-23	2.92427e-20	5.08824e-18	1766.76	1723.47	1829.65	1773.3	1152.75	1127.34	1239.55	1173.22	1.51148	0.595964	600.08	3	3	6		ENSG00000139083	ETV6	ETS variant 6 [Source:HGNC Symbol;Acc:HGNC:3495]	1.38802e-38	3.79925e-36	8.09241e-34	110.867	108.699	115.829	111.798	72.9614	70.2782	76.9816	73.4071	1.52299	0.606909	38.3914	3	3	6		ENSG00000139083
ENSG00000139192	1	1	1	UUU	3		ENSG00000139192	TAPBPL	TAP binding protein like [Source:HGNC Symbol;Acc:HGNC:30683]	0.0140786	0.210033	1	291.115	305.023	308.509	301.549	229.971	269.726	243.484	247.727	1.21726	0.283643	53.8222	3	3	6		ENSG00000139192	TAPBPL	TAP binding protein like [Source:HGNC Symbol;Acc:HGNC:30683]	0.000582018	0.00886669	1	18.2679	19.2377	19.5307	19.0121	14.5556	16.8146	15.1214	15.4972	1.22681	0.294911	3.51491	3	3	6		ENSG00000139192
ENSG00000139200	1	1	1	UUU	3		ENSG00000139200	PIANP	PILR alpha associated neural protein [Source:HGNC Symbol;Acc:HGNC:25338]	1.21465e-13	1.71054e-11	7.08164e-09	687.633	743.163	676.758	702.518	429.987	455.782	472.987	452.919	1.55109	0.633283	249.599	3	3	6		ENSG00000139200	PIANP	PILR alpha associated neural protein [Source:HGNC Symbol;Acc:HGNC:25338]	6.6369e-24	8.93636e-22	3.86944e-19	43.15	46.8711	42.8433	44.2881	27.2153	28.4133	29.3746	28.3344	1.56305	0.644368	15.9538	3	3	6		ENSG00000139200
ENSG00000139211	1	1	1	UUU	3		ENSG00000139211	AMIGO2	adhesion molecule with Ig like domain 2 [Source:HGNC Symbol;Acc:HGNC:24073]	9.15526e-89	6.67212e-85	5.3377e-84	3346.81	3372.89	3211.7	3310.47	1643.61	1601.84	1677.59	1641.01	2.01733	1.01245	1669.45	3	3	6		ENSG00000139211	AMIGO2	adhesion molecule with Ig like domain 2 [Source:HGNC Symbol;Acc:HGNC:24073]	3.41725e-128	1.10685e-124	1.99233e-123	210.018	212.727	203.322	208.689	104.03	99.8582	104.186	102.691	2.0322	1.02304	105.998	3	3	6		ENSG00000139211
ENSG00000139278	1	1	1	UUU	3		ENSG00000139278	GLIPR1	GLI pathogenesis related 1 [Source:HGNC Symbol;Acc:HGNC:17001]	1.03772e-44	1.73655e-41	6.0501e-40	1510.78	1838.07	1426.63	1591.83	576.859	674.865	705.986	652.57	2.43932	1.28648	939.259	3	3	6		ENSG00000139278	GLIPR1	GLI pathogenesis related 1 [Source:HGNC Symbol;Acc:HGNC:17001]	8.0998e-140	3.3731e-136	4.72235e-135	94.8041	115.927	90.3152	100.349	36.5113	42.0708	43.8448	40.809	2.45899	1.29806	59.5397	3	3	6		ENSG00000139278
ENSG00000139289	1	1	1	UUU	3		ENSG00000139289	PHLDA1	pleckstrin homology like domain family A member 1 [Source:HGNC Symbol;Acc:HGNC:8933]	7.25619e-06	0.000297086	0.423051	644.467	555.389	537.662	579.173	412.594	435.965	445.027	431.196	1.34318	0.425651	147.977	3	3	6		ENSG00000139289	PHLDA1	pleckstrin homology like domain family A member 1 [Source:HGNC Symbol;Acc:HGNC:8933]	1.42588e-10	6.27407e-09	8.31315e-06	40.4413	35.0282	34.0376	36.5024	26.1144	27.1779	27.6381	26.9768	1.3531	0.43627	9.52556	3	3	6		ENSG00000139289
ENSG00000139318	1	1	1	UUU	3		ENSG00000139318	DUSP6	dual specificity phosphatase 6 [Source:HGNC Symbol;Acc:HGNC:3072]	0.0163444	0.236045	1	96.3689	77.5781	81.1396	85.0289	65.7059	61.6516	46.5997	57.9857	1.46638	0.552255	27.0432	3	3	6		ENSG00000139318	DUSP6	dual specificity phosphatase 6 [Source:HGNC Symbol;Acc:HGNC:3072]	0.000220557	0.00374241	1	6.0473	4.89283	5.13668	5.35894	4.15874	3.84334	2.89405	3.63204	1.47546	0.561167	1.7269	3	3	6		ENSG00000139318
ENSG00000139350	1	1	1	UUU	3		ENSG00000139350	NEDD1	neural precursor cell expressed, developmentally down-regulated 1 [Source:HGNC Symbol;Acc:HGNC:7723]	6.63814e-08	4.07713e-06	0.00387017	1042.99	929.175	962.976	978.381	683.148	758.535	765.4	735.695	1.32987	0.41129	242.687	3	3	6		ENSG00000139350	NEDD1	neural precursor cell expressed, developmentally down-regulated 1 [Source:HGNC Symbol;Acc:HGNC:7723]	9.42336e-15	6.3368e-13	5.49401e-10	65.4495	58.6028	60.9628	61.6717	43.2386	47.2868	47.5347	46.02	1.34011	0.422346	15.6516	3	3	6		ENSG00000139350
ENSG00000139370	1	1	1	UUU	3		ENSG00000139370	SLC15A4	solute carrier family 15 member 4 [Source:HGNC Symbol;Acc:HGNC:23090]	0.000811744	0.019613	1	610.337	736.111	657.142	667.863	544.972	541.654	551.042	545.889	1.22344	0.290944	121.974	3	3	6		ENSG00000139370	SLC15A4	solute carrier family 15 member 4 [Source:HGNC Symbol;Acc:HGNC:23090]	1.0491e-06	2.82126e-05	0.0611648	38.2996	46.4263	41.6015	42.1091	34.4931	33.7665	34.2221	34.1605	1.23268	0.301802	7.94859	3	3	6		ENSG00000139370
ENSG00000139625	1	1	1	UUU	3		ENSG00000139625	MAP3K12	mitogen-activated protein kinase kinase kinase 12 [Source:HGNC Symbol;Acc:HGNC:6851]	0.000453436	0.0118654	1	633.425	631.204	657.142	640.59	540.141	517.433	517.257	524.944	1.2203	0.287239	115.647	3	3	6		ENSG00000139625	MAP3K12	mitogen-activated protein kinase kinase kinase 12 [Source:HGNC Symbol;Acc:HGNC:6851]	2.89997e-06	7.31606e-05	0.169074	39.7484	39.8099	41.6015	40.3866	34.1873	32.2566	32.1239	32.8559	1.2292	0.297723	7.53067	3	3	6		ENSG00000139625
ENSG00000139644	1	1	1	UUU	3		ENSG00000139644	TMBIM6	transmembrane BAX inhibitor motif containing 6 [Source:HGNC Symbol;Acc:HGNC:11723]	1.46508e-119	2.55676e-115	8.54174e-115	13223.6	13135.4	12892.3	13083.8	7246.01	7325.53	7314.99	7295.51	1.7934	0.842697	5788.26	3	3	6		ENSG00000139644	TMBIM6	transmembrane BAX inhibitor motif containing 6 [Source:HGNC Symbol;Acc:HGNC:11723]	3.31441e-128	1.10685e-124	1.93237e-123	829.803	828.446	816.167	824.806	458.623	456.671	454.293	456.529	1.80669	0.853348	368.277	3	3	6		ENSG00000139644
ENSG00000139719	1	1	1	UUU	3		ENSG00000139719	VPS33A	VPS33A, CORVET/HOPS core subunit [Source:HGNC Symbol;Acc:HGNC:18179]	0.00580661	0.102525	1	411.576	398.47	363.791	391.279	334.327	322.57	302.898	319.932	1.22301	0.290432	71.3469	3	3	6		ENSG00000139719	VPS33A	VPS33A, CORVET/HOPS core subunit [Source:HGNC Symbol;Acc:HGNC:18179]	0.000131312	0.00234767	1	25.827	25.1314	23.0304	24.6629	21.1606	20.1089	18.8113	20.0269	1.23149	0.300402	4.63599	3	3	6		ENSG00000139719
ENSG00000139793	1	1	1	UUU	3		ENSG00000139793	MBNL2	muscleblind like splicing regulator 2 [Source:HGNC Symbol;Acc:HGNC:16746]	3.42829e-07	1.83541e-05	0.0199876	1074.11	1085.21	1092.26	1083.86	841.615	907.16	779.38	842.718	1.28615	0.36306	241.145	3	3	6		ENSG00000139793	MBNL2	muscleblind like splicing regulator 2 [Source:HGNC Symbol;Acc:HGNC:16746]	1.00942e-12	5.64792e-11	5.88513e-08	67.4022	68.4441	69.1476	68.3313	53.2685	56.552	48.4029	52.7411	1.2956	0.373618	15.5902	3	3	6		ENSG00000139793
ENSG00000139921	1	1	1	UUU	3		ENSG00000139921	TMX1	thioredoxin related transmembrane protein 1 [Source:HGNC Symbol;Acc:HGNC:15487]	9.60956e-12	1.05709e-09	5.60257e-07	1105.23	1050.83	1053.03	1069.7	803.931	769.544	703.656	759.044	1.40927	0.494949	310.654	3	3	6		ENSG00000139921	TMX1	thioredoxin related transmembrane protein 1 [Source:HGNC Symbol;Acc:HGNC:15487]	5.94838e-21	6.70798e-19	3.46803e-16	69.355	66.2757	66.6639	67.4315	50.8834	47.9731	43.7001	47.5188	1.41905	0.504923	19.9127	3	3	6		ENSG00000139921
ENSG00000139926	1	1	1	UUU	3		ENSG00000139926	FRMD6	FERM domain containing 6 [Source:HGNC Symbol;Acc:HGNC:19839]	4.23206e-15	6.93083e-13	2.46737e-10	3055.7	3272.39	3062.8	3130.3	2275.55	2477.07	2275.23	2342.62	1.33624	0.418176	787.676	3	3	6		ENSG00000139926	FRMD6	FERM domain containing 6 [Source:HGNC Symbol;Acc:HGNC:19839]	1.45478e-25	2.18599e-23	8.48165e-21	191.75	206.389	193.896	197.345	144.027	154.42	141.302	146.583	1.3463	0.429002	50.7619	3	3	6		ENSG00000139926
ENSG00000139998	1	1	1	UUU	3		ENSG00000139998	RAB15	RAB15, member RAS oncogene family [Source:HGNC Symbol;Acc:HGNC:20150]	1.16439e-13	1.64772e-11	6.78862e-09	1695.49	1856.59	1777.05	1776.38	1309.29	1263.86	1346.73	1306.63	1.35951	0.44309	469.749	3	3	6		ENSG00000139998	RAB15	RAB15, member RAS oncogene family [Source:HGNC Symbol;Acc:HGNC:20150]	5.67093e-23	7.18754e-21	3.30627e-18	106.395	117.094	112.499	111.996	82.869	78.7884	83.6379	81.7651	1.36973	0.45389	30.2309	3	3	6		ENSG00000139998
ENSG00000140280	1	1	1	UUU	3		ENSG00000140280	LYSMD2	LysM domain containing 2 [Source:HGNC Symbol;Acc:HGNC:28571]	0.000633761	0.0158786	1	53.2037	48.4863	40.124	47.2713	24.1566	24.2203	16.3099	21.5623	2.19232	1.13246	25.7091	3	2	5		ENSG00000140280	LYSMD2	LysM domain containing 2 [Source:HGNC Symbol;Acc:HGNC:28571]	1.42152e-07	4.28973e-06	0.00828775	3.33862	3.05802	2.54012	2.97892	1.52895	1.50988	1.01292	1.35058	2.20565	1.14121	1.62834	3	2	5		ENSG00000140280
ENSG00000140297	1	1	1	UUU	3		ENSG00000140297	GCNT3	glucosaminyl (N-acetyl) transferase 3, mucin type [Source:HGNC Symbol;Acc:HGNC:4205]	0.0113017	0.176321	1	34.1307	49.3679	32.0992	38.5326	19.3253	18.7157	24.4649	20.8353	1.84939	0.887052	17.6973	3	2	5		ENSG00000140297	GCNT3	glucosaminyl (N-acetyl) transferase 3, mucin type [Source:HGNC Symbol;Acc:HGNC:4205]	5.32153e-05	0.00104463	1	2.14175	3.11362	2.03209	2.42916	1.22316	1.16673	1.51937	1.30309	1.86416	0.898522	1.12607	3	2	5		ENSG00000140297
ENSG00000140299	1	1	1	UUU	3		ENSG00000140299	BNIP2	BCL2 interacting protein 2 [Source:HGNC Symbol;Acc:HGNC:1083]	9.05755e-11	8.65694e-09	5.28073e-06	1380.28	1305.61	1259	1314.96	966.263	1022.76	933.159	974.06	1.34998	0.432941	340.904	3	3	6		ENSG00000140299	BNIP2	BCL2 interacting protein 2 [Source:HGNC Symbol;Acc:HGNC:1083]	7.36479e-19	7.12076e-17	4.29382e-14	86.615	82.3442	79.7032	82.8875	61.1579	63.7582	57.9532	60.9565	1.35978	0.443375	21.931	3	3	6		ENSG00000140299
ENSG00000140332	1	1	1	UUU	3		ENSG00000140332	TLE3	transducin like enhancer of split 3 [Source:HGNC Symbol;Acc:HGNC:11839]	1.67632e-07	9.52561e-06	0.00977327	701.686	725.532	698.158	708.459	518.883	508.626	558.032	528.514	1.34047	0.422743	179.945	3	3	6		ENSG00000140332	TLE3	transducin like enhancer of split 3 [Source:HGNC Symbol;Acc:HGNC:11839]	2.29243e-12	1.24329e-10	1.33653e-07	44.0319	45.7591	44.198	44.663	32.8418	31.7075	34.6562	33.0685	1.35062	0.433623	11.5945	3	3	6		ENSG00000140332
ENSG00000140416	1	1	1	UUU	3		ENSG00000140416	TPM1	tropomyosin 1 [Source:HGNC Symbol;Acc:HGNC:12010]	4.6284e-24	1.71876e-21	2.69845e-19	19195.5	19816.8	18842.2	19284.8	13985.7	14951.6	14798.9	14578.7	1.32281	0.403601	4706.1	3	3	6		ENSG00000140416	TPM1	tropomyosin 1 [Source:HGNC Symbol;Acc:HGNC:12010]	6.58433e-35	1.56686e-32	3.8388e-30	1204.55	1249.84	1192.84	1215.74	885.199	932.078	919.076	912.118	1.33288	0.414545	303.624	3	3	6		ENSG00000140416
ENSG00000140443	1	1	1	UUU	3		ENSG00000140443	IGF1R	insulin like growth factor 1 receptor [Source:HGNC Symbol;Acc:HGNC:5465]	5.15977e-05	0.00172195	1	1739.66	2006.45	1774.37	1840.16	1450.36	1663.49	1400.32	1504.73	1.22292	0.290333	335.437	3	3	6		ENSG00000140443	IGF1R	insulin like growth factor 1 receptor [Source:HGNC Symbol;Acc:HGNC:5465]	2.02499e-11	9.97981e-10	1.18061e-06	109.166	126.546	112.33	116.014	91.798	103.701	86.9661	94.1552	1.23216	0.301188	21.859	3	3	6		ENSG00000140443
ENSG00000140511	1	1	1	UUU	3		ENSG00000140511	HAPLN3	hyaluronan and proteoglycan link protein 3 [Source:HGNC Symbol;Acc:HGNC:21446]	0.027954	0.356858	1	270.034	214.221	261.252	248.502	216.443	197.065	193.389	202.299	1.22839	0.296771	46.2034	3	3	6		ENSG00000140511	HAPLN3	hyaluronan and proteoglycan link protein 3 [Source:HGNC Symbol;Acc:HGNC:21446]	0.00133201	0.0183807	1	16.945	13.5109	16.539	15.665	13.6994	12.285	12.0103	12.6649	1.23688	0.30671	3.0001	3	3	6		ENSG00000140511
ENSG00000140526	1	1	1	UUU	3		ENSG00000140526	ABHD2	abhydrolase domain containing 2 [Source:HGNC Symbol;Acc:HGNC:18717]	3.74202e-18	8.20179e-16	2.18167e-13	3161.1	3107.53	3158.2	3142.28	2305.5	2408.82	2376.59	2363.64	1.32943	0.410804	778.644	3	3	6		ENSG00000140526	ABHD2	abhydrolase domain containing 2 [Source:HGNC Symbol;Acc:HGNC:18717]	8.9648e-25	1.28104e-22	5.22666e-20	198.364	195.991	199.935	198.097	145.923	150.165	147.596	147.895	1.33945	0.421637	50.2024	3	3	6		ENSG00000140526
ENSG00000140543	1	1	1	UUU	3		ENSG00000140543	DET1	DET1, COP1 ubiquitin ligase partner [Source:HGNC Symbol;Acc:HGNC:25477]	0.0279868	0.357121	1	132.507	138.406	145.338	138.751	107.255	110.092	106.014	107.787	1.28726	0.364307	30.9633	3	3	6		ENSG00000140543	DET1	DET1, COP1 ubiquitin ligase partner [Source:HGNC Symbol;Acc:HGNC:25477]	0.00141299	0.0193472	1	8.31504	8.72926	9.20086	8.74839	6.78853	6.8631	6.58395	6.74519	1.29698	0.375157	2.00319	3	3	6		ENSG00000140543
ENSG00000140563	1	1	1	UUU	3		ENSG00000140563	MCTP2	multiple C2 and transmembrane domain containing 2 [Source:HGNC Symbol;Acc:HGNC:25636]	0.039884	0.468059	1	204.784	231.853	205.078	213.905	184.556	157.432	185.234	175.741	1.21716	0.283522	38.1644	3	3	6		ENSG00000140563	MCTP2	multiple C2 and transmembrane domain containing 2 [Source:HGNC Symbol;Acc:HGNC:25636]	0.00278724	0.0348417	1	12.8505	14.6229	12.9828	13.4854	11.6812	9.81424	11.5038	10.9997	1.22598	0.29393	2.48567	3	3	6		ENSG00000140563
ENSG00000140575	1	1	1	UUU	3		ENSG00000140575	IQGAP1	IQ motif containing GTPase activating protein 1 [Source:HGNC Symbol;Acc:HGNC:6110]	1.11087e-31	7.2771e-29	6.47662e-27	9959.13	10600	9907.06	10155.4	6800.56	7273.79	6440.08	6838.14	1.48511	0.57057	3317.25	3	3	6		ENSG00000140575	IQGAP1	IQ motif containing GTPase activating protein 1 [Source:HGNC Symbol;Acc:HGNC:6110]	4.52043e-59	2.92833e-56	2.6355e-54	624.951	668.539	627.183	640.224	430.429	453.445	399.957	427.944	1.49605	0.581156	212.28	3	3	6		ENSG00000140575
ENSG00000140853	1	1	1	UUU	3		ENSG00000140853	NLRC5	NLR family CARD domain containing 5 [Source:HGNC Symbol;Acc:HGNC:29933]	4.57688e-07	2.38677e-05	0.0266841	553.117	674.401	615.235	614.251	415.493	410.644	484.637	436.925	1.40585	0.491444	177.326	3	3	6		ENSG00000140853	NLRC5	NLR family CARD domain containing 5 [Source:HGNC Symbol;Acc:HGNC:29933]	2.27095e-14	1.491e-12	1.32401e-09	34.709	42.5343	38.9484	38.7306	26.2979	25.5994	30.0981	27.3318	1.41705	0.502894	11.3988	3	3	6		ENSG00000140853
ENSG00000140931	1	1	1	UUU	3		ENSG00000140931	CMTM3	CKLF like MARVEL transmembrane domain containing 3 [Source:HGNC Symbol;Acc:HGNC:19174]	9.51292e-24	3.44486e-21	5.54622e-19	1511.79	1568.31	1465.86	1515.32	956.6	902.756	1020.53	959.963	1.57852	0.658572	555.358	3	3	6		ENSG00000140931	CMTM3	CKLF like MARVEL transmembrane domain containing 3 [Source:HGNC Symbol;Acc:HGNC:19174]	1.71962e-42	5.56986e-40	1.00257e-37	94.8671	98.9131	92.7989	95.5264	60.5463	56.2775	63.3796	60.0678	1.59031	0.669307	35.4586	3	3	6		ENSG00000140931
ENSG00000140937	1	1	1	UUU	3		ENSG00000140937	CDH11	cadherin 11 [Source:HGNC Symbol;Acc:HGNC:1750]	0.000871287	0.0208102	1	431.652	381.72	467.222	426.865	344.956	312.662	343.673	333.764	1.27894	0.354952	93.1011	3	3	6		ENSG00000140937	CDH11	cadherin 11 [Source:HGNC Symbol;Acc:HGNC:1750]	1.43601e-06	3.79522e-05	0.0837225	27.0869	24.075	29.5782	26.9134	21.8334	19.4912	21.3436	20.8894	1.28837	0.365552	6.02397	3	3	6		ENSG00000140937
ENSG00000140941	1	1	1	UUU	3		ENSG00000140941	MAP1LC3B	microtubule associated protein 1 light chain 3 beta [Source:HGNC Symbol;Acc:HGNC:13352]	8.41164e-19	1.97748e-16	4.90415e-14	1546.92	1516.3	1517.58	1526.93	1075.45	1013.95	1068.3	1052.57	1.45068	0.536726	474.367	3	3	6		ENSG00000140941	MAP1LC3B	microtubule associated protein 1 light chain 3 beta [Source:HGNC Symbol;Acc:HGNC:13352]	1.25938e-29	2.38391e-27	7.34243e-25	97.0718	95.6327	96.0728	96.2591	68.0687	63.2092	66.346	65.8746	1.46125	0.5472	30.3845	3	3	6		ENSG00000140941
ENSG00000140945	1	1	1	UUU	3		ENSG00000140945	CDH13	cadherin 13 [Source:HGNC Symbol;Acc:HGNC:1753]	1.70781e-17	3.55604e-15	9.95691e-13	4108.73	3820.72	3823.37	3917.61	3009.91	2898.73	2928.79	2945.81	1.32989	0.411309	971.798	3	3	6		ENSG00000140945	CDH13	cadherin 13 [Source:HGNC Symbol;Acc:HGNC:1753]	2.52807e-26	3.95151e-24	1.47391e-21	257.829	240.972	242.045	246.949	190.507	180.706	181.891	184.368	1.33944	0.421626	62.581	3	3	6		ENSG00000140945
ENSG00000141068	1	1	1	UUU	3		ENSG00000141068	KSR1	kinase suppressor of ras 1 [Source:HGNC Symbol;Acc:HGNC:6465]	7.71228e-16	1.37927e-13	4.49641e-11	361.384	330.589	337.041	343.005	173.927	179.45	170.089	174.489	1.96577	0.975093	168.516	3	3	6		ENSG00000141068	KSR1	kinase suppressor of ras 1 [Source:HGNC Symbol;Acc:HGNC:6465]	3.38291e-27	5.63515e-25	1.9723e-22	22.6774	20.8501	21.337	21.6215	11.0084	11.1869	10.5633	10.9195	1.98008	0.985558	10.702	3	3	6		ENSG00000141068
ENSG00000141380	1	1	1	UUU	3		ENSG00000141380	SS18	SS18, nBAF chromatin remodeling complex subunit [Source:HGNC Symbol;Acc:HGNC:11340]	3.50986e-24	1.31174e-21	2.04632e-19	2477.49	2454.29	2418.14	2449.97	1757.63	1675.6	1625.17	1686.13	1.45301	0.539046	763.838	3	3	6		ENSG00000141380	SS18	SS18, nBAF chromatin remodeling complex subunit [Source:HGNC Symbol;Acc:HGNC:11340]	9.80425e-37	2.55182e-34	5.71608e-32	155.466	154.791	153.084	154.447	111.246	104.456	100.93	105.544	1.46334	0.549268	48.9031	3	3	6		ENSG00000141380
ENSG00000141448	1	1	1	UUU	3		ENSG00000141448	GATA6	GATA binding protein 6 [Source:HGNC Symbol;Acc:HGNC:4174]	5.22288e-05	0.00174202	1	137.526	123.42	119.48	126.809	62.8071	74.8627	85.0445	74.2381	1.70814	0.772424	52.5708	3	3	6		ENSG00000141448	GATA6	GATA binding protein 6 [Source:HGNC Symbol;Acc:HGNC:4174]	1.09195e-09	4.38448e-08	6.36627e-05	8.63001	7.78405	7.5639	7.99265	3.97526	4.66691	5.28163	4.64127	1.72208	0.784155	3.35138	3	3	6		ENSG00000141448
ENSG00000141526	1	1	1	UUU	3		ENSG00000141526	SLC16A3	solute carrier family 16 member 3 [Source:HGNC Symbol;Acc:HGNC:10924]	4.49757e-12	5.14151e-10	2.62217e-07	4458.07	4724.33	4410.96	4531.12	3638.95	3713.41	3519.44	3623.93	1.25033	0.322312	907.188	3	3	6		ENSG00000141526	SLC16A3	solute carrier family 16 member 3 [Source:HGNC Symbol;Acc:HGNC:10924]	8.01088e-18	7.11967e-16	4.6705e-13	279.751	297.962	279.243	285.652	230.321	231.493	218.573	226.795	1.25952	0.332869	58.8569	3	3	6		ENSG00000141526
ENSG00000141682	1	1	1	UUU	3		ENSG00000141682	PMAIP1	phorbol-12-myristate-13-acetate-induced protein 1 [Source:HGNC Symbol;Acc:HGNC:9108]	4.3708e-15	7.138e-13	2.54827e-10	819.136	852.478	814.963	828.859	559.466	549.36	519.587	542.804	1.52699	0.610694	286.055	3	3	6		ENSG00000141682	PMAIP1	phorbol-12-myristate-13-acetate-induced protein 1 [Source:HGNC Symbol;Acc:HGNC:9108]	3.07431e-25	4.50348e-23	1.79238e-20	51.4021	53.7656	51.5926	52.2534	35.4104	34.2469	32.2686	33.9753	1.53798	0.621039	18.2781	3	3	6		ENSG00000141682
ENSG00000141753	1	1	1	UUU	3		ENSG00000141753	IGFBP4	insulin like growth factor binding protein 4 [Source:HGNC Symbol;Acc:HGNC:5473]	2.40928e-14	3.69647e-12	1.40466e-09	2420.27	2305.3	2557.24	2427.6	1879.38	1695.42	1762.63	1779.15	1.36448	0.448348	648.457	3	3	6		ENSG00000141753	IGFBP4	insulin like growth factor binding protein 4 [Source:HGNC Symbol;Acc:HGNC:5473]	2.33045e-26	3.66227e-24	1.3587e-21	151.876	145.395	161.89	153.054	118.952	105.692	109.467	111.37	1.37427	0.458671	41.6831	3	3	6		ENSG00000141753
ENSG00000141756	1	1	1	UUU	3		ENSG00000141756	FKBP10	FK506 binding protein 10 [Source:HGNC Symbol;Acc:HGNC:18169]	7.09599e-11	6.89518e-09	4.13711e-06	2197.41	2205.69	2211.28	2204.79	1679.37	1731.75	1801.08	1737.4	1.26902	0.343715	467.395	3	3	6		ENSG00000141756	FKBP10	FK506 binding protein 10 [Source:HGNC Symbol;Acc:HGNC:18169]	3.16467e-16	2.4438e-14	1.84507e-11	137.891	139.112	139.989	138.997	106.292	107.957	111.855	108.701	1.27871	0.354688	30.296	3	3	6		ENSG00000141756
ENSG00000141934	1	1	1	UUU	3		ENSG00000141934	PLPP2	phospholipid phosphatase 2 [Source:HGNC Symbol;Acc:HGNC:9230]	1.29501e-09	1.05745e-07	7.55017e-05	527.018	500.732	496.646	508.132	339.158	344.589	341.343	341.697	1.48708	0.572487	166.435	3	3	6		ENSG00000141934	PLPP2	phospholipid phosphatase 2 [Source:HGNC Symbol;Acc:HGNC:9230]	1.13569e-15	8.44552e-14	6.62129e-11	33.0712	31.581	31.441	32.0311	21.4664	21.4815	21.1989	21.3823	1.49802	0.583057	10.6488	3	3	6		ENSG00000141934
ENSG00000141968	1	1	1	UUU	3		ENSG00000141968	VAV1	vav guanine nucleotide exchange factor 1 [Source:HGNC Symbol;Acc:HGNC:12657]	0.00422167	0.0787523	1	76.2921	91.6833	87.3811	85.1188	62.8071	42.936	55.9197	53.8876	1.57956	0.659526	31.2313	3	3	6		ENSG00000141968	VAV1	vav guanine nucleotide exchange factor 1 [Source:HGNC Symbol;Acc:HGNC:12657]	8.33968e-06	0.000194333	0.48622	4.78745	5.78244	5.53181	5.36723	3.97526	2.67661	3.47285	3.37491	1.59033	0.66933	1.99232	3	3	6		ENSG00000141968
ENSG00000142156	1	1	1	UUU	3		ENSG00000142156	COL6A1	collagen type VI alpha 1 chain [Source:HGNC Symbol;Acc:HGNC:2211]	1.33023e-16	2.52623e-14	7.75553e-12	3449.2	3226.55	3236.67	3304.14	2504.55	2466.07	2521.04	2497.22	1.32313	0.403951	806.919	3	3	6		ENSG00000142156	COL6A1	collagen type VI alpha 1 chain [Source:HGNC Symbol;Acc:HGNC:2211]	2.66609e-24	3.68337e-22	1.55438e-19	216.443	203.497	204.903	208.281	158.521	153.733	156.568	156.274	1.33279	0.414452	52.0068	3	3	6		ENSG00000142156
[truncated: 3,023 more rows]
[truncated: 19 more columns]
